# Supplementary material for: Structures 4-n-propyl Piperazines as Non-Imidazole Histamine H3 Antagonists
Source: Materials (Basel). 2021 Nov 22;14(22):7094. doi: 10.3390/ma14227094 (PMC8621284; doi:10.3390/ma14227094)
Supplement: Supplementary file 1 [file materials-14-07094-s001.zip]

Archive with 14 entries (14 files):
- 2103707.cif
- 2103707_7_new_acc_depo-data_7_new_file002.html
- 2105163.cif
- 2105163_4_new_acc_depo-data_4_new_file002.html
- 2104488.cif
- 2104488_2_new_acc_depo-data_2_new_file002.html
- 2103464.cif
- 2103464_5_new_acc_depo-data_5_new_file002.html
- 2106627.cif
- 2106627_3_new_acc_depo-data_3_new_file002.html
- 2104517.cif
- 2104517_1_new_acc_depo-data_1_new_file002.html
- 2103684.cif
- 2103684_6_new_acc_depo-data_6_new_file002.html
