# Supplementary material for: Structures 4-n-propyl Piperazines as Non-Imidazole Histamine H3 Antagonists
Source: Materials (Basel). 2021 Nov 22;14(22):7094. doi: 10.3390/ma14227094 (PMC8621284; doi:10.3390/ma14227094)
Supplement: Supplementary file 1 [file materials-14-07094-s001.zip › 2103707.cif]

####################################################################### 
# 
# This file contains crystal structure data downloaded from the 
# Cambridge Structural Database (CSD) hosted by the Cambridge 
# Crystallographic Data Centre (CCDC).
# 
# Full information about CCDC data access policies and citation 
# guidelines are available at http://www.ccdc.cam.ac.uk/access/V1 
# 
# Audit and citation data items may have been added by the CCDC. 
# Please retain this information to preserve the provenance of 
# this file and to allow appropriate attribution of the data. 
# 
#######################################################################

data_global
#==============================================================================

# 0. AUDIT DETAILS

_audit_creation_date             'Fri Sep 24 13:20:14 2021'
_audit_creation_method           'PLATON <TABLE ACC> option'
_audit_update_record             
;
;

#===============================================================================

# 1. SUBMISSION DETAILS

# Name of author for correspondence
_publ_contact_author_name        
;
;
# address of author for correspondence
_publ_contact_author_address     
;
;

_publ_contact_author_email       ?
_publ_contact_author_fax         ?
_publ_contact_author_phone       ?

_publ_requested_journal          'Acta Crystallographica C'
# Publication choise FI, CI or EI for Inorganic
#                    FM, CM or EM for Metal-organic
#                    FO, CO or EO for Organic
_publ_requested_category         ?
_publ_requested_coeditor_name    ?

_publ_contact_letter             # Include date of submission
;
Date of submission ?

Please consider this CIF submission for publication as a
Regular Structural Paper in Acta Crystallographica C. 
;

#===============================================================================

# 2. PROCESSING SUMMARY (JOURNAL OFFICE ONLY)

_journal_date_recd_electronic    ?

_journal_date_to_coeditor        ?
_journal_date_from_coeditor      ?
_journal_date_accepted           ?

_journal_date_printers_first     ?
_journal_date_printers_final     ?
_journal_date_proofs_out         ?
_journal_date_proofs_in          ?

_journal_coeditor_name           ?
_journal_coeditor_code           ?
_journal_coeditor_notes          
;
;

_journal_techeditor_code         ?
_journal_techeditor_notes        
;
;

_journal_coden_ASTM              ?
_journal_name_full               ?
_journal_year                    ?
_journal_volume                  ?
_journal_issue                   ?
_journal_page_first              ?
_journal_page_last               ?


_journal_suppl_publ_number       ?
_journal_suppl_publ_pages        ?


#===============================================================================

# 3. TITLE AND AUTHOR LIST

_publ_section_title              
;
;
_publ_section_title_footnote     
;
;

# The loop structure below should contain the names and adresses of all
# authors, in the required order of publication. Repeat as necessary.


loop_
_publ_author_name
_publ_author_footnote
_publ_author_address
# author name
?
;   # author related footnote
;
;   # Address of this author
;

#===============================================================================

# 4. TEXT

_publ_section_synopsis           
;
 ?
;
_publ_section_abstract           
;
 ?
;

# Insert blank lines between paragraphs

_publ_section_comment            
;
;
_publ_section_exptl_prep         
;
 ?
;
_publ_section_exptl_refinement   
;
 ?
;

# Insert blank lines between references

_publ_section_references         
;
 Allen, F.H. (2002).
   Acta Cryst. B58, 380-388.

 Altomare, A., Burla, M.C., Camalli, M., Cascarano, G.L., Giacovazzo, C.
   Guagliardi, A., Moliterni, A.G.G., Polidori, G. & Spagna, R.
   (1999) J. Appl. Cryst. 32, 115-119.

 Beurskens, P.T., Beurskens, G., de Gelder, R., Garc\'ia-Granda, S.,
 Gould, R.O., Israel, R. & Smits, J.M.M. (1999) The DIRDIF99 Program System,
   Technical Report of the Crystallography Laboratory,
   University of Nijmegen, The Netherlands.

 Boer, J.L. de & Duisenberg, A.J.M. (1984). Acta Cryst. A40, C-410.

 Boeyens, J.C.A. (1978). J.Cryst.Mol.Struct. 8, 317-320.

 Cremer, D. & Pople, J.A. (1975). J. Am. Chem. Soc. 97, 1354-1358.

 Duisenberg, A.J.M. (1992). J. Appl. Cryst. 25, 92-96.

 Duisenberg, A.J.M., Kroon-Batenburg, L.M.J. & Schreurs, A.M.M. (2003).
   J. Appl. Cryst. 36, 220-229.

 Enraf-Nonius (1989). CAD-4 Software. Version 5. Enraf-Nonius, Delft,
   The Netherlands.

 Flack, H.D. (1983). Acta Cryst. A39, 876-881.

 Hooft, R.W.W. (1998). Collect Software, Nonius B.V., Delft, The Netherlands.

 LePage, Y. (1987). J. Appl. Cryst. 20, 264-269.

 Mackay, A.L. (1984). Acta Cryst. A40, 165-166.

 Meulenaer, J. de & Tompa, H. (1965). Acta Cryst. 19, 1014-1018.

 North, A.C.T., Phillips, D.C. & Mathews, F.S. (1968).
  Acta Cryst. A24, 351-359.

 Otwinowski, Z. & Minor, W. (1997). Methods in Enzymology, Vol. 276,
   Macromolecular Crystallography, Part A, edited by C.W. Carter &
    R.M. Sweet, pp. 307-326. London: Academic Press.

 Sheldrick, G.M. (1986). SHELXS86. University of G\"ottingen, Germany.

 Sheldrick, G.M. (1993). SHELXL93. University of G\"ottingen, Germany.

 Sheldrick, G.M. (1997). SHELXS97. University of G\"ottingen, Germany.

 Sheldrick, G.M. (1997). SHELXL97. University of G\"ottingen, Germany.

 Sluis, P. van der & Spek, A.L. (1990). Acta Cryst. A46, 194-201.

 Spek, A.L. (1987). Acta Cryst. C43, 1233-1235.

 Spek, A.L. (1988). J. Appl. Cryst. 21, 578-579.

 Spek, A.L. (1994). Am. Crystallogr. Assoc.-Abstracts, 22, 66.

 Spek, A.L. (1997). HELENA, Program for Datareduction, Utrecht
   University, The Netherlands.

 Spek, A.L. (2003). J. Appl. Cryst. 36, 7-13.

 Wilson, A.J.C. (1992). Ed. International Tables for Crystallography,
   Volume C, Kluwer Academic Publishers, Dordrecht, The Netherlands.
;
_publ_section_acknowledgements   
;
;
_publ_section_figure_captions    
; View of the title compound with the atom numbering scheme.
Displacement ellipsoids for non-H atoms are drawn at the 50% probability level.
;

#===============================================================================

data_7_new
_database_code_depnum_ccdc_archive 'CCDC 2103707'
loop_
_audit_author_name
_audit_author_address
'Andrzej Olczak'
;Lodz University of Technology
Poland
;
_audit_update_record             
;
2021-09-24 deposited with the CCDC.	2021-10-08 downloaded from the CCDC.
;

#===============================================================================

# 5. CHEMICAL DATA

_chemical_name_systematic        
;
;
_chemical_name_common            ?
_chemical_melting_point          ?
_chemical_formula_moiety         'C13 H19 N4 O 1+, Br 1-'
# Ex: 'C12 H16 N2 O6, H2 O' and '(Cd 2+)3, (C6 N6 Cr 3-)2, 2(H2 O)' 
_chemical_formula_structural     ?
_chemical_formula_sum            'C13 H19 Br N4 O'
_chemical_formula_iupac          ?
_chemical_formula_weight         327.22
_chemical_compound_source        'see text'

loop_
_atom_type_symbol
_atom_type_description
_atom_type_scat_dispersion_real
_atom_type_scat_dispersion_imag
_atom_type_scat_source
C C 0.0181 0.0091 ' International Tables Vol C Tables 4.2.6.8 and 6.1.1.4'
H H 0.0000 0.0000 ' International Tables Vol C Tables 4.2.6.8 and 6.1.1.4'
Br Br -0.6763 1.2805 ' International Tables Vol C Tables 4.2.6.8 and 6.1.1.4'
N N 0.0311 0.0180 ' International Tables Vol C Tables 4.2.6.8 and 6.1.1.4'
O O 0.0492 0.0322 ' International Tables Vol C Tables 4.2.6.8 and 6.1.1.4'

#===============================================================================

# 6. CRYSTAL DATA

_symmetry_cell_setting           monoclinic
_symmetry_space_group_name_Hall  'P 2yb'
_symmetry_space_group_name_H-M   'P 21'
_symmetry_Int_Tables_number      4

loop_
_space_group_symop_id
_space_group_symop_operation_xyz
1 x,y,z
2 -x,1/2+y,-z

_cell_length_a                   8.10852(3)
_cell_length_b                   7.06025(3)
_cell_length_c                   12.41650(7)
_cell_angle_alpha                90
_cell_angle_beta                 92.2991(4)
_cell_angle_gamma                90
_cell_volume                     710.250(6)
_cell_formula_units_Z            2


_exptl_crystal_density_diffrn    1.530
_exptl_crystal_density_method    'Not Measured'
_exptl_crystal_F_000             336
_exptl_absorpt_coefficient_mu    3.936
_exptl_crystal_density_meas_temp ?

# Permitted for _exptl_absorpt_correction_type :
# analytical     'analytical from crystal shape'
#                Example: de Meulenaer&Tompa: ABST
# cylinder       'cylindrical'
# gaussian       'Gaussian from crystal shape'
#                Example: PLATON/ABSG
# integration    'integration from crystal shape'
# multi-scan     'symmetry-related measurements'
#                Example: SADABS, MULABS
# none           'no absorption corr. applied'
# numerical      'numerical from crystal shape'
# psi-scan       'psi-scan corrections'
#                Example: PLATON/ABSP
# refdelf        'refined from delta-F'
#                Example: SHELXA, 
# sphere         'spherical'
#                Example: PLATON/ABSS

#===============================================================================

# 7. EXPERIMENTAL DATA


_cell_measurement_temperature    100.00(10)
_cell_measurement_reflns_used    61278
_cell_measurement_theta_min      3.5260
_cell_measurement_theta_max      78.5430


_exptl_absorpt_correction_T_min  0.216
_exptl_absorpt_correction_T_max  1.000
_exptl_absorpt_correction_type   gaussian
_exptl_absorpt_process_details   
;
CrysAlisPro 1.171.40.84a (Rigaku Oxford Diffraction, 2020)
Numerical absorption correction based on gaussian integration over
a multifaceted crystal model
Empirical absorption correction using spherical harmonics,
implemented in SCALE3 ABSPACK scaling algorithm.
;
_oxdiff_exptl_absorpt_empirical_full_min 0.864
_oxdiff_exptl_absorpt_empirical_full_max 1.205
_oxdiff_exptl_absorpt_empirical_details 
;
Empirical correction (ABSPACK) includes:
- Absorption correction using spherical harmonics
- Frame scaling
;
_diffrn_ambient_temperature      100.00(10)
_diffrn_ambient_environment      N~2~
_diffrn_source                   'micro-focus sealed X-ray tube'
_diffrn_source_type              'PhotonJet (Cu) X-ray Source'
_diffrn_radiation_probe          x-ray
_diffrn_radiation_type           'Cu K\a'
_diffrn_radiation_wavelength     1.54184
_diffrn_radiation_monochromator  mirror
_diffrn_measurement_device       'four-circle diffractometer'
_diffrn_measurement_device_type  'XtaLAB Synergy, Dualflex, Pilatus 300K'
_diffrn_detector                 'Hybrid Pixel Array Detector'
_diffrn_detector_type            'Pilatus 300K'
_diffrn_detector_area_resol_mean 5.8140

_diffrn_reflns_av_sigmaI/netI    0.0471


_diffrn_orient_matrix_type       
'CrysAlisPro convention (1999,Acta A55,543-557)'
_diffrn_orient_matrix_UB_11      -0.1751789000
_diffrn_orient_matrix_UB_12      0.0814760000
_diffrn_orient_matrix_UB_13      -0.0181793000
_diffrn_orient_matrix_UB_21      -0.0701146000
_diffrn_orient_matrix_UB_22      -0.1633136000
_diffrn_orient_matrix_UB_23      0.0665223000
_diffrn_orient_matrix_UB_31      0.0235523000
_diffrn_orient_matrix_UB_32      0.1196475000
_diffrn_orient_matrix_UB_33      0.1032387000


_cell_oxdiff_measurement_reflns_used 61278
_exptl_crystal_size_max          0.810
_exptl_crystal_size_mid          0.067
_exptl_crystal_size_min          0.027


_exptl_crystal_description       needle
_exptl_crystal_colour            colorless


_exptl_transmission_factor_min   ?
_exptl_transmission_factor_max   ?

_shelx_estimated_absorpt_T_min   ?
_shelx_estimated_absorpt_T_max   ?

_exptl_absorpt_special_details   ?


_exptl_special_details           
;
;

# number of measured reflections (redundant set)
_diffrn_reflns_number            69597
_diffrn_reflns_av_R_equivalents  0.0443
_diffrn_reflns_av_unetI/netI     0.0130
_diffrn_reflns_limit_h_min       -10
_diffrn_reflns_limit_h_max       10
_diffrn_reflns_limit_k_min       -8
_diffrn_reflns_limit_k_max       8
_diffrn_reflns_limit_l_min       -15
_diffrn_reflns_limit_l_max       15
_diffrn_reflns_theta_min         3.56
_diffrn_reflns_theta_max         78.78
_diffrn_reflns_theta_full        67.68
_diffrn_measured_fraction_theta_max 0.992
_diffrn_measured_fraction_theta_full 1.000
_diffrn_reflns_reduction_process 
;
;

# number of unique reflections
_reflns_number_total             2988
# number of observed reflections (> n sig(I))
_reflns_number_gt                2969
_reflns_threshold_expression     I>2\s(I)

_computing_data_collection       ?
_computing_cell_refinement       ?
_computing_data_reduction        ?
_computing_structure_solution    ?
_computing_structure_refinement  'SHELXL-201n (Sheldrick, 2014)'
_computing_molecular_graphics    ?
_computing_publication_material  'PLATON (Spek, 2003)'

#===============================================================================

# 8. REFINEMENT DATA

_refine_special_details          
;
 Refinement on F^2^ for ALL reflections except those
 flagged by the user for potential systematic errors.
 Weighted R-factors wR and all goodnesses of fit S
 are based on F^2^, conventional R-factors R are based
 on F, with F set to zero for negative F^2^. The
 observed criterion of F^2^ > 2sigma(F^2^) is used only
 for calculating -R-factor-obs etc. and is not
 relevant to the choice of reflections for refinement.
 R-factors based on F^2^ are statistically about twice
 as large as those based on F, and R-factors based on
 ALL data will be even larger.
;
_refine_ls_structure_factor_coef Fsqd
_refine_ls_matrix_type           full
_refine_ls_weighting_scheme      calc
_refine_ls_weighting_details     
'W=1/[\S^2^(FO^2^)+(0.0687P)^2^+0.2278P] WHERE P=(FO^2^+2FC^2^)/3'
_atom_sites_solution_primary     direct
_atom_sites_solution_secondary   ?
_atom_sites_solution_hydrogens   mixed


# Permitted for _refine_ls_hydrogen_treatment :
# refall            - refined all H-atom parameters
# refxyz            - refined H-atom coordinates only
# refU              - refined H-atom U only
# noref             - no refinement of H-atom parameters
# constr            - H-atom parameters constrained
# hetero            - H-atom parameters constrained for H on C,
#                     all H-atom parameters refined for H on
#                     heteroatoms
# heteroxyz         - H-atom parameters constrained for H on C,
#                     refined H-atom coordinates only for H
#                     on heteroatoms
# heteroU           - H-atom parameters constrained for H on C,
#                     refined H-atom U's only for H on
#                     heteroatoms
# heteronoref       - H-atom parameters constrained for H on C,
#                     no refinement of H-atom parameters for
#                     H on heteroatoms
# hetero-mixed      - H-atom parameters constrained for H on C
#                     and some heteroatoms, all H-atom
#                     parameters refined for H on remaining
#                     heteroatoms.
# heteroxyz-mixed   - H-atom parameters constrained for H on C
#                     and some heteroatoms, refined H-atom
#                     coordinates only for H on remaining
#                     heteroatoms.
# heteroU-mixed     - H-atom parameters constrained for H on C
#                     and some heteroatoms, refined H-atom
#                     U's only for H on remaining heteroatoms
# heteronoref-mixed - H-atom parameters constrained for H on C
#                     and some heteroatoms, no refinement of
#                     H-atom parameters for H on remaining
#                     heteroatoms
# mixed   - some constrained, some independent
# undef   - H-atom parameters not defined
_refine_ls_hydrogen_treatment    mixed

_refine_ls_extinction_method     none
_refine_ls_abs_structure_details 'Flack (1983)'
_refine_ls_abs_structure_Flack   0.051(10)

# Permitted for _chemical_absolute_configuration:
# Absolute configuration details
# rm   = Det. by chiral ref. mol. with known abs.conf
# ad   = Det. by anomalous dispersion
# rmad = Det. by 'rm' and 'ad' 
# syn  = Det. with reference to synthesis
# unk  = Unknown/Arbitrary
_chemical_absolute_configuration ?

_refine_ls_number_reflns         2988
_refine_ls_number_parameters     177
_refine_ls_number_restraints     1
_refine_ls_number_constraints    ?
_refine_ls_R_factor_all          0.0334
_refine_ls_R_factor_gt           0.0333
_refine_ls_wR_factor_ref         0.0830
_refine_ls_wR_factor_gt          0.0829
_refine_ls_goodness_of_fit_ref   1.054
_refine_ls_restrained_S_all      1.053
_refine_ls_shift/su_max          0.002
_refine_ls_shift/su_mean         0.000
_refine_diff_density_max         2.237
_refine_diff_density_min         -0.384
_refine_diff_density_rms         0.096

#===============================================================================

# 9. ATOMIC COORDINATES AND DISPLACEMENT PARAMETERS

loop_
_atom_site_label
_atom_site_type_symbol
_atom_site_thermal_displace_type
_atom_site_fract_x
_atom_site_fract_y
_atom_site_fract_z
_atom_site_occupancy
_atom_site_U_iso_or_equiv
_atom_site_calc_flag
_atom_site_refinement_flags
_atom_site_disorder_assembly
_atom_site_disorder_group
Br1 Br Uani 0.55320(3) 0.24403(7) 0.87038(2) 1.000 0.0183(1) d . . .
O22 O Uani 0.2514(3) 0.6731(4) 0.4548(2) 1.000 0.0172(7) d . . .
N11 N Uani 0.5982(4) 0.6715(5) 0.7964(2) 1.000 0.0152(8) d . . .
N14 N Uani 0.3398(4) 0.6845(5) 0.6345(2) 1.000 0.0167(8) d . . .
N27 N Uani -0.1831(4) 0.6752(5) 0.4562(2) 1.000 0.0173(8) d . . .
N29 N Uani 0.0549(3) 0.6787(4) 0.5814(2) 1.000 0.0148(7) d . . .
C1 C Uani 1.0178(4) 0.7124(6) 0.9504(3) 1.000 0.0214(12) d . . .
C2 C Uani 0.8902(4) 0.6367(5) 0.8681(3) 1.000 0.0182(10) d . . .
C3 C Uani 0.7300(4) 0.7486(8) 0.8729(3) 1.000 0.0175(8) d . . .
C12 C Uani 0.6341(4) 0.7011(5) 0.6801(3) 1.000 0.0186(12) d . . .
C13 C Uani 0.5010(4) 0.6094(6) 0.6077(3) 1.000 0.0192(10) d . . .
C15 C Uani 0.2987(4) 0.6672(6) 0.7474(3) 1.000 0.0173(9) d . . .
C16 C Uani 0.4332(4) 0.7558(7) 0.8196(3) 1.000 0.0170(8) d . . .
C21 C Uani 0.2110(4) 0.6762(6) 0.5613(3) 1.000 0.0149(9) d . . .
C23 C Uani 0.0986(4) 0.6731(5) 0.4008(3) 1.000 0.0152(9) d . . .
C24 C Uani 0.0596(4) 0.6707(6) 0.2927(3) 1.000 0.0198(10) d . . .
C25 C Uani -0.1098(5) 0.6681(6) 0.2681(3) 1.000 0.0198(10) d . . .
C26 C Uani -0.2238(4) 0.6707(6) 0.3500(3) 1.000 0.0193(9) d . . .
C28 C Uani -0.0216(4) 0.6768(5) 0.4792(3) 1.000 0.0144(8) d . . .
H1A H Uiso 1.11814 0.64113 0.94617 1.000 0.0320 c RU . .
H1B H Uiso 0.97640 0.70062 1.02146 1.000 0.0320 c RU . .
H1C H Uiso 1.03935 0.84337 0.93556 1.000 0.0320 c RU . .
H2A H Uiso 0.86894 0.50410 0.88263 1.000 0.0220 c RU . .
H2B H Uiso 0.93275 0.64624 0.79635 1.000 0.0220 c RU . .
H3A H Uiso 0.69127 0.74446 0.94575 1.000 0.0210 c RU . .
H3B H Uiso 0.75104 0.88001 0.85512 1.000 0.0210 c RU . .
H11 H Uiso 0.598(5) 0.523(7) 0.808(4) 1.000 0.020(11) d . . .
H12A H Uiso 0.74062 0.64635 0.66532 1.000 0.0220 c RU . .
H12B H Uiso 0.63891 0.83569 0.66484 1.000 0.0220 c RU . .
H13A H Uiso 0.52166 0.63572 0.53281 1.000 0.0230 c RU . .
H13B H Uiso 0.50274 0.47316 0.61794 1.000 0.0230 c RU . .
H15A H Uiso 0.28675 0.53455 0.76576 1.000 0.0210 c RU . .
H15B H Uiso 0.19447 0.73005 0.75874 1.000 0.0210 c RU . .
H16A H Uiso 0.43593 0.89148 0.80744 1.000 0.0200 c RU . .
H16B H Uiso 0.40931 0.73421 0.89452 1.000 0.0200 c RU . .
H24 H Uiso 0.13857 0.67074 0.24048 1.000 0.0240 c RU . .
H25 H Uiso -0.14758 0.66453 0.19637 1.000 0.0240 c RU . .
H26 H Uiso -0.33544 0.66920 0.32959 1.000 0.0230 c RU . .

loop_
_atom_site_aniso_label
_atom_site_aniso_U_11
_atom_site_aniso_U_22
_atom_site_aniso_U_33
_atom_site_aniso_U_23
_atom_site_aniso_U_13
_atom_site_aniso_U_12
Br1 0.0180(2) 0.0184(2) 0.0182(2) 0.0016(2) -0.0014(1) -0.0015(2)
O22 0.0123(11) 0.0280(12) 0.0112(12) 0.0009(10) 0.0008(9) 0.0005(9)
N11 0.0109(13) 0.0238(13) 0.0108(14) -0.0014(12) 0.0003(10) -0.0013(11)
N14 0.0116(13) 0.0263(16) 0.0121(14) -0.0023(11) -0.0001(11) -0.0009(10)
N27 0.0131(13) 0.0248(14) 0.0140(15) 0.0001(12) -0.0006(11) -0.0004(11)
N29 0.0126(12) 0.0191(12) 0.0127(14) 0.0000(10) -0.0007(10) -0.0015(10)
C1 0.0167(14) 0.030(3) 0.0174(16) -0.0026(15) -0.0016(12) -0.0034(14)
C2 0.0131(15) 0.0232(19) 0.0179(18) -0.0032(13) -0.0040(13) -0.0001(13)
C3 0.0155(13) 0.0200(13) 0.0169(14) -0.0028(19) -0.0014(11) -0.0012(19)
C12 0.0117(14) 0.031(3) 0.0131(16) 0.0047(13) -0.0007(12) -0.0023(12)
C13 0.0119(15) 0.0318(18) 0.0138(17) -0.0027(15) 0.0007(13) -0.0019(14)
C15 0.0128(14) 0.0265(15) 0.0126(16) -0.0005(14) 0.0018(12) -0.0032(13)
C16 0.0146(13) 0.0193(15) 0.0171(14) -0.0019(16) 0.0007(11) 0.0007(17)
C21 0.0150(15) 0.0190(14) 0.0107(16) 0.0001(12) 0.0008(12) -0.0007(13)
C23 0.0098(14) 0.0192(14) 0.0164(17) 0.0028(13) -0.0007(14) 0.0008(12)
C24 0.0171(16) 0.0264(16) 0.0161(18) 0.0005(15) 0.0033(14) 0.0006(14)
C25 0.0215(18) 0.0270(17) 0.0108(17) 0.0016(14) -0.0019(14) 0.0016(15)
C26 0.0142(15) 0.0269(16) 0.0166(18) 0.0004(15) -0.0019(13) -0.0011(14)
C28 0.0127(14) 0.0173(13) 0.0132(16) 0.0005(12) 0.0003(12) 0.0006(12)

#===============================================================================

# 10. MOLECULAR GEOMETRY

_geom_special_details            
;
 Bond distances, angles etc. have been calculated using the
 rounded fractional coordinates. All su's are estimated
 from the variances of the (full) variance-covariance matrix.
 The cell esds are taken into account in the estimation of
 distances, angles and torsion angles
;

loop_
_geom_bond_atom_site_label_1
_geom_bond_atom_site_label_2
_geom_bond_distance
_geom_bond_site_symmetry_1
_geom_bond_site_symmetry_2
_geom_bond_publ_flag
O22 C21 1.375(4) . . yes
O22 C23 1.385(4) . . yes
N11 C3 1.503(5) . . yes
N11 C12 1.499(4) . . yes
N11 C16 1.503(5) . . yes
N14 C13 1.461(5) . . yes
N14 C15 1.459(4) . . yes
N14 C21 1.358(5) . . yes
N27 C26 1.347(4) . . yes
N27 C28 1.329(5) . . yes
N29 C21 1.300(4) . . yes
N29 C28 1.390(4) . . yes
C1 C2 1.522(5) . . no
C2 C3 1.524(5) . . no
N11 H11 1.06(5) . . no
C12 C13 1.521(5) . . no
C15 C16 1.519(5) . . no
C23 C24 1.367(5) . . no
C23 C28 1.405(5) . . no
C24 C25 1.395(5) . . no
C25 C26 1.402(5) . . no
C1 H1A 0.9600 . . no
C1 H1B 0.9600 . . no
C1 H1C 0.9600 . . no
C2 H2A 0.9700 . . no
C2 H2B 0.9700 . . no
C3 H3A 0.9700 . . no
C3 H3B 0.9700 . . no
C12 H12A 0.9700 . . no
C12 H12B 0.9700 . . no
C13 H13A 0.9700 . . no
C13 H13B 0.9700 . . no
C15 H15A 0.9700 . . no
C15 H15B 0.9700 . . no
C16 H16A 0.9700 . . no
C16 H16B 0.9700 . . no
C24 H24 0.9300 . . no
C25 H25 0.9300 . . no
C26 H26 0.9300 . . no

loop_
_geom_angle_atom_site_label_1
_geom_angle_atom_site_label_2
_geom_angle_atom_site_label_3
_geom_angle
_geom_angle_site_symmetry_1
_geom_angle_site_symmetry_2
_geom_angle_site_symmetry_3
_geom_angle_publ_flag
C21 O22 C23 102.9(3) . . . yes
C3 N11 C12 113.4(3) . . . yes
C3 N11 C16 110.6(3) . . . yes
C12 N11 C16 109.8(3) . . . yes
C13 N14 C15 115.4(3) . . . yes
C13 N14 C21 120.2(3) . . . yes
C15 N14 C21 116.1(3) . . . yes
C26 N27 C28 114.3(3) . . . yes
C21 N29 C28 103.1(3) . . . yes
C1 C2 C3 110.5(3) . . . no
N11 C3 C2 111.9(4) . . . yes
C16 N11 H11 111(2) . . . no
C3 N11 H11 106(2) . . . no
C12 N11 H11 106(3) . . . no
N11 C12 C13 110.5(3) . . . yes
N14 C13 C12 109.3(3) . . . yes
N14 C15 C16 110.3(3) . . . yes
N11 C16 C15 110.3(3) . . . yes
O22 C21 N29 117.1(3) . . . yes
O22 C21 N14 116.0(3) . . . yes
N14 C21 N29 126.8(3) . . . yes
O22 C23 C24 130.0(3) . . . yes
O22 C23 C28 107.3(3) . . . yes
C24 C23 C28 122.8(3) . . . no
C23 C24 C25 113.7(3) . . . no
C24 C25 C26 120.9(3) . . . no
N27 C26 C25 124.6(3) . . . yes
N27 C28 N29 126.6(3) . . . yes
N27 C28 C23 123.8(3) . . . yes
N29 C28 C23 109.6(3) . . . yes
C2 C1 H1A 110.00 . . . no
C2 C1 H1B 109.00 . . . no
C2 C1 H1C 109.00 . . . no
H1A C1 H1B 109.00 . . . no
H1A C1 H1C 109.00 . . . no
H1B C1 H1C 109.00 . . . no
C1 C2 H2A 110.00 . . . no
C1 C2 H2B 110.00 . . . no
C3 C2 H2A 110.00 . . . no
C3 C2 H2B 110.00 . . . no
H2A C2 H2B 108.00 . . . no
N11 C3 H3A 109.00 . . . no
N11 C3 H3B 109.00 . . . no
C2 C3 H3A 109.00 . . . no
C2 C3 H3B 109.00 . . . no
H3A C3 H3B 108.00 . . . no
N11 C12 H12A 110.00 . . . no
N11 C12 H12B 110.00 . . . no
C13 C12 H12A 110.00 . . . no
C13 C12 H12B 110.00 . . . no
H12A C12 H12B 108.00 . . . no
N14 C13 H13A 110.00 . . . no
N14 C13 H13B 110.00 . . . no
C12 C13 H13A 110.00 . . . no
C12 C13 H13B 110.00 . . . no
H13A C13 H13B 108.00 . . . no
N14 C15 H15A 110.00 . . . no
N14 C15 H15B 110.00 . . . no
C16 C15 H15A 110.00 . . . no
C16 C15 H15B 110.00 . . . no
H15A C15 H15B 108.00 . . . no
N11 C16 H16A 110.00 . . . no
N11 C16 H16B 110.00 . . . no
C15 C16 H16A 110.00 . . . no
C15 C16 H16B 110.00 . . . no
H16A C16 H16B 108.00 . . . no
C23 C24 H24 123.00 . . . no
C25 C24 H24 123.00 . . . no
C24 C25 H25 120.00 . . . no
C26 C25 H25 120.00 . . . no
N27 C26 H26 118.00 . . . no
C25 C26 H26 118.00 . . . no

loop_
_geom_torsion_atom_site_label_1
_geom_torsion_atom_site_label_2
_geom_torsion_atom_site_label_3
_geom_torsion_atom_site_label_4
_geom_torsion
_geom_torsion_site_symmetry_1
_geom_torsion_site_symmetry_2
_geom_torsion_site_symmetry_3
_geom_torsion_site_symmetry_4
_geom_torsion_publ_flag
C23 O22 C21 N14 -177.5(3) . . . . no
C23 O22 C21 N29 -0.2(4) . . . . no
C21 O22 C23 C24 180.0(4) . . . . no
C21 O22 C23 C28 0.2(4) . . . . no
C12 N11 C3 C2 -68.5(4) . . . . no
C16 N11 C3 C2 167.7(3) . . . . no
C3 N11 C12 C13 176.6(3) . . . . no
C16 N11 C12 C13 -59.1(4) . . . . no
C3 N11 C16 C15 -176.0(3) . . . . no
C12 N11 C16 C15 58.1(4) . . . . no
C15 N14 C13 C12 -54.9(4) . . . . no
C21 N14 C13 C12 157.9(3) . . . . no
C13 N14 C15 C16 54.5(5) . . . . no
C21 N14 C15 C16 -157.0(4) . . . . no
C13 N14 C21 O22 -26.6(5) . . . . no
C13 N14 C21 N29 156.4(4) . . . . no
C15 N14 C21 O22 -173.6(3) . . . . no
C15 N14 C21 N29 9.4(6) . . . . no
C28 N27 C26 C25 -0.1(6) . . . . no
C26 N27 C28 N29 -179.1(4) . . . . no
C26 N27 C28 C23 -0.3(5) . . . . no
C28 N29 C21 O22 0.1(4) . . . . no
C28 N29 C21 N14 177.1(4) . . . . no
C21 N29 C28 N27 178.9(4) . . . . no
C21 N29 C28 C23 0.0(4) . . . . no
C1 C2 C3 N11 -177.2(3) . . . . no
N11 C12 C13 N14 56.0(4) . . . . no
N14 C15 C16 N11 -54.5(4) . . . . no
O22 C23 C24 C25 178.9(4) . . . . no
C28 C23 C24 C25 -1.3(6) . . . . no
O22 C23 C28 N27 -179.0(3) . . . . no
O22 C23 C28 N29 -0.1(4) . . . . no
C24 C23 C28 N27 1.1(6) . . . . no
C24 C23 C28 N29 -180.0(3) . . . . no
C23 C24 C25 C26 0.9(6) . . . . no
C24 C25 C26 N27 -0.2(7) . . . . no

loop_
_geom_hbond_atom_site_label_D
_geom_hbond_atom_site_label_H
_geom_hbond_atom_site_label_A
_geom_hbond_distance_DH
_geom_hbond_distance_HA
_geom_hbond_distance_DA
_geom_hbond_angle_DHA
_geom_hbond_site_symmetry_A
_geom_hbond_publ_flag
#
#D   H   A   D - H  H...A   D...A    D - H...A  symm(A)
#
N11 H11 Br1 1.06(5) 2.15(5) 3.180(3) 163(4) . yes
C13 H13A O22 0.9700 2.3700 2.756(4) 103.00 . yes
C15 H15B N29 0.9700 2.4600 2.799(4) 100.00 . yes
C16 H16A Br1 0.9700 2.7700 3.630(5) 149.00 1_565 yes
C16 H16B Br1 0.9700 2.9200 3.847(4) 160.00 2_657 yes

# Loop Mechanism for Extra Tables(s)

#loop_
#_publ_manuscript_incl_extra_item
#'_geom_extra_tableA_col_1'
#'_geom_extra_tableA_col_2'
#'_geom_extra_tableA_col_3'
#'_geom_extra_table_head_A'
#'_geom_table_footnote_A'
#'_geom_extra_tableB_col_1'
#'_geom_extra_tableB_col_2'
#'_geom_extra_tableB_col_3'
#'_geom_extra_table_head_B'
#'_geom_table_footnote_B'


#
#loop_
#_geom_extra_tableA_col_1
#_geom_extra_tableA_col_2
#_geom_extra_tableA_col_3
# ? ? ?


#
#loop_
#_geom_extra_tableB_col_1
#_geom_extra_tableB_col_2
#_geom_extra_tableB_col_3
# ? ? ?


#
#_geom_table_footnote_A
#;
# ?
#;


#
#_geom_table_footnote_B
#;
# ?
#;


#
#_geom_table_footnote_A
#;
# ?
#;


#
#_geom_table_footnote_B
#;
# ?
#;

_shelx_res_file                  
;
TITL muvo70_crii_100k_b.res in P2(1)                                            
    7_new.res                                                                   
    created by SHELXL-2018/3 at 15:10:02 on 16-Sep-2021                         
REM Old TITL muvo70_crII_100K in P2(1)                                          
REM SHELXT solution in P2(1)                                                    
REM R1 0.052, Rweak 0.024, Alpha 0.011, Orientation as input                    
REM Flack x = 0.034 ( 0.008 ) from Parsons' quotients                           
REM Formula found by SHELXT: C13 N4 O Br                                        
REM #####                                                                       
CELL 1.54184 8.108516 7.060254 12.4165 90 92.2991 90                            
ZERR 2 0.000027 0.00003 0.00007 0 0.0004 0                                      
LATT -1                                                                         
SYMM -X,0.5+Y,-Z                                                                
SFAC Br C N O H                                                                 
UNIT 2 26 8 2 38                                                                
EQIV $1 1-X,0.5+Y,2-Z                                                           
EQIV $2 +X,1+Y,+Z                                                               
EQIV $3 1+X,+Y,+Z                                                               
EQIV $4 1-X,0.5+Y,1-Z                                                           
EQIV $5 -X,0.5+Y,1-Z                                                            
L.S. 60                                                                         
PLAN  4                                                                         
CONF                                                                            
HTAB N11 Br1                                                                    
HTAB C3 Br1_$1                                                                  
HTAB C3 Br1_$2                                                                  
HTAB C12 N27_$3                                                                 
HTAB C16 Br1_$2                                                                 
HTAB C16 Br1_$1                                                                 
HTAB C24 Br1_$4                                                                 
HTAB C26 Br1_$5                                                                 
BOND $H                                                                         
htab                                                                            
LIST 4                                                                          
fmap -2                                                                         
MORE -1                                                                         
ACTA                                                                            
REM <olex2.extras>                                                              
REM <anharmonics                                                                
REM  <Br1 Cijk="-6.1915e-08 -1.4272e-07 1.0694e-07 -7.9911e-07 -1.6784e-07      
REM  1.3568e-08 -2.4835e-05 -8.1954e-08 -3.1420e-07 -3.6472e-08"                
REM  Dijkl="-5.3208e-08 2.0509e-08 -4.6699e-09 -2.9185e-08 3.6041e-09           
REM  -1.3097e-10 1.3610e-07 1.0899e-08 5.2781e-09 -1.2115e-09 1.8642e-06        
REM  -4.4047e-08 1.8594e-08 4.4520e-09 2.0748e-08">                             
REM >                                                                           
REM <HklSrc "%./7.hkl">                                                         
REM </olex2.extras>                                                             
WGHT    0.068700    0.227800                                                    
FVAR       0.50162                                                              
BR1   1    0.553200    0.244026    0.870380    11.00000    0.01801    0.01840 = 
         0.01823    0.00161   -0.00141   -0.00146                               
O22   4    0.251420    0.673136    0.454753    11.00000    0.01233    0.02798 = 
         0.01119    0.00095    0.00082    0.00047                               
N11   3    0.598195    0.671472    0.796359    11.00000    0.01092    0.02384 = 
         0.01079   -0.00141    0.00028   -0.00131                               
H11   5    0.597961    0.522564    0.807532    11.00000    0.01989              
N14   3    0.339842    0.684505    0.634479    11.00000    0.01156    0.02635 = 
         0.01207   -0.00230   -0.00008   -0.00092                               
N27   3   -0.183134    0.675246    0.456218    11.00000    0.01311    0.02485 = 
         0.01405    0.00008   -0.00056   -0.00040                               
N29   3    0.054917    0.678653    0.581397    11.00000    0.01259    0.01913 = 
         0.01271   -0.00003   -0.00073   -0.00149                               
C1    2    1.017812    0.712442    0.950418    11.00000    0.01672    0.03047 = 
         0.01737   -0.00261   -0.00164   -0.00339                               
AFIX 137                                                                        
H1A   5    1.118144    0.641127    0.946167    11.00000   -1.50000              
H1B   5    0.976400    0.700618    1.021461    11.00000   -1.50000              
H1C   5    1.039354    0.843370    0.935562    11.00000   -1.50000              
AFIX   0                                                                        
C2    2    0.890218    0.636662    0.868058    11.00000    0.01314    0.02323 = 
         0.01791   -0.00319   -0.00399   -0.00014                               
AFIX  23                                                                        
H2A   5    0.868937    0.504104    0.882628    11.00000   -1.20000              
H2B   5    0.932755    0.646237    0.796351    11.00000   -1.20000              
AFIX   0                                                                        
C3    2    0.730040    0.748647    0.872889    11.00000    0.01546    0.01998 = 
         0.01690   -0.00278   -0.00145   -0.00119                               
AFIX  23                                                                        
H3A   5    0.691273    0.744459    0.945748    11.00000   -1.20000              
H3B   5    0.751036    0.880013    0.855117    11.00000   -1.20000              
AFIX   0                                                                        
C12   2    0.634143    0.701091    0.680055    11.00000    0.01172    0.03064 = 
         0.01307    0.00470   -0.00071   -0.00231                               
AFIX  23                                                                        
H12A  5    0.740616    0.646350    0.665317    11.00000   -1.20000              
H12B  5    0.638906    0.835694    0.664841    11.00000   -1.20000              
AFIX   0                                                                        
C13   2    0.501003    0.609370    0.607743    11.00000    0.01191    0.03182 = 
         0.01378   -0.00273    0.00074   -0.00195                               
AFIX  23                                                                        
H13A  5    0.521661    0.635721    0.532807    11.00000   -1.20000              
H13B  5    0.502743    0.473161    0.617939    11.00000   -1.20000              
AFIX   0                                                                        
C15   2    0.298740    0.667245    0.747393    11.00000    0.01282    0.02650 = 
         0.01263   -0.00049    0.00182   -0.00323                               
AFIX  23                                                                        
H15A  5    0.286745    0.534552    0.765756    11.00000   -1.20000              
H15B  5    0.194466    0.730049    0.758742    11.00000   -1.20000              
AFIX   0                                                                        
C16   2    0.433191    0.755813    0.819589    11.00000    0.01461    0.01931 = 
         0.01712   -0.00186    0.00070    0.00066                               
AFIX  23                                                                        
H16A  5    0.435928    0.891476    0.807445    11.00000   -1.20000              
H16B  5    0.409305    0.734206    0.894522    11.00000   -1.20000              
AFIX   0                                                                        
C21   2    0.211021    0.676223    0.561284    11.00000    0.01502    0.01898 = 
         0.01066    0.00006    0.00082   -0.00068                               
C23   2    0.098555    0.673057    0.400836    11.00000    0.00984    0.01922 = 
         0.01639    0.00280   -0.00069    0.00075                               
C24   2    0.059554    0.670651    0.292736    11.00000    0.01706    0.02641 = 
         0.01607    0.00052    0.00335    0.00061                               
AFIX  43                                                                        
H24   5    0.138569    0.670736    0.240476    11.00000   -1.20000              
AFIX   0                                                                        
C25   2   -0.109834    0.668055    0.268067    11.00000    0.02148    0.02697 = 
         0.01079    0.00164   -0.00193    0.00155                               
AFIX  43                                                                        
H25   5   -0.147582    0.664529    0.196373    11.00000   -1.20000              
AFIX   0                                                                        
C26   2   -0.223837    0.670696    0.350012    11.00000    0.01420    0.02685 = 
         0.01662    0.00036   -0.00190   -0.00106                               
AFIX  43                                                                        
H26   5   -0.335441    0.669200    0.329594    11.00000   -1.20000              
AFIX   0                                                                        
C28   2   -0.021584    0.676805    0.479157    11.00000    0.01268    0.01727 = 
         0.01319    0.00050    0.00031    0.00060                               
HKLF 4                                                                          
                                                                                
                                                                                
                                                                                
                                                                                
REM  muvo70_crii_100k_b.res in P2(1)                                            
REM wR2 = 0.0830, GooF = S = 1.054, Restrained GooF = 1.053 for all data        
REM R1 = 0.0333 for 2969 Fo > 4sig(Fo) and 0.0334 for all 2988 data             
REM 177 parameters refined using 1 restraints                                   
                                                                                
END                                                                             
                                                                                
WGHT      0.0687      0.2278                                                    
                                                                                
REM Instructions for potential hydrogen bonds                                   
HTAB N11 Br1                                                                    
HTAB C3 Br1_$1                                                                  
HTAB C3 Br1_$2                                                                  
HTAB C13 N27_$3                                                                 
HTAB C16 Br1_$2                                                                 
HTAB C16 Br1_$1                                                                 
HTAB C24 Br1_$4                                                                 
HTAB C26 Br1_$5                                                                 
                                                                                
REM Highest difference peak  2.237,  deepest hole -0.384,  1-sigma level  0.096 
Q1    1   0.5509  0.1236  0.8698  11.00000  0.05    2.24                        
Q2    1   0.5528  0.3711  0.8705  11.00000  0.05    1.72                        
Q3    1   0.8774  0.7486  0.8690  11.00000  0.05    0.59                        
Q4    1   0.2468  0.7777  0.4561  11.00000  0.05    0.51                        
;
_shelx_res_checksum              94708
_shelx_hkl_file                  
;
   0  -8   0   29.19    2.43                                                    
   0  -8   0   26.19    2.23                                                    
   0  -8   0   29.48    2.03                                                    
   0  -8   0   28.88    2.35                                                    
   0  -8   0   25.27    1.90                                                    
   0  -8   0   26.39    2.11                                                    
   0  -8   1  225.64    8.55                                                    
   0  -8  -1  234.91    9.07                                                    
   0  -8   1  219.27    8.45                                                    
   0  -8  -1  218.00    8.61                                                    
   0  -8  -1  220.05    8.78                                                    
   0  -8   1  210.46    7.97                                                    
   0  -8   1  233.16    8.58                                                    
   0  -8   2    6.76    1.11                                                    
   0  -8  -2    6.17    1.27                                                    
   0  -8   2    5.26    1.07                                                    
   0  -8   2    5.49    1.06                                                    
   0  -8  -2    4.03    0.90                                                    
   0  -8   2    4.57    0.82                                                    
   0  -8  -2    4.96    1.17                                                    
   0  -8   2    5.37    1.06                                                    
   0  -8   3   85.81    4.25                                                    
   0  -8   3   85.58    4.19                                                    
   0  -8   3   82.07    3.94                                                    
   0  -8   3   84.16    3.99                                                    
   0  -8   3   85.92    4.01                                                    
   0  -8   3   86.31    4.00                                                    
   0  -8   3   82.61    3.92                                                    
   0  -8   3   96.45    4.03                                                    
   0  -8   3   75.58    3.78                                                    
   0  -8  -3   93.69    4.84                                                    
   0  -8   4  150.88    6.51                                                    
   0  -8   4  158.57    6.59                                                    
   0  -8   4  155.58    6.57                                                    
   0  -8   4  164.08    6.62                                                    
   0  -8   4  163.75    6.60                                                    
   0  -8   4  153.58    5.72                                                    
   0  -8  -4  179.25    6.69                                                    
   0  -8   4  171.69    6.48                                                    
   0  -8   4  159.97    6.37                                                    
   0  -8   4  168.07    5.92                                                    
   0  -8   5   40.34    2.32                                                    
   0  -8   5   42.46    2.39                                                    
   0  -8   5   43.03    2.71                                                    
   0  -8   5   40.54    2.64                                                    
   0  -8   5   37.58    2.57                                                    
   0  -8   5   38.91    2.61                                                    
   0  -8   5   33.89    2.47                                                    
   0  -8   6   12.32    1.08                                                    
   0  -8   7   54.84    2.23                                                    
   0  -7   0    0.36    0.57                                                    
   0  -7   0    0.22    0.73                                                    
   0  -7   0   -0.21    0.78                                                    
   0  -7   1   43.29    3.42                                                    
   0  -7   1   42.70    3.38                                                    
   0  -7   1   40.00    3.25                                                    
   0  -7   1   46.13    3.51                                                    
   0  -7   1   37.30    3.08                                                    
   0  -7   1   44.82    3.31                                                    
   0  -7   1   40.53    3.19                                                    
   0  -7   1   47.29    3.56                                                    
   0  -7   1   43.78    3.27                                                    
   0  -7  -1   42.25    3.43                                                    
   0  -7   1   45.32    3.47                                                    
   0  -7  -1   44.98    3.92                                                    
   0  -7   1   52.99    3.98                                                    
   0  -7   1   45.22    3.48                                                    
   0  -7   1   47.89    3.56                                                    
   0  -7   1   47.39    3.53                                                    
   0  -7   1   48.43    3.52                                                    
   0  -7   1   42.42    3.38                                                    
   0  -7   1   48.37    4.03                                                    
   0  -7  -1   51.36    4.03                                                    
   0  -7   1   45.07    3.74                                                    
   0  -7  -1   49.89    3.66                                                    
   0  -7  -2  167.39    8.52                                                    
   0  -7  -2  175.16    7.51                                                    
   0  -7   2  176.72    8.40                                                    
   0  -7   2  188.77    8.96                                                    
   0  -7   2  184.66    8.73                                                    
   0  -7   2  179.16    8.69                                                    
   0  -7   2  179.76    8.54                                                    
   0  -7   2  165.84    8.50                                                    
   0  -7   2  185.46    8.48                                                    
   0  -7   2  166.67    8.20                                                    
   0  -7   2  194.66    8.51                                                    
   0  -7   2  178.15    8.33                                                    
   0  -7   2  183.00    8.72                                                    
   0  -7   2  185.69    8.45                                                    
   0  -7   2  189.27    7.74                                                    
   0  -7  -2  173.37    8.18                                                    
   0  -7   2  168.15    7.85                                                    
   0  -7  -2  187.56    9.22                                                    
   0  -7   2  190.91    8.32                                                    
   0  -7   2  187.92    8.81                                                    
   0  -7   2  167.88    8.51                                                    
   0  -7   2  180.43    8.71                                                    
   0  -7   2  171.61    8.43                                                    
   0  -7   2  165.47    8.38                                                    
   0  -7   2  196.28    8.49                                                    
   0  -7  -3   25.70    2.80                                                    
   0  -7   3   28.34    2.77                                                    
   0  -7   3   24.69    2.64                                                    
   0  -7   3   33.27    3.18                                                    
   0  -7   3   29.46    3.14                                                    
   0  -7   3   27.92    3.07                                                    
   0  -7   3   24.86    2.88                                                    
   0  -7   3   27.89    3.01                                                    
   0  -7   3   29.62    3.04                                                    
   0  -7   3   31.18    3.20                                                    
   0  -7   3   28.51    2.99                                                    
   0  -7   3   27.97    2.99                                                    
   0  -7   3   19.00    2.57                                                    
   0  -7   3   27.84    3.08                                                    
   0  -7   3   28.86    3.12                                                    
   0  -7   3   24.40    2.91                                                    
   0  -7   3   30.41    3.21                                                    
   0  -7   3   30.48    3.21                                                    
   0  -7   3   26.42    2.96                                                    
   0  -7  -3   25.58    2.64                                                    
   0  -7   3   25.03    2.46                                                    
   0  -7  -3   30.33    3.31                                                    
   0  -7   3   28.57    2.55                                                    
   0  -7   3   29.00    2.63                                                    
   0  -7   4   10.50    1.43                                                    
   0  -7  -4   10.85    1.64                                                    
   0  -7   4    9.99    1.59                                                    
   0  -7   4   10.19    1.74                                                    
   0  -7   4   11.06    1.84                                                    
   0  -7  -4    9.05    1.57                                                    
   0  -7   5   97.54    5.27                                                    
   0  -7   5   76.43    4.55                                                    
   0  -7   5   85.64    5.16                                                    
   0  -7   5   85.17    5.36                                                    
   0  -7   5   91.74    5.54                                                    
   0  -7   5   82.96    5.38                                                    
   0  -7   5   74.20    5.29                                                    
   0  -7   5   82.86    5.53                                                    
   0  -7   5   79.70    5.27                                                    
   0  -7   5   89.88    5.55                                                    
   0  -7   5   94.92    5.81                                                    
   0  -7   5   83.36    5.56                                                    
   0  -7   5   91.05    5.68                                                    
   0  -7   5   89.85    4.18                                                    
   0  -7   5   86.40    5.46                                                    
   0  -7   5   83.24    5.37                                                    
   0  -7   5   85.74    5.42                                                    
   0  -7   5   88.42    5.48                                                    
   0  -7   5   86.17    5.38                                                    
   0  -7   5   89.31    4.13                                                    
   0  -7   6   46.21    3.55                                                    
   0  -7   6   46.63    3.52                                                    
   0  -7   6   47.83    3.62                                                    
   0  -7   6   47.68    3.73                                                    
   0  -7   6   40.84    3.40                                                    
   0  -7   6   45.70    3.69                                                    
   0  -7   6   54.64    3.95                                                    
   0  -7   6   47.03    3.73                                                    
   0  -7   6   45.84    3.56                                                    
   0  -7   6   42.95    3.57                                                    
   0  -7   6   37.99    3.30                                                    
   0  -7   6   45.82    3.60                                                    
   0  -7   6   40.63    3.34                                                    
   0  -7   6   45.47    3.55                                                    
   0  -7   6   40.04    3.31                                                    
   0  -7   6   46.22    3.42                                                    
   0  -7   6   38.54    2.83                                                    
   0  -7   6   50.88    3.34                                                    
   0  -7   6   32.91    2.43                                                    
   0  -7   7   50.93    3.53                                                    
   0  -7   7   64.42    3.98                                                    
   0  -7   7   56.14    3.74                                                    
   0  -7   7   62.80    4.02                                                    
   0  -7   7   63.92    4.02                                                    
   0  -7   7   59.51    3.92                                                    
   0  -7   7   60.73    3.97                                                    
   0  -7   7   55.57    3.83                                                    
   0  -7   7   57.59    3.80                                                    
   0  -7   7   56.96    3.75                                                    
   0  -7   7   54.84    3.13                                                    
   0  -7  -7   52.86    3.67                                                    
   0  -7   7   43.23    2.92                                                    
   0  -7   7   53.44    3.69                                                    
   0  -7   7   68.38    4.05                                                    
   0  -7   7   53.94    3.62                                                    
   0  -7   7   60.29    3.83                                                    
   0  -7   7   59.17    3.82                                                    
   0  -7   7   41.92    2.66                                                    
   0  -7   7   58.30    3.14                                                    
   0  -7   7   57.94    3.29                                                    
   0  -7   8    2.50    0.72                                                    
   0  -7   8    2.48    0.73                                                    
   0  -7   8    2.97    0.79                                                    
   0  -7   8    3.30    0.81                                                    
   0  -7   8    2.71    0.83                                                    
   0  -7   8    4.21    0.97                                                    
   0  -7   8    2.89    0.80                                                    
   0  -7   8    2.94    0.87                                                    
   0  -7   8    2.60    0.73                                                    
   0  -7   8    4.01    0.98                                                    
   0  -7   8    3.32    0.67                                                    
   0  -7   8    3.80    0.86                                                    
   0  -7   8    3.58    0.83                                                    
   0  -7   8    3.75    0.71                                                    
   0  -7   8    3.49    0.60                                                    
   0  -7   8    3.74    0.84                                                    
   0  -7   8    3.95    0.88                                                    
   0  -7   9   30.37    2.09                                                    
   0  -7   9   32.08    2.12                                                    
   0  -7   9   29.77    2.06                                                    
   0  -7   9   30.20    2.08                                                    
   0  -7   9   29.29    2.04                                                    
   0  -6   0   84.83    5.87                                                    
   0  -6   0   78.71    5.57                                                    
   0  -6   0   81.00    5.66                                                    
   0  -6   0   93.36    6.10                                                    
   0  -6   0   83.42    6.01                                                    
   0  -6   0   82.95    5.22                                                    
   0  -6   0   75.30    4.78                                                    
   0  -6   0   89.52    5.07                                                    
   0  -6   0   80.26    4.94                                                    
   0  -6   0   86.02    5.36                                                    
   0  -6   0   75.60    4.84                                                    
   0  -6   0   85.52    5.26                                                    
   0  -6   0   83.72    5.03                                                    
   0  -6   0   84.78    5.21                                                    
   0  -6   0   77.42    4.91                                                    
   0  -6   0   74.49    4.81                                                    
   0  -6   0   78.38    4.86                                                    
   0  -6   0   94.83    6.15                                                    
   0  -6   0   90.03    5.96                                                    
   0  -6   0   88.49    5.57                                                    
   0  -6   0   88.30    5.98                                                    
   0  -6   0   75.79    4.82                                                    
   0  -6   0   79.94    5.09                                                    
   0  -6   0   74.17    4.98                                                    
   0  -6   0   78.96    4.95                                                    
   0  -6   0   86.89    5.17                                                    
   0  -6   0   88.25    5.29                                                    
   0  -6   0   87.84    5.27                                                    
   0  -6   0   82.94    5.08                                                    
   0  -6   0   80.94    5.69                                                    
   0  -6   0   85.40    5.21                                                    
   0  -6   0   86.65    5.27                                                    
   0  -6  -1  429.69   17.69                                                    
   0  -6  -1  448.04   17.85                                                    
   0  -6   1  429.13   16.50                                                    
   0  -6   1  441.87   17.10                                                    
   0  -6  -1  468.31   17.30                                                    
   0  -6   1  458.75   17.25                                                    
   0  -6  -1  425.44   17.13                                                    
   0  -6   1  460.26   16.71                                                    
   0  -6   1  434.44   16.65                                                    
   0  -6   1  426.65   16.67                                                    
   0  -6   1  452.05   17.19                                                    
   0  -6   1  469.73   17.51                                                    
   0  -6   1  440.71   16.66                                                    
   0  -6   1  462.75   17.22                                                    
   0  -6   1  435.33   16.67                                                    
   0  -6   1  451.17   16.83                                                    
   0  -6   1  403.45   16.46                                                    
   0  -6   1  460.60   17.25                                                    
   0  -6   1  422.52   16.63                                                    
   0  -6   1  461.31   16.90                                                    
   0  -6  -1  446.92   17.03                                                    
   0  -6   1  454.57   17.59                                                    
   0  -6  -1  456.73   17.21                                                    
   0  -6   1  457.00   17.13                                                    
   0  -6  -1  457.84   18.02                                                    
   0  -6   1  415.20   16.93                                                    
   0  -6   1  429.56   16.58                                                    
   0  -6   1  453.58   17.14                                                    
   0  -6   1  463.31   17.27                                                    
   0  -6   1  431.64   16.80                                                    
   0  -6   1  423.51   16.63                                                    
   0  -6   1  444.26   16.92                                                    
   0  -6   1  464.13   17.22                                                    
   0  -6   1  448.14   17.08                                                    
   0  -6   1  454.88   17.11                                                    
   0  -6   1  459.56   17.05                                                    
   0  -6   1  446.16   17.08                                                    
   0  -6   1  450.88   17.34                                                    
   0  -6  -2    4.72    1.48                                                    
   0  -6   2    3.06    1.15                                                    
   0  -6  -2    4.49    1.30                                                    
   0  -6   2    5.20    1.57                                                    
   0  -6  -2    6.34    1.40                                                    
   0  -6   2    6.13    1.78                                                    
   0  -6   2    3.84    1.18                                                    
   0  -6  -2    5.73    1.63                                                    
   0  -6   2    2.79    1.20                                                    
   0  -6   2    5.47    1.57                                                    
   0  -6   2    4.27    1.36                                                    
   0  -6   2    5.01    1.46                                                    
   0  -6   2    6.91    1.70                                                    
   0  -6   2    5.59    1.45                                                    
   0  -6   2    5.09    1.43                                                    
   0  -6   2    6.18    1.63                                                    
   0  -6   2    5.94    1.66                                                    
   0  -6   2    5.75    1.59                                                    
   0  -6   2    5.21    1.60                                                    
   0  -6   2    5.07    1.51                                                    
   0  -6   2    5.38    1.57                                                    
   0  -6  -2    4.73    1.22                                                    
   0  -6   2    4.11    1.30                                                    
   0  -6  -2    3.61    1.47                                                    
   0  -6   2    5.59    1.37                                                    
   0  -6  -2    6.89    1.57                                                    
   0  -6   2    4.90    1.42                                                    
   0  -6  -2    4.84    1.39                                                    
   0  -6   2    6.03    1.56                                                    
   0  -6   2    5.19    1.68                                                    
   0  -6   2    4.32    1.42                                                    
   0  -6   2    6.77    1.77                                                    
   0  -6   2    4.78    1.43                                                    
   0  -6   2    6.67    1.69                                                    
   0  -6   2    4.55    1.41                                                    
   0  -6   2    5.46    1.54                                                    
   0  -6   2    4.92    1.45                                                    
   0  -6   2    4.16    1.34                                                    
   0  -6   2    5.62    1.56                                                    
   0  -6   2    5.41    1.58                                                    
   0  -6   2    5.68    1.58                                                    
   0  -6   3  134.18    7.57                                                    
   0  -6  -3  120.27    7.33                                                    
   0  -6   3  117.88    6.38                                                    
   0  -6   3  124.39    6.95                                                    
   0  -6   3  116.52    7.11                                                    
   0  -6   3  121.98    7.78                                                    
   0  -6   3  134.79    8.01                                                    
   0  -6   3  135.52    7.94                                                    
   0  -6   3  117.37    7.57                                                    
   0  -6   3  138.01    8.21                                                    
   0  -6   3  141.00    8.02                                                    
   0  -6   3  122.16    7.61                                                    
   0  -6   3  117.89    7.62                                                    
   0  -6   3  116.75    7.58                                                    
   0  -6   3  137.75    7.98                                                    
   0  -6   3  129.50    7.87                                                    
   0  -6   3  126.52    6.04                                                    
   0  -6   3  131.04    6.65                                                    
   0  -6  -3  121.55    7.19                                                    
   0  -6  -3  126.80    7.36                                                    
   0  -6   3  128.06    7.45                                                    
   0  -6  -3  129.79    7.99                                                    
   0  -6   3  120.97    6.42                                                    
   0  -6   3  125.88    7.84                                                    
   0  -6   3  123.17    7.72                                                    
   0  -6   3  119.24    6.95                                                    
   0  -6  -3  116.05    7.69                                                    
   0  -6   3  122.91    6.63                                                    
   0  -6  -3  132.48    8.01                                                    
   0  -6   4  279.22   11.75                                                    
   0  -6   4  294.22   12.61                                                    
   0  -6   4  277.00   12.14                                                    
   0  -6   4  271.41   11.43                                                    
   0  -6   4  278.78   12.52                                                    
   0  -6   4  304.18   11.47                                                    
   0  -6   4  278.70   12.92                                                    
   0  -6  -4  279.91   12.59                                                    
   0  -6   4  281.51   11.80                                                    
   0  -6   4  281.93   12.84                                                    
   0  -6   4  291.31   13.10                                                    
   0  -6   4  293.13   13.18                                                    
   0  -6   4  298.33   12.19                                                    
   0  -6   4  283.74   13.28                                                    
   0  -6   4  312.20   13.58                                                    
   0  -6   4  295.26   13.41                                                    
   0  -6   4  292.64   13.38                                                    
   0  -6   4  295.51   13.22                                                    
   0  -6   4  267.12   13.03                                                    
   0  -6   4  293.81   13.15                                                    
   0  -6  -4  269.38   11.91                                                    
   0  -6   4  291.73   10.28                                                    
   0  -6   4  281.32   11.47                                                    
   0  -6  -4  284.05   12.51                                                    
   0  -6   4  286.26   11.16                                                    
   0  -6   4  288.63   12.55                                                    
   0  -6   4  284.94   10.87                                                    
   0  -6   4  282.26   13.02                                                    
   0  -6   4  274.45   12.97                                                    
   0  -6   4  278.02   12.92                                                    
   0  -6   4  296.42   13.16                                                    
   0  -6   4  288.02   12.94                                                    
   0  -6   4  249.25   11.52                                                    
   0  -6   4  275.99   11.21                                                    
   0  -6  -4  276.31   13.03                                                    
   0  -6   5   72.45    4.63                                                    
   0  -6   5   74.74    5.19                                                    
   0  -6   5   65.59    4.44                                                    
   0  -6  -5   68.73    5.01                                                    
   0  -6   5   70.14    4.85                                                    
   0  -6   5   63.92    5.16                                                    
   0  -6   5   61.04    5.10                                                    
   0  -6   5   69.25    5.39                                                    
   0  -6   5   77.34    5.87                                                    
   0  -6   5   65.78    5.29                                                    
   0  -6   5   70.96    5.47                                                    
   0  -6   5   69.37    5.62                                                    
   0  -6   5   66.02    5.52                                                    
   0  -6   5   69.11    5.61                                                    
   0  -6   5   68.25    5.62                                                    
   0  -6   5   70.53    4.46                                                    
   0  -6  -5   62.53    5.00                                                    
   0  -6   5   68.07    4.03                                                    
   0  -6   5   59.51    5.08                                                    
   0  -6   5   68.10    5.36                                                    
   0  -6   5   67.98    5.25                                                    
   0  -6   5   73.24    5.51                                                    
   0  -6   5   70.59    5.43                                                    
   0  -6   5   62.09    4.66                                                    
   0  -6   5   67.13    4.00                                                    
   0  -6   6   23.78    2.57                                                    
   0  -6   6   25.06    2.53                                                    
   0  -6   6   26.90    2.96                                                    
   0  -6   6   31.92    3.14                                                    
   0  -6   6   31.49    3.38                                                    
   0  -6   6   26.28    3.15                                                    
   0  -6   6   27.38    3.27                                                    
   0  -6   6   27.36    3.26                                                    
   0  -6   6   28.54    3.43                                                    
   0  -6   6   30.10    3.55                                                    
   0  -6   6   27.51    3.28                                                    
   0  -6   6   28.97    3.54                                                    
   0  -6   6   29.92    3.50                                                    
   0  -6   6   30.76    3.52                                                    
   0  -6   6   27.68    2.62                                                    
   0  -6  -6   29.82    3.32                                                    
   0  -6   6   29.45    3.40                                                    
   0  -6   6   29.49    3.37                                                    
   0  -6   6   26.11    3.13                                                    
   0  -6   6   28.95    3.31                                                    
   0  -6   6   29.79    3.37                                                    
   0  -6   6   28.13    2.16                                                    
   0  -6   6   24.67    2.87                                                    
   0  -6   7   83.83    4.81                                                    
   0  -6   7   57.35    4.09                                                    
   0  -6   7   73.20    5.03                                                    
   0  -6   7   68.37    4.18                                                    
   0  -6   7   65.59    4.69                                                    
   0  -6   7   65.40    4.88                                                    
   0  -6   7   72.03    5.22                                                    
   0  -6   7   64.05    4.89                                                    
   0  -6   7   69.17    5.30                                                    
   0  -6   7   76.40    5.31                                                    
   0  -6   7   71.45    5.33                                                    
   0  -6   7   66.02    5.14                                                    
   0  -6   7   76.64    5.44                                                    
   0  -6   7   66.92    5.24                                                    
   0  -6   7   69.88    5.13                                                    
   0  -6  -7   60.27    4.65                                                    
   0  -6   7   65.99    4.19                                                    
   0  -6   7   52.74    3.29                                                    
   0  -6   7   69.47    5.10                                                    
   0  -6   7   68.26    5.13                                                    
   0  -6   7   74.95    5.23                                                    
   0  -6   7   69.66    5.13                                                    
   0  -6   7   72.85    5.11                                                    
   0  -6   7   62.67    4.62                                                    
   0  -6   8  141.35    7.45                                                    
   0  -6   8  144.52    7.37                                                    
   0  -6   8  141.22    7.41                                                    
   0  -6   8  152.26    7.81                                                    
   0  -6   8  143.80    7.65                                                    
   0  -6   8  159.69    7.98                                                    
   0  -6   8  149.32    7.63                                                    
   0  -6   8  152.84    7.60                                                    
   0  -6   8  157.48    7.88                                                    
   0  -6   8  154.70    7.83                                                    
   0  -6   8  147.90    6.59                                                    
   0  -6   8  137.47    5.88                                                    
   0  -6   8  139.00    7.40                                                    
   0  -6   8  141.30    7.42                                                    
   0  -6   8  149.40    7.57                                                    
   0  -6   8  137.55    7.32                                                    
   0  -6   8  132.89    7.18                                                    
   0  -6   8  146.89    7.54                                                    
   0  -6   8  155.76    6.67                                                    
   0  -6   8  144.92    6.21                                                    
   0  -6   8  152.30    7.49                                                    
   0  -6   8  135.71    6.70                                                    
   0  -6   9    9.95    1.53                                                    
   0  -6   9   12.19    1.68                                                    
   0  -6   9   10.33    1.60                                                    
   0  -6   9   11.43    1.82                                                    
   0  -6   9   11.50    1.71                                                    
   0  -6   9   10.29    1.64                                                    
   0  -6   9   10.83    1.62                                                    
   0  -6   9   16.95    2.07                                                    
   0  -6   9   10.81    1.71                                                    
   0  -6   9   12.17    1.79                                                    
   0  -6   9   10.76    1.38                                                    
   0  -6   9   10.59    1.67                                                    
   0  -6   9   12.97    1.78                                                    
   0  -6   9   10.40    1.57                                                    
   0  -6   9   11.51    1.67                                                    
   0  -6   9    8.83    1.44                                                    
   0  -6   9   10.66    1.61                                                    
   0  -6   9   10.22    1.51                                                    
   0  -6   9   11.17    1.28                                                    
   0  -6  10    6.26    0.99                                                    
   0  -6  10    4.57    1.00                                                    
   0  -6  10    6.33    1.11                                                    
   0  -6  10    6.16    1.09                                                    
   0  -6  10    4.51    0.97                                                    
   0  -6  10    5.30    0.99                                                    
   0  -6  10    6.91    1.18                                                    
   0  -6  11   93.88    3.99                                                    
   0  -5   0    0.23    0.74                                                    
   0  -5   0   -0.23    0.71                                                    
   0  -5   0   -0.18    0.45                                                    
   0  -5   0    0.99    0.70                                                    
   0  -5   0   -0.18    0.48                                                    
   0  -5   0    0.81    0.60                                                    
   0  -5   0    0.17    0.51                                                    
   0  -5   0   -0.18    0.60                                                    
   0  -5   0    0.20    0.67                                                    
   0  -5   0    0.59    0.73                                                    
   0  -5   0   -0.23    0.82                                                    
   0  -5   0    0.21    0.62                                                    
   0  -5   0   -0.22    0.66                                                    
   0  -5   0    0.99    0.70                                                    
   0  -5   0    1.00    0.71                                                    
   0  -5   0   -0.18    0.50                                                    
   0  -5   0    0.79    0.58                                                    
   0  -5   0    0.20    0.54                                                    
   0  -5   0   -0.18    0.49                                                    
   0  -5   0    0.98    0.76                                                    
   0  -5   0    0.78    0.58                                                    
   0  -5   0    0.59    0.66                                                    
   0  -5   0    0.20    0.49                                                    
   0  -5   1   96.07    5.83                                                    
   0  -5  -1   91.47    6.04                                                    
   0  -5   1   95.08    6.30                                                    
   0  -5   1   99.98    5.85                                                    
   0  -5   1  103.42    5.32                                                    
   0  -5  -1   96.19    5.94                                                    
   0  -5   1   97.39    5.86                                                    
   0  -5   1   96.82    5.72                                                    
   0  -5  -1   98.26    4.96                                                    
   0  -5   1  104.19    5.96                                                    
   0  -5  -1   95.64    4.95                                                    
   0  -5   1  106.86    6.22                                                    
   0  -5  -1   86.85    4.81                                                    
   0  -5  -1   95.05    5.16                                                    
   0  -5  -1   91.37    5.15                                                    
   0  -5   1   98.05    6.06                                                    
   0  -5   1  105.88    5.90                                                    
   0  -5  -1   78.68    4.87                                                    
   0  -5  -1   91.24    5.11                                                    
   0  -5   1   90.87    5.85                                                    
   0  -5   1   92.07    5.88                                                    
   0  -5  -1   84.19    4.74                                                    
   0  -5  -1   84.55    4.96                                                    
   0  -5   1   91.22    5.87                                                    
   0  -5  -1   92.37    5.13                                                    
   0  -5  -1   85.73    5.00                                                    
   0  -5   1   94.23    5.73                                                    
   0  -5  -1   95.61    5.02                                                    
   0  -5   1   95.31    5.99                                                    
   0  -5   1   91.04    5.72                                                    
   0  -5   1   96.48    5.97                                                    
   0  -5   1   92.15    5.86                                                    
   0  -5   1   99.86    6.03                                                    
   0  -5  -1   86.56    4.92                                                    
   0  -5  -1   91.85    5.11                                                    
   0  -5  -1   87.14    5.01                                                    
   0  -5   1   93.49    5.87                                                    
   0  -5  -1   82.86    4.92                                                    
   0  -5   1   95.80    5.96                                                    
   0  -5   1  100.10    6.05                                                    
   0  -5  -1   87.75    5.00                                                    
   0  -5  -1   83.45    4.85                                                    
   0  -5  -1   92.42    5.12                                                    
   0  -5  -1   91.98    6.05                                                    
   0  -5   1   99.13    5.93                                                    
   0  -5  -1   98.19    5.99                                                    
   0  -5   1  105.87    6.01                                                    
   0  -5  -1   98.19    5.85                                                    
   0  -5  -1   95.37    5.82                                                    
   0  -5   1   89.24    5.82                                                    
   0  -5   2  312.03   12.62                                                    
   0  -5  -2  320.39   13.49                                                    
   0  -5   2  317.81   12.99                                                    
   0  -5  -2  312.86   12.23                                                    
   0  -5   2  298.95   12.16                                                    
   0  -5   2  288.23   11.61                                                    
   0  -5   2  286.80   12.09                                                    
   0  -5  -2  310.06   13.26                                                    
   0  -5   2  290.64   13.26                                                    
   0  -5  -2  292.21   12.16                                                    
   0  -5   2  300.19   12.12                                                    
   0  -5   2  299.03   12.39                                                    
   0  -5   2  299.94   12.67                                                    
   0  -5  -3   97.86    6.67                                                    
   0  -5   3   97.51    4.98                                                    
   0  -5   3   93.44    5.53                                                    
   0  -5   3  102.24    6.40                                                    
   0  -5   3   97.32    6.26                                                    
   0  -5   3  101.45    6.65                                                    
   0  -5   3  100.02    5.90                                                    
   0  -5  -3   99.91    5.47                                                    
   0  -5   3  104.13    6.14                                                    
   0  -5   3  108.11    6.93                                                    
   0  -5   3   97.17    6.51                                                    
   0  -5   3  114.22    6.91                                                    
   0  -5   3  103.00    6.63                                                    
   0  -5   3   89.58    6.31                                                    
   0  -5   3  108.71    6.82                                                    
   0  -5   3  109.63    6.83                                                    
   0  -5   3  106.96    6.43                                                    
   0  -5  -3  100.69    5.46                                                    
   0  -5  -3   92.55    6.02                                                    
   0  -5   3   98.13    5.60                                                    
   0  -5   3  107.52    5.68                                                    
   0  -5  -3   99.92    6.64                                                    
   0  -5   3   96.87    5.52                                                    
   0  -5   3   94.91    6.53                                                    
   0  -5   3  100.24    6.71                                                    
   0  -5   3   90.75    6.37                                                    
   0  -5   3   95.39    6.54                                                    
   0  -5   3   94.91    6.46                                                    
   0  -5   3   96.06    6.50                                                    
   0  -5   3   98.02    6.57                                                    
   0  -5   3  100.71    6.61                                                    
   0  -5   3  101.87    6.64                                                    
   0  -5   3  101.19    5.98                                                    
   0  -5   3  100.26    6.60                                                    
   0  -5   3  105.30    6.75                                                    
   0  -5   4   16.81    2.00                                                    
   0  -5   4   14.54    1.89                                                    
   0  -5   4   12.82    2.08                                                    
   0  -5  -4   12.48    2.31                                                    
   0  -5   4   14.52    2.39                                                    
   0  -5   4   13.79    2.00                                                    
   0  -5   4   13.43    2.21                                                    
   0  -5   4   15.69    2.41                                                    
   0  -5   4   13.78    2.06                                                    
   0  -5   4   16.06    2.49                                                    
   0  -5   4   14.61    2.47                                                    
   0  -5   4   14.08    2.42                                                    
   0  -5   4   17.04    2.68                                                    
   0  -5   4   14.55    2.38                                                    
   0  -5   4   16.13    2.58                                                    
   0  -5   4   17.96    2.71                                                    
   0  -5   4   20.73    2.95                                                    
   0  -5   4   15.04    2.59                                                    
   0  -5   4   14.90    2.43                                                    
   0  -5   4   13.51    2.49                                                    
   0  -5   4   16.05    2.57                                                    
   0  -5   4   16.35    1.97                                                    
   0  -5   4   13.98    2.21                                                    
   0  -5   4   13.74    1.72                                                    
   0  -5   4   16.29    1.72                                                    
   0  -5  -4   18.02    2.64                                                    
   0  -5  -4   12.23    2.05                                                    
   0  -5   4   12.86    1.89                                                    
   0  -5   4   12.77    2.37                                                    
   0  -5   4   14.63    2.49                                                    
   0  -5   4   12.01    2.31                                                    
   0  -5   4   12.98    2.51                                                    
   0  -5   4   15.16    2.48                                                    
   0  -5   4   18.93    2.78                                                    
   0  -5   4   12.29    2.28                                                    
   0  -5   4   18.31    2.78                                                    
   0  -5   4   16.16    2.06                                                    
   0  -5   4   13.53    2.03                                                    
   0  -5   4   13.50    2.35                                                    
   0  -5   4   17.25    2.61                                                    
   0  -5   4   14.63    2.51                                                    
   0  -5  -5  183.54    9.60                                                    
   0  -5   5  169.69    8.90                                                    
   0  -5   5  180.43    7.75                                                    
   0  -5   5  165.54    8.08                                                    
   0  -5   5  185.70    7.81                                                    
   0  -5   5  180.63    9.41                                                    
   0  -5   5  175.70    9.34                                                    
   0  -5   5  180.35    9.24                                                    
   0  -5   5  188.04    9.20                                                    
   0  -5   5  196.89    8.32                                                    
   0  -5   5  184.30    8.76                                                    
   0  -5   5  183.18    8.39                                                    
   0  -5   5  186.06    9.99                                                    
   0  -5   5  187.10    9.94                                                    
   0  -5   5  183.47    9.85                                                    
   0  -5   5  176.49    9.73                                                    
   0  -5   5  183.07    9.86                                                    
   0  -5   5  192.90   10.10                                                    
   0  -5   5  181.75    9.72                                                    
   0  -5   5  178.85    9.83                                                    
   0  -5   5  193.72   10.10                                                    
   0  -5   5  174.89    9.81                                                    
   0  -5   5  182.24    9.77                                                    
   0  -5   5  184.91    7.26                                                    
   0  -5   5  188.87    6.97                                                    
   0  -5  -5  193.41    9.57                                                    
   0  -5   5  172.35    8.94                                                    
   0  -5  -5  181.71    8.59                                                    
   0  -5   5  181.48    8.30                                                    
   0  -5   5  188.57    7.78                                                    
   0  -5   5  182.36    9.75                                                    
   0  -5   5  180.24    9.92                                                    
   0  -5   5  172.30    9.89                                                    
   0  -5   5  191.69    9.93                                                    
   0  -5   5  179.57    9.73                                                    
   0  -5   5  166.14    9.69                                                    
   0  -5   5  172.38    9.55                                                    
   0  -5   5  173.68    9.53                                                    
   0  -5   5  180.88    9.73                                                    
   0  -5   5  180.86    9.60                                                    
   0  -5   5  191.91    9.85                                                    
   0  -5   5  170.43    8.45                                                    
   0  -5   5  192.07    8.65                                                    
   0  -5   5  181.01    9.69                                                    
   0  -5   5  169.87    9.50                                                    
   0  -5   6  139.70    6.29                                                    
   0  -5   6  129.87    7.72                                                    
   0  -5   6  149.87    6.25                                                    
   0  -5   6  135.12    7.08                                                    
   0  -5  -6  133.05    7.95                                                    
   0  -5  -6  153.43    9.45                                                    
   0  -5   6  145.89    7.05                                                    
   0  -5   6  156.42    8.30                                                    
   0  -5   6  156.00    7.97                                                    
   0  -5   6  147.83    7.16                                                    
   0  -5   6  144.38    7.60                                                    
   0  -5   6  153.06    8.48                                                    
   0  -5   6  148.65    8.72                                                    
   0  -5   6  137.97    8.47                                                    
   0  -5   6  159.21    9.01                                                    
   0  -5   6  138.82    8.46                                                    
   0  -5   6  158.23    8.77                                                    
   0  -5   6  139.24    8.53                                                    
   0  -5   6  155.13    8.90                                                    
   0  -5   6  141.60    8.64                                                    
   0  -5   6  145.20    8.46                                                    
   0  -5   6  147.93    8.67                                                    
   0  -5   6  134.88    8.49                                                    
   0  -5   6  147.75    8.55                                                    
   0  -5   6  145.27    7.16                                                    
   0  -5   6  150.50    7.93                                                    
   0  -5  -6  143.50    7.93                                                    
   0  -5   6  151.04    8.63                                                    
   0  -5   6  142.22    8.44                                                    
   0  -5   6  136.76    8.51                                                    
   0  -5   6  151.33    8.66                                                    
   0  -5   6  136.96    8.61                                                    
   0  -5   6  143.81    8.43                                                    
   0  -5   6  150.31    8.61                                                    
   0  -5   6  153.70    8.49                                                    
   0  -5   6  151.51    8.56                                                    
   0  -5   6  136.56    8.10                                                    
   0  -5   6  150.17    8.60                                                    
   0  -5   6  151.04    8.62                                                    
   0  -5   6  135.23    7.50                                                    
   0  -5   6  154.77    7.29                                                    
   0  -5  -7  138.25    8.89                                                    
   0  -5   7  127.21    5.32                                                    
   0  -5   7  117.25    7.30                                                    
   0  -5   7  134.58    6.92                                                    
   0  -5  -7  124.01    7.37                                                    
   0  -5   7  104.11    5.42                                                    
   0  -5   7  127.46    6.13                                                    
   0  -5   7  130.84    6.99                                                    
   0  -5   7  123.77    6.30                                                    
   0  -5   7  134.83    7.16                                                    
   0  -5   7  124.49    7.13                                                    
   0  -5   7  117.52    6.44                                                    
   0  -5   7  134.41    7.78                                                    
   0  -5   7  123.39    7.81                                                    
   0  -5   7  141.79    8.11                                                    
   0  -5   7  137.97    8.11                                                    
   0  -5   7  140.94    8.18                                                    
   0  -5   7  137.29    8.17                                                    
   0  -5   7  130.99    8.02                                                    
   0  -5   7  125.75    7.68                                                    
   0  -5   7  124.20    7.84                                                    
   0  -5   7  146.61    8.30                                                    
   0  -5   7  152.31    8.41                                                    
   0  -5   7  129.48    8.00                                                    
   0  -5   7  132.29    7.89                                                    
   0  -5  -7  138.13    7.18                                                    
   0  -5   7  128.57    6.60                                                    
   0  -5   7  128.80    8.04                                                    
   0  -5   7  134.93    8.10                                                    
   0  -5   7  131.19    7.85                                                    
   0  -5   7  122.44    7.68                                                    
   0  -5   7  129.75    7.66                                                    
   0  -5   7  144.73    8.06                                                    
   0  -5   7  134.19    7.91                                                    
   0  -5   7  134.10    7.89                                                    
   0  -5   7  134.86    7.75                                                    
   0  -5   7  131.66    7.31                                                    
   0  -5   7  137.09    6.43                                                    
   0  -5   7  131.70    7.86                                                    
   0  -5   8   10.03    1.50                                                    
   0  -5   8   13.85    2.26                                                    
   0  -5   8   10.22    2.04                                                    
   0  -5   8   13.20    2.24                                                    
   0  -5   8   12.54    2.20                                                    
   0  -5   8   10.36    2.01                                                    
   0  -5   8   12.96    2.21                                                    
   0  -5   8   15.34    2.46                                                    
   0  -5   8   13.02    2.35                                                    
   0  -5   8   12.34    2.16                                                    
   0  -5   8   11.58    2.24                                                    
   0  -5   8   12.33    2.23                                                    
   0  -5   8    7.10    1.88                                                    
   0  -5   8   13.46    2.28                                                    
   0  -5   8    9.50    1.56                                                    
   0  -5   8    5.27    1.45                                                    
   0  -5   8    9.30    1.92                                                    
   0  -5   8   10.45    2.04                                                    
   0  -5   8   12.71    2.23                                                    
   0  -5   8   10.77    2.05                                                    
   0  -5   8   10.35    1.96                                                    
   0  -5   8    9.81    1.68                                                    
   0  -5   9   86.91    5.48                                                    
   0  -5   9   99.47    4.91                                                    
   0  -5   9   97.30    6.09                                                    
   0  -5   9   95.21    6.16                                                    
   0  -5   9   89.70    5.70                                                    
   0  -5   9   99.46    6.00                                                    
   0  -5   9   97.24    6.00                                                    
   0  -5   9   99.61    6.24                                                    
   0  -5   9  100.13    6.17                                                    
   0  -5   9   92.40    6.00                                                    
   0  -5   9   88.62    5.81                                                    
   0  -5   9   97.80    6.19                                                    
   0  -5   9   99.03    5.98                                                    
   0  -5   9   91.51    6.03                                                    
   0  -5   9   89.63    5.81                                                    
   0  -5   9   95.15    5.92                                                    
   0  -5   9   88.78    5.78                                                    
   0  -5   9   95.55    5.85                                                    
   0  -5   9   92.32    5.82                                                    
   0  -5   9   99.65    5.68                                                    
   0  -5   9   80.50    5.71                                                    
   0  -5   9   90.26    4.19                                                    
   0  -5   9   94.15    5.08                                                    
   0  -5  10  200.76    8.09                                                    
   0  -5  10  181.90    8.90                                                    
   0  -5  10  187.88    7.19                                                    
   0  -5  10  179.48    8.51                                                    
   0  -5  10  210.63    9.55                                                    
   0  -5  10  200.31    9.01                                                    
   0  -5  11   21.01    2.19                                                    
   0  -5  11   23.12    2.47                                                    
   0  -5  11   21.97    2.06                                                    
   0  -5  12   13.12    1.53                                                    
   0  -5  12   15.57    1.57                                                    
   0  -5  13   55.80    2.61                                                    
   0  -4   0 1746.45   53.30                                                    
   0  -4   0 1804.03   52.89                                                    
   0  -4   0 1793.59   53.27                                                    
   0  -4   0 1764.03   52.80                                                    
   0  -4   0 1732.74   52.84                                                    
   0  -4   0 1804.95   53.54                                                    
   0  -4   0 1709.51   53.35                                                    
   0  -4   0 1734.14   52.85                                                    
   0  -4   0 1790.01   53.04                                                    
   0  -4   0 1726.67   52.90                                                    
   0  -4   0 1863.47   53.79                                                    
   0  -4   0 1839.58   52.46                                                    
   0  -4   0 1734.60   52.17                                                    
   0  -4  -1  690.18   23.87                                                    
   0  -4   1  726.74   23.55                                                    
   0  -4   1  702.63   24.08                                                    
   0  -4   1  740.98   23.33                                                    
   0  -4   1  723.69   22.96                                                    
   0  -4  -1  709.87   21.70                                                    
   0  -4   1  648.88   23.21                                                    
   0  -4  -1  738.48   22.49                                                    
   0  -4  -1  761.47   22.53                                                    
   0  -4  -1  700.52   22.43                                                    
   0  -4  -1  742.69   22.97                                                    
   0  -4  -1  736.93   22.85                                                    
   0  -4   1  702.46   23.88                                                    
   0  -4   1  686.01   23.69                                                    
   0  -4   1  732.71   23.68                                                    
   0  -4   1  738.15   23.58                                                    
   0  -4  -1  703.47   23.52                                                    
   0  -4  -1  704.25   22.48                                                    
   0  -4   1  684.72   23.69                                                    
   0  -4  -1  710.26   22.45                                                    
   0  -4   1  683.57   23.71                                                    
   0  -4   1  687.29   23.76                                                    
   0  -4   1  694.15   23.72                                                    
   0  -4   1  693.18   23.75                                                    
   0  -4   1  675.00   23.59                                                    
   0  -4   1  693.09   23.73                                                    
   0  -4   1  683.26   23.70                                                    
   0  -4  -2    8.45    1.58                                                    
   0  -4   2    9.05    1.48                                                    
   0  -4   2    5.03    1.18                                                    
   0  -4   2    9.89    1.61                                                    
   0  -4   2    5.50    1.26                                                    
   0  -4   2    6.70    1.55                                                    
   0  -4   2    7.05    1.39                                                    
   0  -4  -2    7.87    1.38                                                    
   0  -4  -2    5.78    0.97                                                    
   0  -4  -2    6.82    0.93                                                    
   0  -4   2    4.98    1.22                                                    
   0  -4  -2    6.81    0.96                                                    
   0  -4  -2    6.74    0.93                                                    
   0  -4   2    4.18    1.31                                                    
   0  -4   2    6.13    1.40                                                    
   0  -4   2    8.07    1.57                                                    
   0  -4  -2    7.34    1.07                                                    
   0  -4   2    8.32    1.62                                                    
   0  -4   2    7.80    1.55                                                    
   0  -4   2    6.06    1.20                                                    
   0  -4   2    6.68    1.26                                                    
   0  -4   2    6.38    1.35                                                    
   0  -4   2    7.45    1.36                                                    
   0  -4  -2    7.34    1.33                                                    
   0  -4   2    6.20    1.27                                                    
   0  -4  -2    5.36    0.86                                                    
   0  -4   2    5.76    1.39                                                    
   0  -4   2    6.57    1.46                                                    
   0  -4   2    8.50    1.62                                                    
   0  -4   2    7.67    1.53                                                    
   0  -4   2    7.24    1.53                                                    
   0  -4   2    6.47    1.41                                                    
   0  -4   2    6.10    1.38                                                    
   0  -4   2    6.49    1.41                                                    
   0  -4   2    6.19    1.30                                                    
   0  -4  -2    4.69    0.81                                                    
   0  -4   2    5.96    1.46                                                    
   0  -4   2    6.30    1.41                                                    
   0  -4   2    6.17    1.41                                                    
   0  -4   3  220.31    9.06                                                    
   0  -4  -3  240.87   10.56                                                    
   0  -4   3  251.40    9.51                                                    
   0  -4   3  232.81   10.39                                                    
   0  -4  -3  238.65    9.28                                                    
   0  -4   3  230.95    9.69                                                    
   0  -4   3  220.91   10.12                                                    
   0  -4   3  223.11   10.38                                                    
   0  -4   3  245.72   10.59                                                    
   0  -4   3  245.77   10.62                                                    
   0  -4   3  247.10   10.70                                                    
   0  -4   3  235.50   10.51                                                    
   0  -4   3  240.42   10.64                                                    
   0  -4   3  253.60   10.31                                                    
   0  -4  -3  233.75    9.19                                                    
   0  -4   3  232.23    9.32                                                    
   0  -4  -3  232.27    9.89                                                    
   0  -4   3  249.69    9.44                                                    
   0  -4   3  228.67    9.38                                                    
   0  -4   3  233.27   10.52                                                    
   0  -4   3  227.69   10.61                                                    
   0  -4   3  235.78   10.60                                                    
   0  -4   3  229.60   10.47                                                    
   0  -4   3  229.66   10.50                                                    
   0  -4   3  232.30   10.68                                                    
   0  -4   3  244.21   10.61                                                    
   0  -4   3  237.78   10.56                                                    
   0  -4   3  242.19   10.39                                                    
   0  -4   3  226.23   10.37                                                    
   0  -4   3  228.57   10.45                                                    
   0  -4   3  226.29    9.39                                                    
   0  -4   3  231.66   10.49                                                    
   0  -4   3  238.04    9.74                                                    
   0  -4   4  327.71   12.18                                                    
   0  -4   4  314.00   12.43                                                    
   0  -4  -4  371.70   14.37                                                    
   0  -4   4  355.74   14.06                                                    
   0  -4   4  341.98   12.78                                                    
   0  -4   4  345.62   13.89                                                    
   0  -4   4  345.20   13.82                                                    
   0  -4   4  341.49   13.51                                                    
   0  -4  -4  321.44   11.63                                                    
   0  -4   4  355.62   14.05                                                    
   0  -4   4  361.21   14.21                                                    
   0  -4   4  371.07   14.26                                                    
   0  -4   4  366.00   14.29                                                    
   0  -4   4  347.10   14.02                                                    
   0  -4   4  335.59   13.95                                                    
   0  -4  -4  349.69   13.19                                                    
   0  -4   4  350.60   12.27                                                    
   0  -4   4  348.65   13.48                                                    
   0  -4  -4  320.30   11.78                                                    
   0  -4   4  361.80   12.14                                                    
   0  -4   4  353.86   11.64                                                    
   0  -4   4  328.98   12.46                                                    
   0  -4   4  326.26   13.84                                                    
   0  -4   4  317.61   13.75                                                    
   0  -4   4  342.50   14.04                                                    
   0  -4   4  340.30   13.97                                                    
   0  -4   4  382.57   14.62                                                    
   0  -4   4  350.02   14.19                                                    
   0  -4   4  349.59   14.06                                                    
   0  -4   4  336.32   13.74                                                    
   0  -4   4  340.21   13.92                                                    
   0  -4   4  331.06   13.86                                                    
   0  -4   4  366.78   13.01                                                    
   0  -4   4  303.47   12.72                                                    
   0  -4   4  336.99   13.97                                                    
   0  -4   4  334.87   13.89                                                    
   0  -4   5  128.80    5.77                                                    
   0  -4   5  123.53    6.47                                                    
   0  -4   5  134.84    5.86                                                    
   0  -4   5  137.94    7.66                                                    
   0  -4   5  113.98    6.48                                                    
   0  -4   5  132.93    6.35                                                    
   0  -4   5  132.13    7.35                                                    
   0  -4   5  136.28    7.27                                                    
   0  -4   5  130.45    7.41                                                    
   0  -4   5  132.89    7.61                                                    
   0  -4   5  135.80    7.63                                                    
   0  -4   5  139.86    7.79                                                    
   0  -4   5  134.60    7.56                                                    
   0  -4   5  139.09    7.74                                                    
   0  -4   5  129.75    7.46                                                    
   0  -4   5  128.19    7.48                                                    
   0  -4   5  143.77    7.17                                                    
   0  -4   5  124.53    5.30                                                    
   0  -4   5  127.53    6.21                                                    
   0  -4   5  140.23    5.92                                                    
   0  -4  -5  136.10    6.65                                                    
   0  -4   5  131.49    7.77                                                    
   0  -4   5  127.41    7.61                                                    
   0  -4   5  131.17    7.50                                                    
   0  -4   5  129.82    7.48                                                    
   0  -4   5  123.24    7.36                                                    
   0  -4   5  123.09    7.41                                                    
   0  -4   5  128.57    7.42                                                    
   0  -4   5  136.45    7.62                                                    
   0  -4   5  136.15    7.58                                                    
   0  -4   5  139.55    6.49                                                    
   0  -4   5  130.66    7.51                                                    
   0  -4   5  125.23    7.36                                                    
   0  -4   5  132.71    6.96                                                    
   0  -4  -6   42.93    4.30                                                    
   0  -4   6   37.44    3.65                                                    
   0  -4   6   38.94    2.50                                                    
   0  -4   6   37.63    3.35                                                    
   0  -4  -6   36.70    3.54                                                    
   0  -4   6   35.77    3.67                                                    
   0  -4   6   35.51    3.40                                                    
   0  -4   6   31.43    2.71                                                    
   0  -4   6   39.31    3.94                                                    
   0  -4   6   40.78    3.82                                                    
   0  -4   6   40.13    3.90                                                    
   0  -4   6   36.10    3.82                                                    
   0  -4   6   40.45    4.02                                                    
   0  -4   6   45.29    4.17                                                    
   0  -4   6   40.75    3.98                                                    
   0  -4   6   35.41    3.79                                                    
   0  -4   6   50.43    4.31                                                    
   0  -4   6   39.25    3.90                                                    
   0  -4   6   37.11    3.85                                                    
   0  -4   6   42.10    4.06                                                    
   0  -4   6   45.34    4.08                                                    
   0  -4   6   42.46    3.57                                                    
   0  -4  -6   33.83    2.87                                                    
   0  -4   6   35.92    2.92                                                    
   0  -4   6   41.93    3.98                                                    
   0  -4   6   38.70    3.92                                                    
   0  -4   6   42.90    4.04                                                    
   0  -4   6   39.94    4.09                                                    
   0  -4   6   42.02    4.01                                                    
   0  -4   6   38.63    3.98                                                    
   0  -4   6   40.39    3.95                                                    
   0  -4   6   43.38    3.99                                                    
   0  -4   6   39.66    3.89                                                    
   0  -4   6   38.64    3.87                                                    
   0  -4   6   37.83    3.53                                                    
   0  -4   6   43.08    3.99                                                    
   0  -4   6   36.33    2.91                                                    
   0  -4   7  139.68    5.62                                                    
   0  -4   7  117.96    5.81                                                    
   0  -4   7  136.11    7.99                                                    
   0  -4  -7  157.61    9.31                                                    
   0  -4   7  142.64    7.57                                                    
   0  -4  -7  148.61    7.82                                                    
   0  -4   7  159.73    6.91                                                    
   0  -4   7  149.35    6.75                                                    
   0  -4   7  160.23    8.57                                                    
   0  -4   7  160.71    7.60                                                    
   0  -4   7  151.89    7.67                                                    
   0  -4   7  159.05    8.46                                                    
   0  -4   7  137.72    7.49                                                    
   0  -4   7  141.10    7.98                                                    
   0  -4   7  153.95    8.59                                                    
   0  -4   7  166.94    8.74                                                    
   0  -4   7  154.62    8.58                                                    
   0  -4   7  164.61    8.70                                                    
   0  -4   7  150.42    8.39                                                    
   0  -4   7  155.98    8.63                                                    
   0  -4   7  146.75    8.46                                                    
   0  -4   7  150.19    8.43                                                    
   0  -4   7  148.45    8.49                                                    
   0  -4   7  155.57    8.46                                                    
   0  -4   7  150.19    8.45                                                    
   0  -4  -7  149.22    7.44                                                    
   0  -4   7  138.78    5.90                                                    
   0  -4   7  146.46    7.38                                                    
   0  -4   7  147.04    7.04                                                    
   0  -4   7  151.50    8.50                                                    
   0  -4   7  140.20    8.25                                                    
   0  -4   7  161.47    8.62                                                    
   0  -4   7  150.38    8.61                                                    
   0  -4   7  166.71    8.94                                                    
   0  -4   7  154.92    8.49                                                    
   0  -4   7  143.76    8.13                                                    
   0  -4   7  158.31    8.51                                                    
   0  -4   7  146.90    8.30                                                    
   0  -4   7  155.85    8.48                                                    
   0  -4   7  154.23    8.30                                                    
   0  -4   7  164.17    8.65                                                    
   0  -4   7  153.56    8.53                                                    
   0  -4   7  144.10    7.97                                                    
   0  -4   7  146.27    6.64                                                    
   0  -4   8  141.53    7.90                                                    
   0  -4   8  132.18    6.55                                                    
   0  -4   8  137.46    6.21                                                    
   0  -4   8  135.12    6.45                                                    
   0  -4   8  128.01    6.99                                                    
   0  -4   8  133.35    7.78                                                    
   0  -4   8  133.51    7.75                                                    
   0  -4   8  136.09    7.65                                                    
   0  -4   8  135.36    5.59                                                    
   0  -4   8  133.68    7.56                                                    
   0  -4   8  139.39    7.65                                                    
   0  -4   8  137.53    7.56                                                    
   0  -4   8  141.41    7.71                                                    
   0  -4   8  147.04    7.87                                                    
   0  -4   8  142.19    6.54                                                    
   0  -4   8  128.17    6.31                                                    
   0  -4   8  138.10    7.63                                                    
   0  -4   8  129.08    7.45                                                    
   0  -4   8  143.55    7.65                                                    
   0  -4   8  137.25    7.57                                                    
   0  -4   8  136.53    7.60                                                    
   0  -4   8  128.43    7.03                                                    
   0  -4  -8  144.55    7.13                                                    
   0  -4   8  136.13    7.71                                                    
   0  -4  -8  135.70    8.45                                                    
   0  -4   9   50.86    4.45                                                    
   0  -4   9   45.55    4.25                                                    
   0  -4   9   49.45    4.42                                                    
   0  -4   9   45.43    4.33                                                    
   0  -4   9   54.48    4.64                                                    
   0  -4   9   51.37    3.58                                                    
   0  -4   9   47.26    2.81                                                    
   0  -4   9   48.41    4.18                                                    
   0  -4   9   53.42    4.59                                                    
   0  -4   9   48.21    4.33                                                    
   0  -4   9   52.13    4.17                                                    
   0  -4   9   49.74    4.58                                                    
   0  -4   9   45.13    3.35                                                    
   0  -4   9   51.97    3.18                                                    
   0  -4   9   52.59    3.39                                                    
   0  -4  10   30.76    3.16                                                    
   0  -4  10   32.87    3.57                                                    
   0  -4  10   30.49    2.27                                                    
   0  -4  10   35.59    3.47                                                    
   0  -4  10   34.33    3.15                                                    
   0  -4  10   34.73    3.16                                                    
   0  -4  10   38.29    3.33                                                    
   0  -4  10   33.30    3.27                                                    
   0  -4  10   32.51    3.30                                                    
   0  -4  10   35.60    3.39                                                    
   0  -4  10   34.83    3.22                                                    
   0  -4  10   37.09    3.41                                                    
   0  -4  10   37.96    3.32                                                    
   0  -4  10   37.10    3.46                                                    
   0  -4  10   28.40    2.94                                                    
   0  -4  10   34.64    3.18                                                    
   0  -4  10   34.21    3.18                                                    
   0  -4  10   29.55    2.96                                                    
   0  -4  10   33.75    3.15                                                    
   0  -4  10   29.72    3.37                                                    
   0  -4  10   36.12    3.57                                                    
   0  -4  10   33.49    2.30                                                    
   0  -4  10   31.38    2.78                                                    
   0  -4  11  114.94    6.81                                                    
   0  -4  11  111.47    6.26                                                    
   0  -4  11   99.19    6.24                                                    
   0  -4  11  114.46    5.77                                                    
   0  -4  12   82.63    5.01                                                    
   0  -4  12   92.16    5.53                                                    
   0  -4  12   89.16    4.83                                                    
   0  -4  13   27.19    2.33                                                    
   0  -4  13   22.79    2.12                                                    
   0  -3   0   -0.24    0.64                                                    
   0  -3   0   -0.11    0.49                                                    
   0  -3   0    0.21    0.58                                                    
   0  -3   0   -0.24    0.68                                                    
   0  -3   0   -0.12    0.49                                                    
   0  -3   0    0.43    0.41                                                    
   0  -3   0    0.19    0.41                                                    
   0  -3   0    0.13    0.51                                                    
   0  -3   1  146.75    6.52                                                    
   0  -3  -1  148.07    6.16                                                    
   0  -3   1  152.79    6.74                                                    
   0  -3  -1  170.01    6.08                                                    
   0  -3  -1  161.69    6.05                                                    
   0  -3   1  149.18    6.58                                                    
   0  -3  -1  148.93    6.13                                                    
   0  -3   1  148.20    6.73                                                    
   0  -3  -1  157.18    5.98                                                    
   0  -3   1  147.91    6.54                                                    
   0  -3   1  148.57    6.59                                                    
   0  -3  -1  170.01    6.16                                                    
   0  -3  -1  153.66    5.99                                                    
   0  -3  -1  154.74    5.97                                                    
   0  -3   1  150.49    6.70                                                    
   0  -3  -1  146.32    6.37                                                    
   0  -3   1  155.81    6.60                                                    
   0  -3   1  161.54    6.61                                                    
   0  -3  -1  144.16    6.46                                                    
   0  -3  -1  148.54    5.60                                                    
   0  -3  -1  152.89    5.63                                                    
   0  -3   1  148.48    6.54                                                    
   0  -3  -1  163.27    6.87                                                    
   0  -3   2  311.86   11.89                                                    
   0  -3  -2  340.58   10.34                                                    
   0  -3  -2  338.76   10.34                                                    
   0  -3   2  338.94   11.96                                                    
   0  -3   2  336.98   12.00                                                    
   0  -3  -2  310.05   10.48                                                    
   0  -3   2  337.58   12.01                                                    
   0  -3  -2  314.93   10.28                                                    
   0  -3  -2  316.99   10.55                                                    
   0  -3   2  313.48   11.90                                                    
   0  -3   2  324.11   11.91                                                    
   0  -3  -2  312.54   10.27                                                    
   0  -3  -2  309.17   10.30                                                    
   0  -3   2  309.93   11.92                                                    
   0  -3  -2  312.92   11.10                                                    
   0  -3   2  343.30   11.75                                                    
   0  -3   2  325.01   11.43                                                    
   0  -3  -2  313.14   11.46                                                    
   0  -3   2  334.68   11.64                                                    
   0  -3  -2  315.40    9.84                                                    
   0  -3   2  321.17   11.76                                                    
   0  -3  -2  286.29   11.04                                                    
   0  -3   2  314.58   11.24                                                    
   0  -3  -2  309.67   11.77                                                    
   0  -3   3  198.84    8.39                                                    
   0  -3   3  198.09    8.33                                                    
   0  -3  -3  191.37    6.00                                                    
   0  -3  -3  176.99    6.10                                                    
   0  -3  -3  175.12    6.13                                                    
   0  -3  -3  201.39    6.04                                                    
   0  -3   3  190.11    8.26                                                    
   0  -3  -3  192.63    5.99                                                    
   0  -3  -3  186.01    6.00                                                    
   0  -3   3  197.60    8.41                                                    
   0  -3   3  211.26    8.14                                                    
   0  -3  -3  187.12    7.17                                                    
   0  -3   3  198.68    7.66                                                    
   0  -3   3  199.55    8.47                                                    
   0  -3   3  194.43    8.32                                                    
   0  -3  -3  185.46    6.00                                                    
   0  -3  -3  195.62    6.04                                                    
   0  -3   3  205.12    8.56                                                    
   0  -3  -3  182.85    6.50                                                    
   0  -3  -3  192.68    8.24                                                    
   0  -3  -3  182.26    6.65                                                    
   0  -3   3  186.23    7.26                                                    
   0  -3  -3  183.85    7.11                                                    
   0  -3   3  185.68    8.09                                                    
   0  -3   3  191.38    8.07                                                    
   0  -3   3  180.57    8.17                                                    
   0  -3   4   25.44    1.88                                                    
   0  -3  -4   22.40    2.38                                                    
   0  -3  -4   22.52    1.98                                                    
   0  -3   4   21.15    1.28                                                    
   0  -3   4   21.33    2.26                                                    
   0  -3  -4   24.90    1.64                                                    
   0  -3   4   24.77    2.49                                                    
   0  -3   4   23.95    2.04                                                    
   0  -3   4   24.25    2.45                                                    
   0  -3   4   29.00    2.75                                                    
   0  -3   4   21.07    2.40                                                    
   0  -3   4   25.62    2.59                                                    
   0  -3   4   21.52    2.41                                                    
   0  -3   4   23.64    2.47                                                    
   0  -3   4   24.51    2.55                                                    
   0  -3   4   20.04    2.40                                                    
   0  -3  -4   22.00    1.68                                                    
   0  -3   4   25.15    2.33                                                    
   0  -3  -4   23.38    2.13                                                    
   0  -3   4   21.95    1.77                                                    
   0  -3   4   20.88    1.88                                                    
   0  -3   4   23.09    1.71                                                    
   0  -3   4   25.03    2.58                                                    
   0  -3   4   20.60    2.38                                                    
   0  -3   4   22.24    2.43                                                    
   0  -3   4   20.21    2.34                                                    
   0  -3   4   22.00    2.42                                                    
   0  -3   4   22.24    2.45                                                    
   0  -3   4   20.49    2.31                                                    
   0  -3   4   24.19    2.52                                                    
   0  -3   4   24.15    2.54                                                    
   0  -3   4   22.57    2.44                                                    
   0  -3   4   25.72    2.12                                                    
   0  -3   4   22.05    2.41                                                    
   0  -3   4   18.05    2.25                                                    
   0  -3  -5  198.09    8.45                                                    
   0  -3   5  186.63    8.27                                                    
   0  -3   5  201.86    7.35                                                    
   0  -3   5  184.41    8.89                                                    
   0  -3   5  186.15    8.61                                                    
   0  -3   5  204.11    9.30                                                    
   0  -3   5  202.08    8.76                                                    
   0  -3   5  230.08    8.10                                                    
   0  -3   5  203.96    7.91                                                    
   0  -3   5  216.28    9.30                                                    
   0  -3   5  202.08    9.18                                                    
   0  -3   5  206.63    9.20                                                    
   0  -3   5  204.65    9.23                                                    
   0  -3   5  221.91    9.41                                                    
   0  -3   5  206.95    9.25                                                    
   0  -3   5  188.14    8.99                                                    
   0  -3   5  191.13    7.80                                                    
   0  -3   5  207.76    8.57                                                    
   0  -3  -5  205.07    8.19                                                    
   0  -3   5  202.29    6.83                                                    
   0  -3   5  205.83    9.23                                                    
   0  -3   5  188.03    8.96                                                    
   0  -3   5  214.91    9.49                                                    
   0  -3   5  196.27    9.22                                                    
   0  -3   5  199.21    9.11                                                    
   0  -3   5  193.47    9.05                                                    
   0  -3   5  207.34    9.33                                                    
   0  -3   5  200.51    9.14                                                    
   0  -3   5  203.32    9.12                                                    
   0  -3   5  193.96    9.02                                                    
   0  -3   5  192.40    9.04                                                    
   0  -3   5  202.14    9.12                                                    
   0  -3   6  557.27   19.87                                                    
   0  -3  -6  598.49   20.49                                                    
   0  -3   6  633.58   18.05                                                    
   0  -3   6  580.62   18.90                                                    
   0  -3   6  607.48   20.89                                                    
   0  -3   6  583.71   19.96                                                    
   0  -3   6  606.84   20.88                                                    
   0  -3   6  626.98   19.43                                                    
   0  -3   6  532.19   20.40                                                    
   0  -3   6  617.52   21.38                                                    
   0  -3   6  618.29   20.93                                                    
   0  -3   6  588.95   20.87                                                    
   0  -3   6  634.86   21.17                                                    
   0  -3   6  597.75   20.82                                                    
   0  -3   6  580.07   20.75                                                    
   0  -3   6  593.09   20.89                                                    
   0  -3  -6  568.12   19.05                                                    
   0  -3  -6  553.02   17.17                                                    
   0  -3   6  581.31   19.08                                                    
   0  -3   6  613.16   18.21                                                    
   0  -3   6  599.45   20.87                                                    
   0  -3   6  588.23   20.78                                                    
   0  -3   6  579.53   20.80                                                    
   0  -3   6  576.40   20.78                                                    
   0  -3   6  597.09   21.06                                                    
   0  -3   6  607.11   21.06                                                    
   0  -3   6  576.46   20.68                                                    
   0  -3   6  597.48   20.86                                                    
   0  -3   6  584.60   20.73                                                    
   0  -3   6  575.93   18.84                                                    
   0  -3   6  521.89   20.17                                                    
   0  -3   6  591.35   20.77                                                    
   0  -3   6  588.19   20.81                                                    
   0  -3   7  165.10    7.03                                                    
   0  -3   7  169.98    8.61                                                    
   0  -3   7  159.05    7.11                                                    
   0  -3   7  163.84    8.12                                                    
   0  -3   7  159.33    6.74                                                    
   0  -3   7  164.88    8.22                                                    
   0  -3   7  156.40    8.26                                                    
   0  -3   7  158.79    8.05                                                    
   0  -3   7  151.80    7.86                                                    
   0  -3   7  128.08    5.60                                                    
   0  -3   7  148.19    6.84                                                    
   0  -3   7  150.31    6.72                                                    
   0  -3  -7  159.15    7.46                                                    
   0  -3   7  158.42    6.20                                                    
   0  -3   7  158.44    8.04                                                    
   0  -3  -7  154.01    7.35                                                    
   0  -3  -7  170.36    8.32                                                    
   0  -3   8   15.53    2.38                                                    
   0  -3  -8   13.08    1.82                                                    
   0  -3  -8   18.29    2.62                                                    
   0  -3  -8   11.69    1.26                                                    
   0  -3   8   13.19    2.29                                                    
   0  -3   8   15.64    1.78                                                    
   0  -3   8   14.20    2.21                                                    
   0  -3   8   13.50    1.73                                                    
   0  -3   8   13.53    1.55                                                    
   0  -3   8   11.10    1.64                                                    
   0  -3   8   15.17    2.35                                                    
   0  -3   8   12.79    2.04                                                    
   0  -3   8   13.49    2.27                                                    
   0  -3   8   18.29    1.90                                                    
   0  -3   8   15.91    2.37                                                    
   0  -3   8   12.56    2.15                                                    
   0  -3   8   12.36    2.08                                                    
   0  -3   8   15.55    2.34                                                    
   0  -3   8   16.46    2.34                                                    
   0  -3   8   19.56    2.60                                                    
   0  -3   8   13.59    2.26                                                    
   0  -3   8   15.22    2.38                                                    
   0  -3   8   15.14    2.44                                                    
   0  -3   8   12.12    2.00                                                    
   0  -3   8   16.48    2.30                                                    
   0  -3  -8   14.59    2.07                                                    
   0  -3  -8   15.34    1.72                                                    
   0  -3   8   13.71    1.72                                                    
   0  -3   8   12.65    1.42                                                    
   0  -3   8   14.81    1.69                                                    
   0  -3   8   15.43    2.34                                                    
   0  -3   8   16.23    2.38                                                    
   0  -3   8   16.68    2.37                                                    
   0  -3   8   17.25    2.47                                                    
   0  -3   8   12.53    2.07                                                    
   0  -3   8   16.71    2.35                                                    
   0  -3   8   11.85    1.98                                                    
   0  -3   8   15.81    2.28                                                    
   0  -3   8   14.57    2.14                                                    
   0  -3   8   14.92    2.23                                                    
   0  -3   8   14.45    2.18                                                    
   0  -3   8   10.05    1.96                                                    
   0  -3   8   15.31    2.36                                                    
   0  -3   8   14.14    2.14                                                    
   0  -3   8   14.98    1.40                                                    
   0  -3  -9  228.70   11.18                                                    
   0  -3  -9  217.53   11.28                                                    
   0  -3  -9  220.20   11.16                                                    
   0  -3   9  218.03   10.67                                                    
   0  -3   9  220.26   10.82                                                    
   0  -3   9  234.76   11.14                                                    
   0  -3   9  228.30   11.15                                                    
   0  -3   9  223.65    9.70                                                    
   0  -3   9  215.54   10.19                                                    
   0  -3   9  229.94    8.56                                                    
   0  -3   9  247.65    8.90                                                    
   0  -3   9  231.93    9.59                                                    
   0  -3   9  221.58   10.96                                                    
   0  -3   9  251.22   10.86                                                    
   0  -3   9  233.93   10.70                                                    
   0  -3   9  239.91   10.47                                                    
   0  -3   9  248.39   10.79                                                    
   0  -3   9  241.01   10.61                                                    
   0  -3   9  234.85   10.37                                                    
   0  -3   9  235.70   10.33                                                    
   0  -3   9  245.45   10.86                                                    
   0  -3   9  246.91   10.81                                                    
   0  -3   9  216.83   10.44                                                    
   0  -3   9  241.99   10.78                                                    
   0  -3   9  214.95   10.56                                                    
   0  -3  -9  216.76    9.24                                                    
   0  -3   9  232.52    8.43                                                    
   0  -3   9  224.19    9.33                                                    
   0  -3  -9  219.66   10.55                                                    
   0  -3   9  217.26    8.67                                                    
   0  -3   9  245.16   10.82                                                    
   0  -3   9  231.34   10.32                                                    
   0  -3   9  252.44   10.58                                                    
   0  -3   9  229.04   10.72                                                    
   0  -3   9  244.76   10.43                                                    
   0  -3   9  225.71   10.90                                                    
   0  -3   9  253.11   10.57                                                    
   0  -3   9  236.23   10.29                                                    
   0  -3   9  226.60   11.16                                                    
   0  -3   9  246.53   10.51                                                    
   0  -3   9  223.04   10.15                                                    
   0  -3   9  234.81   10.29                                                    
   0  -3  10  132.31    7.87                                                    
   0  -3 -10  132.08    8.26                                                    
   0  -3 -10  124.40    8.28                                                    
   0  -3  10  155.49    8.39                                                    
   0  -3  10  148.81    8.30                                                    
   0  -3  10  136.56    7.67                                                    
   0  -3  10  157.69    9.17                                                    
   0  -3  10  154.72    7.82                                                    
   0  -3  10  143.05    7.15                                                    
   0  -3  10  152.45    6.21                                                    
   0  -3  10  131.17    7.21                                                    
   0  -3  10  147.61    8.40                                                    
   0  -3  10  160.94    8.76                                                    
   0  -3  10  144.73    7.44                                                    
   0  -3  10  143.84    7.32                                                    
   0  -3  10  171.67    7.94                                                    
   0  -3  10  160.93    7.80                                                    
   0  -3  10  151.63    7.66                                                    
   0  -3  10  146.24    7.60                                                    
   0  -3  10  152.95    7.38                                                    
   0  -3  10  151.20    7.65                                                    
   0  -3  10  146.68    7.31                                                    
   0  -3  10  143.30    7.47                                                    
   0  -3  10  150.80    6.27                                                    
   0  -3 -10  148.67    7.10                                                    
   0  -3  10  155.77    7.21                                                    
   0  -3  10  147.00    7.35                                                    
   0  -3  10  163.07    7.59                                                    
   0  -3  10  164.43    7.57                                                    
   0  -3  10  162.36    7.42                                                    
   0  -3  10  144.05    8.25                                                    
   0  -3  10  162.26    7.50                                                    
   0  -3  10  144.93    7.15                                                    
   0  -3  10  154.78    7.41                                                    
   0  -3  10  142.71    7.25                                                    
   0  -3  11   67.12    4.41                                                    
   0  -3  11   75.03    5.37                                                    
   0  -3  11   60.83    4.75                                                    
   0  -3  11   64.65    4.37                                                    
   0  -3  11   63.90    3.58                                                    
   0  -3  11   63.05    4.72                                                    
   0  -3  11   69.49    5.28                                                    
   0  -3  11   65.59    5.17                                                    
   0  -3  12   29.02    3.08                                                    
   0  -3  12   28.04    3.10                                                    
   0  -3  12   30.00    2.78                                                    
   0  -3  12   28.03    3.02                                                    
   0  -3  13   70.03    4.50                                                    
   0  -3  13   69.83    4.23                                                    
   0  -3  13   68.54    4.22                                                    
   0  -3  14   51.65    3.33                                                    
   0  -2   0 8705.21  240.25                                                    
   0  -2   0 7259.50  239.71                                                    
   0  -2   0 8634.55  240.07                                                    
   0  -2   0 8779.40  240.13                                                    
   0  -2   0 8940.58  240.17                                                    
   0  -2   0 8990.54  240.10                                                    
   0  -2   0 7812.44  240.11                                                    
   0  -2   0 8890.15  240.12                                                    
   0  -2   0 7519.40  240.03                                                    
   0  -2   1  628.10   19.41                                                    
   0  -2  -1  627.86   19.23                                                    
   0  -2   1  647.20   19.53                                                    
   0  -2  -1  672.57   19.48                                                    
   0  -2  -1  622.24   18.61                                                    
   0  -2   1  626.06   19.46                                                    
   0  -2   1  617.77   19.57                                                    
   0  -2   1  618.83   19.58                                                    
   0  -2   1  614.12   19.50                                                    
   0  -2   1  619.94   19.69                                                    
   0  -2   1  661.11   19.59                                                    
   0  -2   1  645.46   19.58                                                    
   0  -2   1  636.12   19.67                                                    
   0  -2  -1  650.82   18.08                                                    
   0  -2  -1  641.85   19.61                                                    
   0  -2   1  631.22   19.38                                                    
   0  -2  -1  610.31   18.01                                                    
   0  -2  -2    2.42    0.43                                                    
   0  -2  -2    2.77    0.46                                                    
   0  -2   2    3.14    0.79                                                    
   0  -2   2    3.51    0.86                                                    
   0  -2   2    2.54    0.71                                                    
   0  -2   2    2.00    0.72                                                    
   0  -2  -2    2.78    0.39                                                    
   0  -2  -2    2.98    0.40                                                    
   0  -2  -2    2.23    0.37                                                    
   0  -2   2    3.00    0.69                                                    
   0  -2   2    2.02    0.60                                                    
   0  -2  -2    2.11    0.60                                                    
   0  -2   2    3.44    0.83                                                    
   0  -2   2    2.16    0.68                                                    
   0  -2  -2    1.94    0.20                                                    
   0  -2   2    1.86    0.69                                                    
   0  -2   2    2.67    0.72                                                    
   0  -2  -2    2.14    0.36                                                    
   0  -2   2    2.30    0.72                                                    
   0  -2  -2    2.39    0.38                                                    
   0  -2   2    2.71    0.65                                                    
   0  -2   3  526.10   17.27                                                    
   0  -2   3  539.69   17.13                                                    
   0  -2  -3  510.53   15.83                                                    
   0  -2  -3  520.60   15.99                                                    
   0  -2   3  523.33   16.74                                                    
   0  -2   3  538.79   17.26                                                    
   0  -2   3  564.69   17.37                                                    
   0  -2   3  545.23   17.23                                                    
   0  -2   3  523.17   17.19                                                    
   0  -2   3  515.71   17.19                                                    
   0  -2   3  514.17   17.23                                                    
   0  -2   3  526.16   17.17                                                    
   0  -2   3  516.54   16.10                                                    
   0  -2   3  512.39   16.34                                                    
   0  -2   4  578.81   19.40                                                    
   0  -2   4  633.74   19.29                                                    
   0  -2   4  588.63   18.73                                                    
   0  -2  -4  543.28   16.86                                                    
   0  -2  -4  551.24   16.78                                                    
   0  -2  -4  579.34   17.43                                                    
   0  -2   4  582.90   17.23                                                    
   0  -2  -4  599.82   18.29                                                    
   0  -2   4  602.09   18.55                                                    
   0  -2   4  634.67   19.33                                                    
   0  -2   4  617.19   19.27                                                    
   0  -2   4  592.95   19.24                                                    
   0  -2   4  614.29   19.32                                                    
   0  -2   4  613.15   19.25                                                    
   0  -2   4  590.21   19.22                                                    
   0  -2   4  601.52   19.30                                                    
   0  -2   4  644.09   17.77                                                    
   0  -2   4  600.73   18.08                                                    
   0  -2   5  189.51    7.64                                                    
   0  -2   5  180.13    7.60                                                    
   0  -2   5  200.32    7.72                                                    
   0  -2   5  182.07    7.64                                                    
   0  -2  -5  172.49    6.56                                                    
   0  -2   5  181.53    6.82                                                    
   0  -2   5  182.78    5.24                                                    
   0  -2  -5  153.17    5.30                                                    
   0  -2  -5  171.23    5.24                                                    
   0  -2   5  176.97    7.47                                                    
   0  -2   5  184.60    7.67                                                    
   0  -2   5  177.59    7.54                                                    
   0  -2   5  188.09    5.99                                                    
   0  -2   5  187.71    7.68                                                    
   0  -2   5  197.15    6.76                                                    
   0  -2   5  170.09    7.67                                                    
   0  -2   6   32.49    2.69                                                    
   0  -2   6   30.21    2.32                                                    
   0  -2   6   37.84    2.55                                                    
   0  -2   6   29.10    2.71                                                    
   0  -2   6   28.36    2.84                                                    
   0  -2   6   34.03    2.34                                                    
   0  -2   6   29.58    2.04                                                    
   0  -2   6   31.33    2.84                                                    
   0  -2   6   32.29    2.98                                                    
   0  -2   6   33.76    2.86                                                    
   0  -2   6   35.56    2.97                                                    
   0  -2   6   36.72    2.93                                                    
   0  -2   6   33.82    2.88                                                    
   0  -2   6   33.95    2.84                                                    
   0  -2   6   30.75    2.74                                                    
   0  -2  -6   33.63    2.27                                                    
   0  -2   6   30.53    2.24                                                    
   0  -2  -6   27.64    1.36                                                    
   0  -2   6   34.15    2.35                                                    
   0  -2   6   29.49    1.76                                                    
   0  -2   6   32.45    2.82                                                    
   0  -2   6   31.00    2.84                                                    
   0  -2   6   35.37    2.95                                                    
   0  -2   6   28.36    2.65                                                    
   0  -2   6   34.38    2.96                                                    
   0  -2   6   30.24    2.71                                                    
   0  -2   6   31.41    2.76                                                    
   0  -2   6   32.67    2.77                                                    
   0  -2   6   30.05    2.71                                                    
   0  -2   6   27.89    2.72                                                    
   0  -2   6   33.38    2.01                                                    
   0  -2   6   34.40    2.86                                                    
   0  -2   6   30.23    2.70                                                    
   0  -2  -7  393.63   12.08                                                    
   0  -2  -7  352.94   13.07                                                    
   0  -2   7  373.73   14.11                                                    
   0  -2   7  347.08   12.64                                                    
   0  -2   7  386.23   13.30                                                    
   0  -2   7  394.89   12.62                                                    
   0  -2   7  364.92   14.87                                                    
   0  -2   7  397.66   15.00                                                    
   0  -2   7  368.38   13.10                                                    
   0  -2   7  387.46   14.45                                                    
   0  -2   7  381.49   14.24                                                    
   0  -2   7  378.61   14.19                                                    
   0  -2   7  391.01   14.17                                                    
   0  -2   7  393.46   14.25                                                    
   0  -2   7  381.62   14.12                                                    
   0  -2   7  366.33   14.06                                                    
   0  -2   7  383.95   13.11                                                    
   0  -2  -7  382.64   14.40                                                    
   0  -2   7  399.27   12.93                                                    
   0  -2   7  392.47   14.45                                                    
   0  -2   7  366.30   13.97                                                    
   0  -2   7  377.03   14.17                                                    
   0  -2   7  385.08   14.11                                                    
   0  -2   7  384.91   14.16                                                    
   0  -2   7  391.44   14.39                                                    
   0  -2   7  385.17   14.10                                                    
   0  -2   7  389.79   14.19                                                    
   0  -2   7  381.80   14.08                                                    
   0  -2   7  366.49   13.97                                                    
   0  -2   7  370.45   13.96                                                    
   0  -2   7  374.77   12.06                                                    
   0  -2   7  380.81   14.65                                                    
   0  -2  -8  182.74    9.39                                                    
   0  -2   8  155.76    8.03                                                    
   0  -2  -8  166.03    8.11                                                    
   0  -2  -8  152.46    6.72                                                    
   0  -2  -8  162.88    5.86                                                    
   0  -2   8  176.72    6.47                                                    
   0  -2   8  171.01    9.05                                                    
   0  -2   8  165.68    7.86                                                    
   0  -2   8  152.94    7.19                                                    
   0  -2   8  161.62    7.28                                                    
   0  -2   8  172.48    8.51                                                    
   0  -2   8  179.15    8.44                                                    
   0  -2   8  172.26    7.93                                                    
   0  -2   8  164.86    7.88                                                    
   0  -2   8  173.10    7.90                                                    
   0  -2   8  175.49    7.88                                                    
   0  -2   8  167.78    7.97                                                    
   0  -2   8  177.31    7.86                                                    
   0  -2   8  170.15    7.81                                                    
   0  -2   8  170.89    6.27                                                    
   0  -2  -8  173.62    8.60                                                    
   0  -2  -8  167.07    7.11                                                    
   0  -2   8  170.18    7.09                                                    
   0  -2   8  171.08    6.56                                                    
   0  -2   8  169.68    7.82                                                    
   0  -2   8  164.37    7.74                                                    
   0  -2   8  170.67    8.00                                                    
   0  -2   8  169.20    7.83                                                    
   0  -2   8  182.11    8.30                                                    
   0  -2   8  160.68    7.93                                                    
   0  -2   8  179.46    7.89                                                    
   0  -2   8  173.79    7.84                                                    
   0  -2   8  168.66    7.77                                                    
   0  -2   8  165.41    7.64                                                    
   0  -2   8  170.66    8.54                                                    
   0  -2   8  157.40    7.54                                                    
   0  -2   8  179.95    7.94                                                    
   0  -2   8  166.38    7.76                                                    
   0  -2   9  100.90    6.26                                                    
   0  -2  -9  112.76    7.46                                                    
   0  -2  -9  111.99    6.49                                                    
   0  -2   9   96.14    5.47                                                    
   0  -2   9  107.54    4.62                                                    
   0  -2   9  106.42    7.11                                                    
   0  -2   9   99.15    5.78                                                    
   0  -2   9  103.89    6.79                                                    
   0  -2   9  104.89    6.47                                                    
   0  -2   9   99.39    5.61                                                    
   0  -2   9   95.34    5.83                                                    
   0  -2   9  110.56    5.84                                                    
   0  -2   9   97.83    5.68                                                    
   0  -2   9   98.89    5.44                                                    
   0  -2   9  100.54    5.55                                                    
   0  -2   9  101.30    5.67                                                    
   0  -2   9   99.99    5.44                                                    
   0  -2   9   97.18    5.43                                                    
   0  -2   9  100.69    5.93                                                    
   0  -2   9  108.28    5.39                                                    
   0  -2   9  105.61    4.71                                                    
   0  -2  -9  105.77    6.73                                                    
   0  -2  -9  103.82    5.40                                                    
   0  -2   9   91.21    5.52                                                    
   0  -2   9  107.66    5.61                                                    
   0  -2   9   97.92    5.71                                                    
   0  -2   9  107.80    5.61                                                    
   0  -2   9  113.88    5.71                                                    
   0  -2   9   98.67    5.35                                                    
   0  -2   9  107.89    5.57                                                    
   0  -2   9  109.38    7.02                                                    
   0  -2   9  109.81    6.75                                                    
   0  -2   9  105.06    5.54                                                    
   0  -2   9   93.58    5.24                                                    
   0  -2   9  100.11    5.45                                                    
   0  -2  10   69.90    4.00                                                    
   0  -2 -10   77.35    5.86                                                    
   0  -2 -10   72.51    4.71                                                    
   0  -2  10   65.65    4.45                                                    
   0  -2  10   79.53    5.31                                                    
   0  -2  10   80.22    6.11                                                    
   0  -2 -10   73.64    5.36                                                    
   0  -2  10   77.84    5.63                                                    
   0  -2 -10   76.28    6.34                                                    
   0  -2  10   71.81    5.02                                                    
   0  -2  10   79.35    6.26                                                    
   0  -2  10   73.63    5.77                                                    
   0  -2  10   77.85    5.06                                                    
   0  -2  10   74.74    4.77                                                    
   0  -2  10   72.40    5.16                                                    
   0  -2  10   71.97    4.80                                                    
   0  -2  10   77.89    5.56                                                    
   0  -2  10   75.81    3.95                                                    
   0  -2  11  119.35    5.80                                                    
   0  -2  11  127.60    7.07                                                    
   0  -2  11  122.96    6.44                                                    
   0  -2  11  127.22    8.02                                                    
   0  -2  11   95.75    6.23                                                    
   0  -2  11  118.13    5.49                                                    
   0  -2  11  108.00    6.65                                                    
   0  -2  11  111.87    6.48                                                    
   0  -2  11  115.29    7.12                                                    
   0  -2  11  128.57    8.32                                                    
   0  -2  12  230.91   10.37                                                    
   0  -2  12  238.02   10.78                                                    
   0  -2  12  243.32   10.65                                                    
   0  -2  12  243.85   10.37                                                    
   0  -2  12  230.75   11.58                                                    
   0  -2  13   44.52    3.66                                                    
   0  -2  13   42.37    3.38                                                    
   0  -2  13   46.46    4.14                                                    
   0  -2  14    8.69    1.52                                                    
   0  -2  14    7.49    1.47                                                    
   0  -1   0    0.04    0.25                                                    
   0  -1   0    0.26    0.27                                                    
   0  -1   0    0.03    0.28                                                    
   0  -1   0   -0.04    0.26                                                    
   0  -1   0    0.22    0.30                                                    
   0  -1   0    0.09    0.22                                                    
   0  -1   0    0.03    0.26                                                    
   0  -1   0    0.07    0.29                                                    
   0  -1   0   -0.13    0.28                                                    
   0  -1   0   -0.20    0.33                                                    
   0  -1   1   26.73    1.37                                                    
   0  -1  -1   23.83    1.30                                                    
   0  -1  -1   25.71    1.25                                                    
   0  -1  -1   23.67    0.94                                                    
   0  -1   1   23.17    1.41                                                    
   0  -1  -1   25.80    1.08                                                    
   0  -1  -1   24.61    1.07                                                    
   0  -1  -1   25.89    1.07                                                    
   0  -1   1   24.42    1.31                                                    
   0  -1   1   25.44    1.49                                                    
   0  -1  -1   25.50    1.07                                                    
   0  -1  -1   27.33    1.08                                                    
   0  -1  -1   24.71    1.13                                                    
   0  -1   1   25.81    1.49                                                    
   0  -1  -1   25.18    1.13                                                    
   0  -1   2  148.90    5.07                                                    
   0  -1  -2  152.02    4.79                                                    
   0  -1   2  150.05    4.81                                                    
   0  -1   2  141.85    5.20                                                    
   0  -1   2  141.90    5.53                                                    
   0  -1   2  155.91    4.98                                                    
   0  -1   2  150.68    5.47                                                    
   0  -1   2  158.68    5.55                                                    
   0  -1   3  144.99    5.59                                                    
   0  -1   3  148.02    5.60                                                    
   0  -1   3  152.09    5.59                                                    
   0  -1   3  149.46    5.59                                                    
   0  -1   3  145.06    5.20                                                    
   0  -1  -3  139.01    4.47                                                    
   0  -1   3  142.39    5.68                                                    
   0  -1   3  159.67    5.14                                                    
   0  -1   3  138.36    5.49                                                    
   0  -1   3  146.35    5.64                                                    
   0  -1   3  146.34    5.60                                                    
   0  -1   3  144.42    4.93                                                    
   0  -1   3  145.91    4.79                                                    
   0  -1   4    6.19    0.95                                                    
   0  -1   4    6.01    0.95                                                    
   0  -1   4    6.51    1.00                                                    
   0  -1   4    5.37    0.91                                                    
   0  -1  -4    5.69    0.55                                                    
   0  -1   4    6.66    0.81                                                    
   0  -1  -4    5.74    0.42                                                    
   0  -1   4    5.59    0.32                                                    
   0  -1   4    5.89    1.02                                                    
   0  -1   4    5.59    1.00                                                    
   0  -1   4    6.12    0.81                                                    
   0  -1   4    6.76    1.02                                                    
   0  -1   4    6.44    0.97                                                    
   0  -1   4    5.63    0.89                                                    
   0  -1   4    5.15    0.54                                                    
   0  -1   5   87.81    3.46                                                    
   0  -1  -5   79.76    2.79                                                    
   0  -1  -5   80.14    3.11                                                    
   0  -1   5   81.76    3.46                                                    
   0  -1   5   95.13    4.38                                                    
   0  -1   5   90.61    4.44                                                    
   0  -1   5   89.44    3.73                                                    
   0  -1   5   89.34    3.12                                                    
   0  -1  -6 1331.56   42.09                                                    
   0  -1  -6 1389.76   42.64                                                    
   0  -1   6 1533.91   42.82                                                    
   0  -1  -6 1458.23   43.25                                                    
   0  -1   6 1521.67   44.81                                                    
   0  -1   6 1510.12   42.78                                                    
   0  -1   6 1551.60   44.52                                                    
   0  -1   6 1500.57   43.53                                                    
   0  -1   6 1502.92   44.06                                                    
   0  -1   6 1515.52   44.16                                                    
   0  -1   6 1513.19   44.20                                                    
   0  -1  -6 1473.53   43.12                                                    
   0  -1  -6 1576.53   42.42                                                    
   0  -1   6 1547.82   44.09                                                    
   0  -1   6 1502.76   43.89                                                    
   0  -1   6 1515.24   43.99                                                    
   0  -1   6 1530.78   44.13                                                    
   0  -1   7   61.42    3.61                                                    
   0  -1   7   59.14    3.55                                                    
   0  -1   7   70.71    3.71                                                    
   0  -1   7   66.41    3.67                                                    
   0  -1   7   61.94    3.50                                                    
   0  -1  -7   52.41    2.69                                                    
   0  -1   7   62.00    3.26                                                    
   0  -1   7   61.04    2.81                                                    
   0  -1  -7   60.92    4.25                                                    
   0  -1   7   56.80    2.45                                                    
   0  -1   7   64.55    3.97                                                    
   0  -1   7   64.02    3.54                                                    
   0  -1   7   61.80    2.79                                                    
   0  -1   7   63.72    4.08                                                    
   0  -1   7   57.36    4.34                                                    
   0  -1   7   60.61    3.62                                                    
   0  -1   7   62.13    3.65                                                    
   0  -1   7   63.84    3.73                                                    
   0  -1   7   60.11    3.58                                                    
   0  -1   7   55.67    4.03                                                    
   0  -1  -7   51.62    2.75                                                    
   0  -1   7   60.16    3.95                                                    
   0  -1  -7   67.27    2.66                                                    
   0  -1  -8    2.54    0.54                                                    
   0  -1   8    3.97    1.16                                                    
   0  -1  -8    2.59    1.03                                                    
   0  -1   8    2.27    0.72                                                    
   0  -1   8    2.20    0.68                                                    
   0  -1   8    3.61    0.82                                                    
   0  -1   8    2.86    0.72                                                    
   0  -1   8    4.15    0.82                                                    
   0  -1   8    2.66    0.71                                                    
   0  -1  -8    2.73    1.11                                                    
   0  -1   8    3.55    0.73                                                    
   0  -1   8    3.13    0.62                                                    
   0  -1   8    2.77    0.82                                                    
   0  -1   8    5.45    1.52                                                    
   0  -1   8    2.10    0.77                                                    
   0  -1   8    2.65    0.76                                                    
   0  -1   8    2.45    0.73                                                    
   0  -1   8    3.86    1.16                                                    
   0  -1  -9  400.86   14.95                                                    
   0  -1   9  401.12   14.59                                                    
   0  -1   9  431.24   14.13                                                    
   0  -1   9  425.30   17.21                                                    
   0  -1  -9  413.38   16.57                                                    
   0  -1   9  450.11   16.28                                                    
   0  -1  -9  444.54   18.01                                                    
   0  -1   9  384.54   16.42                                                    
   0  -1   9  421.24   13.75                                                    
   0  -1   9  372.86   15.08                                                    
   0  -1   9  409.09   14.57                                                    
   0  -1   9  404.58   15.27                                                    
   0  -1   9  413.17   15.17                                                    
   0  -1   9  428.58   17.24                                                    
   0  -1  10   57.53    4.67                                                    
   0  -1 -10   55.47    4.24                                                    
   0  -1  10   65.65    4.29                                                    
   0  -1  10   56.93    3.75                                                    
   0  -1  10   67.32    5.60                                                    
   0  -1 -10   58.43    5.03                                                    
   0  -1 -10   66.16    5.98                                                    
   0  -1  10   53.41    4.14                                                    
   0  -1  10   57.03    4.39                                                    
   0  -1  10   57.58    3.48                                                    
   0  -1  10   58.68    5.39                                                    
   0  -1  10   55.49    4.35                                                    
   0  -1  10   60.15    4.59                                                    
   0  -1  10   55.51    4.19                                                    
   0  -1  10   62.78    4.58                                                    
   0  -1  10   59.48    5.19                                                    
   0  -1  11   88.33    5.57                                                    
   0  -1  11   80.07    5.81                                                    
   0  -1 -11   79.43    6.38                                                    
   0  -1  11   80.55    4.86                                                    
   0  -1 -11   80.89    5.56                                                    
   0  -1  11   87.22    6.77                                                    
   0  -1 -11   94.80    7.40                                                    
   0  -1 -11   80.07    6.15                                                    
   0  -1  11   79.50    5.66                                                    
   0  -1  11   81.59    6.53                                                    
   0  -1  11   84.42    5.73                                                    
   0  -1  11   83.60    5.61                                                    
   0  -1  11   79.18    5.59                                                    
   0  -1  11   90.64    6.72                                                    
   0  -1  11   88.36    5.37                                                    
   0  -1  12   16.12    2.48                                                    
   0  -1  12   21.56    2.64                                                    
   0  -1  12   19.63    2.64                                                    
   0  -1  12   17.48    2.36                                                    
   0  -1  12   16.74    2.85                                                    
   0  -1  12   19.24    2.48                                                    
   0  -1  12   15.96    2.48                                                    
   0  -1  12   20.98    3.26                                                    
   0  -1 -13   71.49    4.79                                                    
   0  -1  13   78.47    5.81                                                    
   0  -1  13   80.15    5.01                                                    
   0  -1  13   73.60    5.05                                                    
   0  -1  13   75.27    5.13                                                    
   0  -1  13   76.96    5.27                                                    
   0  -1  13   72.79    5.80                                                    
   0  -1  14   59.19    4.46                                                    
   0  -1  14   59.12    4.49                                                    
   0  -1  14   53.30    3.72                                                    
   0  -1  15    2.98    0.89                                                    
   0   0  -1   81.77    2.12                                                    
   0   0   1   72.17    2.31                                                    
   0   0   1   64.28    2.21                                                    
   0   0   1   68.77    2.23                                                    
   0   0  -1   65.77    2.22                                                    
   0   0  -1   66.53    2.22                                                    
   0   0  -1   64.05    2.22                                                    
   0   0   1   67.10    2.22                                                    
   0   0   1   70.27    2.13                                                    
   0   0  -1   68.14    2.11                                                    
   0   0   1   72.85    2.34                                                    
   0   0   1   70.90    2.26                                                    
   0   0   1   67.25    2.23                                                    
   0   0   1   65.12    2.34                                                    
   0   0   1   64.09    2.22                                                    
   0   0   1   66.31    2.22                                                    
   0   0   1   65.01    2.22                                                    
   0   0   1   66.58    2.21                                                    
   0   0  -1   68.83    2.24                                                    
   0   0  -1   70.18    2.24                                                    
   0   0   1   79.10    2.11                                                    
   0   0   2   13.75    0.82                                                    
   0   0  -2   13.54    0.82                                                    
   0   0  -2   13.79    0.83                                                    
   0   0   2   13.69    0.81                                                    
   0   0   2   14.14    0.82                                                    
   0   0   2   12.58    0.78                                                    
   0   0  -2   12.99    0.81                                                    
   0   0  -2   15.84    0.87                                                    
   0   0  -2   13.81    0.68                                                    
   0   0  -2   16.11    0.83                                                    
   0   0   2   13.97    0.67                                                    
   0   0   2   13.91    0.92                                                    
   0   0   2   15.97    0.88                                                    
   0   0   2   14.80    0.66                                                    
   0   0   2   15.03    0.96                                                    
   0   0   2   15.22    0.85                                                    
   0   0   2   12.74    0.81                                                    
   0   0   2   14.00    0.84                                                    
   0   0   2   14.87    0.85                                                    
   0   0   2   13.01    0.80                                                    
   0   0  -2   13.74    0.82                                                    
   0   0  -2   14.80    0.84                                                    
   0   0  -2   14.71    0.84                                                    
   0   0   2   16.19    0.93                                                    
   0   0  -2   16.39    0.63                                                    
   0   0  -3  881.75   26.55                                                    
   0   0   3  934.85   26.58                                                    
   0   0  -3  875.28   26.56                                                    
   0   0   3  889.50   26.52                                                    
   0   0   3  961.88   26.59                                                    
   0   0   3  923.00   26.57                                                    
   0   0  -3  996.05   26.59                                                    
   0   0   3  945.87   26.15                                                    
   0   0  -3  960.86   26.67                                                    
   0   0   3  953.40   26.87                                                    
   0   0   3  962.71   26.65                                                    
   0   0   3  940.65   26.60                                                    
   0   0   3  925.82   26.91                                                    
   0   0   3  926.80   26.60                                                    
   0   0   3  892.72   26.54                                                    
   0   0   3  898.51   26.58                                                    
   0   0  -3  868.10   26.54                                                    
   0   0  -3  820.43   26.49                                                    
   0   0  -3  871.09   26.54                                                    
   0   0  -3  906.18   26.05                                                    
   0   0   3  944.77   26.74                                                    
   0   0   4 1094.52   32.36                                                    
   0   0   4 1106.34   32.40                                                    
   0   0  -4 1127.05   32.48                                                    
   0   0  -4 1108.74   32.45                                                    
   0   0  -4 1233.53   32.61                                                    
   0   0  -4 1123.49   32.12                                                    
   0   0   4 1142.79   32.93                                                    
   0   0   4 1118.86   32.56                                                    
   0   0   4 1127.14   31.61                                                    
   0   0   4 1159.21   32.82                                                    
   0   0  -4 1104.13   32.46                                                    
   0   0  -4 1045.33   32.41                                                    
   0   0  -4 1116.16   32.47                                                    
   0   0  -4 1040.22   31.84                                                    
   0   0   4 1213.28   32.73                                                    
   0   0   5   99.56    3.94                                                    
   0   0   5  116.32    4.01                                                    
   0   0   5  107.39    3.92                                                    
   0   0   5  100.07    3.92                                                    
   0   0  -5  104.74    4.03                                                    
   0   0  -5  109.49    4.09                                                    
   0   0  -5  115.10    4.28                                                    
   0   0  -5  101.44    3.73                                                    
   0   0  -5  106.82    5.04                                                    
   0   0  -5   91.79    4.06                                                    
   0   0   5  100.27    4.30                                                    
   0   0   5  100.09    4.20                                                    
   0   0   5  105.65    4.03                                                    
   0   0   5   91.69    2.93                                                    
   0   0   5   98.96    3.96                                                    
   0   0   5  102.62    3.99                                                    
   0   0   5   97.98    3.91                                                    
   0   0  -5  101.88    4.00                                                    
   0   0  -5  102.59    4.01                                                    
   0   0  -5  101.33    3.99                                                    
   0   0  -5  104.63    3.55                                                    
   0   0  -5   99.99    3.29                                                    
   0   0   6    1.04    0.36                                                    
   0   0   6    1.37    0.39                                                    
   0   0  -6   -0.07    0.30                                                    
   0   0  -6    0.34    0.31                                                    
   0   0   6    0.13    0.31                                                    
   0   0   6    0.07    0.31                                                    
   0   0   6    0.25    0.29                                                    
   0   0  -6    0.48    0.32                                                    
   0   0  -6    1.09    0.70                                                    
   0   0  -6    0.27    0.37                                                    
   0   0  -6    0.37    0.44                                                    
   0   0   6    0.09    0.39                                                    
   0   0   6    0.34    0.32                                                    
   0   0  -6    0.07    0.30                                                    
   0   0   6    0.41    0.33                                                    
   0   0   6    0.34    0.33                                                    
   0   0  -6    0.28    0.32                                                    
   0   0  -6    0.14    0.31                                                    
   0   0   6    0.13    0.34                                                    
   0   0  -6    0.34    0.33                                                    
   0   0  -6    0.20    0.29                                                    
   0   0   7  478.41   14.73                                                    
   0   0  -7  495.09   15.02                                                    
   0   0   7  464.49   14.83                                                    
   0   0   7  497.38   14.74                                                    
   0   0   7  462.64   14.80                                                    
   0   0   7  480.65   14.89                                                    
   0   0   7  524.46   15.86                                                    
   0   0  -7  519.06   17.72                                                    
   0   0  -7  526.89   16.32                                                    
   0   0  -7  475.81   15.73                                                    
   0   0   7  491.53   15.94                                                    
   0   0   7  486.03   16.36                                                    
   0   0   7  514.60   17.66                                                    
   0   0   7  504.28   16.17                                                    
   0   0   7  460.00   16.15                                                    
   0   0  -7  453.51   14.95                                                    
   0   0   7  487.75   14.96                                                    
   0   0   7  482.82   14.90                                                    
   0   0  -7  449.64   14.88                                                    
   0   0  -7  474.63   14.95                                                    
   0   0  -7  440.09   14.85                                                    
   0   0   7  504.89   16.89                                                    
   0   0  -7  515.91   17.60                                                    
   0   0  -7  483.00   14.88                                                    
   0   0   8  249.89   10.13                                                    
   0   0   8  241.60   11.00                                                    
   0   0   8  232.62    9.36                                                    
   0   0   8  247.61    9.93                                                    
   0   0   8  245.31   10.00                                                    
   0   0   8  257.46    9.00                                                    
   0   0  -8  275.62   11.47                                                    
   0   0   8  263.77   10.74                                                    
   0   0   8  249.75    9.59                                                    
   0   0  -8  253.61   11.32                                                    
   0   0  -8  237.67    9.29                                                    
   0   0   8  244.12    9.24                                                    
   0   0  -8  239.64    9.86                                                    
   0   0   9  125.18    6.57                                                    
   0   0   9  127.22    6.76                                                    
   0   0   9  129.16    7.75                                                    
   0   0   9  120.47    6.02                                                    
   0   0   9  128.33    6.91                                                    
   0   0   9  130.97    7.77                                                    
   0   0   9  128.88    5.75                                                    
   0   0  -9  127.27    8.21                                                    
   0   0  -9  138.74    7.98                                                    
   0   0   9  122.85    7.72                                                    
   0   0   9  140.84    7.11                                                    
   0   0   9  132.80    6.21                                                    
   0   0  -9  127.67    7.76                                                    
   0   0  10   84.48    5.09                                                    
   0   0 -10   84.56    5.76                                                    
   0   0  10  105.16    6.28                                                    
   0   0 -10   89.71    6.68                                                    
   0   0 -10   90.19    5.54                                                    
   0   0  10   87.22    5.81                                                    
   0   0  10   89.29    5.94                                                    
   0   0  10   90.41    6.61                                                    
   0   0  10   88.42    5.49                                                    
   0   0  10   89.82    4.97                                                    
   0   0  10   89.22    6.52                                                    
   0   0  10   86.15    5.40                                                    
   0   0  10   86.21    6.57                                                    
   0   0 -10   97.26    7.37                                                    
   0   0 -10   82.11    5.18                                                    
   0   0  11  132.37    8.44                                                    
   0   0  11  141.94    7.45                                                    
   0   0  11  125.12    7.74                                                    
   0   0  11  137.86    8.69                                                    
   0   0 -11  127.19    8.68                                                    
   0   0 -11  128.85    7.71                                                    
   0   0 -11  140.16    9.41                                                    
   0   0 -11  148.61    8.98                                                    
   0   0  11  138.76    8.82                                                    
   0   0  12  353.36   15.90                                                    
   0   0  12  368.88   15.86                                                    
   0   0  12  336.14   14.20                                                    
   0   0  12  344.18   14.10                                                    
   0   0  13   48.38    4.63                                                    
   0   0  13   56.30    4.89                                                    
   0   0  13   55.33    4.19                                                    
   0   0 -13   47.06    4.13                                                    
   0   0  13   52.05    4.43                                                    
   0   0 -13   54.90    4.48                                                    
   0   0  14    4.46    1.37                                                    
   0   0 -14    3.35    1.06                                                    
   0   0  14    4.07    1.27                                                    
   0   0  14    4.13    1.15                                                    
   0   0  15  197.10    8.27                                                    
   0   0  15  200.21    8.22                                                    
   0   0  15  178.40    7.27                                                    
   0   1   0    0.13    0.26                                                    
   0   1   0    0.10    0.27                                                    
   0   1   0    0.15    0.21                                                    
   0   1   0    0.11    0.27                                                    
   0   1   0    0.02    0.19                                                    
   0   1   0    0.03    0.24                                                    
   0   1   0    0.21    0.25                                                    
   0   1   0   -0.03    0.24                                                    
   0   1   0    0.31    0.29                                                    
   0   1   0    0.13    0.23                                                    
   0   1   0    0.14    0.18                                                    
   0   1   1   40.46    1.59                                                    
   0   1   1   45.86    1.63                                                    
   0   1   1   46.59    1.77                                                    
   0   1  -1   42.27    1.53                                                    
   0   1  -1   47.30    1.91                                                    
   0   1  -1   47.28    2.04                                                    
   0   1   1   42.44    1.61                                                    
   0   1   1   39.75    1.57                                                    
   0   1   1   39.82    1.57                                                    
   0   1  -1   44.35    1.89                                                    
   0   1  -1   46.93    1.98                                                    
   0   1   1   42.45    2.02                                                    
   0   1   2  176.78    5.17                                                    
   0   1   2  172.09    5.82                                                    
   0   1  -2  171.97    5.97                                                    
   0   1  -2  162.90    5.93                                                    
   0   1  -2  163.28    5.83                                                    
   0   1  -2  168.51    5.97                                                    
   0   1  -2  167.09    5.68                                                    
   0   1  -3  153.28    5.80                                                    
   0   1  -3  147.87    5.73                                                    
   0   1   3  143.42    5.62                                                    
   0   1   3  153.64    5.52                                                    
   0   1  -3  151.15    5.87                                                    
   0   1  -3  158.35    5.77                                                    
   0   1  -3  155.46    5.51                                                    
   0   1  -3  152.81    5.78                                                    
   0   1  -3  152.74    5.77                                                    
   0   1  -3  134.42    5.62                                                    
   0   1  -3  144.96    5.23                                                    
   0   1   3  158.19    5.80                                                    
   0   1  -3  164.17    5.99                                                    
   0   1  -4    7.63    1.08                                                    
   0   1  -4    5.97    0.98                                                    
   0   1   4    7.72    0.71                                                    
   0   1   4    8.88    1.10                                                    
   0   1   4    6.35    0.94                                                    
   0   1  -4    7.27    1.03                                                    
   0   1  -4    7.19    1.19                                                    
   0   1  -4    7.41    1.06                                                    
   0   1  -4    7.22    1.05                                                    
   0   1  -4    6.15    1.01                                                    
   0   1  -4    8.84    1.17                                                    
   0   1  -4    7.64    1.18                                                    
   0   1   4    7.11    1.00                                                    
   0   1  -4    6.90    0.85                                                    
   0   1   5  103.37    4.88                                                    
   0   1   5   97.39    4.56                                                    
   0   1   5   97.51    3.90                                                    
   0   1  -5  104.70    4.90                                                    
   0   1  -5  105.26    5.21                                                    
   0   1  -5   95.14    4.62                                                    
   0   1  -5   95.04    4.25                                                    
   0   1   5  109.40    4.81                                                    
   0   1  -5   93.60    4.03                                                    
   0   1  -5  100.75    5.19                                                    
   0   1  -6 1423.53   44.09                                                    
   0   1  -6 1485.26   44.22                                                    
   0   1  -6 1532.98   45.58                                                    
   0   1  -6 1573.26   44.85                                                    
   0   1   6 1465.18   43.17                                                    
   0   1   6 1488.78   44.66                                                    
   0   1  -6 1500.75   44.33                                                    
   0   1  -6 1453.01   44.14                                                    
   0   1  -6 1501.81   44.26                                                    
   0   1  -6 1495.42   45.45                                                    
   0   1   6 1490.53   44.26                                                    
   0   1  -6 1442.19   43.26                                                    
   0   1  -7   69.74    4.03                                                    
   0   1  -7   69.98    4.01                                                    
   0   1  -7   73.36    4.25                                                    
   0   1  -7   80.13    4.70                                                    
   0   1  -7   73.22    5.00                                                    
   0   1   7   75.77    4.19                                                    
   0   1   7   75.54    4.59                                                    
   0   1   7   75.37    3.57                                                    
   0   1   7   72.91    4.66                                                    
   0   1   7   66.31    4.39                                                    
   0   1   7   72.41    4.00                                                    
   0   1  -7   79.01    4.24                                                    
   0   1  -7   67.93    3.99                                                    
   0   1  -7   62.61    3.86                                                    
   0   1  -7   70.81    4.06                                                    
   0   1   7   71.14    4.11                                                    
   0   1  -7   74.01    3.58                                                    
   0   1  -7   76.89    5.05                                                    
   0   1  -8    4.92    1.00                                                    
   0   1  -8    5.76    1.36                                                    
   0   1  -8    4.07    1.40                                                    
   0   1  -8    4.32    1.10                                                    
   0   1   8    3.58    0.89                                                    
   0   1   8    4.54    1.23                                                    
   0   1   8    4.97    0.85                                                    
   0   1  -8    2.75    0.74                                                    
   0   1   8    4.77    1.29                                                    
   0   1   8    4.95    1.33                                                    
   0   1  -8    3.32    0.87                                                    
   0   1  -8    3.81    0.91                                                    
   0   1  -8    4.76    1.04                                                    
   0   1  -8    4.34    0.94                                                    
   0   1  -8    5.53    1.22                                                    
   0   1  -8    4.79    1.38                                                    
   0   1   9  401.71   16.24                                                    
   0   1  -9  356.01   14.44                                                    
   0   1  -9  416.64   16.08                                                    
   0   1   9  400.01   14.28                                                    
   0   1   9  412.51   15.05                                                    
   0   1  -9  418.43   17.09                                                    
   0   1  -9  408.77   15.70                                                    
   0   1   9  408.15   16.39                                                    
   0   1   9  410.30   15.87                                                    
   0   1   9  391.02   15.82                                                    
   0   1   9  430.73   16.34                                                    
   0   1   9  393.14   16.55                                                    
   0   1  -9  415.07   16.92                                                    
   0   1  -9  366.25   15.13                                                    
   0   1  -9  411.63   17.29                                                    
   0   1 -10   69.67    5.93                                                    
   0   1  10   81.76    5.30                                                    
   0   1  10   75.03    5.87                                                    
   0   1 -10   72.91    5.26                                                    
   0   1  10   74.00    5.11                                                    
   0   1  10   74.13    5.85                                                    
   0   1  10   77.45    5.62                                                    
   0   1  10   72.97    5.57                                                    
   0   1  10   80.78    5.84                                                    
   0   1  10   58.98    4.67                                                    
   0   1  10   75.07    6.06                                                    
   0   1  10   70.77    5.10                                                    
   0   1 -10   63.83    5.77                                                    
   0   1 -10   71.48    5.06                                                    
   0   1  11   84.82    6.54                                                    
   0   1 -11   91.18    7.05                                                    
   0   1  11   96.46    6.07                                                    
   0   1 -11   88.43    6.42                                                    
   0   1 -11   76.80    5.56                                                    
   0   1  11   85.57    6.31                                                    
   0   1  11   74.65    5.44                                                    
   0   1  11   88.12    6.45                                                    
   0   1  11   92.19    5.79                                                    
   0   1  11   80.53    6.31                                                    
   0   1  11   84.57    6.62                                                    
   0   1 -11   81.76    6.96                                                    
   0   1 -11   79.24    5.36                                                    
   0   1 -11   77.85    6.60                                                    
   0   1  11   89.88    5.72                                                    
   0   1  12   20.53    3.02                                                    
   0   1  12   21.07    3.13                                                    
   0   1  12   18.28    2.63                                                    
   0   1 -12   19.71    2.49                                                    
   0   1  12   19.96    3.20                                                    
   0   1  12   24.54    3.39                                                    
   0   1  13   79.75    6.01                                                    
   0   1  13   73.64    5.67                                                    
   0   1 -13   88.39    5.92                                                    
   0   1  13   83.80    5.37                                                    
   0   1  13   80.28    5.96                                                    
   0   1 -13   87.39    6.14                                                    
   0   1 -14   55.78    4.15                                                    
   0   1  14   53.82    4.33                                                    
   0   1  14   56.13    4.32                                                    
   0   1 -14   55.08    4.04                                                    
   0   1  14   61.09    4.43                                                    
   0   1 -14   60.28    4.32                                                    
   0   1  15    5.98    1.16                                                    
   0   1  15    6.71    1.19                                                    
   0   2   0 8193.95  247.99                                                    
   0   2   0 9477.94  248.46                                                    
   0   2   0 8406.20  248.14                                                    
   0   2   0 8519.93  248.19                                                    
   0   2   0 8408.43  248.16                                                    
   0   2   0 8323.83  248.16                                                    
   0   2   0 8482.71  248.16                                                    
   0   2   0 9034.82  248.14                                                    
   0   2   0 9631.44  248.19                                                    
   0   2   0 9999.00  248.66                                                    
   0   2   1  679.68   21.12                                                    
   0   2   1  760.22   20.92                                                    
   0   2  -1  737.54   21.49                                                    
   0   2  -1  776.27   21.29                                                    
   0   2   1  754.82   20.57                                                    
   0   2  -1  709.95   21.36                                                    
   0   2  -1  687.23   21.27                                                    
   0   2   1  683.40   20.59                                                    
   0   2   1  670.46   20.56                                                    
   0   2   1  654.12   20.51                                                    
   0   2   1  663.01   20.53                                                    
   0   2  -1  677.51   21.27                                                    
   0   2  -1  695.86   21.32                                                    
   0   2  -1  688.35   21.28                                                    
   0   2   1  685.88   20.57                                                    
   0   2  -1  676.37   19.84                                                    
   0   2  -1  733.56   20.73                                                    
   0   2  -1  657.02   19.68                                                    
   0   2   1  739.76   21.23                                                    
   0   2  -1  757.49   21.41                                                    
   0   2  -2    2.74    0.34                                                    
   0   2   2    3.62    0.77                                                    
   0   2  -2    3.43    0.71                                                    
   0   2  -2    2.08    0.72                                                    
   0   2  -2    2.52    0.70                                                    
   0   2  -2    2.47    0.68                                                    
   0   2   2    3.34    0.46                                                    
   0   2  -2    3.34    0.78                                                    
   0   2   2    2.93    0.44                                                    
   0   2   2    2.48    0.38                                                    
   0   2  -2    2.55    0.72                                                    
   0   2  -2    2.46    0.69                                                    
   0   2  -2    2.26    0.67                                                    
   0   2   2    2.61    0.39                                                    
   0   2   2    2.61    0.39                                                    
   0   2  -2    2.75    0.53                                                    
   0   2  -2    2.57    0.44                                                    
   0   2   2    2.72    0.74                                                    
   0   2  -2    2.46    0.71                                                    
   0   2  -2    3.40    0.69                                                    
   0   2   3  544.61   17.37                                                    
   0   2   3  552.92   17.46                                                    
   0   2   3  541.61   15.89                                                    
   0   2  -3  551.15   17.53                                                    
   0   2  -3  522.24   17.18                                                    
   0   2  -3  548.22   17.56                                                    
   0   2  -3  521.85   17.56                                                    
   0   2  -3  523.15   17.55                                                    
   0   2  -3  542.53   17.62                                                    
   0   2  -3  519.09   17.53                                                    
   0   2  -3  539.41   17.60                                                    
   0   2  -3  551.36   17.42                                                    
   0   2   3  537.41   17.48                                                    
   0   2   4  529.16   16.90                                                    
   0   2   4  613.00   19.21                                                    
   0   2   4  619.73   19.13                                                    
   0   2  -4  606.25   19.40                                                    
   0   2  -4  606.89   19.30                                                    
   0   2  -4  580.70   19.32                                                    
   0   2  -4  644.82   19.55                                                    
   0   2  -4  621.36   19.51                                                    
   0   2  -4  627.72   19.54                                                    
   0   2  -4  639.60   19.55                                                    
   0   2  -4  630.94   19.53                                                    
   0   2  -4  606.40   19.52                                                    
   0   2   4  605.07   19.30                                                    
   0   2  -4  617.52   18.76                                                    
   0   2   5  186.95    7.88                                                    
   0   2   5  177.38    7.91                                                    
   0   2  -5  192.09    8.19                                                    
   0   2  -5  191.17    8.11                                                    
   0   2  -5  183.60    8.32                                                    
   0   2  -5  190.95    8.35                                                    
   0   2  -5  181.08    8.06                                                    
   0   2  -5  178.50    8.02                                                    
   0   2  -5  192.22    8.16                                                    
   0   2  -5  182.13    8.15                                                    
   0   2   5  193.10    8.04                                                    
   0   2  -5  207.94    8.65                                                    
   0   2  -5  198.11    7.57                                                    
   0   2   6   31.62    3.18                                                    
   0   2   6   39.92    3.48                                                    
   0   2   6   38.27    3.07                                                    
   0   2  -6   36.72    3.31                                                    
   0   2  -6   40.49    3.11                                                    
   0   2  -6   32.67    2.82                                                    
   0   2  -6   42.91    3.21                                                    
   0   2  -6   36.86    2.97                                                    
   0   2  -6   46.95    3.33                                                    
   0   2  -6   32.58    3.33                                                    
   0   2  -6   39.60    3.20                                                    
   0   2  -6   45.37    3.75                                                    
   0   2  -6   47.63    3.43                                                    
   0   2  -6   38.31    3.02                                                    
   0   2  -6   43.47    3.26                                                    
   0   2  -6   39.13    3.17                                                    
   0   2  -6   42.56    3.14                                                    
   0   2  -6   33.62    3.10                                                    
   0   2   6   43.90    3.29                                                    
   0   2  -6   36.66    2.65                                                    
   0   2  -6   39.56    3.51                                                    
   0   2  -7  370.45   14.61                                                    
   0   2   7  384.74   14.29                                                    
   0   2  -7  355.78   13.02                                                    
   0   2  -7  399.99   15.56                                                    
   0   2   7  376.81   14.08                                                    
   0   2   7  388.27   15.72                                                    
   0   2   7  386.88   15.25                                                    
   0   2  -7  383.32   14.33                                                    
   0   2  -7  391.09   14.38                                                    
   0   2  -7  384.23   14.07                                                    
   0   2  -7  380.20   13.90                                                    
   0   2  -7  395.91   15.46                                                    
   0   2  -7  377.52   15.30                                                    
   0   2  -7  386.18   14.15                                                    
   0   2  -7  381.88   14.15                                                    
   0   2  -7  358.82   13.76                                                    
   0   2  -7  376.69   13.86                                                    
   0   2  -7  372.41   14.31                                                    
   0   2  -7  371.07   14.23                                                    
   0   2  -7  390.10   14.40                                                    
   0   2  -7  384.26   14.16                                                    
   0   2  -7  369.45   14.77                                                    
   0   2  -7  389.49   14.13                                                    
   0   2  -7  371.95   13.82                                                    
   0   2  -7  383.93   14.00                                                    
   0   2  -8  168.38    8.71                                                    
   0   2  -8  179.84    9.56                                                    
   0   2  -8  163.36    7.79                                                    
   0   2   8  172.16    8.11                                                    
   0   2   8  170.89    9.17                                                    
   0   2   8  170.59    9.22                                                    
   0   2  -8  178.76    8.41                                                    
   0   2  -8  173.11    8.27                                                    
   0   2  -8  182.16    8.05                                                    
   0   2  -8  165.47    8.41                                                    
   0   2  -8  169.52    9.33                                                    
   0   2  -8  182.45    9.42                                                    
   0   2  -8  176.41    8.06                                                    
   0   2  -8  175.71    8.32                                                    
   0   2  -8  183.85    8.20                                                    
   0   2  -8  171.88    7.79                                                    
   0   2  -8  170.70    7.81                                                    
   0   2  -8  189.18    8.24                                                    
   0   2  -8  183.15    8.44                                                    
   0   2  -8  171.23    8.25                                                    
   0   2  -8  164.80    8.11                                                    
   0   2  -8  169.68    7.74                                                    
   0   2  -8  192.81    8.26                                                    
   0   2  -8  184.06    8.05                                                    
   0   2  -8  175.56    7.96                                                    
   0   2  -8  162.09    7.64                                                    
   0   2  -8  173.51    7.98                                                    
   0   2   9   99.90    5.81                                                    
   0   2  -9  112.51    7.55                                                    
   0   2  -9  101.67    6.49                                                    
   0   2  -9   97.16    7.14                                                    
   0   2   9  117.42    7.28                                                    
   0   2   9  103.72    6.49                                                    
   0   2   9  103.61    7.02                                                    
   0   2   9   96.95    6.50                                                    
   0   2  -9   99.34    5.81                                                    
   0   2  -9  107.74    5.66                                                    
   0   2   9  107.40    5.22                                                    
   0   2   9  102.52    5.86                                                    
   0   2  -9  110.31    7.25                                                    
   0   2   9  100.58    6.98                                                    
   0   2  -9  110.34    7.47                                                    
   0   2  -9   96.03    6.08                                                    
   0   2  -9  104.94    5.68                                                    
   0   2  -9  118.77    6.00                                                    
   0   2  -9  104.95    5.52                                                    
   0   2  -9  104.32    5.71                                                    
   0   2  -9  100.35    5.90                                                    
   0   2   9   96.62    6.67                                                    
   0   2  -9   99.84    5.81                                                    
   0   2  -9   94.64    5.70                                                    
   0   2  -9  102.93    5.86                                                    
   0   2  -9  117.93    5.95                                                    
   0   2  -9  103.60    5.46                                                    
   0   2   9   96.98    4.66                                                    
   0   2  -9  101.34    5.56                                                    
   0   2  -9  111.99    5.81                                                    
   0   2  -9  110.85    5.70                                                    
   0   2  10   74.34    5.08                                                    
   0   2 -10   67.53    4.98                                                    
   0   2 -10   73.05    6.30                                                    
   0   2  10   65.15    5.69                                                    
   0   2  10   73.27    4.41                                                    
   0   2 -10   78.22    5.78                                                    
   0   2 -10   66.05    5.81                                                    
   0   2  10   65.53    5.65                                                    
   0   2  10   72.82    5.86                                                    
   0   2  10   67.28    5.26                                                    
   0   2  10   62.42    3.89                                                    
   0   2  10   75.59    5.91                                                    
   0   2  10   75.46    5.61                                                    
   0   2 -10   80.20    6.50                                                    
   0   2 -10   70.50    6.16                                                    
   0   2 -10   77.68    5.52                                                    
   0   2  10   81.80    4.86                                                    
   0   2  11  132.69    8.30                                                    
   0   2 -11  122.35    8.04                                                    
   0   2  11  119.15    7.24                                                    
   0   2 -11  121.25    7.55                                                    
   0   2  11  123.00    8.15                                                    
   0   2  11  128.20    7.13                                                    
   0   2 -11  111.61    6.84                                                    
   0   2  11  120.67    7.31                                                    
   0   2  12  242.74   11.04                                                    
   0   2  12  233.38   11.90                                                    
   0   2 -12  226.88   11.67                                                    
   0   2 -12  232.84   10.85                                                    
   0   2  12  243.59   10.97                                                    
   0   2  12  236.70   12.01                                                    
   0   2  12  245.63   10.80                                                    
   0   2 -13   49.29    4.25                                                    
   0   2 -13   47.21    3.55                                                    
   0   2 -13   56.11    4.65                                                    
   0   2 -13   40.03    4.22                                                    
   0   2  13   52.85    4.61                                                    
   0   2 -14    6.67    1.50                                                    
   0   2 -14    8.11    1.53                                                    
   0   2  14    5.73    1.44                                                    
   0   2  15  114.05    5.08                                                    
   0   3   0    0.35    0.53                                                    
   0   3   0    0.20    0.44                                                    
   0   3   0    0.22    0.33                                                    
   0   3   0    0.22    0.47                                                    
   0   3   0   -0.11    0.44                                                    
   0   3   0   -0.11    0.51                                                    
   0   3   0   -0.11    0.48                                                    
   0   3   0    0.17    0.27                                                    
   0   3   1  156.05    6.39                                                    
   0   3  -1  167.43    6.97                                                    
   0   3  -1  151.77    5.95                                                    
   0   3   1  158.59    6.65                                                    
   0   3  -1  163.57    6.68                                                    
   0   3   1  147.91    5.94                                                    
   0   3  -1  160.95    5.95                                                    
   0   3  -1  164.22    7.03                                                    
   0   3  -1  159.71    6.81                                                    
   0   3  -1  157.87    6.81                                                    
   0   3   1  163.50    6.16                                                    
   0   3   1  170.11    6.25                                                    
   0   3   1  149.19    6.08                                                    
   0   3   1  162.63    6.17                                                    
   0   3  -1  161.51    6.86                                                    
   0   3   1  160.18    6.15                                                    
   0   3   1  159.79    6.14                                                    
   0   3  -1  158.58    6.82                                                    
   0   3  -1  156.16    6.78                                                    
   0   3  -1  172.07    6.11                                                    
   0   3   1  151.33    6.57                                                    
   0   3  -1  155.97    6.09                                                    
   0   3  -2  346.09   10.52                                                    
   0   3  -2  375.58   12.65                                                    
   0   3   2  332.22   11.15                                                    
   0   3   2  343.89   12.19                                                    
   0   3  -2  355.49   11.47                                                    
   0   3  -2  352.27   12.25                                                    
   0   3  -2  362.71   12.63                                                    
   0   3  -2  333.28   12.36                                                    
   0   3  -2  360.09   12.56                                                    
   0   3   2  352.47   10.81                                                    
   0   3   2  327.36   10.74                                                    
   0   3   2  337.58   10.75                                                    
   0   3   2  338.57   10.77                                                    
   0   3  -2  347.25   12.43                                                    
   0   3  -2  338.90   12.36                                                    
   0   3  -2  341.44   12.39                                                    
   0   3   2  341.58   10.77                                                    
   0   3   2  347.85   12.20                                                    
   0   3  -2  362.08   11.64                                                    
   0   3  -2  293.93    9.90                                                    
   0   3  -2  318.00   10.69                                                    
   0   3   3  197.24    6.69                                                    
   0   3   3  198.74    8.20                                                    
   0   3  -3  188.94    8.26                                                    
   0   3   3  190.89    5.97                                                    
   0   3  -3  190.15    8.34                                                    
   0   3  -3  208.35    8.54                                                    
   0   3  -3  203.88    8.34                                                    
   0   3  -3  204.12    7.68                                                    
   0   3   3  188.78    5.99                                                    
   0   3   3  189.00    5.97                                                    
   0   3  -3  195.71    8.35                                                    
   0   3  -3  198.60    8.38                                                    
   0   3  -3  184.10    8.25                                                    
   0   3   3  180.93    5.93                                                    
   0   3   3  191.82    5.97                                                    
   0   3   3  184.31    5.94                                                    
   0   3  -3  164.11    5.97                                                    
   0   3   3  191.51    8.09                                                    
   0   3  -3  187.59    6.50                                                    
   0   3  -3  183.92    6.67                                                    
   0   3  -3  179.24    7.60                                                    
   0   3  -4   21.96    2.28                                                    
   0   3   4   26.73    2.57                                                    
   0   3  -4   24.53    2.03                                                    
   0   3  -4   24.02    2.62                                                    
   0   3   4   24.88    1.40                                                    
   0   3  -4   26.21    2.54                                                    
   0   3   4   21.95    2.35                                                    
   0   3  -4   23.73    2.56                                                    
   0   3  -4   20.98    2.40                                                    
   0   3  -4   21.86    2.36                                                    
   0   3  -4   21.06    2.41                                                    
   0   3  -4   19.37    2.14                                                    
   0   3  -4   21.82    2.48                                                    
   0   3  -4   25.43    2.65                                                    
   0   3  -4   23.95    2.59                                                    
   0   3  -4   25.26    2.59                                                    
   0   3  -4   25.00    2.56                                                    
   0   3  -4   23.19    2.51                                                    
   0   3  -4   27.21    2.71                                                    
   0   3  -4   25.03    2.61                                                    
   0   3  -4   24.99    2.51                                                    
   0   3  -4   22.78    2.55                                                    
   0   3  -4   21.18    2.34                                                    
   0   3  -4   22.82    2.49                                                    
   0   3  -4   26.14    2.61                                                    
   0   3  -4   22.91    2.51                                                    
   0   3   5  223.66    9.86                                                    
   0   3  -5  219.88    9.37                                                    
   0   3  -5  224.70    9.32                                                    
   0   3  -5  211.42    9.22                                                    
   0   3  -5  215.95   10.12                                                    
   0   3  -5  219.46   10.11                                                    
   0   3   5  218.02    9.65                                                    
   0   3  -5  214.67    9.91                                                    
   0   3  -5  228.87   10.13                                                    
   0   3  -5  253.19   10.17                                                    
   0   3  -5  233.71    9.84                                                    
   0   3  -5  228.17   10.26                                                    
   0   3  -5  232.37    9.94                                                    
   0   3  -5  228.78   10.33                                                    
   0   3  -5  246.86   10.16                                                    
   0   3  -5  239.18   10.11                                                    
   0   3  -5  222.64    9.76                                                    
   0   3  -5  248.93   10.21                                                    
   0   3  -5  207.25    9.81                                                    
   0   3  -5  227.72   10.15                                                    
   0   3  -5  232.55    9.80                                                    
   0   3  -5  223.32   10.14                                                    
   0   3  -5  217.22    9.68                                                    
   0   3  -5  234.18    9.91                                                    
   0   3  -5  254.66   10.18                                                    
   0   3  -5  224.13   10.31                                                    
   0   3  -6  547.11   19.81                                                    
   0   3  -6  498.39   20.19                                                    
   0   3   6  580.99   20.15                                                    
   0   3  -6  563.07   20.89                                                    
   0   3  -6  534.29   18.90                                                    
   0   3   6  564.78   19.92                                                    
   0   3   6  530.48   20.67                                                    
   0   3  -6  556.96   20.72                                                    
   0   3  -6  565.25   20.25                                                    
   0   3  -6  559.67   20.26                                                    
   0   3  -6  566.39   19.79                                                    
   0   3  -6  573.64   19.99                                                    
   0   3  -6  591.87   20.23                                                    
   0   3  -6  548.61   19.69                                                    
   0   3  -6  614.01   20.44                                                    
   0   3  -6  580.71   20.46                                                    
   0   3  -6  539.40   19.59                                                    
   0   3  -6  556.08   20.29                                                    
   0   3  -6  536.72   20.08                                                    
   0   3  -6  616.46   20.43                                                    
   0   3  -6  609.30   20.24                                                    
   0   3  -6  559.41   20.77                                                    
   0   3  -6  544.88   19.61                                                    
   0   3  -6  571.63   19.93                                                    
   0   3  -6  553.57   20.49                                                    
   0   3  -6  572.30   21.16                                                    
   0   3  -6  549.64   20.24                                                    
   0   3  -7  173.85    9.42                                                    
   0   3  -7  182.98    9.16                                                    
   0   3  -7  178.87   10.06                                                    
   0   3  -7  186.58    9.82                                                    
   0   3   7  191.14    9.01                                                    
   0   3  -7  166.94    8.87                                                    
   0   3  -7  172.56    9.46                                                    
   0   3   7  174.26    8.61                                                    
   0   3  -7  178.22    8.80                                                    
   0   3   7  178.37    9.95                                                    
   0   3  -8   21.92    3.20                                                    
   0   3  -8   18.11    2.76                                                    
   0   3   8   15.10    2.53                                                    
   0   3  -8   13.46    2.37                                                    
   0   3   8   16.83    2.37                                                    
   0   3   8   17.01    3.02                                                    
   0   3   8   22.21    2.66                                                    
   0   3   8   14.58    2.28                                                    
   0   3  -8   16.97    2.35                                                    
   0   3   8   19.19    2.90                                                    
   0   3  -8   18.00    2.86                                                    
   0   3  -8   18.83    2.55                                                    
   0   3  -8   17.08    2.45                                                    
   0   3  -8   14.89    2.34                                                    
   0   3  -8   17.63    2.53                                                    
   0   3  -8   17.44    2.55                                                    
   0   3  -8   16.34    2.45                                                    
   0   3  -8   12.92    2.21                                                    
   0   3  -8   20.68    2.53                                                    
   0   3  -8   16.40    2.23                                                    
   0   3   8   15.47    1.89                                                    
   0   3   8   16.60    1.82                                                    
   0   3   8   17.18    2.99                                                    
   0   3  -8   18.71    2.93                                                    
   0   3   8   19.74    2.25                                                    
   0   3  -8   21.64    3.30                                                    
   0   3  -8   18.79    2.49                                                    
   0   3  -8   12.61    2.24                                                    
   0   3  -8   16.07    2.34                                                    
   0   3  -8   14.57    2.16                                                    
   0   3  -8   21.05    2.63                                                    
   0   3  -8   17.76    2.50                                                    
   0   3   8   17.47    1.56                                                    
   0   3  -8   17.25    2.50                                                    
   0   3  -8   17.72    2.43                                                    
   0   3  -8   17.45    2.48                                                    
   0   3  -8   18.98    2.37                                                    
   0   3  -8   19.16    2.36                                                    
   0   3  -8   17.49    2.39                                                    
   0   3  -8   17.47    2.39                                                    
   0   3  -8   15.85    2.65                                                    
   0   3  -8   18.72    2.43                                                    
   0   3  -9  223.17   11.10                                                    
   0   3   9  230.07   11.49                                                    
   0   3  -9  240.22   12.43                                                    
   0   3  -9  220.79   11.50                                                    
   0   3  -9  213.94   11.11                                                    
   0   3   9  241.68   10.82                                                    
   0   3   9  223.88   10.77                                                    
   0   3  -9  216.22   11.66                                                    
   0   3  -9  196.25    9.86                                                    
   0   3   9  229.88   11.50                                                    
   0   3   9  234.17   12.37                                                    
   0   3  -9  227.33   10.75                                                    
   0   3  -9  220.82   10.53                                                    
   0   3  -9  240.14   10.99                                                    
   0   3  -9  219.04   10.53                                                    
   0   3  -9  228.29   10.65                                                    
   0   3  -9  236.49   10.89                                                    
   0   3  -9  212.70   10.44                                                    
   0   3  -9  242.35   10.51                                                    
   0   3  -9  230.44   10.78                                                    
   0   3  -9  216.12   11.85                                                    
   0   3   9  236.58   12.23                                                    
   0   3  -9  233.83   12.44                                                    
   0   3  -9  213.71   10.87                                                    
   0   3   9  242.02    9.19                                                    
   0   3   9  237.03   10.15                                                    
   0   3  -9  238.69   10.30                                                    
   0   3  -9  254.56   10.73                                                    
   0   3  -9  236.00   10.52                                                    
   0   3  -9  226.04   10.83                                                    
   0   3  -9  257.65   10.85                                                    
   0   3   9  235.29   11.08                                                    
   0   3  -9  234.16   10.85                                                    
   0   3  -9  237.52   10.26                                                    
   0   3   9  244.17    8.53                                                    
   0   3  -9  223.50   10.66                                                    
   0   3  -9  216.00   10.55                                                    
   0   3  -9  255.90   10.72                                                    
   0   3  -9  256.72   10.71                                                    
   0   3  -9  229.21   11.75                                                    
   0   3  -9  243.51   10.55                                                    
   0   3  -9  239.20   10.45                                                    
   0   3  10  184.29    8.78                                                    
   0   3 -10  195.32   10.97                                                    
   0   3 -10  171.31    9.52                                                    
   0   3 -10  160.15    9.28                                                    
   0   3  10  170.49    9.59                                                    
   0   3 -10  177.77   10.06                                                    
   0   3 -10  187.68   10.51                                                    
   0   3  10  176.03    9.23                                                    
   0   3  10  158.64    9.31                                                    
   0   3 -10  178.43    8.59                                                    
   0   3 -10  174.56    8.53                                                    
   0   3 -10  185.70    8.85                                                    
   0   3 -10  175.54    8.57                                                    
   0   3 -10  189.86    8.77                                                    
   0   3 -10  184.58    8.87                                                    
   0   3 -10  192.84    8.47                                                    
   0   3 -10  175.38    8.68                                                    
   0   3 -10  168.26   10.28                                                    
   0   3 -10  179.87   10.55                                                    
   0   3  10  167.29    8.45                                                    
   0   3 -10  167.93    9.09                                                    
   0   3  10  172.50    7.78                                                    
   0   3  10  172.57   10.21                                                    
   0   3 -10  186.08    8.49                                                    
   0   3 -10  178.00    8.14                                                    
   0   3 -10  187.15    8.51                                                    
   0   3 -10  198.51    8.70                                                    
   0   3  10  156.25    8.97                                                    
   0   3 -10  191.30    8.58                                                    
   0   3 -10  184.61    8.21                                                    
   0   3  10  164.37    7.08                                                    
   0   3 -10  172.01    9.72                                                    
   0   3 -10  187.91    8.47                                                    
   0   3 -10  184.95    8.44                                                    
   0   3 -10  172.52    8.18                                                    
   0   3 -11   57.72    4.69                                                    
   0   3 -11   63.86    5.95                                                    
   0   3  11   66.02    5.22                                                    
   0   3  11   66.20    4.30                                                    
   0   3 -11   61.34    5.46                                                    
   0   3  11   63.67    4.94                                                    
   0   3  11   56.45    4.83                                                    
   0   3 -11   64.02    4.04                                                    
   0   3 -11   64.71    4.04                                                    
   0   3 -11   61.02    3.96                                                    
   0   3 -11   66.15    4.16                                                    
   0   3 -11   65.18    4.07                                                    
   0   3 -11   63.64    4.18                                                    
   0   3 -11   63.10    4.09                                                    
   0   3 -11   60.73    3.81                                                    
   0   3  11   69.31    5.82                                                    
   0   3  11   68.62    4.30                                                    
   0   3 -11   68.99    6.10                                                    
   0   3  11   66.96    4.71                                                    
   0   3 -11   70.74    4.11                                                    
   0   3 -11   55.56    3.63                                                    
   0   3 -11   60.99    3.89                                                    
   0   3 -11   64.79    3.96                                                    
   0   3  11   61.83    4.91                                                    
   0   3 -11   64.02    3.95                                                    
   0   3 -11   53.75    3.58                                                    
   0   3 -11   59.71    3.78                                                    
   0   3 -11   64.33    3.94                                                    
   0   3 -11   56.16    3.74                                                    
   0   3  12   28.89    3.02                                                    
   0   3  12   27.69    3.51                                                    
   0   3 -12   31.63    3.85                                                    
   0   3 -12   28.24    3.15                                                    
   0   3 -12   31.53    3.93                                                    
   0   3 -12   28.90    2.84                                                    
   0   3 -12   28.73    3.58                                                    
   0   3 -12   33.27    3.77                                                    
   0   3  12   34.00    3.32                                                    
   0   3 -13   70.21    4.34                                                    
   0   3 -13   63.15    4.02                                                    
   0   3 -13   75.13    5.22                                                    
   0   3 -13   65.19    4.08                                                    
   0   3 -13   68.63    5.20                                                    
   0   3  13   75.22    5.30                                                    
   0   3 -14   48.72    3.33                                                    
   0   3  14   54.42    3.70                                                    
   0   4   0 1768.38   49.88                                                    
   0   4   0 1668.97   49.01                                                    
   0   4   0 1651.37   49.32                                                    
   0   4   0 1606.48   49.21                                                    
   0   4   0 1739.13   49.24                                                    
   0   4   0 1637.96   50.28                                                    
   0   4   0 1654.32   50.38                                                    
   0   4   0 1600.70   49.27                                                    
   0   4   0 1631.65   49.26                                                    
   0   4   0 1632.52   49.29                                                    
   0   4   0 1622.83   49.29                                                    
   0   4   0 1653.53   50.29                                                    
   0   4   0 1714.75   50.12                                                    
   0   4   0 1639.19   49.17                                                    
   0   4   0 1568.11   47.34                                                    
   0   4  -1  728.79   24.06                                                    
   0   4   1  681.54   24.82                                                    
   0   4  -1  795.09   25.91                                                    
   0   4   1  805.55   25.27                                                    
   0   4  -1  759.32   23.62                                                    
   0   4   1  772.62   25.45                                                    
   0   4  -1  803.21   26.10                                                    
   0   4  -1  799.44   25.61                                                    
   0   4  -1  772.37   24.91                                                    
   0   4  -1  751.90   23.89                                                    
   0   4   1  785.28   24.34                                                    
   0   4  -1  748.79   25.35                                                    
   0   4  -1  753.62   25.29                                                    
   0   4  -1  857.44   25.89                                                    
   0   4  -1  796.72   25.48                                                    
   0   4  -1  775.51   25.82                                                    
   0   4   1  766.70   25.57                                                    
   0   4  -1  749.43   25.50                                                    
   0   4  -1  781.15   25.98                                                    
   0   4   1  737.30   25.83                                                    
   0   4  -1  735.65   23.33                                                    
   0   4   1  801.74   25.77                                                    
   0   4  -1  745.93   24.92                                                    
   0   4  -1  798.43   26.00                                                    
   0   4   1  755.01   24.25                                                    
   0   4  -1  710.58   25.17                                                    
   0   4  -1  782.68   25.45                                                    
   0   4  -1  852.79   26.03                                                    
   0   4  -1  836.41   25.97                                                    
   0   4   1  787.78   24.33                                                    
   0   4  -1  761.35   25.34                                                    
   0   4  -1  780.32   25.38                                                    
   0   4   1  780.00   24.31                                                    
   0   4  -1  828.32   25.92                                                    
   0   4   1  771.59   24.27                                                    
   0   4  -1  743.08   25.31                                                    
   0   4  -1  744.17   25.30                                                    
   0   4  -1  850.39   25.82                                                    
   0   4  -1  861.67   25.94                                                    
   0   4  -1  776.28   25.37                                                    
   0   4  -1  785.24   25.13                                                    
   0   4  -2    7.73    1.60                                                    
   0   4  -2    6.99    0.94                                                    
   0   4  -2    6.20    1.44                                                    
   0   4   2    9.52    1.55                                                    
   0   4  -2    6.95    1.11                                                    
   0   4  -2    8.72    1.49                                                    
   0   4   2    8.13    1.48                                                    
   0   4   2    8.20    1.21                                                    
   0   4  -2   10.36    1.74                                                    
   0   4   2    5.48    0.90                                                    
   0   4  -2    6.05    1.33                                                    
   0   4  -2    7.95    1.54                                                    
   0   4  -2   11.38    1.85                                                    
   0   4  -2    7.10    1.05                                                    
   0   4   2    8.11    1.53                                                    
   0   4   2    8.44    1.55                                                    
   0   4  -2    5.53    1.36                                                    
   0   4  -2    7.19    1.54                                                    
   0   4  -2    8.26    1.54                                                    
   0   4  -2    6.57    1.52                                                    
   0   4  -2    6.74    1.44                                                    
   0   4  -2    8.11    1.59                                                    
   0   4   2    7.45    1.01                                                    
   0   4  -2    7.46    1.56                                                    
   0   4   2    7.25    0.99                                                    
   0   4  -2    9.70    1.81                                                    
   0   4  -2    9.06    1.71                                                    
   0   4   2    6.62    0.95                                                    
   0   4  -2    8.02    1.55                                                    
   0   4   2    7.15    0.97                                                    
   0   4  -2    7.78    1.56                                                    
   0   4  -2    6.40    1.39                                                    
   0   4  -2    9.86    1.73                                                    
   0   4  -2    9.83    1.75                                                    
   0   4  -2    8.54    1.59                                                    
   0   4  -3  249.20   10.90                                                    
   0   4   3  234.22    9.43                                                    
   0   4  -3  255.42   11.11                                                    
   0   4   3  224.80   10.37                                                    
   0   4  -3  237.49    9.73                                                    
   0   4   3  245.85    8.96                                                    
   0   4   3  237.98   10.53                                                    
   0   4  -3  245.63   11.03                                                    
   0   4  -3  228.96   10.76                                                    
   0   4  -3  227.47   10.82                                                    
   0   4  -3  266.39   11.08                                                    
   0   4  -3  259.32   10.87                                                    
   0   4  -3  251.97   10.98                                                    
   0   4  -3  241.88   10.30                                                    
   0   4   3  230.48   10.03                                                    
   0   4  -3  259.29   10.87                                                    
   0   4  -3  257.22   11.21                                                    
   0   4  -3  245.68    9.55                                                    
   0   4  -3  250.45   10.76                                                    
   0   4  -3  281.02   11.37                                                    
   0   4  -3  255.49   11.01                                                    
   0   4  -3  247.84   11.00                                                    
   0   4  -3  264.99   11.16                                                    
   0   4  -3  269.63   10.97                                                    
   0   4  -3  240.40   10.89                                                    
   0   4  -3  230.06   10.78                                                    
   0   4  -3  249.35   10.69                                                    
   0   4  -3  266.44   11.02                                                    
   0   4  -3  261.60   10.86                                                    
   0   4  -3  265.31   11.07                                                    
   0   4  -4  381.69   14.34                                                    
   0   4  -4  360.51   15.25                                                    
   0   4   4  367.59   14.74                                                    
   0   4   4  380.83   13.03                                                    
   0   4  -4  356.79   15.15                                                    
   0   4   4  379.98   12.99                                                    
   0   4   4  383.64   12.22                                                    
   0   4   4  367.40   14.81                                                    
   0   4  -4  352.58   14.97                                                    
   0   4  -4  360.71   15.14                                                    
   0   4  -4  405.62   15.25                                                    
   0   4  -4  393.70   14.96                                                    
   0   4  -4  382.86   15.03                                                    
   0   4  -4  365.08   14.69                                                    
   0   4  -4  377.46   14.02                                                    
   0   4   4  367.40   13.87                                                    
   0   4  -4  363.49   15.04                                                    
   0   4  -4  370.20   15.50                                                    
   0   4  -4  386.08   14.95                                                    
   0   4  -4  389.77   14.94                                                    
   0   4  -4  422.94   15.55                                                    
   0   4  -4  421.69   15.58                                                    
   0   4  -4  392.89   14.94                                                    
   0   4  -4  426.30   15.61                                                    
   0   4  -4  343.38   15.00                                                    
   0   4  -4  325.34   14.84                                                    
   0   4  -4  354.38   15.10                                                    
   0   4  -4  387.59   14.87                                                    
   0   4  -4  393.26   15.19                                                    
   0   4  -4  390.10   15.25                                                    
   0   4  -4  418.39   15.32                                                    
   0   4  -5  141.45    7.61                                                    
   0   4   5  126.35    7.37                                                    
   0   4  -5  121.09    7.78                                                    
   0   4  -5  136.33    7.29                                                    
   0   4  -5  118.96    6.93                                                    
   0   4  -5  128.23    7.68                                                    
   0   4  -5  137.75    7.90                                                    
   0   4   5  140.48    7.65                                                    
   0   4   5  140.42    5.58                                                    
   0   4  -5  141.64    7.98                                                    
   0   4  -5  136.97    7.89                                                    
   0   4  -5  134.83    7.49                                                    
   0   4  -5  151.42    7.99                                                    
   0   4  -5  136.41    7.48                                                    
   0   4  -5  144.67    7.43                                                    
   0   4  -5  133.72    7.88                                                    
   0   4  -5  127.79    8.03                                                    
   0   4  -5  140.93    8.03                                                    
   0   4  -5  125.33    7.02                                                    
   0   4  -5  139.87    7.80                                                    
   0   4  -5  143.14    7.91                                                    
   0   4  -5  137.53    7.57                                                    
   0   4  -5  127.43    7.64                                                    
   0   4  -5  146.58    8.04                                                    
   0   4  -5  133.37    7.75                                                    
   0   4  -5  137.58    7.82                                                    
   0   4  -5  145.61    7.68                                                    
   0   4  -5  150.75    8.07                                                    
   0   4  -5  144.36    7.81                                                    
   0   4  -5  137.62    7.54                                                    
   0   4  -5  148.73    8.30                                                    
   0   4  -5  148.32    7.91                                                    
   0   4  -6   45.00    4.30                                                    
   0   4   6   46.52    4.34                                                    
   0   4  -6   44.07    3.70                                                    
   0   4  -6   38.92    4.26                                                    
   0   4   6   40.92    3.92                                                    
   0   4  -6   42.42    4.72                                                    
   0   4   6   42.73    4.00                                                    
   0   4  -6   49.93    4.34                                                    
   0   4   6   38.56    3.81                                                    
   0   4  -6   35.14    3.76                                                    
   0   4  -6   45.91    4.54                                                    
   0   4  -6   38.40    3.93                                                    
   0   4  -6   40.18    4.05                                                    
   0   4  -6   38.96    4.00                                                    
   0   4  -6   40.23    4.05                                                    
   0   4  -6   38.63    3.97                                                    
   0   4  -6   36.20    3.83                                                    
   0   4  -6   46.74    4.03                                                    
   0   4  -6   44.36    4.24                                                    
   0   4  -6   47.41    4.15                                                    
   0   4   6   41.86    4.24                                                    
   0   4  -6   36.33    3.29                                                    
   0   4  -6   41.44    4.03                                                    
   0   4   6   37.56    3.09                                                    
   0   4  -6   39.76    4.45                                                    
   0   4  -6   44.04    4.22                                                    
   0   4  -6   42.26    3.71                                                    
   0   4   6   41.32    2.82                                                    
   0   4  -6   47.25    4.22                                                    
   0   4  -6   38.65    3.96                                                    
   0   4  -6   48.27    4.26                                                    
   0   4  -6   43.11    3.92                                                    
   0   4  -6   39.19    3.97                                                    
   0   4  -6   43.64    4.17                                                    
   0   4  -6   48.18    4.26                                                    
   0   4  -6   46.37    4.02                                                    
   0   4  -6   38.80    3.96                                                    
   0   4   6   39.96    2.61                                                    
   0   4  -6   43.68    3.89                                                    
   0   4  -6   51.22    4.78                                                    
   0   4  -6   42.37    3.94                                                    
   0   4  -6   46.67    4.11                                                    
   0   4  -7  154.07   10.26                                                    
   0   4   7  141.31    8.20                                                    
   0   4  -7  141.39    9.04                                                    
   0   4  -7  156.21    9.32                                                    
   0   4  -7  139.29    8.75                                                    
   0   4   7  156.68    8.58                                                    
   0   4   7  152.02    8.82                                                    
   0   4   7  151.53    8.26                                                    
   0   4   7  141.38    9.18                                                    
   0   4  -7  143.83    9.35                                                    
   0   4  -7  147.42    8.39                                                    
   0   4  -7  141.72    8.61                                                    
   0   4  -7  134.41    8.28                                                    
   0   4  -7  161.37    8.96                                                    
   0   4  -7  146.86    8.60                                                    
   0   4  -7  140.24    8.43                                                    
   0   4  -7  148.38    8.55                                                    
   0   4  -7  146.81    8.61                                                    
   0   4  -7  157.40    8.43                                                    
   0   4  -7  156.78    8.24                                                    
   0   4   7  161.09    6.62                                                    
   0   4   7  140.45    7.48                                                    
   0   4  -7  151.45    9.13                                                    
   0   4  -7  134.36    9.42                                                    
   0   4   7  139.48    7.10                                                    
   0   4  -7  154.83    8.83                                                    
   0   4  -7  144.98    8.04                                                    
   0   4  -7  171.19    8.81                                                    
   0   4  -7  152.75    8.45                                                    
   0   4  -7  148.89    8.69                                                    
   0   4  -7  159.16    8.54                                                    
   0   4   7  143.90    5.90                                                    
   0   4  -7  149.45    8.60                                                    
   0   4  -7  155.40    8.82                                                    
   0   4  -7  155.29    8.19                                                    
   0   4  -7  157.28    8.51                                                    
   0   4  -7  134.77    8.31                                                    
   0   4  -7  165.35    9.53                                                    
   0   4  -7  160.36    8.32                                                    
   0   4  -7  149.52    8.30                                                    
   0   4  -7  157.79    8.39                                                    
   0   4  -7  156.98    8.43                                                    
   0   4  -8  133.91    8.15                                                    
   0   4  -8  149.15    9.56                                                    
   0   4   8  164.72    9.85                                                    
   0   4  -8  164.04    8.72                                                    
   0   4  -8  166.62    8.67                                                    
   0   4  -8  160.35    9.52                                                    
   0   4  -8  167.01    8.63                                                    
   0   4  -8  159.44    8.54                                                    
   0   4  -8  161.41   10.60                                                    
   0   4   8  143.15    9.61                                                    
   0   4  -8  158.30    9.02                                                    
   0   4   8  141.29    6.89                                                    
   0   4  -8  156.94    9.84                                                    
   0   4   8  155.52    7.57                                                    
   0   4  -8  140.72    9.16                                                    
   0   4  -8  165.52    8.86                                                    
   0   4  -8  169.20    8.89                                                    
   0   4  -8  174.76    8.94                                                    
   0   4  -8  155.73    8.32                                                    
   0   4  -8  178.67    9.00                                                    
   0   4   8  161.34    7.40                                                    
   0   4  -8  156.64    8.30                                                    
   0   4  -8  168.87   10.89                                                    
   0   4   8  146.98    8.43                                                    
   0   4  -8  163.51    9.83                                                    
   0   4   8  164.02    9.38                                                    
   0   4  -8  132.50    8.84                                                    
   0   4   8  154.08    8.56                                                    
   0   4  -9   50.06    4.80                                                    
   0   4  -9   44.12    5.21                                                    
   0   4   9   54.92    4.55                                                    
   0   4  -9   40.48    4.51                                                    
   0   4   9   44.27    4.57                                                    
   0   4   9   50.62    4.95                                                    
   0   4  -9   46.66    4.92                                                    
   0   4  -9   45.43    4.22                                                    
   0   4  -9   47.45    4.34                                                    
   0   4  -9   40.06    4.02                                                    
   0   4  -9   42.47    4.14                                                    
   0   4  -9   40.19    4.06                                                    
   0   4  -9   46.18    4.39                                                    
   0   4  -9   54.95    4.64                                                    
   0   4  -9   48.66    4.20                                                    
   0   4   9   47.76    3.30                                                    
   0   4   9   53.93    3.61                                                    
   0   4   9   51.50    5.27                                                    
   0   4  -9   48.47    5.26                                                    
   0   4  -9   50.00    4.35                                                    
   0   4  -9   58.58    4.64                                                    
   0   4  -9   53.99    4.47                                                    
   0   4  -9   51.44    4.20                                                    
   0   4   9   48.57    2.85                                                    
   0   4  -9   56.21    4.57                                                    
   0   4  -9   48.35    4.08                                                    
   0   4  -9   52.86    4.32                                                    
   0   4  -9   50.76    4.30                                                    
   0   4  -9   49.68    4.99                                                    
   0   4  -9   53.43    4.40                                                    
   0   4 -10   29.74    3.53                                                    
   0   4 -10   31.18    3.79                                                    
   0   4 -10   29.43    4.15                                                    
   0   4  10   33.43    3.76                                                    
   0   4  10   32.05    3.67                                                    
   0   4 -10   32.31    3.93                                                    
   0   4 -10   36.04    3.42                                                    
   0   4 -10   32.69    3.25                                                    
   0   4 -10   32.07    3.29                                                    
   0   4 -10   36.09    3.44                                                    
   0   4 -10   32.24    3.25                                                    
   0   4 -10   39.42    3.69                                                    
   0   4 -10   30.95    3.06                                                    
   0   4 -10   35.25    3.43                                                    
   0   4 -10   32.16    4.05                                                    
   0   4  10   31.30    3.98                                                    
   0   4  10   32.71    2.73                                                    
   0   4 -10   32.92    3.23                                                    
   0   4 -10   35.65    3.28                                                    
   0   4 -10   30.00    2.95                                                    
   0   4 -10   29.41    3.03                                                    
   0   4  10   33.12    2.34                                                    
   0   4 -10   33.33    3.09                                                    
   0   4 -10   30.45    3.09                                                    
   0   4 -10   38.85    3.40                                                    
   0   4 -10   33.53    3.19                                                    
   0   4 -10   36.11    4.02                                                    
   0   4 -10   28.28    2.96                                                    
   0   4 -11  125.18    8.21                                                    
   0   4 -11  124.14    7.48                                                    
   0   4  11  115.58    6.10                                                    
   0   4 -11  111.97    6.67                                                    
   0   4  11  132.02    7.37                                                    
   0   4 -11  112.09    7.55                                                    
   0   4 -11  114.18    6.12                                                    
   0   4 -11  119.28    6.04                                                    
   0   4 -11  127.35    6.27                                                    
   0   4 -11  117.28    6.00                                                    
   0   4 -11  112.64    5.94                                                    
   0   4 -11  122.76    6.11                                                    
   0   4 -11  118.49    5.85                                                    
   0   4 -11  106.51    5.89                                                    
   0   4 -11  114.69    5.69                                                    
   0   4 -11  121.43    5.98                                                    
   0   4 -11  124.90    6.03                                                    
   0   4 -11  130.07    6.13                                                    
   0   4 -11  119.08    5.94                                                    
   0   4 -11  118.61    5.72                                                    
   0   4 -11  113.43    5.79                                                    
   0   4 -11  129.27    6.07                                                    
   0   4 -11  112.32    5.73                                                    
   0   4 -11  123.13    7.36                                                    
   0   4  11  120.14    5.85                                                    
   0   4 -11  124.20    8.10                                                    
   0   4  11  107.73    7.29                                                    
   0   4  12   76.49    5.43                                                    
   0   4 -12   91.40    6.11                                                    
   0   4 -12   86.13    5.77                                                    
   0   4 -12   87.38    6.10                                                    
   0   4 -12   72.76    4.39                                                    
   0   4  13   25.05    2.47                                                    
   0   4 -13   19.31    2.35                                                    
   0   4 -13   23.31    2.46                                                    
   0   4 -13   29.27    2.68                                                    
   0   5   0    0.45    0.84                                                    
   0   5   0    0.34    0.38                                                    
   0   5   0   -0.73    0.95                                                    
   0   5   0    0.64    0.59                                                    
   0   5   0    0.37    0.58                                                    
   0   5   0    1.71    0.87                                                    
   0   5   0    0.25    0.68                                                    
   0   5   0    0.24    0.67                                                    
   0   5   0   -0.19    0.62                                                    
   0   5   0    1.37    0.82                                                    
   0   5   0    2.72    0.93                                                    
   0   5   0    0.20    0.58                                                    
   0   5   0    2.37    0.81                                                    
   0   5   0   -0.18    0.54                                                    
   0   5   0    1.37    0.85                                                    
   0   5   0    0.55    0.58                                                    
   0   5   0    0.18    0.50                                                    
   0   5   0    2.34    0.88                                                    
   0   5   0    1.72    0.95                                                    
   0   5   0    0.36    0.57                                                    
   0   5   0    1.31    0.70                                                    
   0   5   0    0.34    0.62                                                    
   0   5  -1  112.65    6.65                                                    
   0   5   1  107.74    6.10                                                    
   0   5   1   98.07    5.82                                                    
   0   5  -1   95.59    6.42                                                    
   0   5   1   97.32    6.13                                                    
   0   5  -1   95.68    6.08                                                    
   0   5   1   87.51    5.45                                                    
   0   5   1   91.35    5.00                                                    
   0   5  -1   97.90    5.59                                                    
   0   5   1  101.80    5.70                                                    
   0   5  -1   97.46    6.03                                                    
   0   5   1   92.77    5.08                                                    
   0   5  -1  104.67    6.09                                                    
   0   5   1  109.21    5.50                                                    
   0   5  -1  104.20    6.20                                                    
   0   5   1  106.38    5.34                                                    
   0   5   1   94.83    5.15                                                    
   0   5   1  109.92    5.57                                                    
   0   5   1   92.93    5.10                                                    
   0   5  -1  102.12    6.09                                                    
   0   5  -1  107.04    6.15                                                    
   0   5  -1  119.14    6.64                                                    
   0   5   1  112.97    5.65                                                    
   0   5   1   98.87    5.38                                                    
   0   5  -1  120.42    6.68                                                    
   0   5  -1  102.05    6.24                                                    
   0   5   1   92.45    5.07                                                    
   0   5  -1  102.71    6.14                                                    
   0   5   1   99.51    5.19                                                    
   0   5   1  111.93    5.63                                                    
   0   5   1  104.96    5.32                                                    
   0   5   1   91.37    5.05                                                    
   0   5  -1  103.68    6.10                                                    
   0   5  -1  110.60    6.21                                                    
   0   5  -1  105.63    6.17                                                    
   0   5   1  110.87    5.54                                                    
   0   5  -1  106.34    5.92                                                    
   0   5  -1  115.21    6.31                                                    
   0   5  -1  107.48    6.26                                                    
   0   5   1  108.00    5.45                                                    
   0   5  -1  106.74    6.26                                                    
   0   5   1  101.67    5.21                                                    
   0   5   1   96.99    5.18                                                    
   0   5   1  109.59    5.54                                                    
   0   5  -1   91.27    6.23                                                    
   0   5  -1  100.08    6.54                                                    
   0   5   1  100.69    6.30                                                    
   0   5  -1  104.89    5.91                                                    
   0   5   1  105.27    6.43                                                    
   0   5  -2  342.01   13.39                                                    
   0   5   2  328.70   13.40                                                    
   0   5   2  329.62   12.99                                                    
   0   5   2  324.87   13.83                                                    
   0   5  -2  337.37   14.16                                                    
   0   5   2  317.25   13.23                                                    
   0   5  -2  319.56   13.87                                                    
   0   5   2  331.96   13.30                                                    
   0   5  -2  319.70   13.87                                                    
   0   5  -2  325.75   14.07                                                    
   0   5  -2  317.08   13.72                                                    
   0   5   2  323.24   12.11                                                    
   0   5  -2  307.53   12.78                                                    
   0   5   2  317.04   11.49                                                    
   0   5   2  299.82   12.99                                                    
   0   5  -3   87.89    6.48                                                    
   0   5   3   99.83    5.61                                                    
   0   5  -3   97.90    6.64                                                    
   0   5  -3  106.47    7.15                                                    
   0   5   3  111.69    5.66                                                    
   0   5   3   99.43    6.55                                                    
   0   5   3   96.52    6.29                                                    
   0   5  -3   92.23    6.56                                                    
   0   5   3  105.56    5.61                                                    
   0   5   3  107.76    5.07                                                    
   0   5  -3  102.76    6.26                                                    
   0   5  -3   98.50    6.84                                                    
   0   5  -3   92.03    6.50                                                    
   0   5  -3  101.56    6.75                                                    
   0   5  -3   97.97    6.72                                                    
   0   5  -3  102.92    6.86                                                    
   0   5  -3  100.04    6.78                                                    
   0   5  -3  108.86    6.72                                                    
   0   5  -3   97.52    6.79                                                    
   0   5  -3  112.33    6.95                                                    
   0   5  -3  107.08    6.65                                                    
   0   5  -3  101.92    5.88                                                    
   0   5  -3   98.15    6.71                                                    
   0   5   3  106.63    5.89                                                    
   0   5   3  103.36    6.21                                                    
   0   5   3  105.45    6.67                                                    
   0   5  -3  105.59    6.84                                                    
   0   5  -3   92.72    6.60                                                    
   0   5  -3  121.33    7.29                                                    
   0   5  -3  120.92    7.24                                                    
   0   5  -3  102.71    6.61                                                    
   0   5  -3  122.78    7.29                                                    
   0   5  -3   96.12    6.63                                                    
   0   5  -3  104.09    6.89                                                    
   0   5  -3  101.69    6.51                                                    
   0   5  -3  101.79    6.87                                                    
   0   5  -3  108.30    6.67                                                    
   0   5  -3  109.41    6.90                                                    
   0   5  -3  119.82    7.11                                                    
   0   5  -4   17.55    2.87                                                    
   0   5  -4   15.48    2.71                                                    
   0   5   4   14.40    1.70                                                    
   0   5  -4   13.97    2.40                                                    
   0   5   4   17.70    1.96                                                    
   0   5   4   11.52    2.08                                                    
   0   5   4   16.43    2.47                                                    
   0   5   4   14.10    2.39                                                    
   0   5  -4   15.97    2.51                                                    
   0   5   4   15.04    1.74                                                    
   0   5  -4   14.37    2.52                                                    
   0   5  -4   11.23    2.25                                                    
   0   5  -4   13.00    2.35                                                    
   0   5  -4   15.30    2.56                                                    
   0   5  -4   14.01    2.51                                                    
   0   5  -4   13.09    2.49                                                    
   0   5  -4   12.39    2.38                                                    
   0   5  -4   11.06    2.13                                                    
   0   5  -4   14.16    2.48                                                    
   0   5   4   12.29    2.20                                                    
   0   5  -4   12.37    2.29                                                    
   0   5  -4   17.99    2.72                                                    
   0   5  -4   11.76    2.36                                                    
   0   5   4   16.02    1.94                                                    
   0   5  -4   15.86    2.28                                                    
   0   5  -4   13.23    2.29                                                    
   0   5   4   14.29    1.83                                                    
   0   5  -4   16.19    2.50                                                    
   0   5  -4   16.50    2.63                                                    
   0   5  -4   13.47    2.36                                                    
   0   5  -4   10.06    2.17                                                    
   0   5  -4   15.08    2.58                                                    
   0   5  -4   14.15    2.38                                                    
   0   5  -4   16.97    2.70                                                    
   0   5  -4   16.32    2.60                                                    
   0   5  -4   19.40    2.90                                                    
   0   5  -4   16.67    2.70                                                    
   0   5  -4   15.86    2.57                                                    
   0   5  -4   12.19    2.31                                                    
   0   5  -4   16.22    2.55                                                    
   0   5  -4   14.73    2.46                                                    
   0   5  -5  194.43   10.76                                                    
   0   5  -5  185.62   10.91                                                    
   0   5   5  185.38    9.95                                                    
   0   5   5  186.35    7.81                                                    
   0   5   5  171.39    9.48                                                    
   0   5   5  176.52    9.88                                                    
   0   5  -5  191.29   10.47                                                    
   0   5   5  198.06    7.48                                                    
   0   5   5  174.39    9.60                                                    
   0   5  -5  186.11   10.28                                                    
   0   5  -5  190.41   10.26                                                    
   0   5  -5  187.31   10.29                                                    
   0   5  -5  195.89   10.52                                                    
   0   5  -5  192.37   10.33                                                    
   0   5  -5  179.53   10.30                                                    
   0   5  -5  205.36   10.13                                                    
   0   5  -5  191.09   10.34                                                    
   0   5  -5  209.87   10.37                                                    
   0   5  -5  202.27   10.59                                                    
   0   5  -5  179.57    9.51                                                    
   0   5  -5  181.83   10.59                                                    
   0   5   5  188.02    9.68                                                    
   0   5  -5  172.36    9.65                                                    
   0   5  -5  182.25    9.35                                                    
   0   5   5  187.24    8.36                                                    
   0   5   5  191.68    8.14                                                    
   0   5  -5  217.73   10.59                                                    
   0   5  -5  183.59    9.81                                                    
   0   5  -5  213.25   10.66                                                    
   0   5  -5  186.09   10.30                                                    
   0   5  -5  197.71   10.41                                                    
   0   5  -5  178.04   10.10                                                    
   0   5  -5  194.32   10.43                                                    
   0   5  -5  194.33   10.37                                                    
   0   5  -5  213.17   10.64                                                    
   0   5  -5  213.08   10.22                                                    
   0   5  -5  205.54   10.49                                                    
   0   5  -5  234.46   10.82                                                    
   0   5  -5  206.82   10.30                                                    
   0   5  -5  201.24   10.01                                                    
   0   5  -5  221.51   11.06                                                    
   0   5   6  141.29    8.21                                                    
   0   5   6  144.43    8.41                                                    
   0   5  -6  142.29    9.55                                                    
   0   5  -6  134.13    8.97                                                    
   0   5   6  124.12    5.90                                                    
   0   5  -6  137.43    8.38                                                    
   0   5  -6  151.87    9.22                                                    
   0   5   6  130.68    7.99                                                    
   0   5  -6  127.79    8.28                                                    
   0   5  -6  141.03    8.49                                                    
   0   5  -6  139.63    8.58                                                    
   0   5  -6  146.41    8.58                                                    
   0   5  -6  142.64    8.67                                                    
   0   5  -6  129.06    8.17                                                    
   0   5  -6  133.15    8.29                                                    
   0   5  -6  148.62    8.30                                                    
   0   5  -6  133.67    7.86                                                    
   0   5  -6  140.66    8.61                                                    
   0   5   6  126.82    8.21                                                    
   0   5  -6  131.57    8.49                                                    
   0   5   6  141.65    6.31                                                    
   0   5  -6  134.61    9.26                                                    
   0   5  -6  132.27    7.22                                                    
   0   5   6  132.77    6.76                                                    
   0   5  -6  132.60    7.44                                                    
   0   5   6  140.22    7.81                                                    
   0   5  -6  142.62    8.80                                                    
   0   5  -6  127.76    8.29                                                    
   0   5  -6  150.04    8.55                                                    
   0   5  -6  156.49    8.59                                                    
   0   5  -6  160.13    8.77                                                    
   0   5  -6  149.92    8.22                                                    
   0   5  -6  136.34    8.49                                                    
   0   5  -6  134.10    8.34                                                    
   0   5  -6  126.16    8.19                                                    
   0   5  -6  156.38    8.64                                                    
   0   5  -6  149.12    8.17                                                    
   0   5   6  138.41    5.99                                                    
   0   5  -6  135.16    8.14                                                    
   0   5  -6  150.46    8.16                                                    
   0   5  -6  144.64    8.27                                                    
   0   5  -6  122.09    8.48                                                    
   0   5  -6  135.10    7.97                                                    
   0   5  -7  131.99    8.99                                                    
   0   5   7  152.88    8.54                                                    
   0   5   7  137.69    8.66                                                    
   0   5  -7  146.68   10.39                                                    
   0   5   7  148.55    8.33                                                    
   0   5  -7  138.71    9.38                                                    
   0   5  -7  143.78    8.61                                                    
   0   5  -7  140.81    8.46                                                    
   0   5  -7  141.46    8.49                                                    
   0   5  -7  151.35    8.80                                                    
   0   5  -7  135.06    8.26                                                    
   0   5  -7  137.28    8.34                                                    
   0   5  -7  140.61    8.39                                                    
   0   5  -7  125.45    8.16                                                    
   0   5  -7  146.61    8.25                                                    
   0   5   7  137.92    7.50                                                    
   0   5   7  133.21    8.90                                                    
   0   5   7  143.17    6.40                                                    
   0   5   7  136.19    6.90                                                    
   0   5  -7  152.04    8.97                                                    
   0   5  -7  134.47    9.66                                                    
   0   5  -7  141.76    9.24                                                    
   0   5  -7  155.71    8.55                                                    
   0   5  -7  136.36    8.50                                                    
   0   5  -7  148.34    8.45                                                    
   0   5  -7  161.79    8.69                                                    
   0   5  -7  145.52    8.08                                                    
   0   5  -7  136.42    8.39                                                    
   0   5  -7  139.04    8.49                                                    
   0   5  -7  145.53    8.65                                                    
   0   5  -7  152.22    8.51                                                    
   0   5  -7  151.59    8.19                                                    
   0   5   7  130.33    5.70                                                    
   0   5  -7  144.67    8.31                                                    
   0   5  -7  133.77    7.99                                                    
   0   5  -7  169.98    9.72                                                    
   0   5  -7  153.42    8.44                                                    
   0   5   8   13.87    2.53                                                    
   0   5  -8   12.57    3.14                                                    
   0   5  -8    9.57    2.24                                                    
   0   5   8   12.23    2.23                                                    
   0   5  -8   12.20    2.67                                                    
   0   5  -8   12.00    2.23                                                    
   0   5  -8   15.82    2.55                                                    
   0   5  -8   11.72    2.16                                                    
   0   5  -8   12.77    2.28                                                    
   0   5  -8   14.04    2.43                                                    
   0   5  -8    9.45    2.02                                                    
   0   5  -8   12.17    2.13                                                    
   0   5  -8   12.81    2.34                                                    
   0   5   8   11.98    2.75                                                    
   0   5  -8    9.35    2.25                                                    
   0   5   8   13.65    1.84                                                    
   0   5   8   10.96    1.61                                                    
   0   5   8   10.86    1.72                                                    
   0   5  -8   13.05    2.28                                                    
   0   5  -8   11.09    2.04                                                    
   0   5  -8   15.23    2.48                                                    
   0   5  -8   12.37    2.19                                                    
   0   5  -8   10.76    2.03                                                    
   0   5  -8   14.11    2.36                                                    
   0   5   8   10.81    1.71                                                    
   0   5  -8   12.06    2.19                                                    
   0   5  -8   15.56    2.47                                                    
   0   5  -8   15.37    2.76                                                    
   0   5  -8   10.55    2.05                                                    
   0   5   9   84.33    5.76                                                    
   0   5   9   94.17    6.52                                                    
   0   5  -9   98.34    7.69                                                    
   0   5  -9   93.28    6.80                                                    
   0   5  -9   85.99    5.88                                                    
   0   5  -9   95.85    6.22                                                    
   0   5  -9   91.24    6.01                                                    
   0   5  -9   87.88    5.94                                                    
   0   5  -9   96.08    6.31                                                    
   0   5  -9   87.58    5.94                                                    
   0   5  -9   97.24    6.23                                                    
   0   5  -9   99.31    5.95                                                    
   0   5   9   86.85    4.59                                                    
   0   5   9   86.74    5.04                                                    
   0   5   9   87.45    4.86                                                    
   0   5  -9   93.22    5.94                                                    
   0   5  -9   98.60    6.08                                                    
   0   5  -9   92.96    5.68                                                    
   0   5  -9  102.61    6.17                                                    
   0   5  -9   95.31    5.73                                                    
   0   5  -9  109.81    6.31                                                    
   0   5   9   87.43    4.08                                                    
   0   5  -9   87.64    5.75                                                    
   0   5  -9   93.02    5.88                                                    
   0   5  -9   88.97    5.71                                                    
   0   5  -9   98.83    6.82                                                    
   0   5 -10  204.72   10.62                                                    
   0   5 -10  212.12    9.33                                                    
   0   5 -10  225.75   10.81                                                    
   0   5 -10  226.12    9.56                                                    
   0   5 -10  224.64    9.58                                                    
   0   5 -10  220.47    9.45                                                    
   0   5  10  214.82    8.52                                                    
   0   5  10  217.79    9.07                                                    
   0   5 -10  231.82    9.67                                                    
   0   5 -10  209.39    9.20                                                    
   0   5 -10  239.45    9.80                                                    
   0   5 -10  244.16    9.84                                                    
   0   5 -10  216.72    9.26                                                    
   0   5 -10  229.45    9.65                                                    
   0   5 -10  230.04   10.42                                                    
   0   5 -10  230.68   11.87                                                    
   0   5  10  214.24    9.62                                                    
   0   5 -11   14.36    1.91                                                    
   0   5 -11   21.78    2.97                                                    
   0   5 -11   19.77    2.51                                                    
   0   5 -11   19.53    1.99                                                    
   0   5 -11   19.80    2.01                                                    
   0   5 -11   18.10    1.89                                                    
   0   5 -11   20.29    1.94                                                    
   0   5 -11   19.74    1.93                                                    
   0   5 -11   18.31    1.88                                                    
   0   5 -11   18.91    1.87                                                    
   0   5  11   15.37    1.70                                                    
   0   5 -11   19.87    1.92                                                    
   0   5 -11   18.88    1.81                                                    
   0   5 -11   18.39    1.85                                                    
   0   5 -11   18.43    1.82                                                    
   0   5 -11   18.98    1.89                                                    
   0   5 -11   15.92    1.66                                                    
   0   5 -11   18.72    1.89                                                    
   0   5 -11   18.79    1.84                                                    
   0   5 -11   20.79    2.53                                                    
   0   5 -11   16.84    1.76                                                    
   0   5 -11   21.94    1.99                                                    
   0   5 -11   15.29    1.67                                                    
   0   5 -12   10.73    0.96                                                    
   0   5 -12   15.12    2.00                                                    
   0   5 -12   12.98    1.62                                                    
   0   5 -12   14.66    1.88                                                    
   0   5 -12   13.39    1.68                                                    
   0   6   0   62.13    4.85                                                    
   0   6   0   57.90    4.48                                                    
   0   6   0   62.81    4.02                                                    
   0   6   0   64.08    4.34                                                    
   0   6   0   52.30    3.97                                                    
   0   6   0   58.95    4.13                                                    
   0   6   0   57.06    4.16                                                    
   0   6   0   57.78    4.11                                                    
   0   6   0   54.85    4.04                                                    
   0   6   0   61.60    4.26                                                    
   0   6   0   59.18    4.17                                                    
   0   6   0   58.78    4.21                                                    
   0   6   0   63.28    5.21                                                    
   0   6   0   62.41    5.12                                                    
   0   6   0   58.18    4.72                                                    
   0   6   0   68.39    5.20                                                    
   0   6   0   68.45    4.48                                                    
   0   6   0   66.58    4.43                                                    
   0   6   0   65.48    4.39                                                    
   0   6   0   54.85    3.99                                                    
   0   6   0   61.69    4.29                                                    
   0   6   0   64.04    4.30                                                    
   0   6   0   59.19    4.18                                                    
   0   6   0   62.79    4.33                                                    
   0   6   0   61.29    4.13                                                    
   0   6   0   60.38    4.22                                                    
   0   6   0   59.34    4.21                                                    
   0   6   0   63.37    4.27                                                    
   0   6   0   60.81    4.21                                                    
   0   6   0   55.41    3.92                                                    
   0   6   1  492.36   18.16                                                    
   0   6   1  480.97   18.32                                                    
   0   6  -1  466.45   18.80                                                    
   0   6   1  465.39   17.43                                                    
   0   6  -1  469.55   17.20                                                    
   0   6   1  486.22   17.56                                                    
   0   6  -1  466.69   17.88                                                    
   0   6  -1  464.93   17.89                                                    
   0   6  -1  477.70   18.15                                                    
   0   6  -1  478.28   17.95                                                    
   0   6  -1  464.58   18.00                                                    
   0   6  -1  459.66   17.84                                                    
   0   6  -1  445.28   17.83                                                    
   0   6  -1  520.73   18.34                                                    
   0   6  -1  444.73   17.80                                                    
   0   6  -1  461.85   18.99                                                    
   0   6   1  498.59   18.50                                                    
   0   6   1  501.01   18.83                                                    
   0   6  -1  497.40   17.95                                                    
   0   6   1  491.38   18.99                                                    
   0   6  -1  446.72   18.75                                                    
   0   6  -1  551.72   18.75                                                    
   0   6  -1  465.70   18.05                                                    
   0   6  -1  533.08   18.62                                                    
   0   6  -1  529.29   18.53                                                    
   0   6  -1  510.77   18.10                                                    
   0   6  -1  441.08   17.78                                                    
   0   6  -1  487.90   17.90                                                    
   0   6  -1  541.87   18.64                                                    
   0   6  -1  456.99   17.91                                                    
   0   6  -1  481.71   18.11                                                    
   0   6  -1  514.02   18.23                                                    
   0   6  -1  524.13   18.45                                                    
   0   6  -1  525.16   18.39                                                    
   0   6  -1  481.47   17.57                                                    
   0   6  -2    6.92    1.94                                                    
   0   6  -2    4.29    1.54                                                    
   0   6   2    2.99    1.10                                                    
   0   6   2    6.62    1.55                                                    
   0   6   2    5.14    1.18                                                    
   0   6   2    5.86    1.56                                                    
   0   6  -2    6.51    1.48                                                    
   0   6  -2    3.64    1.44                                                    
   0   6  -2    7.02    1.75                                                    
   0   6  -2    3.11    1.36                                                    
   0   6  -2    6.96    1.72                                                    
   0   6  -2    4.90    1.47                                                    
   0   6  -2    5.95    1.69                                                    
   0   6  -2    8.95    1.82                                                    
   0   6  -2    8.32    1.80                                                    
   0   6  -2    3.63    1.40                                                    
   0   6  -2    6.61    1.70                                                    
   0   6   2    7.19    1.43                                                    
   0   6  -2    5.84    1.67                                                    
   0   6   2    6.27    1.69                                                    
   0   6   2    6.94    1.63                                                    
   0   6   2    5.10    1.65                                                    
   0   6  -2    4.53    1.69                                                    
   0   6  -2    5.23    1.53                                                    
   0   6  -2    5.40    1.54                                                    
   0   6  -2    4.54    1.50                                                    
   0   6  -2    5.45    1.60                                                    
   0   6  -2    5.46    1.47                                                    
   0   6  -2    3.25    1.46                                                    
   0   6  -2    4.03    1.28                                                    
   0   6  -2    6.43    1.72                                                    
   0   6  -2    3.77    1.39                                                    
   0   6  -2    6.64    1.74                                                    
   0   6  -2    8.06    1.86                                                    
   0   6  -2    5.86    1.45                                                    
   0   6  -2    5.15    1.48                                                    
   0   6  -2    5.48    1.58                                                    
   0   6  -2    3.17    1.39                                                    
   0   6  -2    4.62    1.50                                                    
   0   6   3  143.21    6.77                                                    
   0   6  -3  141.28    8.44                                                    
   0   6   3  136.27    6.84                                                    
   0   6  -3  137.68    8.59                                                    
   0   6   3  137.32    7.93                                                    
   0   6   3  129.47    7.50                                                    
   0   6   3  141.72    6.85                                                    
   0   6  -3  139.84    7.50                                                    
   0   6  -3  125.93    8.17                                                    
   0   6  -3  133.72    8.28                                                    
   0   6   3  151.74    7.33                                                    
   0   6  -3  120.57    7.84                                                    
   0   6  -3  139.78    8.25                                                    
   0   6   3  128.22    6.47                                                    
   0   6   3  135.73    8.04                                                    
   0   6  -3  137.52    8.39                                                    
   0   6  -3  133.08    8.21                                                    
   0   6  -3  137.82    8.36                                                    
   0   6  -3  137.09    8.30                                                    
   0   6  -3  131.06    7.63                                                    
   0   6   4  310.38   13.43                                                    
   0   6   4  314.47   11.77                                                    
   0   6  -4  309.29   14.66                                                    
   0   6  -4  305.49   14.62                                                    
   0   6   4  306.49   13.85                                                    
   0   6   4  314.87   11.54                                                    
   0   6  -4  296.59   13.23                                                    
   0   6  -4  309.54   14.41                                                    
   0   6  -4  320.62   14.33                                                    
   0   6  -4  316.34   14.52                                                    
   0   6  -4  304.32   14.13                                                    
   0   6  -4  294.81   14.02                                                    
   0   6  -4  328.73   14.57                                                    
   0   6  -4  294.61   13.99                                                    
   0   6  -4  291.71   14.03                                                    
   0   6  -4  337.16   14.25                                                    
   0   6   4  297.71   11.84                                                    
   0   6  -4  307.36   13.61                                                    
   0   6   4  311.36   12.13                                                    
   0   6   4  313.79   13.70                                                    
   0   6  -4  283.09   13.40                                                    
   0   6  -4  309.62   13.73                                                    
   0   6  -4  345.19   14.57                                                    
   0   6  -4  336.33   14.40                                                    
   0   6  -4  326.86   14.34                                                    
   0   6  -4  327.54   13.92                                                    
   0   6  -4  334.21   14.43                                                    
   0   6  -4  338.29   14.21                                                    
   0   6  -4  333.53   14.31                                                    
   0   6  -4  325.48   14.22                                                    
   0   6  -5   73.52    6.34                                                    
   0   6   5   69.16    5.53                                                    
   0   6   5   65.86    3.87                                                    
   0   6  -5   80.78    6.47                                                    
   0   6   5   69.02    3.56                                                    
   0   6  -5   74.51    5.65                                                    
   0   6  -5   64.72    5.55                                                    
   0   6  -5   67.68    5.64                                                    
   0   6  -5   75.97    6.01                                                    
   0   6  -5   72.44    5.94                                                    
   0   6  -5   67.07    5.64                                                    
   0   6  -5   75.25    5.94                                                    
   0   6  -5   69.87    5.74                                                    
   0   6  -5   71.80    5.54                                                    
   0   6   5   70.77    4.20                                                    
   0   6  -5   77.66    5.31                                                    
   0   6   5   64.04    4.24                                                    
   0   6  -5   75.12    5.24                                                    
   0   6   5   79.71    5.59                                                    
   0   6  -5   77.35    5.82                                                    
   0   6  -5   74.92    5.78                                                    
   0   6  -5   70.58    5.35                                                    
   0   6  -5   78.27    5.91                                                    
   0   6  -5   85.25    6.10                                                    
   0   6  -5   67.64    5.25                                                    
   0   6  -5   72.95    5.53                                                    
   0   6  -5   74.13    5.67                                                    
   0   6  -5   78.19    5.89                                                    
   0   6  -5   76.26    5.98                                                    
   0   6  -6   32.71    4.06                                                    
   0   6  -6   32.98    4.24                                                    
   0   6   6   32.24    3.57                                                    
   0   6  -6   27.37    3.61                                                    
   0   6  -6   30.24    3.58                                                    
   0   6  -6   28.62    3.50                                                    
   0   6  -6   28.19    3.52                                                    
   0   6  -6   34.20    3.73                                                    
   0   6  -6   34.08    3.79                                                    
   0   6  -6   30.08    3.65                                                    
   0   6  -6   33.55    3.76                                                    
   0   6  -6   30.40    3.51                                                    
   0   6   6   34.76    3.46                                                    
   0   6  -6   24.09    2.67                                                    
   0   6   6   29.67    2.45                                                    
   0   6   6   24.67    2.46                                                    
   0   6  -6   29.00    3.48                                                    
   0   6  -6   34.30    3.71                                                    
   0   6  -6   31.66    3.44                                                    
   0   6  -6   36.59    3.83                                                    
   0   6  -6   33.88    3.72                                                    
   0   6  -6   27.67    3.20                                                    
   0   6  -6   37.97    3.87                                                    
   0   6  -6   29.33    3.82                                                    
   0   6  -6   33.76    3.63                                                    
   0   6  -6   31.67    3.53                                                    
   0   6   7   76.71    5.44                                                    
   0   6  -7   75.03    7.03                                                    
   0   6  -7   66.56    5.68                                                    
   0   6  -7   74.50    5.50                                                    
   0   6  -7   74.32    5.58                                                    
   0   6  -7   74.45    5.52                                                    
   0   6  -7   73.59    5.46                                                    
   0   6  -7   68.24    5.30                                                    
   0   6  -7   82.95    5.91                                                    
   0   6  -7   79.30    5.43                                                    
   0   6  -7   64.90    5.27                                                    
   0   6   7   77.62    4.37                                                    
   0   6   7   71.83    4.82                                                    
   0   6   7   76.79    4.18                                                    
   0   6  -7   80.45    5.59                                                    
   0   6  -7   83.64    5.71                                                    
   0   6  -7   87.28    5.82                                                    
   0   6  -7   78.36    5.30                                                    
   0   6   7   67.71    3.57                                                    
   0   6  -7   80.95    5.64                                                    
   0   6  -7   70.02    5.05                                                    
   0   6  -7   81.86    5.50                                                    
   0   6  -7   78.56    5.47                                                    
   0   6  -7   83.17    6.25                                                    
   0   6  -7   82.43    5.58                                                    
   0   6   8  156.25    8.11                                                    
   0   6  -8  164.52    8.81                                                    
   0   6  -8  178.52   10.52                                                    
   0   6  -8  172.28    8.56                                                    
   0   6  -8  164.71    8.35                                                    
   0   6  -8  148.95    8.06                                                    
   0   6  -8  156.41    8.19                                                    
   0   6  -8  170.25    8.57                                                    
   0   6  -8  168.16    8.39                                                    
   0   6  -8  150.78    8.13                                                    
   0   6  -8  160.17    8.01                                                    
   0   6   8  162.12    7.33                                                    
   0   6   8  156.26    6.68                                                    
   0   6  -8  187.02    8.57                                                    
   0   6  -8  153.62    7.80                                                    
   0   6  -8  170.50    8.34                                                    
   0   6  -8  170.39    8.38                                                    
   0   6   8  152.54    6.21                                                    
   0   6  -8  186.12    8.59                                                    
   0   6  -8  162.92    7.93                                                    
   0   6  -8  167.61    8.22                                                    
   0   6  -8  165.99    8.10                                                    
   0   6  -8  166.10    8.93                                                    
   0   6  -8  173.83    8.37                                                    
   0   6  -9   11.57    2.18                                                    
   0   6   9    9.55    1.63                                                    
   0   6  -9   13.74    1.93                                                    
   0   6  -9   11.92    1.82                                                    
   0   6  -9   12.50    1.79                                                    
   0   6  -9   12.22    1.78                                                    
   0   6  -9    9.89    1.62                                                    
   0   6  -9   10.01    1.63                                                    
   0   6  -9    8.63    1.59                                                    
   0   6  -9   11.78    1.70                                                    
   0   6  -9   10.89    1.60                                                    
   0   6  -9    9.92    1.59                                                    
   0   6  -9   13.05    1.84                                                    
   0   6  -9   12.56    1.81                                                    
   0   6  -9   11.45    1.71                                                    
   0   6  -9   10.18    1.53                                                    
   0   6  -9   13.74    2.15                                                    
   0   6  -9   10.18    1.58                                                    
   0   6  -9   10.57    1.64                                                    
   0   6  -9    9.85    1.59                                                    
   0   6   9   11.41    1.32                                                    
   0   6   9   12.55    1.44                                                    
   0   6 -10    3.39    0.91                                                    
   0   6 -10    4.13    1.02                                                    
   0   6 -10    3.14    0.94                                                    
   0   6 -10    5.69    1.07                                                    
   0   6 -10    4.56    0.99                                                    
   0   6 -10    5.90    1.10                                                    
   0   6  10    4.41    0.85                                                    
   0   6 -10    4.18    0.97                                                    
   0   6 -10    4.07    1.27                                                    
   0   6 -10    3.20    1.04                                                    
   0   6 -11  102.47    4.12                                                    
   0   6 -11  104.32    4.14                                                    
   0   6 -11  104.17    4.20                                                    
   0   6 -11  104.64    4.15                                                    
   0   6 -11  105.60    4.15                                                    
   0   6 -11  100.18    4.12                                                    
   0   6 -11  101.69    4.19                                                    
   0   6 -11  110.28    5.34                                                    
   0   7   0   -0.24    0.85                                                    
   0   7   0    0.58    0.68                                                    
   0   7   0   -0.22    0.85                                                    
   0   7   0    0.43    0.80                                                    
   0   7   0   -0.21    0.70                                                    
   0   7   0    0.44    0.69                                                    
   0   7   1   50.64    3.95                                                    
   0   7  -1   52.27    4.29                                                    
   0   7  -1   48.15    3.43                                                    
   0   7   1   55.13    4.30                                                    
   0   7  -1   43.57    4.06                                                    
   0   7  -1   53.64    4.26                                                    
   0   7   1   51.68    3.93                                                    
   0   7   1   49.51    3.85                                                    
   0   7  -2  178.46    9.29                                                    
   0   7  -2  182.29    9.21                                                    
   0   7   2  189.24    8.16                                                    
   0   7   2  174.15    7.97                                                    
   0   7   2  190.54    8.06                                                    
   0   7   2  178.33    8.03                                                    
   0   7  -2  182.15    8.55                                                    
   0   7  -2  177.34    8.48                                                    
   0   7  -2  187.12    8.75                                                    
   0   7  -2  190.43    8.82                                                    
   0   7  -2  173.67    8.42                                                    
   0   7  -2  168.24    8.34                                                    
   0   7  -2  156.50    8.25                                                    
   0   7  -2  192.53    8.74                                                    
   0   7   2  186.49    8.31                                                    
   0   7  -2  186.52    9.26                                                    
   0   7  -2  165.30    8.20                                                    
   0   7  -2  208.35    9.07                                                    
   0   7  -2  200.75    8.95                                                    
   0   7  -2  192.29    8.85                                                    
   0   7  -2  197.95    8.90                                                    
   0   7  -2  181.99    8.43                                                    
   0   7  -2  183.79    8.63                                                    
   0   7  -2  184.25    8.59                                                    
   0   7  -2  192.71    8.78                                                    
   0   7  -3   29.06    3.38                                                    
   0   7   3   28.99    2.44                                                    
   0   7   3   34.07    3.10                                                    
   0   7  -3   29.77    3.36                                                    
   0   7   3   31.48    2.49                                                    
   0   7  -3   33.18    3.34                                                    
   0   7  -3   31.48    3.22                                                    
   0   7  -3   29.93    3.11                                                    
   0   7  -3   28.11    3.10                                                    
   0   7  -3   34.80    3.30                                                    
   0   7  -3   31.87    3.29                                                    
   0   7  -3   31.54    3.20                                                    
   0   7  -3   31.31    3.16                                                    
   0   7  -3   31.03    3.10                                                    
   0   7  -3   36.35    3.46                                                    
   0   7  -3   31.02    3.25                                                    
   0   7  -3   27.92    3.12                                                    
   0   7  -3   30.78    3.10                                                    
   0   7  -3   28.58    3.11                                                    
   0   7  -3   28.96    3.16                                                    
   0   7   3   32.42    2.71                                                    
   0   7   3   30.34    3.18                                                    
   0   7  -3   27.19    3.00                                                    
   0   7  -3   26.84    2.97                                                    
   0   7  -3   31.70    2.99                                                    
   0   7  -3   27.27    3.01                                                    
   0   7   4    9.12    1.68                                                    
   0   7  -4    9.06    1.72                                                    
   0   7  -4    7.55    1.49                                                    
   0   7   4    9.10    1.39                                                    
   0   7   4   10.04    1.82                                                    
   0   7   4   12.97    1.55                                                    
   0   7  -4   13.39    2.40                                                    
   0   7  -4    9.99    2.04                                                    
   0   7  -5   91.90    6.30                                                    
   0   7   5   89.25    5.53                                                    
   0   7  -5   91.31    6.38                                                    
   0   7  -5   85.97    5.86                                                    
   0   7  -5   89.95    5.77                                                    
   0   7  -5   87.61    5.83                                                    
   0   7  -5   96.73    5.95                                                    
   0   7  -5   93.83    5.89                                                    
   0   7  -5   86.22    5.69                                                    
   0   7  -5   93.28    5.61                                                    
   0   7  -5   83.66    5.68                                                    
   0   7   5   93.14    4.42                                                    
   0   7  -5   68.96    4.45                                                    
   0   7   5   94.25    5.43                                                    
   0   7  -5   93.30    5.71                                                    
   0   7  -5   96.09    5.74                                                    
   0   7  -5   95.24    5.74                                                    
   0   7  -5   83.43    5.27                                                    
   0   7   5   87.09    4.12                                                    
   0   7  -5   93.68    5.73                                                    
   0   7  -5   81.99    5.23                                                    
   0   7  -5   86.09    5.42                                                    
   0   7  -5   88.90    5.54                                                    
   0   7  -5   97.61    6.00                                                    
   0   7  -5   89.94    5.60                                                    
   0   7   6   38.95    3.39                                                    
   0   7  -6   43.36    4.05                                                    
   0   7  -6   42.59    4.39                                                    
   0   7  -6   39.63    3.53                                                    
   0   7  -6   51.30    3.98                                                    
   0   7  -6   47.27    3.82                                                    
   0   7  -6   41.88    3.70                                                    
   0   7  -6   40.89    3.57                                                    
   0   7  -6   39.66    3.55                                                    
   0   7  -6   42.87    3.67                                                    
   0   7  -6   43.52    3.49                                                    
   0   7   6   47.34    2.86                                                    
   0   7   6   47.78    3.39                                                    
   0   7  -6   50.11    3.79                                                    
   0   7  -6   48.99    3.76                                                    
   0   7  -6   42.40    3.40                                                    
   0   7  -6   50.25    3.80                                                    
   0   7  -6   46.37    3.51                                                    
   0   7  -6   50.81    3.80                                                    
   0   7  -6   48.23    3.70                                                    
   0   7  -6   44.70    3.59                                                    
   0   7  -6   42.73    3.45                                                    
   0   7   7   59.18    3.87                                                    
   0   7  -7   59.94    5.28                                                    
   0   7  -7   52.46    3.96                                                    
   0   7  -7   57.71    3.94                                                    
   0   7  -7   54.56    3.87                                                    
   0   7  -7   56.74    3.91                                                    
   0   7  -7   60.33    4.09                                                    
   0   7  -7   57.61    3.95                                                    
   0   7  -7   55.83    3.95                                                    
   0   7  -7   47.75    3.72                                                    
   0   7  -7   54.79    3.71                                                    
   0   7   7   56.27    3.45                                                    
   0   7   7   56.80    3.14                                                    
   0   7  -7   54.07    3.75                                                    
   0   7  -7   61.95    3.95                                                    
   0   7  -7   57.61    3.87                                                    
   0   7  -7   57.48    3.72                                                    
   0   7  -7   56.87    3.70                                                    
   0   7  -7   61.22    3.95                                                    
   0   7  -7   56.71    3.79                                                    
   0   7  -7   61.04    3.90                                                    
   0   7  -7   48.23    3.51                                                    
   0   7  -8    2.50    0.78                                                    
   0   7  -8    3.03    1.04                                                    
   0   7  -8    1.37    0.69                                                    
   0   7  -8    2.64    0.85                                                    
   0   7  -8    2.64    0.81                                                    
   0   7  -8    2.92    0.91                                                    
   0   7  -8    3.02    0.87                                                    
   0   7  -8    3.81    0.96                                                    
   0   7  -8    2.26    0.70                                                    
   0   7   8    2.66    0.68                                                    
   0   7   8    2.24    0.62                                                    
   0   7  -8    2.97    0.87                                                    
   0   7  -8    2.96    0.80                                                    
   0   7  -8    2.08    0.77                                                    
   0   7  -8    2.20    0.78                                                    
   0   7  -8    3.40    0.84                                                    
   0   7  -8    3.99    0.94                                                    
   0   7  -8    3.28    0.91                                                    
   0   7  -8    3.03    0.92                                                    
   0   7  -8    2.64    0.81                                                    
   0   7  -8    3.47    0.86                                                    
   0   7   9   24.21    1.58                                                    
   0   7  -9   26.72    1.96                                                    
   0   7  -9   28.06    2.04                                                    
   0   7  -9   28.06    2.00                                                    
   0   7  -9   31.68    2.18                                                    
   0   7  -9   25.53    1.94                                                    
   0   7  -9   29.33    2.03                                                    
   0   7  -9   28.36    2.35                                                    
   0   7  -9   28.58    2.01                                                    
   0   8   0   45.14    2.95                                                    
   0   8   0   40.46    2.37                                                    
   0   8  -1  236.48    9.00                                                    
   0   8  -1  241.64    8.97                                                    
   0   8   1  223.32    8.36                                                    
   0   8  -1  221.72    9.03                                                    
   0   8   1  230.46    8.47                                                    
   0   8   1  220.90    8.44                                                    
   0   8  -2    5.96    1.18                                                    
   0   8   2    5.47    0.99                                                    
   0   8  -2    5.20    1.17                                                    
   0   8   2    5.83    0.96                                                    
   0   8   2    5.53    1.16                                                    
   0   8  -3  109.14    5.47                                                    
   0   8   3   94.47    4.18                                                    
   0   8  -3  105.79    5.44                                                    
   0   8   3  101.70    4.27                                                    
   0   8  -4  179.09    7.72                                                    
   0   8  -4  176.99    7.80                                                    
   0   8   4  167.94    6.03                                                    
   0   8  -4  168.37    7.32                                                    
   0   8   4  179.33    6.31                                                    
   0   8   4  181.55    6.99                                                    
   0   8  -4  178.13    7.41                                                    
   0   8  -5   42.36    3.50                                                    
   0   8  -5   43.35    3.14                                                    
   0   8   5   43.25    2.31                                                    
   0   8  -5   44.61    2.95                                                    
   0   8   5   45.20    2.60                                                    
   0   8  -6   11.62    1.44                                                    
   0   8   6   11.63    0.94                                                    
   0   8  -6   11.24    1.06                                                    
   0   8   6   13.05    1.15                                                    
  -1  -8   6   25.79    1.63                                                    
  -1  -8   5    7.98    1.02                                                    
  -1  -8   5    9.22    1.24                                                    
  -1  -8   5    8.37    1.20                                                    
  -1  -8   5    7.39    1.16                                                    
  -1  -8   5    6.88    1.11                                                    
  -1  -8   4   87.45    4.09                                                    
  -1  -8   4   81.06    3.61                                                    
  -1  -8   4   78.19    4.05                                                    
  -1  -8   4   69.37    3.87                                                    
  -1  -8   4   75.01    4.00                                                    
  -1  -8   4   71.36    3.93                                                    
  -1  -8   4   74.58    3.31                                                    
   1  -8  -4   78.38    4.78                                                    
  -1  -8   3  137.23    5.58                                                    
  -1  -8   3  134.05    5.59                                                    
  -1  -8   3  138.53    5.61                                                    
  -1  -8   3  145.73    5.69                                                    
  -1  -8   3  137.70    5.61                                                    
  -1  -8   3  152.87    5.61                                                    
  -1  -8   3  161.05    6.46                                                    
   1  -8  -3  142.12    6.34                                                    
  -1  -8   3  149.65    5.62                                                    
   1  -8  -3  152.31    6.86                                                    
  -1  -8   2    3.30    0.78                                                    
   1  -8  -2    3.02    0.96                                                    
  -1  -8   2    2.32    0.68                                                    
   1  -8  -2    3.18    0.96                                                    
   1  -8  -2    2.70    0.81                                                    
  -1  -8   2    2.72    0.75                                                    
  -1  -8   1   11.39    1.36                                                    
  -1  -8   1    9.94    1.22                                                    
  -1  -8   1   10.14    1.55                                                    
   1  -8  -1   10.52    1.49                                                    
   1  -8  -1   10.90    1.42                                                    
  -1  -8   1   11.37    1.38                                                    
  -1  -8   1   10.61    1.26                                                    
  -1  -8   0  207.41    7.68                                                    
   1  -8   0  191.88    7.92                                                    
  -1  -8   0  180.18    7.15                                                    
  -1  -8   0  199.68    7.62                                                    
   1  -8   0  179.83    6.51                                                    
   1  -8   0  191.06    7.96                                                    
  -1  -8   0  192.72    7.47                                                    
   1  -8   0  192.30    7.58                                                    
   1  -8   0  195.27    7.86                                                    
   1  -8   1   60.87    3.66                                                    
  -1  -8  -1   66.98    3.71                                                    
   1  -8   1   60.25    3.13                                                    
  -1  -8  -1   64.54    3.14                                                    
   1  -8   1   61.29    3.73                                                    
   1  -8   1   65.65    3.59                                                    
   1  -8   1   70.93    3.76                                                    
  -1  -8  -1   66.95    3.65                                                    
  -1  -8  -1   61.57    3.52                                                    
   1  -8   2   20.99    1.96                                                    
   1  -8   2   17.60    1.62                                                    
   1  -8   2   22.43    1.83                                                    
  -1  -8  -2   16.07    1.80                                                    
   1  -8   2   20.53    1.80                                                    
   1  -8   3   15.04    1.43                                                    
   1  -8   3   14.34    1.42                                                    
   1  -8   3   15.06    1.42                                                    
   1  -8   3   14.73    1.39                                                    
   1  -8   3   16.68    1.47                                                    
   1  -8   3   17.03    1.44                                                    
  -1  -8  -3   16.99    1.57                                                    
   1  -8   3   18.25    1.70                                                    
  -1  -8  -3   19.63    1.97                                                    
   1  -8   3   13.27    1.45                                                    
  -1  -8  -3   14.59    1.58                                                    
  -1  -8  -4   81.97    4.31                                                    
   1  -8   4   74.51    3.85                                                    
   1  -8   4   76.44    3.87                                                    
   1  -8   4   79.09    3.89                                                    
   1  -8   4   77.90    3.89                                                    
   1  -8   4   75.96    3.84                                                    
   1  -8   4   84.04    3.73                                                    
   1  -8   4   85.93    3.95                                                    
   1  -8   5   60.58    3.16                                                    
   1  -8   5   54.60    3.06                                                    
   1  -8   5   52.99    3.00                                                    
   1  -8   5   62.41    3.20                                                    
   1  -8   5   59.55    3.16                                                    
   1  -8   5   60.28    2.83                                                    
   1  -8   6   20.77    1.35                                                    
  -1  -7   9  104.23    4.64                                                    
  -1  -7   9  105.72    4.65                                                    
  -1  -7   9  111.04    4.70                                                    
  -1  -7   9  105.74    4.66                                                    
  -1  -7   8   14.03    1.55                                                    
  -1  -7   8   13.84    1.55                                                    
  -1  -7   8   14.43    1.54                                                    
  -1  -7   8   13.58    1.47                                                    
  -1  -7   8   12.93    1.50                                                    
  -1  -7   8   15.32    1.74                                                    
  -1  -7   8   14.16    1.56                                                    
  -1  -7   8   14.44    1.70                                                    
  -1  -7   8   14.80    1.72                                                    
  -1  -7   8   15.20    1.77                                                    
  -1  -7   8   16.25    1.79                                                    
  -1  -7   8   13.95    1.54                                                    
  -1  -7   8   14.78    1.54                                                    
  -1  -7   8   13.70    1.53                                                    
  -1  -7   8   14.10    1.53                                                    
  -1  -7   8   12.23    1.46                                                    
  -1  -7   8   13.21    1.47                                                    
  -1  -7   8   13.59    1.18                                                    
  -1  -7   8   15.10    1.33                                                    
  -1  -7   8   10.17    1.19                                                    
  -1  -7   7   24.61    2.20                                                    
  -1  -7   7   26.27    2.34                                                    
  -1  -7   7   24.83    2.31                                                    
  -1  -7   7   24.52    2.32                                                    
  -1  -7   7   27.13    2.56                                                    
  -1  -7   7   20.32    2.19                                                    
  -1  -7   7   26.58    2.64                                                    
  -1  -7   7   25.91    2.55                                                    
  -1  -7   7   25.76    2.54                                                    
  -1  -7   7   22.75    2.43                                                    
  -1  -7   7   21.94    2.20                                                    
  -1  -7   7   20.63    1.71                                                    
  -1  -7   7   21.18    1.83                                                    
  -1  -7   7   22.40    2.15                                                    
  -1  -7   7   24.28    2.32                                                    
  -1  -7   7   24.63    2.30                                                    
  -1  -7   7   24.02    2.28                                                    
  -1  -7   7   25.29    2.29                                                    
  -1  -7   7   25.14    2.37                                                    
  -1  -7   7   21.52    1.90                                                    
  -1  -7   7   25.71    1.87                                                    
  -1  -7   7   27.00    2.14                                                    
  -1  -7   6   46.51    3.13                                                    
  -1  -7   6   61.44    3.83                                                    
  -1  -7   6   53.11    3.18                                                    
  -1  -7   6   53.88    3.78                                                    
  -1  -7   6   52.95    3.73                                                    
  -1  -7   6   52.88    3.68                                                    
  -1  -7   6   50.20    3.67                                                    
  -1  -7   6   53.49    4.12                                                    
  -1  -7   6   52.79    4.05                                                    
  -1  -7   6   54.27    4.09                                                    
  -1  -7   6   63.48    4.39                                                    
  -1  -7   6   59.02    4.19                                                    
  -1  -7   6   49.83    3.69                                                    
  -1  -7   6   46.60    2.77                                                    
   1  -7  -6   50.64    3.99                                                    
  -1  -7   6   51.26    2.98                                                    
  -1  -7   6   56.69    3.86                                                    
  -1  -7   6   51.04    3.73                                                    
  -1  -7   6   55.11    3.80                                                    
  -1  -7   6   54.70    3.75                                                    
  -1  -7   6   50.71    3.69                                                    
  -1  -7   6   43.79    2.58                                                    
  -1  -7   6   43.31    3.14                                                    
  -1  -7   5   94.44    5.88                                                    
  -1  -7   5   89.66    5.81                                                    
  -1  -7   5   87.65    5.74                                                    
  -1  -7   5   96.37    5.98                                                    
  -1  -7   5   89.16    5.74                                                    
  -1  -7   5   91.66    4.18                                                    
   1  -7  -5   89.92    5.86                                                    
  -1  -7   5   83.19    4.29                                                    
  -1  -7   5   67.10    4.35                                                    
  -1  -7   5   90.39    5.34                                                    
  -1  -7   5   79.08    4.52                                                    
  -1  -7   5   85.05    4.63                                                    
   1  -7  -5   86.93    5.37                                                    
   1  -7  -4    8.30    1.79                                                    
  -1  -7   4   10.14    1.84                                                    
  -1  -7   4    8.41    1.44                                                    
  -1  -7   4    9.58    1.49                                                    
  -1  -7   4    8.55    1.60                                                    
  -1  -7   4   10.13    1.74                                                    
  -1  -7   4    9.49    1.70                                                    
  -1  -7   4    9.60    1.71                                                    
  -1  -7   4    9.54    1.98                                                    
  -1  -7   4    7.85    1.55                                                    
  -1  -7   4    7.33    1.54                                                    
  -1  -7   4    9.16    1.88                                                    
  -1  -7   4    9.36    1.99                                                    
  -1  -7   4    8.63    1.84                                                    
  -1  -7   4    6.26    1.63                                                    
  -1  -7   4    8.80    1.31                                                    
   1  -7  -4    6.50    1.53                                                    
  -1  -7   4   10.91    1.43                                                    
  -1  -7   4    8.12    1.63                                                    
  -1  -7   4    9.68    1.69                                                    
  -1  -7   4    7.77    1.53                                                    
  -1  -7   4    5.57    1.30                                                    
  -1  -7   4    9.10    1.31                                                    
   1  -7  -3    5.41    1.51                                                    
  -1  -7   3    4.90    1.13                                                    
  -1  -7   3    4.86    1.23                                                    
  -1  -7   3   10.36    1.92                                                    
  -1  -7   3    6.47    1.46                                                    
  -1  -7   3    6.80    1.42                                                    
  -1  -7   3    5.86    1.40                                                    
  -1  -7   3    7.59    1.45                                                    
  -1  -7   3    6.47    1.54                                                    
  -1  -7   3    5.70    1.50                                                    
  -1  -7   3    5.91    1.62                                                    
  -1  -7   3    6.44    1.57                                                    
  -1  -7   3    6.04    1.45                                                    
  -1  -7   3    7.18    1.46                                                    
  -1  -7   3    4.24    1.21                                                    
  -1  -7   3    8.23    1.33                                                    
   1  -7  -3    6.90    1.51                                                    
  -1  -7   3    7.55    1.17                                                    
  -1  -7   3    7.55    1.20                                                    
  -1  -7   3    7.47    1.49                                                    
  -1  -7   3    8.15    1.57                                                    
  -1  -7   3    5.60    1.35                                                    
  -1  -7   3    8.56    1.52                                                    
  -1  -7   3    6.20    1.21                                                    
  -1  -7   2   63.91    4.14                                                    
  -1  -7   2   76.53    5.32                                                    
  -1  -7   2   66.52    4.39                                                    
  -1  -7   2   65.04    4.31                                                    
  -1  -7   2   65.74    4.41                                                    
  -1  -7   2   68.40    4.63
[truncated: 5,286,273 more chars]
