# Supplementary material for: Structures 4-n-propyl Piperazines as Non-Imidazole Histamine H3 Antagonists
Source: Materials (Basel). 2021 Nov 22;14(22):7094. doi: 10.3390/ma14227094 (PMC8621284; doi:10.3390/ma14227094)
Supplement: Supplementary file 1 [file materials-14-07094-s001.zip › 2105163.cif]

####################################################################### 
# 
# This file contains crystal structure data downloaded from the 
# Cambridge Structural Database (CSD) hosted by the Cambridge 
# Crystallographic Data Centre (CCDC).
# 
# Full information about CCDC data access policies and citation 
# guidelines are available at http://www.ccdc.cam.ac.uk/access/V1 
# 
# Audit and citation data items may have been added by the CCDC. 
# Please retain this information to preserve the provenance of 
# this file and to allow appropriate attribution of the data. 
# 
#######################################################################

data_global
#==============================================================================

# 0. AUDIT DETAILS

_audit_creation_date             'Thu Sep 23 14:10:05 2021'
_audit_creation_method           'PLATON <TABLE ACC> option'
_audit_update_record             
;
;

#===============================================================================

# 1. SUBMISSION DETAILS

# Name of author for correspondence
_publ_contact_author_name        
;
;
# address of author for correspondence
_publ_contact_author_address     
;
;

_publ_contact_author_email       ?
_publ_contact_author_fax         ?
_publ_contact_author_phone       ?

_publ_requested_journal          'Acta Crystallographica C'
# Publication choise FI, CI or EI for Inorganic
#                    FM, CM or EM for Metal-organic
#                    FO, CO or EO for Organic
_publ_requested_category         ?
_publ_requested_coeditor_name    ?

_publ_contact_letter             # Include date of submission
;
Date of submission ?

Please consider this CIF submission for publication as a
Regular Structural Paper in Acta Crystallographica C. 
;

#===============================================================================

# 2. PROCESSING SUMMARY (JOURNAL OFFICE ONLY)

_journal_date_recd_electronic    ?

_journal_date_to_coeditor        ?
_journal_date_from_coeditor      ?
_journal_date_accepted           ?

_journal_date_printers_first     ?
_journal_date_printers_final     ?
_journal_date_proofs_out         ?
_journal_date_proofs_in          ?

_journal_coeditor_name           ?
_journal_coeditor_code           ?
_journal_coeditor_notes          
;
;

_journal_techeditor_code         ?
_journal_techeditor_notes        
;
;

_journal_coden_ASTM              ?
_journal_name_full               ?
_journal_year                    ?
_journal_volume                  ?
_journal_issue                   ?
_journal_page_first              ?
_journal_page_last               ?


_journal_suppl_publ_number       ?
_journal_suppl_publ_pages        ?


#===============================================================================

# 3. TITLE AND AUTHOR LIST

_publ_section_title              
;
;
_publ_section_title_footnote     
;
;

# The loop structure below should contain the names and adresses of all
# authors, in the required order of publication. Repeat as necessary.


loop_
_publ_author_name
_publ_author_footnote
_publ_author_address
# author name
?
;   # author related footnote
;
;   # Address of this author
;

#===============================================================================

# 4. TEXT

_publ_section_synopsis           
;
 ?
;
_publ_section_abstract           
;
 ?
;

# Insert blank lines between paragraphs

_publ_section_comment            
;
;
_publ_section_exptl_prep         
;
 ?
;
_publ_section_exptl_refinement   
;
 ?
;

# Insert blank lines between references

_publ_section_references         
;
 Allen, F.H. (2002).
   Acta Cryst. B58, 380-388.

 Altomare, A., Burla, M.C., Camalli, M., Cascarano, G.L., Giacovazzo, C.
   Guagliardi, A., Moliterni, A.G.G., Polidori, G. & Spagna, R.
   (1999) J. Appl. Cryst. 32, 115-119.

 Beurskens, P.T., Beurskens, G., de Gelder, R., Garc\'ia-Granda, S.,
 Gould, R.O., Israel, R. & Smits, J.M.M. (1999) The DIRDIF99 Program System,
   Technical Report of the Crystallography Laboratory,
   University of Nijmegen, The Netherlands.

 Boer, J.L. de & Duisenberg, A.J.M. (1984). Acta Cryst. A40, C-410.

 Boeyens, J.C.A. (1978). J.Cryst.Mol.Struct. 8, 317-320.

 Cremer, D. & Pople, J.A. (1975). J. Am. Chem. Soc. 97, 1354-1358.

 Duisenberg, A.J.M. (1992). J. Appl. Cryst. 25, 92-96.

 Duisenberg, A.J.M., Kroon-Batenburg, L.M.J. & Schreurs, A.M.M. (2003).
   J. Appl. Cryst. 36, 220-229.

 Enraf-Nonius (1989). CAD-4 Software. Version 5. Enraf-Nonius, Delft,
   The Netherlands.

 Flack, H.D. (1983). Acta Cryst. A39, 876-881.

 Hooft, R.W.W. (1998). Collect Software, Nonius B.V., Delft, The Netherlands.

 LePage, Y. (1987). J. Appl. Cryst. 20, 264-269.

 Mackay, A.L. (1984). Acta Cryst. A40, 165-166.

 Meulenaer, J. de & Tompa, H. (1965). Acta Cryst. 19, 1014-1018.

 North, A.C.T., Phillips, D.C. & Mathews, F.S. (1968).
  Acta Cryst. A24, 351-359.

 Otwinowski, Z. & Minor, W. (1997). Methods in Enzymology, Vol. 276,
   Macromolecular Crystallography, Part A, edited by C.W. Carter &
    R.M. Sweet, pp. 307-326. London: Academic Press.

 Sheldrick, G.M. (1986). SHELXS86. University of G\"ottingen, Germany.

 Sheldrick, G.M. (1993). SHELXL93. University of G\"ottingen, Germany.

 Sheldrick, G.M. (1997). SHELXS97. University of G\"ottingen, Germany.

 Sheldrick, G.M. (1997). SHELXL97. University of G\"ottingen, Germany.

 Sluis, P. van der & Spek, A.L. (1990). Acta Cryst. A46, 194-201.

 Spek, A.L. (1987). Acta Cryst. C43, 1233-1235.

 Spek, A.L. (1988). J. Appl. Cryst. 21, 578-579.

 Spek, A.L. (1994). Am. Crystallogr. Assoc.-Abstracts, 22, 66.

 Spek, A.L. (1997). HELENA, Program for Datareduction, Utrecht
   University, The Netherlands.

 Spek, A.L. (2003). J. Appl. Cryst. 36, 7-13.

 Wilson, A.J.C. (1992). Ed. International Tables for Crystallography,
   Volume C, Kluwer Academic Publishers, Dordrecht, The Netherlands.
;
_publ_section_acknowledgements   
;
;
_publ_section_figure_captions    
; View of the title compound with the atom numbering scheme.
Displacement ellipsoids for non-H atoms are drawn at the 50% probability level.
;

#===============================================================================

data_4_new
_database_code_depnum_ccdc_archive 'CCDC 2105163'
loop_
_audit_author_name
_audit_author_address
'Andrzej Olczak'
;Lodz University of Technology
Poland
;
_audit_update_record             
;
2021-09-23 deposited with the CCDC.	2021-10-08 downloaded from the CCDC.
;

#===============================================================================

# 5. CHEMICAL DATA

_chemical_name_systematic        
;
;
_chemical_name_common            ?
_chemical_melting_point          ?

_chemical_formula_moiety         'C13 H19 N4 S 1+, Br 1-'


# Ex: 'C12 H16 N2 O6, H2 O' and '(Cd 2+)3, (C6 N6 Cr 3-)2, 2(H2 O)' 
_chemical_formula_structural     ?
_chemical_formula_sum            'C13 H19 Br N4 S'
_chemical_formula_iupac          ?
_chemical_formula_weight         343.28
_chemical_compound_source        'see text'

loop_
_atom_type_symbol
_atom_type_description
_atom_type_scat_dispersion_real
_atom_type_scat_dispersion_imag
_atom_type_scat_source
C C 0.0181 0.0091 ' International Tables Vol C Tables 4.2.6.8 and 6.1.1.4'
H H 0.0000 0.0000 ' International Tables Vol C Tables 4.2.6.8 and 6.1.1.4'
Br Br -0.6763 1.2805 ' International Tables Vol C Tables 4.2.6.8 and 6.1.1.4'
N N 0.0311 0.0180 ' International Tables Vol C Tables 4.2.6.8 and 6.1.1.4'
S S 0.3331 0.5567 ' International Tables Vol C Tables 4.2.6.8 and 6.1.1.4'

#===============================================================================

# 6. CRYSTAL DATA

_symmetry_cell_setting           orthorhombic
_symmetry_space_group_name_Hall  '-P 2n 2ab'
_symmetry_space_group_name_H-M   'P b c n'
_symmetry_Int_Tables_number      60

loop_
_space_group_symop_id
_space_group_symop_operation_xyz
1 x,y,z
2 1/2-x,1/2-y,1/2+z
3 1/2+x,1/2-y,-z
4 -x,y,1/2-z
5 -x,-y,-z
6 1/2+x,1/2+y,1/2-z
7 1/2-x,1/2+y,z
8 x,-y,1/2+z

_cell_length_a                   19.2189(2)
_cell_length_b                   20.6172(2)
_cell_length_c                   7.4439(1)
_cell_angle_alpha                90
_cell_angle_beta                 90
_cell_angle_gamma                90
_cell_volume                     2949.57(6)
_cell_formula_units_Z            8

_cell_special_details            
;
;


_cell_measurement_temperature    100.00(10)
_cell_measurement_reflns_used    21300
_cell_measurement_theta_min      4.2780
_cell_measurement_theta_max      78.9720
_exptl_crystal_description       needle
_exptl_crystal_colour            colorless
_exptl_crystal_size_max          0.79
_exptl_crystal_size_mid          0.02
_exptl_crystal_size_min          0.02


_exptl_crystal_size_rad          ?
_exptl_crystal_density_meas      ?
_exptl_crystal_density_diffrn    1.546
_exptl_crystal_density_method    'Not Measured'
_exptl_crystal_F_000             1408
_exptl_absorpt_coefficient_mu    5.057
_exptl_crystal_density_meas_temp ?

# Permitted for _exptl_absorpt_correction_type :
# analytical     'analytical from crystal shape'
#                Example: de Meulenaer&Tompa: ABST
# cylinder       'cylindrical'
# gaussian       'Gaussian from crystal shape'
#                Example: PLATON/ABSG
# integration    'integration from crystal shape'
# multi-scan     'symmetry-related measurements'
#                Example: SADABS, MULABS
# none           'no absorption corr. applied'
# numerical      'numerical from crystal shape'
# psi-scan       'psi-scan corrections'
#                Example: PLATON/ABSP
# refdelf        'refined from delta-F'
#                Example: SHELXA, 
# sphere         'spherical'
#                Example: PLATON/ABSS


#===============================================================================

# 7. EXPERIMENTAL DATA


_diffrn_radiation_monochromator  mirror
_diffrn_measurement_device       'four-circle diffractometer'
_diffrn_measurement_device_type  'XtaLAB Synergy, Dualflex, Pilatus 300K'
_diffrn_detector                 'CCD plate'
_diffrn_detector_type            'Pilatus 300K'

_exptl_absorpt_process_details   
;
CrysAlisPro 1.171.39.16b (Rigaku Oxford Diffraction, 2015)
Numerical absorption correction based on gaussian integration over 			a
multifaceted crystal model
Empirical absorption correction using spherical harmonics,
implemented in SCALE3 ABSPACK scaling algorithm.
;
_oxdiff_exptl_absorpt_empirical_details 
;
Empirical correction (ABSPACK) includes:
- Absorption correction using spherical harmonics
- Frame scaling
;
_diffrn_ambient_temperature      100.0(2)


_exptl_absorpt_correction_T_min  0.224
_exptl_absorpt_correction_T_max  1.000
_exptl_absorpt_correction_type   gaussian
_oxdiff_exptl_absorpt_empirical_full_min 0.840
_oxdiff_exptl_absorpt_empirical_full_max 1.205


_exptl_special_details           
;
;

_diffrn_radiation_wavelength     1.54184
_diffrn_radiation_probe          x-ray
_diffrn_radiation_type           CuK\a
_diffrn_detector_area_resol_mean ?

# number of measured reflections (redundant set)
_diffrn_reflns_number            31570
_diffrn_reflns_av_R_equivalents  0.0357
_diffrn_reflns_av_unetI/netI     0.0165
_diffrn_reflns_limit_h_min       -23
_diffrn_reflns_limit_h_max       23
_diffrn_reflns_limit_k_min       -24
_diffrn_reflns_limit_k_max       25
_diffrn_reflns_limit_l_min       -9
_diffrn_reflns_limit_l_max       8
_diffrn_reflns_theta_min         4.29
_diffrn_reflns_theta_max         79.17
_diffrn_reflns_theta_full        67.68
_diffrn_measured_fraction_theta_max 0.960
_diffrn_measured_fraction_theta_full 1.000
_diffrn_reflns_reduction_process 
;
;

# number of unique reflections
_reflns_number_total             3078
# number of observed reflections (> n sig(I))
_reflns_number_gt                2815
_reflns_threshold_expression     I>2\s(I)

_computing_data_collection       ?
_computing_cell_refinement       ?
_computing_data_reduction        ?
_computing_structure_solution    ?
_computing_structure_refinement  'SHELXL-201n (Sheldrick, 2014)'
_computing_molecular_graphics    ?
_computing_publication_material  'PLATON (Spek, 2003)'

#===============================================================================

# 8. REFINEMENT DATA

_refine_special_details          
;
 Refinement on F^2^ for ALL reflections except those
 flagged by the user for potential systematic errors.
 Weighted R-factors wR and all goodnesses of fit S
 are based on F^2^, conventional R-factors R are based
 on F, with F set to zero for negative F^2^. The
 observed criterion of F^2^ > 2sigma(F^2^) is used only
 for calculating -R-factor-obs etc. and is not
 relevant to the choice of reflections for refinement.
 R-factors based on F^2^ are statistically about twice
 as large as those based on F, and R-factors based on
 ALL data will be even larger.
;
_refine_ls_structure_factor_coef Fsqd
_refine_ls_matrix_type           full
_refine_ls_weighting_scheme      calc
_refine_ls_weighting_details     
'W=1/[\S^2^(FO^2^)+(0.0211P)^2^+1.8356P] WHERE P=(FO^2^+2FC^2^)/3'
_atom_sites_solution_primary     direct
_atom_sites_solution_secondary   ?
_atom_sites_solution_hydrogens   mixed


# Permitted for _refine_ls_hydrogen_treatment :
# refall            - refined all H-atom parameters
# refxyz            - refined H-atom coordinates only
# refU              - refined H-atom U only
# noref             - no refinement of H-atom parameters
# constr            - H-atom parameters constrained
# hetero            - H-atom parameters constrained for H on C,
#                     all H-atom parameters refined for H on
#                     heteroatoms
# heteroxyz         - H-atom parameters constrained for H on C,
#                     refined H-atom coordinates only for H
#                     on heteroatoms
# heteroU           - H-atom parameters constrained for H on C,
#                     refined H-atom U's only for H on
#                     heteroatoms
# heteronoref       - H-atom parameters constrained for H on C,
#                     no refinement of H-atom parameters for
#                     H on heteroatoms
# hetero-mixed      - H-atom parameters constrained for H on C
#                     and some heteroatoms, all H-atom
#                     parameters refined for H on remaining
#                     heteroatoms.
# heteroxyz-mixed   - H-atom parameters constrained for H on C
#                     and some heteroatoms, refined H-atom
#                     coordinates only for H on remaining
#                     heteroatoms.
# heteroU-mixed     - H-atom parameters constrained for H on C
#                     and some heteroatoms, refined H-atom
#                     U's only for H on remaining heteroatoms
# heteronoref-mixed - H-atom parameters constrained for H on C
#                     and some heteroatoms, no refinement of
#                     H-atom parameters for H on remaining
#                     heteroatoms
# mixed   - some constrained, some independent
# undef   - H-atom parameters not defined
_refine_ls_hydrogen_treatment    mixed

_refine_ls_extinction_method     none
_refine_ls_abs_structure_details ?
_refine_ls_abs_structure_Flack   .
_refine_ls_number_reflns         3078
_refine_ls_number_parameters     176
_refine_ls_number_restraints     0
_refine_ls_number_constraints    ?
_refine_ls_R_factor_all          0.0222
_refine_ls_R_factor_gt           0.0197
_refine_ls_wR_factor_ref         0.0497
_refine_ls_wR_factor_gt          0.0485
_refine_ls_goodness_of_fit_ref   1.040
_refine_ls_restrained_S_all      1.040
_refine_ls_shift/su_max          0.002
_refine_ls_shift/su_mean         0.000
_refine_diff_density_max         0.306
_refine_diff_density_min         -0.406
_refine_diff_density_rms         0.050

#===============================================================================

# 9. ATOMIC COORDINATES AND DISPLACEMENT PARAMETERS

loop_
_atom_site_label
_atom_site_type_symbol
_atom_site_thermal_displace_type
_atom_site_fract_x
_atom_site_fract_y
_atom_site_fract_z
_atom_site_occupancy
_atom_site_U_iso_or_equiv
_atom_site_calc_flag
_atom_site_refinement_flags
_atom_site_disorder_assembly
_atom_site_disorder_group
Br1 Br Uani 0.61330(2) 0.18240(2) 0.03578(2) 1.000 0.0213(1) d . . .
S22 S Uani 0.72378(2) 0.44594(2) 0.30743(5) 1.000 0.0160(1) d . . .
N11 N Uani 0.63195(6) 0.20831(6) 0.45555(16) 1.000 0.0141(3) d . . .
N14 N Uani 0.64161(6) 0.34577(5) 0.40762(17) 1.000 0.0155(3) d . . .
N25 N Uani 0.67542(7) 0.63655(6) 0.33518(17) 1.000 0.0201(3) d . . .
N29 N Uani 0.59473(6) 0.45074(6) 0.42335(16) 1.000 0.0151(3) d . . .
C1 C Uani 0.58881(9) 0.03584(7) 0.6207(2) 1.000 0.0279(5) d . . .
C2 C Uani 0.57548(8) 0.10002(7) 0.5233(2) 1.000 0.0243(4) d . . .
C3 C Uani 0.63663(8) 0.14517(7) 0.55582(19) 1.000 0.0166(4) d . . .
C12 C Uani 0.70024(7) 0.24347(7) 0.46166(19) 1.000 0.0172(4) d . . .
C13 C Uani 0.69787(7) 0.30378(7) 0.3471(2) 1.000 0.0171(4) d . . .
C15 C Uani 0.57353(7) 0.31466(6) 0.4188(2) 1.000 0.0191(4) d . . .
C16 C Uani 0.57623(7) 0.25214(7) 0.5270(2) 1.000 0.0182(4) d . . .
C21 C Uani 0.64529(7) 0.41078(7) 0.38632(18) 1.000 0.0143(3) d . . .
C23 C Uani 0.68476(7) 0.52150(7) 0.33125(18) 1.000 0.0151(3) d . . .
C24 C Uani 0.71165(7) 0.58279(7) 0.29871(19) 1.000 0.0174(4) d . . .
C26 C Uani 0.61061(8) 0.62888(7) 0.4019(2) 1.000 0.0201(4) d . . .
C27 C Uani 0.57845(8) 0.56986(7) 0.4330(2) 1.000 0.0184(4) d . . .
C28 C Uani 0.61656(7) 0.51381(6) 0.39695(19) 1.000 0.0152(4) d . . .
H1A H Uiso 0.63000 0.01589 0.57311 1.000 0.0420 c RU . .
H1B H Uiso 0.54979 0.00743 0.60348 1.000 0.0420 c RU . .
H1C H Uiso 0.59498 0.04393 0.74673 1.000 0.0420 c RU . .
H2A H Uiso 0.57006 0.09227 0.39555 1.000 0.0290 c RU . .
H2B H Uiso 0.53301 0.11970 0.56791 1.000 0.0290 c RU . .
H3A H Uiso 0.63969 0.15430 0.68341 1.000 0.0200 c RU . .
H3B H Uiso 0.67912 0.12316 0.52074 1.000 0.0200 c RU . .
H11 H Uiso 0.6240(9) 0.1990(8) 0.339(3) 1.000 0.0170 d U . .
H12A H Uiso 0.73690 0.21507 0.41881 1.000 0.0210 c RU . .
H12B H Uiso 0.71083 0.25529 0.58479 1.000 0.0210 c RU . .
H13A H Uiso 0.74184 0.32666 0.35557 1.000 0.0210 c RU . .
H13B H Uiso 0.69049 0.29191 0.22242 1.000 0.0210 c RU . .
H15A H Uiso 0.55696 0.30522 0.29856 1.000 0.0230 c RU . .
H15B H Uiso 0.54078 0.34428 0.47453 1.000 0.0230 c RU . .
H16A H Uiso 0.58560 0.26208 0.65201 1.000 0.0220 c RU . .
H16B H Uiso 0.53157 0.23036 0.52031 1.000 0.0220 c RU . .
H24 H Uiso 0.75607 0.58660 0.25025 1.000 0.0210 c RU . .
H26 H Uiso 0.58558 0.66621 0.42914 1.000 0.0240 c RU . .
H27 H Uiso 0.53313 0.56769 0.47637 1.000 0.0220 c RU . .

loop_
_atom_site_aniso_label
_atom_site_aniso_U_11
_atom_site_aniso_U_22
_atom_site_aniso_U_33
_atom_site_aniso_U_23
_atom_site_aniso_U_13
_atom_site_aniso_U_12
Br1 0.0214(1) 0.0290(1) 0.0134(1) -0.0035(1) -0.0002(1) -0.0024(1)
S22 0.0118(2) 0.0187(2) 0.0174(2) -0.0013(1) 0.0025(1) -0.0001(1)
N11 0.0132(6) 0.0161(6) 0.0131(6) -0.0014(4) -0.0006(4) 0.0022(4)
N14 0.0107(5) 0.0152(5) 0.0207(6) -0.0009(5) 0.0014(5) 0.0013(4)
N25 0.0220(6) 0.0200(6) 0.0182(6) 0.0003(5) 0.0002(5) -0.0040(5)
N29 0.0124(5) 0.0156(5) 0.0174(6) -0.0002(5) 0.0008(5) 0.0005(4)
C1 0.0314(9) 0.0215(8) 0.0308(9) 0.0067(6) -0.0051(7) -0.0039(6)
C2 0.0242(8) 0.0207(7) 0.0279(8) 0.0039(6) -0.0061(6) -0.0018(6)
C3 0.0184(7) 0.0173(6) 0.0140(7) 0.0013(5) -0.0010(5) 0.0032(5)
C12 0.0116(6) 0.0189(7) 0.0211(7) -0.0019(6) -0.0015(5) 0.0020(5)
C13 0.0111(6) 0.0189(6) 0.0214(7) -0.0021(6) 0.0016(5) 0.0022(5)
C15 0.0111(6) 0.0165(7) 0.0297(8) 0.0008(6) 0.0004(6) 0.0007(5)
C16 0.0136(7) 0.0179(7) 0.0231(7) -0.0016(6) 0.0036(6) 0.0025(5)
C21 0.0119(6) 0.0190(6) 0.0119(6) -0.0004(5) -0.0012(5) -0.0003(5)
C23 0.0148(6) 0.0200(6) 0.0106(6) -0.0017(5) -0.0007(5) 0.0000(5)
C24 0.0155(7) 0.0221(7) 0.0145(7) -0.0008(5) 0.0000(5) -0.0045(5)
C26 0.0216(7) 0.0167(7) 0.0221(8) -0.0004(6) 0.0012(6) 0.0011(5)
C27 0.0153(7) 0.0183(7) 0.0217(7) 0.0004(6) 0.0027(6) 0.0006(5)
C28 0.0148(6) 0.0168(7) 0.0139(7) -0.0004(5) -0.0011(5) -0.0017(5)

#===============================================================================

# 10. MOLECULAR GEOMETRY

_geom_special_details            
;
 Bond distances, angles etc. have been calculated using the
 rounded fractional coordinates. All su's are estimated
 from the variances of the (full) variance-covariance matrix.
 The cell esds are taken into account in the estimation of
 distances, angles and torsion angles
;

loop_
_geom_bond_atom_site_label_1
_geom_bond_atom_site_label_2
_geom_bond_distance
_geom_bond_site_symmetry_1
_geom_bond_site_symmetry_2
_geom_bond_publ_flag
S22 C21 1.7737(14) . . yes
S22 C23 1.7380(15) . . yes
N11 C3 1.5033(19) . . yes
N11 C12 1.5000(18) . . yes
N11 C16 1.4988(18) . . yes
N14 C13 1.4566(18) . . yes
N14 C15 1.4596(17) . . yes
N14 C21 1.3515(18) . . yes
N25 C24 1.3368(19) . . yes
N25 C26 1.350(2) . . yes
N29 C21 1.3034(18) . . yes
N29 C28 1.3804(18) . . yes
C1 C2 1.530(2) . . no
C2 C3 1.519(2) . . no
N11 H11 0.90(2) . . no
C12 C13 1.508(2) . . no
C15 C16 1.521(2) . . no
C23 C24 1.387(2) . . no
C23 C28 1.4080(19) . . no
C26 C27 1.384(2) . . no
C27 C28 1.3942(19) . . no
C1 H1A 0.9600 . . no
C1 H1B 0.9600 . . no
C1 H1C 0.9600 . . no
C2 H2A 0.9700 . . no
C2 H2B 0.9700 . . no
C3 H3A 0.9700 . . no
C3 H3B 0.9700 . . no
C12 H12A 0.9700 . . no
C12 H12B 0.9700 . . no
C13 H13A 0.9700 . . no
C13 H13B 0.9700 . . no
C15 H15A 0.9700 . . no
C15 H15B 0.9700 . . no
C16 H16A 0.9700 . . no
C16 H16B 0.9700 . . no
C24 H24 0.9300 . . no
C26 H26 0.9300 . . no
C27 H27 0.9300 . . no

loop_
_geom_angle_atom_site_label_1
_geom_angle_atom_site_label_2
_geom_angle_atom_site_label_3
_geom_angle
_geom_angle_site_symmetry_1
_geom_angle_site_symmetry_2
_geom_angle_site_symmetry_3
_geom_angle_publ_flag
C21 S22 C23 88.03(7) . . . yes
C3 N11 C12 110.55(11) . . . yes
C3 N11 C16 112.87(11) . . . yes
C12 N11 C16 108.85(11) . . . yes
C13 N14 C15 114.96(10) . . . yes
C13 N14 C21 120.95(11) . . . yes
C15 N14 C21 119.30(11) . . . yes
C24 N25 C26 117.26(12) . . . yes
C21 N29 C28 109.80(12) . . . yes
C1 C2 C3 108.96(12) . . . no
N11 C3 C2 113.91(12) . . . yes
C16 N11 H11 110.4(11) . . . no
C3 N11 H11 107.7(11) . . . no
C12 N11 H11 106.3(11) . . . no
N11 C12 C13 110.78(11) . . . yes
N14 C13 C12 109.73(11) . . . yes
N14 C15 C16 111.84(11) . . . yes
N11 C16 C15 110.33(11) . . . yes
S22 C21 N29 116.47(11) . . . yes
S22 C21 N14 119.25(10) . . . yes
N14 C21 N29 124.26(13) . . . yes
S22 C23 C24 129.66(11) . . . yes
S22 C23 C28 109.65(10) . . . yes
C24 C23 C28 120.68(13) . . . no
N25 C24 C23 121.74(13) . . . yes
N25 C26 C27 125.19(14) . . . yes
C26 C27 C28 117.51(14) . . . no
N29 C28 C23 116.01(12) . . . yes
N29 C28 C27 126.42(13) . . . yes
C23 C28 C27 117.55(12) . . . no
C2 C1 H1A 109.00 . . . no
C2 C1 H1B 109.00 . . . no
C2 C1 H1C 109.00 . . . no
H1A C1 H1B 109.00 . . . no
H1A C1 H1C 109.00 . . . no
H1B C1 H1C 109.00 . . . no
C1 C2 H2A 110.00 . . . no
C1 C2 H2B 110.00 . . . no
C3 C2 H2A 110.00 . . . no
C3 C2 H2B 110.00 . . . no
H2A C2 H2B 108.00 . . . no
N11 C3 H3A 109.00 . . . no
N11 C3 H3B 109.00 . . . no
C2 C3 H3A 109.00 . . . no
C2 C3 H3B 109.00 . . . no
H3A C3 H3B 108.00 . . . no
N11 C12 H12A 109.00 . . . no
N11 C12 H12B 109.00 . . . no
C13 C12 H12A 109.00 . . . no
C13 C12 H12B 109.00 . . . no
H12A C12 H12B 108.00 . . . no
N14 C13 H13A 110.00 . . . no
N14 C13 H13B 110.00 . . . no
C12 C13 H13A 110.00 . . . no
C12 C13 H13B 110.00 . . . no
H13A C13 H13B 108.00 . . . no
N14 C15 H15A 109.00 . . . no
N14 C15 H15B 109.00 . . . no
C16 C15 H15A 109.00 . . . no
C16 C15 H15B 109.00 . . . no
H15A C15 H15B 108.00 . . . no
N11 C16 H16A 110.00 . . . no
N11 C16 H16B 110.00 . . . no
C15 C16 H16A 110.00 . . . no
C15 C16 H16B 110.00 . . . no
H16A C16 H16B 108.00 . . . no
N25 C24 H24 119.00 . . . no
C23 C24 H24 119.00 . . . no
N25 C26 H26 117.00 . . . no
C27 C26 H26 117.00 . . . no
C26 C27 H27 121.00 . . . no
C28 C27 H27 121.00 . . . no

loop_
_geom_torsion_atom_site_label_1
_geom_torsion_atom_site_label_2
_geom_torsion_atom_site_label_3
_geom_torsion_atom_site_label_4
_geom_torsion
_geom_torsion_site_symmetry_1
_geom_torsion_site_symmetry_2
_geom_torsion_site_symmetry_3
_geom_torsion_site_symmetry_4
_geom_torsion_publ_flag
C21 S22 C23 C28 0.28(10) . . . . no
C23 S22 C21 N29 1.18(11) . . . . no
C21 S22 C23 C24 179.01(14) . . . . no
C23 S22 C21 N14 -177.58(12) . . . . no
C16 N11 C3 C2 70.27(15) . . . . no
C12 N11 C16 C15 57.57(14) . . . . no
C3 N11 C12 C13 174.75(11) . . . . no
C12 N11 C3 C2 -167.55(12) . . . . no
C3 N11 C16 C15 -179.30(11) . . . . no
C16 N11 C12 C13 -60.73(14) . . . . no
C21 N14 C15 C16 -152.62(13) . . . . no
C13 N14 C15 C16 51.64(16) . . . . no
C21 N14 C13 C12 151.38(13) . . . . no
C13 N14 C21 N29 174.04(13) . . . . no
C13 N14 C21 S22 -7.30(18) . . . . no
C15 N14 C21 N29 19.8(2) . . . . no
C15 N14 C21 S22 -161.56(10) . . . . no
C15 N14 C13 C12 -53.32(16) . . . . no
C26 N25 C24 C23 -1.4(2) . . . . no
C24 N25 C26 C27 -1.0(2) . . . . no
C21 N29 C28 C27 -175.84(14) . . . . no
C28 N29 C21 N14 176.44(13) . . . . no
C28 N29 C21 S22 -2.25(15) . . . . no
C21 N29 C28 C23 2.49(17) . . . . no
C1 C2 C3 N11 175.81(12) . . . . no
N11 C12 C13 N14 57.52(15) . . . . no
N14 C15 C16 N11 -52.89(15) . . . . no
C28 C23 C24 N25 2.9(2) . . . . no
S22 C23 C28 N29 -1.63(16) . . . . no
S22 C23 C28 C27 176.85(11) . . . . no
S22 C23 C24 N25 -175.74(11) . . . . no
C24 C23 C28 N29 179.51(13) . . . . no
C24 C23 C28 C27 -2.0(2) . . . . no
N25 C26 C27 C28 1.7(2) . . . . no
C26 C27 C28 C23 -0.2(2) . . . . no
C26 C27 C28 N29 178.15(14) . . . . no

loop_
_geom_hbond_atom_site_label_D
_geom_hbond_atom_site_label_H
_geom_hbond_atom_site_label_A
_geom_hbond_distance_DH
_geom_hbond_distance_HA
_geom_hbond_distance_DA
_geom_hbond_angle_DHA
_geom_hbond_site_symmetry_A
_geom_hbond_publ_flag
#
#D   H   A   D - H  H...A   D...A    D - H...A  symm(A)
#
N11 H11 Br1 0.90(2) 2.29(2) 3.1903(12) 174.0(14) . yes
C3 H3A Br1 0.9700 2.7300 3.6817(14) 166.00 1_556 yes
C12 H12A N25 0.9700 2.4200 3.3847(19) 174.00 7_645 yes
C13 H13A S22 0.9700 2.5100 2.9876(15) 110.00 . yes
C15 H15B N29 0.9700 2.4600 2.8352(18) 103.00 . yes
C27 H27 N29 0.9300 2.6000 3.5216(19) 173.00 5_666 yes

# Loop Mechanism for Extra Tables(s)

#loop_
#_publ_manuscript_incl_extra_item
#'_geom_extra_tableA_col_1'
#'_geom_extra_tableA_col_2'
#'_geom_extra_tableA_col_3'
#'_geom_extra_table_head_A'
#'_geom_table_footnote_A'
#'_geom_extra_tableB_col_1'
#'_geom_extra_tableB_col_2'
#'_geom_extra_tableB_col_3'
#'_geom_extra_table_head_B'
#'_geom_table_footnote_B'


#
#loop_
#_geom_extra_tableA_col_1
#_geom_extra_tableA_col_2
#_geom_extra_tableA_col_3
# ? ? ?


#
#loop_
#_geom_extra_tableB_col_1
#_geom_extra_tableB_col_2
#_geom_extra_tableB_col_3
# ? ? ?


#
#_geom_table_footnote_A
#;
# ?
#;


#
#_geom_table_footnote_B
#;
# ?
#;


#
#_geom_table_footnote_A
#;
# ?
#;


#
#_geom_table_footnote_B
#;
# ?
#;

_shelx_res_file                  
;
TITL muvo72_a.res in Pbcn                                                       
    4_new.res                                                                   
    created by SHELXL-2018/3 at 09:58:54 on 20-Sep-2021                         
REM Old TITL MUVO72 in Pbcn                                                     
REM SHELXT solution in Pbcn                                                     
REM R1 0.082, Rweak 0.002, Alpha 0.027, Orientation as input                    
REM Formula found by SHELXT: C14 N3 S Br                                        
CELL 1.54184 19.2189 20.6172 7.4439 90 90 90                                    
ZERR 8 0.0002 0.0002 0.0001 0 0 0                                               
LATT 1                                                                          
SYMM 0.5-X,0.5-Y,0.5+Z                                                          
SYMM -X,+Y,0.5-Z                                                                
SYMM 0.5+X,0.5-Y,-Z                                                             
SFAC C H N S Br                                                                 
UNIT 104 152 32 8 8                                                             
EQIV $1 +X,+Y,1+Z                                                               
EQIV $2 1.5-X,-0.5+Y,+Z                                                         
EQIV $3 1.5-X,0.5-Y,0.5+Z                                                       
EQIV $4 1-X,+Y,0.5-Z                                                            
EQIV $5 1-X,1-Y,1-Z                                                             
                                                                                
L.S. 20                                                                         
PLAN  4                                                                         
HTAB C3 Br1_$1                                                                  
HTAB N11 Br1                                                                    
HTAB C12 N25_$2                                                                 
HTAB C13 Br1_$3                                                                 
HTAB C13 S22                                                                    
HTAB C13 Br1                                                                    
HTAB C16 Br1_$4                                                                 
HTAB C27 N29_$5                                                                 
CONF                                                                            
BOND $H                                                                         
list 4                                                                          
htab                                                                            
fmap -2                                                                         
acta                                                                            
MORE -1                                                                         
REM <olex2.extras>                                                              
REM <HklSrc "%./4.hkl">                                                         
REM </olex2.extras>                                                             
                                                                                
WGHT    0.021100    1.835600                                                    
FVAR       0.21936                                                              
BR1   5    0.613302    0.182404    0.035776    11.00000    0.02137    0.02898 = 
         0.01340   -0.00349   -0.00017   -0.00243                               
C1    1    0.588805    0.035839    0.620738    11.00000    0.03143    0.02146 = 
         0.03081    0.00672   -0.00508   -0.00385                               
AFIX 137                                                                        
H1A   2    0.629999    0.015894    0.573107    11.00000   -1.50000              
H1B   2    0.549795    0.007433    0.603481    11.00000   -1.50000              
H1C   2    0.594981    0.043933    0.746734    11.00000   -1.50000              
AFIX   0                                                                        
C2    1    0.575479    0.100017    0.523315    11.00000    0.02422    0.02073 = 
         0.02791    0.00388   -0.00608   -0.00180                               
AFIX  23                                                                        
H2A   2    0.570058    0.092272    0.395550    11.00000   -1.20000              
H2B   2    0.533013    0.119695    0.567910    11.00000   -1.20000              
AFIX   0                                                                        
C3    1    0.636635    0.145172    0.555823    11.00000    0.01841    0.01735 = 
         0.01405    0.00130   -0.00100    0.00320                               
AFIX  23                                                                        
H3A   2    0.639693    0.154299    0.683411    11.00000   -1.20000              
H3B   2    0.679122    0.123162    0.520739    11.00000   -1.20000              
AFIX   0                                                                        
N11   3    0.631951    0.208307    0.455552    11.00000    0.01322    0.01612 = 
         0.01308   -0.00137   -0.00057    0.00224                               
REM  AFIX  13                                                                   
H11   2    0.624004    0.199037    0.339166    11.00000   -1.20000              
REM  AFIX   0                                                                   
C12   1    0.700242    0.243472    0.461664    11.00000    0.01160    0.01895 = 
         0.02115   -0.00187   -0.00152    0.00196                               
AFIX  23                                                                        
H12A  2    0.736895    0.215068    0.418813    11.00000   -1.20000              
H12B  2    0.710829    0.255293    0.584794    11.00000   -1.20000              
AFIX   0                                                                        
C13   1    0.697866    0.303775    0.347066    11.00000    0.01115    0.01891 = 
         0.02142   -0.00213    0.00164    0.00220                               
AFIX  23                                                                        
H13A  2    0.741844    0.326655    0.355575    11.00000   -1.20000              
H13B  2    0.690494    0.291909    0.222415    11.00000   -1.20000              
AFIX   0                                                                        
N14   3    0.641609    0.345770    0.407619    11.00000    0.01072    0.01517 = 
         0.02065   -0.00085    0.00145    0.00135                               
C15   1    0.573528    0.314664    0.418840    11.00000    0.01106    0.01650 = 
         0.02969    0.00079    0.00038    0.00074                               
AFIX  23                                                                        
H15A  2    0.556961    0.305222    0.298562    11.00000   -1.20000              
H15B  2    0.540775    0.344279    0.474528    11.00000   -1.20000              
AFIX   0                                                                        
C16   1    0.576232    0.252136    0.526962    11.00000    0.01357    0.01785 = 
         0.02307   -0.00160    0.00360    0.00247                               
AFIX  23                                                                        
H16A  2    0.585600    0.262076    0.652011    11.00000   -1.20000              
H16B  2    0.531568    0.230359    0.520314    11.00000   -1.20000              
AFIX   0                                                                        
C21   1    0.645292    0.410782    0.386317    11.00000    0.01189    0.01898 = 
         0.01195   -0.00042   -0.00117   -0.00029                               
S22   4    0.723784    0.445936    0.307426    11.00000    0.01177    0.01872 = 
         0.01744   -0.00131    0.00249   -0.00014                               
C23   1    0.684755    0.521502    0.331251    11.00000    0.01483    0.01999 = 
         0.01061   -0.00166   -0.00068    0.00003                               
C24   1    0.711655    0.582793    0.298711    11.00000    0.01553    0.02213 = 
         0.01455   -0.00079   -0.00002   -0.00451                               
AFIX  43                                                                        
H24   2    0.756069    0.586602    0.250251    11.00000   -1.20000              
AFIX   0                                                                        
N25   3    0.675416    0.636553    0.335175    11.00000    0.02204    0.01996 = 
         0.01820    0.00030    0.00023   -0.00398                               
C26   1    0.610607    0.628876    0.401913    11.00000    0.02159    0.01674 = 
         0.02206   -0.00036    0.00118    0.00114                               
AFIX  43                                                                        
H26   2    0.585582    0.666212    0.429140    11.00000   -1.20000              
AFIX   0                                                                        
C27   1    0.578454    0.569865    0.433025    11.00000    0.01526    0.01827 = 
         0.02168    0.00043    0.00266    0.00061                               
AFIX  43                                                                        
H27   2    0.533130    0.567685    0.476367    11.00000   -1.20000              
AFIX   0                                                                        
C28   1    0.616562    0.513805    0.396951    11.00000    0.01483    0.01681 = 
         0.01394   -0.00042   -0.00107   -0.00166                               
N29   3    0.594725    0.450745    0.423345    11.00000    0.01243    0.01559 = 
         0.01736   -0.00016    0.00084    0.00046                               
HKLF 4                                                                          
                                                                                
                                                                                
                                                                                
                                                                                
REM  muvo72_a.res in Pbcn                                                       
REM wR2 = 0.0497, GooF = S = 1.040, Restrained GooF = 1.040 for all data        
REM R1 = 0.0197 for 2815 Fo > 4sig(Fo) and 0.0222 for all 3078 data             
REM 176 parameters refined using 0 restraints                                   
                                                                                
END                                                                             
                                                                                
WGHT      0.0211      1.8356                                                    
                                                                                
REM Instructions for potential hydrogen bonds                                   
HTAB C3 Br1_$1                                                                  
HTAB N11 Br1                                                                    
HTAB C12 N25_$2                                                                 
HTAB C13 Br1_$3                                                                 
HTAB C13 S22                                                                    
HTAB C13 Br1                                                                    
HTAB C16 Br1_$4                                                                 
HTAB C27 N29_$5                                                                 
                                                                                
REM Highest difference peak  0.306,  deepest hole -0.406,  1-sigma level  0.050 
Q1    1   0.5976  0.2096  0.0044  11.00000  0.05   -0.41                        
Q2    1   0.6483  0.5194  0.3493  11.00000  0.05    0.31                        
Q3    1   0.5780  0.2811  0.4639  11.00000  0.05    0.29                        
Q4    1   0.6989  0.5497  0.3201  11.00000  0.05    0.27                        
;
_shelx_res_checksum              29324
_shelx_hkl_file                  
;
   0  -2   0  379.72   13.75                                                    
   0   2   0  407.79   13.96                                                    
   0   2   0  382.74   14.29                                                    
   0   2   0  413.20   14.07                                                    
   0   3   0    0.27    0.66                                                    
   0   3   0    0.15    0.68                                                    
   0   3   0    0.19    0.99                                                    
   0  -3   0   -0.20    0.46                                                    
   0  -4   0   19.17    1.55                                                    
   0   4   0   19.36    1.90                                                    
   0   4   0   15.46    1.68                                                    
   0   5   0    0.26    1.15                                                    
   0  -5   0   -0.18    0.96                                                    
   0   5   0    0.23    0.96                                                    
   0   5   0    0.32    1.44                                                    
   0   6   0  800.04   29.77                                                    
   0   6   0  783.95   28.70                                                    
   0   7   0    0.85    0.94                                                    
   0   7   0    0.95    1.76                                                    
   0  -7   0    0.39    1.39                                                    
   0   8   0 3252.65  110.20                                                    
   0   8   0 3188.65  111.93                                                    
   0  -8   0 3180.65  111.21                                                    
   0   9   0   -0.65    1.85                                                    
   0  -9   0    1.09    1.60                                                    
   0   9   0   -0.82    1.20                                                    
   0  10   0   42.27    5.07                                                    
   0 -10   0   49.04    4.86                                                    
   0  11   0    1.43    1.20                                                    
   0 -11   0    1.48    1.67                                                    
   0  11   0   -0.86    1.96                                                    
   0 -11   0    0.39    0.64                                                    
   0  11   0    1.72    1.67                                                    
   0 -11   0   -0.72    1.15                                                    
   0 -12   0   46.65    3.37                                                    
   0  12   0   46.20    2.74                                                    
   0  12   0   41.07    3.19                                                    
   0  12   0   43.16    5.58                                                    
   0 -12   0   39.76    2.44                                                    
   0  13   0    0.81    0.92                                                    
   0  13   0   -1.11    1.87                                                    
   0 -13   0   -0.30    1.45                                                    
   0 -13   0    0.51    0.82                                                    
   0  13   0    1.51    1.31                                                    
   0  13   0    0.18    0.84                                                    
   0  14   0  574.03   21.15                                                    
   0  14   0  543.69   27.96                                                    
   0  14   0  569.73   20.91                                                    
   0 -14   0  597.74   22.15                                                    
   0 -14   0  583.68   20.91                                                    
   0  14   0  591.53   22.09                                                    
   0 -14   0  563.06   20.58                                                    
   0  15   0   -0.44    1.01                                                    
   0 -15   0    0.43    0.91                                                    
   0  15   0    0.25    1.02                                                    
   0 -15   0    1.11    1.73                                                    
   0 -15   0    0.76    0.86                                                    
   0  15   0   -1.11    1.53                                                    
   0 -16   0  993.96   34.77                                                    
   0 -16   0  932.47   33.29                                                    
   0  16   0  888.90   33.16                                                    
   0  16   0  926.27   33.72                                                    
   0 -16   0  932.75   33.03                                                    
   0  16   0  972.98   34.79                                                    
   0  16   0  941.72   33.55                                                    
   0  17   0   -0.30    1.19                                                    
   0  17   0   -0.58    1.16                                                    
   0 -17   0   -0.86    1.86                                                    
   0 -17   0    2.35    1.13                                                    
   0 -17   0    0.47    1.04                                                    
   0  17   0    0.50    1.17                                                    
   0  17   0    1.28    1.65                                                    
   0 -18   0  142.74    8.00                                                    
   0 -18   0  144.15    6.68                                                    
   0  18   0  135.92    6.88                                                    
   0  18   0  153.46    8.16                                                    
   0 -18   0  145.87    6.89                                                    
   0  18   0  139.35    6.68                                                    
   0  18   0  132.57    6.89                                                    
   0  19   0   -0.59    1.31                                                    
   0 -19   0   -0.26    1.22                                                    
   0  19   0    0.45    1.81                                                    
   0  19   0    0.60    1.38                                                    
   0  19   0    1.04    1.15                                                    
   0 -19   0    1.35    1.77                                                    
   0 -19   0    0.29    1.30                                                    
   0  20   0   19.59    2.05                                                    
   0  20   0   17.81    2.15                                                    
   0  20   0   17.39    2.15                                                    
   0 -20   0   17.90    2.10                                                    
   0 -20   0   21.89    2.42                                                    
   0  20   0   20.35    2.98                                                    
   0 -20   0   19.40    2.88                                                    
   0 -21   0    0.41    1.65                                                    
   0  21   0   -0.91    1.06                                                    
   0 -21   0    0.50    1.13                                                    
   0  21   0    0.52    1.00                                                    
   0  21   0   -0.42    1.78                                                    
   0  21   0    0.23    1.06                                                    
   0 -21   0    0.58    1.34                                                    
   0  22   0  298.16   11.97                                                    
   0 -22   0  311.73   12.50                                                    
   0  22   0  317.45   13.31                                                    
   0 -23   0   -0.24    1.08                                                    
   0  23   0   -0.64    1.43                                                    
   0  24   0  106.25    5.39                                                    
   0 -24   0  100.83    4.96                                                    
  -1  -2   0    0.11    0.55                                                    
   1   2   0   -0.08    0.49                                                    
   1   2   0    1.53    0.76                                                    
   1   2   0    0.21    0.49                                                    
  -1   2   0    0.66    0.52                                                    
   1  -2   0   -0.30    0.38                                                    
  -1  -2   0    0.14    0.37                                                    
  -1   2   0   -0.57    0.75                                                    
   1   3   0 1521.39   49.09                                                    
   1  -3   0 1402.18   48.97                                                    
  -1   3   0 1428.75   49.81                                                    
  -1  -3   0 1378.17   48.90                                                    
  -1   3   0 1460.32   49.46                                                    
   1   3   0 1449.20   49.77                                                    
  -1  -3   0 1440.40   49.48                                                    
  -1  -3   0 1471.90   49.41                                                    
   1   3   0 1450.65   49.41                                                    
   1   4   0    0.21    0.88                                                    
  -1  -4   0   -0.14    0.44                                                    
  -1   4   0    0.42    0.98                                                    
   1  -4   0    0.29    0.73                                                    
  -1  -4   0    0.41    0.75                                                    
   1   4   0    0.30    0.79                                                    
   1   4   0    0.52    1.28                                                    
  -1   4   0   -1.06    1.52                                                    
  -1   5   0 1083.44   36.89                                                    
  -1   5   0 1032.57   37.46                                                    
   1   5   0 1077.96   36.81                                                    
   1   5   0 1041.23   37.38                                                    
  -1  -5   0 1048.75   35.97                                                    
   1  -5   0 1054.62   36.10                                                    
  -1  -5   0  988.12   35.13                                                    
  -1   6   0   -0.82    1.60                                                    
   1   6   0    0.40    1.63                                                    
   1   6   0   -0.73    1.10                                                    
  -1   6   0   -0.27    1.05                                                    
  -1  -6   0   -1.00    1.38                                                    
   1   7   0   29.12    3.44                                                    
  -1   7   0   26.80    3.41                                                    
   1  -7   0   24.66    2.92                                                    
  -1   7   0   30.55    2.57                                                    
  -1  -7   0   29.73    3.08                                                    
   1   7   0   30.47    2.65                                                    
  -1  -8   0    1.91    1.57                                                    
   1  -8   0   -0.93    1.36                                                    
  -1   8   0   -0.57    1.93                                                    
   1   8   0    1.12    1.85                                                    
  -1   8   0   -0.34    1.15                                                    
   1   8   0   -0.71    1.26                                                    
   1   9   0    0.65    2.32                                                    
  -1   9   0    0.66    1.67                                                    
   1   9   0    1.69    1.43                                                    
   1  -9   0    2.17    1.59                                                    
  -1   9   0    1.21    1.33                                                    
  -1  10   0    0.48    1.30                                                    
   1 -10   0   -0.63    1.59                                                    
  -1  10   0    1.53    2.17                                                    
   1  10   0    0.50    1.19                                                    
   1  10   0   -0.75    2.05                                                    
  -1  11   0  641.65   24.54                                                    
   1  11   0  728.34   25.45                                                    
  -1  11   0  760.05   28.35                                                    
   1 -11   0  702.48   25.40                                                    
  -1  11   0  691.97   30.25                                                    
  -1 -11   0  692.44   25.41                                                    
  -1 -11   0  732.32   24.50                                                    
   1  11   0  662.78   29.97                                                    
   1 -11   0  698.98   24.49                                                    
   1 -11   0  771.60   29.65                                                    
  -1  11   0  689.50   25.38                                                    
  -1  12   0   -0.66    1.49                                                    
   1  12   0    0.98    1.96                                                    
  -1 -12   0    0.27    1.25                                                    
   1 -12   0    0.61    0.77                                                    
   1  12   0   -0.48    0.74                                                    
  -1 -12   0   -0.15    0.72                                                    
   1 -12   0    0.27    1.22                                                    
  -1  12   0    0.36    0.92                                                    
  -1  12   0    1.00    2.26                                                    
  -1  12   0   -0.27    1.28                                                    
   1  12   0   -0.27    1.19                                                    
   1 -12   0   -0.84    1.42                                                    
   1  13   0  438.16   16.08                                                    
   1 -13   0  431.99   15.78                                                    
  -1  13   0  422.48   15.98                                                    
   1  13   0  419.07   21.92                                                    
  -1 -13   0  420.26   15.46                                                    
   1  13   0  442.51   16.89                                                    
  -1  13   0  370.42   21.37                                                    
  -1 -13   0  452.15   16.94                                                    
   1 -13   0  430.76   16.90                                                    
   1  13   0  428.03   15.79                                                    
  -1 -13   0  428.08   15.72                                                    
  -1  13   0  418.64   16.77                                                    
  -1 -14   0   -0.68    1.49                                                    
   1 -14   0    0.84    0.82                                                    
  -1  14   0    1.26    2.68                                                    
  -1 -14   0   -0.16    0.78                                                    
  -1  14   0   -0.22    0.93                                                    
   1  14   0   -1.34    1.39                                                    
   1  14   0    1.24    2.29                                                    
   1 -14   0   -1.02    1.38                                                    
  -1  14   0    1.69    1.53                                                    
   1 -14   0    0.39    0.85                                                    
   1  14   0   -0.46    0.99                                                    
   1  14   0    0.78    0.95                                                    
  -1 -14   0    0.19    0.88                                                    
   1  15   0  112.86    5.75                                                    
   1  15   0  106.21    6.41                                                    
   1  15   0  114.54    5.51                                                    
   1 -15   0  117.42    6.63                                                    
  -1 -15   0  114.82    5.51                                                    
  -1  15   0  118.41    6.62                                                    
   1 -15   0  134.42    5.76                                                    
  -1  15   0  116.99    5.79                                                    
  -1 -15   0  117.76    6.56                                                    
  -1 -15   0  113.99    5.31                                                    
  -1 -16   0   -0.23    1.05                                                    
  -1 -16   0    0.21    0.99                                                    
  -1  16   0   -0.27    1.11                                                    
   1  16   0    1.72    1.27                                                    
   1  16   0   -0.40    1.55                                                    
  -1 -16   0    1.21    1.67                                                    
  -1  16   0   -0.60    1.46                                                    
   1  16   0    0.23    0.90                                                    
  -1  16   0   -0.81    1.72                                                    
   1 -16   0   -0.40    1.64                                                    
   1  16   0    0.28    1.17                                                    
   1 -16   0   -0.24    1.04                                                    
   1 -17   0   53.76    4.45                                                    
  -1  17   0   52.80    3.85                                                    
  -1 -17   0   53.52    4.46                                                    
   1  17   0   53.20    3.71                                                    
   1  17   0   51.17    3.38                                                    
  -1 -17   0   54.78    3.53                                                    
   1 -17   0   48.81    3.48                                                    
   1  17   0   54.44    4.44                                                    
  -1  17   0   50.44    3.63                                                    
  -1  17   0   53.23    4.43                                                    
  -1  17   0   53.48    3.54                                                    
  -1 -17   0   57.16    3.42                                                    
   1  17   0   52.71    3.73                                                    
  -1  18   0   -0.29    1.15                                                    
  -1 -18   0    0.89    1.87                                                    
  -1  18   0    0.45    2.00                                                    
  -1  18   0    0.63    1.30                                                    
   1  18   0    0.75    1.01                                                    
  -1  18   0    1.62    1.12                                                    
  -1 -18   0    0.27    1.23                                                    
   1  18   0   -0.30    1.34                                                    
   1 -18   0    1.42    1.21                                                    
  -1 -18   0   -0.25    1.12                                                    
   1  18   0    0.45    1.94                                                    
   1 -18   0    0.89    2.19                                                    
   1  19   0   99.08    5.34                                                    
   1 -19   0   90.36    6.13                                                    
   1  19   0   98.97    5.09                                                    
  -1 -19   0  101.67    6.34                                                    
   1 -19   0   94.67    5.23                                                    
  -1 -19   0   96.91    5.31                                                    
  -1  19   0   98.58    5.25                                                    
   1  19   0   94.38    6.21                                                    
  -1  19   0  100.53    5.47                                                    
  -1  19   0  107.63    6.56                                                    
   1 -19   0  107.84    5.60                                                    
   1  19   0   94.16    5.38                                                    
  -1 -19   0   83.74    4.93                                                    
  -1  19   0  103.42    5.38                                                    
  -1  20   0    1.09    1.19                                                    
  -1  20   0    0.52    1.14                                                    
   1  20   0   -0.60    1.19                                                    
   1 -20   0   -0.55    1.25                                                    
   1  20   0    0.77    1.17                                                    
   1  20   0   -0.44    1.77                                                    
  -1  20   0    0.88    1.73                                                    
   1 -20   0   -0.90    1.36                                                    
  -1 -20   0   -0.88    2.02                                                    
   1 -20   0    0.44    1.73                                                    
  -1 -20   0    2.33    1.24                                                    
  -1 -20   0    0.25    1.09                                                    
   1  20   0   -1.66    1.08                                                    
  -1  20   0    1.93    1.40                                                    
  -1  21   0   24.74    2.29                                                    
  -1 -21   0   24.38    2.48                                                    
   1  21   0   26.10    2.46                                                    
  -1  21   0   22.39    2.25                                                    
  -1  21   0   23.19    3.05                                                    
   1 -21   0   25.21    2.41                                                    
   1  21   0   30.70    3.24                                                    
   1  21   0   25.41    2.29                                                    
  -1 -21   0   26.79    3.10                                                    
   1 -21   0   24.09    2.57                                                    
  -1  21   0   23.33    2.27                                                    
  -1  22   0   -0.90    0.99                                                    
  -1 -22   0    1.59    1.23                                                    
   1  22   0    1.86    1.64                                                    
  -1 -22   0   -1.11    1.45                                                    
  -1  22   0    0.74    1.34                                                    
   1 -22   0   -0.27    1.18                                                    
   1  22   0   -0.23    1.06                                                    
   1 -23   0   14.01    1.83                                                    
  -1  23   0   10.13    1.92                                                    
  -1 -23   0   15.13    1.76                                                    
   1  23   0   11.13    1.97                                                    
   1 -24   0    0.20    0.95                                                    
  -1  24   0    2.03    1.23                                                    
  -1 -24   0   -0.60    0.99                                                    
   1  24   0    0.51    1.25                                                    
   2   0   0  718.32   24.04                                                    
  -2   0   0  687.85   23.67                                                    
  -2   0   0  690.96   23.96                                                    
   2   1   0    0.21    0.58                                                    
   2   1   0   -0.15    0.77                                                    
   2  -1   0   -0.28    0.56                                                    
  -2  -1   0   -0.05    0.32                                                    
  -2  -1   0    0.10    0.53                                                    
  -2   1   0    0.19    0.59                                                    
  -2   1   0    0.10    0.49                                                    
  -2  -1   0    2.12    0.39                                                    
  -2   1   0    0.52    0.36                                                    
   2  -1   0   -0.35    0.44                                                    
  -2  -2   0  184.28    7.55                                                    
   2  -2   0  185.24    6.80                                                    
   2  -2   0  165.01    6.97                                                    
  -2   2   0  164.04    6.65                                                    
  -2  -2   0  183.64    7.14                                                    
  -2  -2   0  192.84    6.69                                                    
  -2   2   0  181.97    7.10                                                    
   2   2   0  178.29    7.46                                                    
  -2  -3   0   -0.11    0.59                                                    
   2   3   0   -0.69    1.24                                                    
  -2   3   0    0.11    0.68                                                    
   2   3   0    0.51    0.77                                                    
   2  -3   0    0.13    0.58                                                    
  -2  -3   0    0.24    1.33                                                    
  -2   3   0   -0.72    0.85                                                    
   2  -3   0   -0.17    0.88                                                    
  -2  -3   0    0.53    0.99                                                    
   2   4   0   11.30    1.61                                                    
   2  -4   0   12.16    1.35                                                    
  -2   4   0   12.70    2.19                                                    
  -2   4   0    8.06    1.49                                                    
  -2  -4   0   12.61    1.24                                                    
   2   4   0    6.85    1.63                                                    
  -2  -4   0   11.30    1.68                                                    
  -2   4   0   13.91    1.38                                                    
   2   4   0   13.21    1.46                                                    
  -2  -5   0    0.27    1.27                                                    
  -2   5   0    2.16    1.83                                                    
   2   5   0   -0.35    1.56                                                    
  -2   5   0    0.57    1.06                                                    
   2   5   0   -0.42    1.01                                                    
   2  -5   0    0.20    0.84                                                    
  -2   5   0    0.37    0.82                                                    
  -2  -5   0    0.17    0.85                                                    
   2   5   0    0.27    1.00                                                    
  -2   6   0  139.10    7.76                                                    
   2   6   0  147.40    7.75                                                    
   2   6   0  153.77    6.79                                                    
  -2   6   0  134.49    6.39                                                    
   2   7   0    0.31    1.20                                                    
  -2   7   0   -1.12    1.05                                                    
  -2  -7   0    0.80    0.64                                                    
  -2   7   0   -0.51    1.72                                                    
  -2   7   0    0.28    0.41                                                    
   2   7   0    1.48    2.11                                                    
   2  -7   0    0.40    1.42                                                    
   2  -8   0   17.42    2.60                                                    
   2   8   0   18.40    3.12                                                    
  -2   8   0   13.69    2.90                                                    
   2   8   0   14.19    2.16                                                    
  -2   8   0   18.48    2.19                                                    
  -2   9   0   -0.69    1.80                                                    
   2   9   0    1.99    1.95                                                    
  -2   9   0    0.40    1.00                                                    
   2  -9   0   -0.55    1.76                                                    
  -2  10   0  219.12   10.71                                                    
   2 -10   0  232.86   11.83                                                    
   2  10   0  210.57   12.31                                                    
  -2  10   0  193.55   12.31                                                    
  -2  11   0    0.63    0.78                                                    
   2 -11   0    0.27    0.67                                                    
  -2 -11   0    0.25    1.16                                                    
  -2  11   0   -0.90    1.80                                                    
   2 -11   0   -0.49    1.34                                                    
  -2  11   0   -0.56    1.26                                                    
  -2  11   0    0.49    1.24                                                    
   2  11   0   -0.87    1.98                                                    
  -2 -11   0    0.25    0.64                                                    
   2  11   0   -0.73    1.26                                                    
   2  11   0    0.17    0.92                                                    
   2 -11   0   -2.20    1.57                                                    
   2  12   0   63.04    3.94                                                    
  -2  12   0   63.20    6.80                                                    
   2  12   0   53.43    6.45                                                    
   2  12   0   58.74    3.15                                                    
  -2 -12   0   66.58    3.21                                                    
   2 -12   0   66.16    4.04                                                    
  -2  12   0   70.18    5.73                                                    
  -2 -12   0   52.96    3.75                                                    
   2 -12   0   62.37    3.22                                                    
  -2  12   0   58.32    3.29                                                    
  -2  12   0   55.67    3.27                                                    
  -2 -12   0   62.94    2.97                                                    
   2 -12   0   55.51    5.80                                                    
  -2  12   0   62.37    3.94                                                    
   2 -13   0   -0.96    2.05                                                    
   2 -13   0    0.31    1.44                                                    
  -2 -13   0   -0.17    0.78                                                    
  -2  13   0    0.60    0.87                                                    
  -2 -13   0    0.17    0.70                                                    
  -2  13   0    3.44    2.45                                                    
  -2  13   0    0.62    1.38                                                    
  -2 -13   0   -1.85    1.58                                                    
  -2 -13   0    0.42    0.66                                                    
   2  13   0   -0.17    0.72                                                    
   2 -13   0    0.18    0.84                                                    
   2  13   0    1.11    2.38                                                    
   2  13   0    0.61    1.38                                                    
  -2  13   0   -0.20    0.88                                                    
  -2  13   0    0.75    1.40                                                    
   2 -14   0  134.00    7.07                                                    
   2  14   0  131.92    6.96                                                    
  -2 -14   0  135.90    5.99                                                    
   2  14   0  145.75   11.51                                                    
  -2 -14   0  132.84    5.76                                                    
  -2 -14   0  131.52    5.93                                                    
  -2  14   0  125.70    6.10                                                    
   2 -14   0  132.24    6.03                                                    
  -2  14   0  133.07    6.99                                                    
  -2 -14   0  133.90    7.07                                                    
   2  14   0  142.83    6.05                                                    
  -2  14   0  138.31    6.21                                                    
   2  15   0    0.21    0.88                                                    
  -2  15   0   -0.24    0.94                                                    
   2 -15   0    0.45    0.92                                                    
  -2 -15   0   -0.21    0.91                                                    
  -2  15   0    0.72    0.99                                                    
   2 -15   0    1.51    1.71                                                    
   2 -15   0    0.40    0.86                                                    
   2  15   0   -0.75    1.74                                                    
  -2 -15   0   -0.75    1.52                                                    
  -2  15   0   -0.38    1.47                                                    
  -2 -15   0    0.74    0.78                                                    
   2  16   0    1.42    1.27                                                    
  -2 -16   0    0.41    0.87                                                    
   2 -16   0    1.35    1.05                                                    
   2 -16   0    2.74    1.14                                                    
  -2 -16   0    4.45    1.98                                                    
   2  16   0    1.33    0.90                                                    
  -2  16   0   -0.41    1.74                                                    
   2  16   0   -0.28    1.35                                                    
   2  16   0    1.62    1.83                                                    
  -2  16   0    1.05    1.15                                                    
  -2 -16   0    2.33    1.07                                                    
   2 -16   0    2.04    1.80                                                    
  -2 -17   0    0.86    1.81                                                    
   2  17   0    0.47    0.83                                                    
   2  17   0    0.30    1.23                                                    
   2  17   0   -0.87    1.37                                                    
   2 -17   0   -0.25    1.09                                                    
  -2  17   0    0.55    1.21                                                    
  -2 -17   0    0.76    1.13                                                    
  -2  17   0   -0.64    1.48                                                    
   2  17   0   -0.43    1.66                                                    
  -2  17   0    0.43    1.60                                                    
   2 -17   0   -0.54    1.12                                                    
   2 -17   0   -0.43    1.70                                                    
  -2 -17   0    0.23    1.16                                                    
  -2 -18   0    9.78    2.49                                                    
   2  18   0    8.51    1.86                                                    
  -2 -18   0   13.86    1.72                                                    
  -2  18   0    8.95    2.39                                                    
  -2  18   0    7.39    1.80                                                    
   2 -18   0   10.13    1.82                                                    
  -2  18   0    9.53    1.71                                                    
   2  18   0   10.63    1.86                                                    
   2  18   0    6.70    2.08                                                    
  -2 -18   0   10.59    1.79                                                    
   2 -18   0   11.47    1.82                                                    
   2  18   0    7.15    1.45                                                    
   2 -18   0    8.52    2.51                                                    
  -2  19   0    2.19    1.34                                                    
   2  19   0    0.63    1.29                                                    
   2  19   0   -0.45    1.74                                                    
  -2 -19   0   -0.73    1.13                                                    
   2 -19   0   -0.90    1.80                                                    
   2  19   0   -0.55    1.20                                                    
  -2  19   0    1.35    1.93                                                    
  -2 -19   0    0.45    1.79                                                    
  -2  19   0   -0.31    1.42                                                    
   2  19   0    0.94    1.01                                                    
  -2 -19   0    1.13    1.23                                                    
   2 -19   0    0.30    1.30                                                    
  -2 -20   0   78.03    5.39                                                    
  -2  20   0   77.24    4.53                                                    
  -2  20   0   65.53    4.13                                                    
  -2  20   0   74.39    4.41                                                    
   2  20   0   73.20    4.25                                                    
  -2 -20   0   77.97    4.59                                                    
  -2  20   0   84.68    5.61                                                    
   2  20   0   73.80    5.39                                                    
   2 -20   0   71.70    4.57                                                    
   2  20   0   81.40    4.70                                                    
  -2  21   0    0.76    1.03                                                    
  -2  21   0   -0.73    1.22                                                    
   2 -21   0   -1.34    1.40                                                    
  -2 -21   0    1.64    1.85                                                    
  -2  21   0   -0.41    1.86                                                    
   2  21   0    1.97    1.41                                                    
   2  21   0   -0.41    1.97                                                    
  -2 -21   0    1.11    1.19                                                    
   2 -21   0    0.58    1.16                                                    
  -2 -22   0   -1.10    1.64                                                    
   2  22   0   -1.21    1.20                                                    
   2 -22   0    1.35    1.14                                                    
  -2  22   0    0.56    0.97                                                    
  -2 -22   0    1.03    1.19                                                    
   2  22   0    0.74    1.67                                                    
  -2  22   0   -0.22    1.11                                                    
  -2  22   0    1.10    1.62                                                    
   2 -22   0   -0.24    1.15                                                    
  -2  23   0    1.56    1.37                                                    
   2  23   0   -0.19    0.91                                                    
  -2 -23   0   -0.69    1.06                                                    
   2 -23   0   -0.24    0.97                                                    
   2  23   0    1.57    1.48                                                    
   2 -24   0   -0.20    0.82                                                    
   2  24   0    0.50    1.07                                                    
  -2  24   0    0.74    1.14                                                    
  -2 -24   0    0.96    0.82                                                    
  -3   0   0   -0.30    0.52                                                    
   3   0   0    0.05    0.35                                                    
  -3   0   0    0.64    0.73                                                    
   3   0   0    0.42    0.73                                                    
   3   1   0 1212.62   43.64                                                    
  -3  -1   0 1254.11   42.92                                                    
   3  -1   0 1306.10   43.47                                                    
  -3  -1   0 1284.87   42.95                                                    
   3  -1   0 1187.21   43.51                                                    
   3  -1   0 1250.48   43.16                                                    
  -3   1   0 1306.31   43.48                                                    
  -3   1   0 1292.62   43.00                                                    
  -3   1   0 1293.69   43.51                                                    
  -3  -1   0 1289.17   43.58                                                    
   3  -2   0    0.31    0.88                                                    
   3   2   0   -0.23    0.37                                                    
  -3  -2   0    0.55    0.56                                                    
   3   2   0   -0.72    1.28                                                    
   3  -2   0   -0.12    0.64                                                    
   3   2   0    0.18    0.89                                                    
  -3   2   0   -0.50    0.77                                                    
  -3  -2   0    1.88    0.99                                                    
  -3   2   0    0.38    0.54                                                    
  -3  -2   0    0.17    0.49                                                    
  -3   2   0   -0.15    0.87                                                    
   3   3   0 1207.73   40.64                                                    
   3  -3   0 1242.89   41.60                                                    
   3   3   0 1251.85   42.34                                                    
  -3   3   0 1187.83   41.65                                                    
   3  -3   0 1173.51   41.15                                                    
  -3  -3   0 1219.79   40.88                                                    
  -3   3   0 1119.99   40.90                                                    
  -3  -3   0 1206.92   42.42                                                    
  -3  -3   0 1193.99   41.67                                                    
  -3   4   0    0.15    0.80                                                    
  -3  -4   0   -1.25    1.42                                                    
   3  -4   0    0.24    1.04                                                    
   3  -4   0   -0.18    0.84                                                    
   3   4   0   -0.33    1.50                                                    
  -3  -4   0    1.15    0.70                                                    
   3   4   0    0.24    1.01                                                    
  -3   4   0   -1.53    1.06                                                    
   3  -5   0 1070.74   38.58                                                    
  -3  -5   0 1060.90   38.64                                                    
  -3   5   0 1042.39   37.68                                                    
   3   5   0 1105.44   38.54                                                    
   3   5   0 1141.40   39.45                                                    
  -3  -5   0 1087.66   37.55                                                    
  -3   6   0    0.70    0.90                                                    
   3   6   0   -0.45    1.92                                                    
  -3  -6   0    0.36    1.37                                                    
   3  -6   0   -1.04    1.37                                                    
   3  -7   0   89.22    5.97                                                    
  -3  -7   0  100.72    4.80                                                    
  -3   7   0  109.72    5.55                                                    
   3   7   0  103.80    6.74                                                    
   3   8   0    1.81    2.03                                                    
  -3  -8   0    0.96    0.71                                                    
   3  -8   0    0.97    1.37                                                    
  -3   8   0   -0.34    1.05                                                    
  -3   9   0   72.87    4.68                                                    
   3  -9   0   71.18    5.31                                                    
   3   9   0   64.88    5.86                                                    
   3 -10   0   -0.22    1.25                                                    
  -3 -10   0   -0.22    1.11                                                    
   3 -10   0    0.65    1.46                                                    
  -3  10   0    0.95    1.19                                                    
   3  10   0    0.22    1.24                                                    
   3  10   0    0.79    2.23                                                    
   3 -11   0  371.53   13.62                                                    
   3 -11   0  371.85   14.51                                                    
   3 -11   0  363.56   17.79                                                    
  -3 -11   0  373.15   13.49                                                    
  -3 -11   0  373.49   14.51                                                    
   3  11   0  359.85   14.44                                                    
   3  11   0  364.21   18.64                                                    
  -3  11   0  368.12   13.82                                                    
  -3  11   0  386.67   14.59                                                    
  -3  11   0  378.38   16.75                                                    
   3 -12   0    0.85    1.69                                                    
   3 -12   0   -0.16    0.79                                                    
  -3  12   0   -0.75    0.87                                                    
  -3 -12   0   -0.56    1.42                                                    
   3 -12   0    0.28    1.22                                                    
   3  12   0   -0.56    1.29                                                    
  -3  12   0    0.28    1.25                                                    
   3  12   0    1.01    2.02                                                    
   3  12   0   -0.39    0.87                                                    
   3  12   0   -0.45    0.76                                                    
  -3 -12   0    0.44    0.72                                                    
  -3 -12   0    0.64    0.78                                                    
  -3  12   0    0.18    0.76                                                    
  -3  12   0   -0.65    1.39                                                    
  -3  13   0  150.76    9.51                                                    
   3  13   0  147.38   11.16                                                    
   3  13   0  125.62    5.84                                                    
  -3 -13   0  134.62    5.70                                                    
  -3 -13   0  139.62    5.94                                                    
  -3  13   0  145.03    7.11                                                    
   3 -13   0  133.62   10.01                                                    
  -3 -13   0  141.07    7.00                                                    
   3 -13   0  148.00    7.11                                                    
  -3  13   0  136.23    6.23                                                    
   3 -13   0  143.86    6.12                                                    
   3  13   0  131.62    6.23                                                    
  -3  13   0  136.20    6.18                                                    
  -3 -13   0  142.41    6.06                                                    
   3  13   0  137.58    6.94                                                    
  -3  14   0    1.10    1.01                                                    
   3  14   0   -0.35    1.38                                                    
   3  14   0   -0.24    1.10                                                    
  -3 -14   0   -0.76    1.51                                                    
   3  14   0    0.18    0.79                                                    
  -3  14   0    0.46    0.91                                                    
   3 -14   0   -1.09    1.64                                                    
  -3 -14   0   -0.19    0.81                                                    
  -3 -14   0   -0.16    0.72                                                    
  -3 -14   0    0.35    1.59                                                    
   3 -14   0   -0.21    0.92                                                    
   3 -14   0   -0.35    1.38                                                    
   3  14   0    1.26    2.53                                                    
  -3 -14   0   -0.19    0.79                                                    
  -3  14   0   -0.70    1.56                                                    
  -3  15   0   17.45    2.01                                                    
  -3  15   0   24.37    2.20                                                    
  -3 -15   0   18.27    1.85                                                    
  -3  15   0   16.04    2.46                                                    
   3  15   0   18.42    1.79                                                    
   3  15   0   17.39    2.47                                                    
  -3 -15   0   14.60    1.75                                                    
  -3 -15   0   19.44    1.78                                                    
   3 -15   0   23.00    2.79                                                    
  -3 -15   0   21.24    2.76                                                    
   3 -15   0   18.56    1.81                                                    
   3 -15   0   23.30    2.10                                                    
  -3 -16   0   -0.65    0.94                                                    
   3  16   0   -0.28    1.22                                                    
  -3 -16   0    1.85    1.14                                                    
   3  16   0    0.41    1.51                                                    
   3 -16   0    0.46    1.06                                                    
  -3 -16   0    1.63    1.69                                                    
  -3 -16   0    0.40    0.82                                                    
  -3  16   0    0.51    1.12                                                    
   3  16   0    0.64    0.99                                                    
  -3  16   0    0.80    1.09                                                    
  -3  16   0   -0.41    1.64                                                    
   3 -16   0    0.51    1.02                                                    
   3 -16   0   -0.82    1.84                                                    
  -3 -17   0  124.92    5.73                                                    
   3  17   0  116.83    5.68                                                    
  -3 -17   0  117.44    5.85                                                    
  -3  17   0  123.22    6.02                                                    
  -3  17   0  127.63    7.16                                                    
  -3  17   0  135.10    6.30                                                    
   3 -17   0  113.24    6.92                                                    
  -3 -17   0  124.85    7.11                                                    
   3 -17   0  123.82    6.00                                                    
   3  17   0  102.20    5.90                                                    
   3 -17   0  115.42    6.07                                                    
   3  17   0  124.01    7.15                                                    
  -3 -18   0   -1.33    1.93                                                    
   3  18   0    0.28    1.17                                                    
   3  18   0   -0.45    1.79                                                    
  -3  18   0   -0.90    1.73                                                    
  -3 -18   0   -0.23    0.93                                                    
  -3  18   0   -0.29    1.18                                                    
  -3 -18   0    0.27    1.14                                                    
  -3  18   0   -0.33    1.41                                                    
   3  18   0    0.23    1.06                                                    
   3 -18   0    0.90    1.92                                                    
  -3  18   0    0.27    1.06                                                    
   3 -18   0    0.27    1.27                                                    
   3 -18   0   -0.29    1.16                                                    
  -3  19   0  102.44    5.32                                                    
  -3 -19   0  114.83    6.63                                                    
   3 -19   0  111.01    5.76                                                    
  -3  19   0   97.35    6.44                                                    
   3  19   0  100.56    6.42                                                    
   3  19   0  104.08    5.77                                                    
   3 -19   0  104.80    5.57                                                    
  -3 -19   0  104.89    5.51                                                    
  -3  19   0  107.53    5.81                                                    
   3  19   0   99.89    5.07                                                    
   3  19   0  104.74    5.49                                                    
   3  20   0    2.18    1.56                                                    
   3 -20   0   -0.29    1.26                                                    
   3 -20   0    1.21    1.23                                                    
  -3 -20   0   -0.28    1.09                                                    
   3  20   0    2.18    1.89                                                    
  -3  20   0   -0.43    1.92                                                    
  -3 -20   0   -0.43    1.79                                                    
  -3  20   0   -0.29    1.46                                                    
  -3 -21   0    0.40    1.75                                                    
  -3  21   0   -0.26    1.05                                                    
  -3 -21   0    0.27    1.13                                                    
  -3  21   0   -0.40    1.65                                                    
  -3  21   0    0.74    1.15                                                    
   3  21   0    0.57    1.21                                                    
   3  21   0   -0.81    1.63                                                    
   3 -21   0   -0.29    1.30                                                    
   3  22   0   -0.74    1.08                                                    
  -3 -22   0   -0.72    1.51                                                    
   3  22   0    1.81    1.69                                                    
   3 -22   0   -0.54    1.18                                                    
  -3  22   0    0.23    1.09                                                    
  -3  22   0   -0.19    0.99                                                    
  -3 -22   0   -0.50    1.08                                                    
  -3  22   0   -0.36    1.39                                                    
   3 -23   0    0.70    1.09                                                    
   3  23   0    2.15    1.08                                                    
  -3 -23   0    2.14    1.51                                                    
  -3  23   0   -0.61    1.38                                                    
   3  23   0    1.84    1.25                                                    
   3 -23   0    0.21    1.03                                                    
  -3 -23   0    2.64    1.12                                                    
  -3 -24   0   -0.18    0.83                                                    
   3  24   0    1.22    1.12                                                    
   3 -24   0   -0.19    0.91                                                    
   4   0   0 9999.00  327.03                                                    
   4   0   0 9671.94  326.06                                                    
   4   0   0 9894.36  327.30                                                    
  -4   0   0 9679.36  326.41                                                    
  -4   0   0 9871.72  327.10                                                    
  -4   1   0   -0.47    0.60                                                    
  -4  -1   0    0.67    0.54                                                    
   4  -1   0    0.82    0.97                                                    
  -4  -1   0   -0.74    0.92                                                    
   4  -1   0    0.19    0.93                                                    
   4   1   0   -0.41    1.00                                                    
  -4  -1   0    0.20    0.66                                                    
  -4   1   0    0.17    0.89                                                    
  -4   2   0 1537.69   52.40                                                    
   4  -2   0 1500.14   52.09                                                    
   4   2   0 1586.68   53.52                                                    
   4   2   0 1519.95   52.78                                                    
   4  -2   0 1546.94   52.44                                                    
  -4   2   0 1482.48   52.52                                                    
  -4  -2   0 1577.93   51.75                                                    
  -4  -2   0 1470.45   52.61                                                    
  -4   2   0 1491.12   51.72                                                    
  -4  -3   0   -0.25    0.59                                                    
  -4  -3   0   -0.13    0.72                                                    
  -4   3   0    0.72    1.10                                                    
  -4   3   0   -0.13    0.69                                                    
   4   3   0    0.34    1.53                                                    
   4  -3   0   -1.27    0.87                                                    
  -4  -3   0    0.49    1.21                                                    
  -4   3   0   -0.21    1.08                                                    
   4  -3   0   -0.22    1.03                                                    
  -4  -4   0  350.60   14.55                                                    
   4  -4   0  373.13   14.50                                                    
  -4   4   0  370.60   14.60                                                    
  -4   4   0  384.57   13.69                                                    
   4   4   0  364.01   15.29                                                    
   4   4   0  355.32   13.17                                                    
   4   4   0  371.05   14.47                                                    
   4  -4   0  374.56   14.07                                                    
   4  -5   0   -0.31    1.33                                                    
  -4  -5   0    0.33    1.23                                                    
  -4   5   0    0.40    0.82                                                    
   4   5   0    2.15    1.78                                                    
   4   6   0 3660.24  122.58                                                    
   4  -6   0 3549.33  121.39                                                    
  -4   6   0 3500.11  120.23                                                    
  -4  -6   0 3522.73  121.55                                                    
   4   7   0    1.12    1.90                                                    
  -4  -7   0   -0.45    1.59                                                    
   4  -7   0    1.29    1.52                                                    
  -4   7   0    0.29    0.92                                                    
  -4   8   0  390.80   15.13                                                    
   4  -8   0  354.38   16.05                                                    
  -4  -8   0  360.70   14.20                                                    
   4   8   0  348.55   16.86                                                    
   4   9   0   -0.73    1.82                                                    
   4  -9   0    0.58    1.57                                                    
  -4   9   0    0.81    1.27                                                    
  -4  -9   0    0.25    0.74                                                    
  -4  10   0  381.25   14.44                                                    
   4  10   0  390.61   14.43                                                    
  -4 -10   0  328.80   13.89                                                    
   4  10   0  359.17   18.26                                                    
  -4  10   0  389.49   16.28                                                    
  -4  10   0  371.59   13.75                                                    
   4 -10   0  382.12   14.41                                                    
   4 -10   0  384.49   17.48                                                    
  -4 -10   0  381.65   14.38                                                    
  -4  11   0   -1.69    1.59                                                    
  -4 -11   0    0.13    0.67                                                    
   4  11   0    2.34    1.25                                                    
  -4  11   0   -0.36    0.89                                                    
  -4 -11   0    0.15    0.73                                                    
  -4  11   0   -0.53    1.26                                                    
   4 -11   0    0.75    1.71                                                    
   4 -11   0    0.79    1.21                                                    
  -4 -11   0    0.52    1.28                                                    
   4  11   0    0.93    1.98                                                    
  -4  12   0  114.21    5.47                                                    
   4 -12   0  118.57    5.33                                                    
  -4 -12   0  120.86    6.21                                                    
  -4 -12   0  110.99    5.27                                                    
   4  12   0  116.08    6.12                                                    
  -4  12   0  114.52    6.12                                                    
   4 -12   0  115.88    6.14                                                    
  -4  12   0  127.23    5.48                                                    
   4  12   0  127.17    5.25                                                    
  -4 -12   0  122.15    5.21                                                    
  -4  12   0  125.07    8.21                                                    
   4 -12   0  144.25    9.60                                                    
  -4 -13   0   -0.38    0.90                                                    
   4  13   0    1.29    1.37                                                    
  -4  13   0   -0.20    0.91                                                    
   4  13   0    0.33    0.73                                                    
  -4 -13   0    0.67    0.79                                                    
   4 -13   0    0.33    1.54                                                    
   4 -13   0   -0.97    1.64                                                    
  -4 -13   0    0.28    0.61                                                    
  -4  13   0    0.22    1.01                                                    
   4  13   0    0.90    1.11                                                    
  -4 -13   0    0.32    1.44                                                    
  -4 -13   0    0.69    1.38                                                    
   4  13   0    3.48    2.48                                                    
  -4  13   0    0.65    1.42                                                    
  -4  13   0    2.28    1.72                                                    
   4 -13   0   -0.19    0.89                                                    
  -4 -14   0  382.99   13.87                                                    
   4  14   0  355.06   13.69                                                    
  -4 -14   0  373.76   15.17                                                    
   4  14   0  381.16   15.20                                                    
  -4  14   0  367.87   14.06                                                    
   4  14   0  360.95   14.29                                                    
  -4 -14   0  360.97   13.54                                                    
   4 -14   0  360.98   14.00                                                    
  -4 -14   0  366.09   13.98                                                    
   4  14   0  396.34   21.43                                                    
  -4  14   0  348.84   15.02                                                    
   4 -14   0  384.07   15.27                                                    
  -4  14   0  364.12   14.21                                                    
   4 -14   0  361.04   19.73                                                    
   4 -15   0    0.42    1.00                                                    
  -4  15   0    0.23    1.07                                                    
  -4  15   0   -1.94    1.88                                                    
  -4 -15   0   -0.44    1.03                                                    
  -4  15   0    1.03    1.02                                                    
   4  15   0    1.36    0.93                                                    
   4 -15   0   -0.39    1.72                                                    
  -4 -15   0   -0.42    0.95                                                    
   4 -15   0    0.48    1.07                                                    
  -4 -15   0   -0.38    1.65                                                    
   4  15   0    0.83    1.16                                                    
  -4 -15   0   -0.18    0.73                                                    
   4  15   0    0.38    1.67                                                    
  -4 -16   0   94.75    4.85                                                    
  -4 -16   0  100.19    4.92                                                    
   4 -16   0   95.23    5.98                                                    
  -4  16   0   99.50    6.15                                                    
  -4 -16   0   93.66    4.59                                                    
   4  16   0   94.15    5.30                                                    
   4 -16   0   91.19    4.88                                                    
  -4  16   0   99.00    5.01                                                    
  -4  16   0   89.40    5.05                                                    
  -4 -16   0   88.64    5.87                                                    
   4  16   0   96.14    6.00                                                    
   4 -16   0   89.97    5.02                                                    
   4  16   0   92.12    4.63                                                    
   4  16   0   95.65    5.15                                                    
  -4 -17   0    0.43    1.79                                                    
  -4  17   0    1.50    1.03                                                    
   4  17   0   -0.21    0.83                                                    
  -4  17   0   -0.44    1.84                                                    
   4 -17   0   -0.57    1.23                                                    
   4  17   0   -0.87    1.74                                                    
   4 -17   0   -0.26    1.04                                                    
  -4 -17   0   -0.23    0.99                                                    
  -4  17   0   -0.58    1.19                                                    
  -4 -17   0   -0.25    0.98                                                    
   4  17   0    0.28    1.23                                                    
   4  17   0    0.63    1.36                                                    
   4  18   0  222.53    9.75                                                    
  -4 -18   0  226.71    9.69                                                    
   4  18   0  219.09   10.93                                                    
  -4  18   0  222.61   11.00                                                    
  -4  18   0  240.71   10.07                                                    
  -4 -18   0  232.12   11.00                                                    
   4  18   0  214.26    9.20                                                    
   4 -18   0  237.48   10.04                                                    
   4 -18   0  240.72    9.92                                                    
  -4  19   0   -0.59    1.23                                                    
   4 -19   0    1.15    1.40                                                    
   4  19   0   -0.45    1.75                                                    
  -4 -19   0   -1.33    1.67                                                    
   4 -19   0    0.61    1.34                                                    
  -4 -19   0    0.54    1.06                                                    
  -4  19   0    0.45    1.99                                                    
   4  19   0    0.25    1.10                                                    
  -4  19   0   -0.32    1.43                                                    
   4  20   0  139.56    6.94                                                    
   4 -20   0  124.58    6.67                                                    
  -4  20   0  127.00    6.63                                                    
  -4 -20   0  140.05    7.67                                                    
  -4  20   0  142.25    7.70                                                    
  -4 -20   0  149.31    6.80                                                    
   4 -20   0  139.34    6.82                                                    
  -4  20   0  141.72    6.82                                                    
   4  20   0  133.87    7.62                                                    
   4 -21   0   -0.55    1.30                                                    
   4 -21   0   -0.86    1.42                                                    
   4  21   0    0.87    1.38                                                    
   4  21   0    0.80    1.88                                                    
  -4  21   0    0.25    1.16                                                    
  -4  21   0    0.40    1.74                                                    
  -4 -21   0    0.39    1.81                                                    
  -4 -21   0   -0.26    1.00                                                    
   4  22   0  159.23    7.12                                                    
  -4  22   0  147.95    6.59                                                    
  -4  22   0  156.46    6.92                                                    
   4 -22   0  156.07    7.09                                                    
  -4 -22   0  163.29    7.05                                                    
   4  22   0  162.67    7.86                                                    
  -4  22   0  155.74    7.78                                                    
   4 -22   0  137.65    6.95                                                    
  -4 -22   0  144.98    7.61                                                    
   4  23   0    0.30    1.31                                                    
  -4 -23   0    0.59    1.36                                                    
   4 -23   0   -0.22    1.11                                                    
   4  23   0   -0.60    0.98                                                    
  -4 -23   0    0.21    0.97                                                    
  -4 -24   0   41.46    2.56                                                    
   4  24   0   37.58    2.85                                                    
  -5   0   0   -0.56    0.69                                                    
  -5   0   0    0.43    1.01                                                    
   5   0   0   -0.74    1.07                                                    
   5   0   0   -0.40    1.03                                                    
   5  -1   0 1688.05   59.81                                                    
  -5  -1   0 1696.62   59.77                                                    
  -5  -1   0 1739.92   58.94                                                    
   5   1   0 1769.14   60.03                                                    
  -5   1   0 1759.45   58.71                                                    
   5  -1   0 1720.57   59.52                                                    
  -5   1   0 1716.99   59.58                                                    
  -5   2   0   -0.22    1.10                                                    
   5  -2   0   -0.22    1.12                                                    
  -5   2   0   -0.37    0.62                                                    
  -5  -2   0    0.51    1.20                                                    
   5   2   0    1.13    1.19                                                    
   5   2   0   -0.75    1.73                                                    
   5  -3   0 1643.66   55.85                                                    
   5   3   0 1665.38   57.23                                                    
  -5  -3   0 1498.48   54.87                                                    
  -5  -3   0 1648.60   56.13                                                    
  -5   3   0 1732.90   55.86                                                    
  -5   3   0 1583.56   54.84                                                    
   5  -4   0    0.25    0.97                                                    
  -5  -4   0    0.19    0.84                                                    
  -5   4   0   -0.17    0.70                                                    
  -5  -4   0    0.32    1.22                                                    
   5   4   0    0.88    1.73                                                    
  -5   4   0    0.82    1.26                                                    
  -5  -4   0    0.16    0.58                                                    
   5  -4   0    0.87    1.19                                                    
  -5   5   0 1376.98   45.80                                                    
  -5  -5   0 1387.31   45.89                                                    
   5   5   0 1448.37   48.44                                                    
  -5  -5   0 1348.37   45.57                                                    
   5  -5   0 1405.97   47.08                                                    
  -5  -5   0 1452.24   47.32                                                    
   5  -6   0   -0.39    1.32                                                    
   5   6   0    0.55    1.70                                                    
  -5  -6   0   -1.27    1.40                                                    
   5   6   0    1.00    0.68                                                    
  -5   6   0    0.25    0.87                                                    
  -5  -6   0    0.26    0.89                                                    
  -5   7   0  346.47   13.75                                                    
  -5  -7   0  313.23   13.54                                                    
   5   7   0  337.09   13.02                                                    
  -5  -7   0  332.38   14.95                                                    
   5  -7   0  347.71   14.96                                                    
   5   7   0  364.78   16.14                                                    
  -5   8   0   -0.35    0.96                                                    
   5   8   0   -0.69    1.72                                                    
   5  -8   0   -0.52    1.36                                                    
  -5  -8   0   -0.31    1.01                                                    
  -5  -9   0  646.68   25.58                                                    
   5   9   0  684.92   29.12                                                    
   5  -9   0  752.18   28.30                                                    
  -5   9   0  724.25   26.67                                                    
  -5 -10   0   -0.49    1.22                                                    
  -5 -10   0    0.11    0.64                                                    
  -5 -10   0   -0.62    0.87                                                    
   5  10   0    0.87    1.96                                                    
   5 -10   0   -0.14    0.66                                                    
  -5  10   0    0.98    1.17                                                    
   5 -10   0    0.74    1.25                                                    
   5 -10   0    0.68    1.46                                                    
   5  10   0   -0.25    1.15                                                    
  -5 -10   0   -0.14    0.73                                                    
  -5  10   0    0.51    0.83                                                    
  -5  10   0   -0.50    1.36                                                    
   5 -11   0  713.50   25.87                                                    
   5  11   0  746.81   32.17                                                    
  -5  11   0  713.19   26.15                                                    
  -5 -11   0  733.72   26.88                                                    
  -5  11   0  743.93   26.93                                                    
   5 -11   0  743.92   26.90                                                    
   5 -11   0  784.17   31.02                                                    
  -5 -11   0  736.07   25.94                                                    
   5  11   0  737.12   26.87                                                    
  -5  11   0  822.10   29.68                                                    
  -5 -12   0    1.21    1.52                                                    
   5  12   0   -0.61    1.31                                                    
  -5  12   0   -0.18    0.78                                                    
  -5  12   0   -0.21    0.89                                                    
  -5  12   0   -0.67    1.51                                                    
  -5  12   0    1.23    1.27                                                    
   5 -12   0   -0.88    1.48                                                    
   5  12   0   -1.08    2.00                                                    
  -5 -12   0   -0.18    0.80                                                    
   5  13   0  652.31   24.35                                                    
  -5 -13   0  709.65   25.94                                                    
  -5 -13   0  712.21   28.97                                                    
   5 -13   0  663.37   30.48                                                    
  -5 -13   0  681.73   24.75                                                    
  -5  13   0  702.55   25.96                                                    
  -5  13   0  767.58   29.80                                                    
   5  13   0  708.59   25.94                                                    
  -5  13   0  702.18   25.07                                                    
   5  13   0  705.53   25.10                                                    
   5  13   0  707.88   32.33                                                    
  -5  13   0  680.83   24.70                                                    
   5  14   0    1.32    1.99                                                    
   5 -14   0   -1.11    2.37                                                    
   5  14   0    0.70    0.79                                                    
  -5  14   0    0.74    1.55                                                    
  -5 -14   0   -0.87    1.01                                                    
  -5 -14   0   -0.36    1.50                                                    
   5  14   0    0.52    1.08                                                    
  -5  14   0    0.21    0.91                                                    
  -5  14   0    1.00    1.04                                                    
  -5 -14   0    0.83    1.53                                                    
   5  14   0   -0.36    1.58                                                    
  -5  15   0    1.62    1.16                                                    
  -5 -15   0    1.96    1.73                                                    
  -5 -15   0    1.25    0.94                                                    
   5  15   0    2.75    1.81                                                    
   5  15   0    1.71    1.22                                                    
   5 -15   0    0.44    0.94                                                    
  -5 -15   0    0.70    1.03                                                    
  -5  15   0    1.19    1.64                                                    
   5  15   0    0.93    0.76                                                    
  -5  16   0   -0.42    1.78                                                    
   5  16   0   -0.31    1.27                                                    
  -5 -16   0    0.24    1.06                                                    
   5  16   0    0.39    0.79                                                    
   5  16   0    1.26    1.85                                                    
   5 -16   0    1.73    1.16                                                    
  -5  16   0    1.15    1.11                                                    
  -5 -16   0    0.42    1.76                                                    
   5  16   0   -0.54    1.17                                                    
  -5 -16   0    0.23    1.02                                                    
   5  17   0   50.39    2.96                                                    
  -5  17   0   46.11    3.46                                                    
  -5 -17   0   44.96    3.15                                                    
  -5  17   0   45.80    4.18                                                    
   5  17   0   41.44    3.46                                                    
  -5 -17   0   51.81    3.31                                                    
   5 -17   0   54.16    3.55                                                    
  -5 -17   0   39.68    4.00                                                    
   5  17   0   50.37    4.32                                                    
   5  17   0   41.35    3.24                                                    
  -5 -18   0   -0.44    1.87                                                    
  -5 -18   0    0.47    0.94                                                    
   5 -18   0    0.57    1.23                                                    
  -5  18   0    0.31    1.16                                                    
  -5 -18   0   -0.52    1.05                                                    
   5  18   0    0.33    1.28                                                    
   5  18   0   -0.45    1.82                                                    
  -5  18   0    0.45    1.82                                                    
   5 -19   0  105.74    5.57                                                    
  -5  19   0  103.27    6.48                                                    
  -5  19   0   99.82    5.54                                                    
   5  19   0   99.60    6.32                                                    
  -5 -19   0  102.50    5.33                                                    
  -5 -19   0   94.58    6.21                                                    
  -5  20   0    0.29    1.34                                                    
  -5  20   0    0.58    1.24                                                    
  -5 -20   0    1.04    1.11                                                    
   5  20   0   -0.42    1.66                                                    
  -5  20   0   -0.42    1.80                                                    
  -5 -20   0   -0.42    1.81                                                    
   5 -20   0    0.29    1.22                                                    
  -5  21   0  100.08    5.39                                                    
   5 -21   0  109.39    5.67                                                    
  -5  21   0  110.22    6.37                                                    
  -5 -21   0  115.74    5.57                                                    
  -5  21   0  105.96    5.56                                                    
  -5 -21   0  113.95    6.45                                                    
   5  21   0  114.23    6.50                                                    
   5  21   0  109.59    5.76                                                    
   5 -22   0    0.75    1.19                                                    
  -5  22   0   -0.76    0.99                                                    
  -5 -22   0   -0.22    1.04                                                    
   5  22   0   -1.37    1.41                                                    
   5  22   0    0.25    1.16                                                    
  -5 -22   0   -0.67    1.49                                                    
  -5 -23   0   13.79    2.02                                                    
   5 -23   0   15.46    1.83                                                    
   5  23   0   17.26    1.80                                                    
  -5  23   0   16.25    1.74                                                    
   5  23   0   16.78    2.17                                                    
   5  24   0    1.10    1.10                                                    
  -5  24   0    0.45    1.24                                                    
  -6   0   0 2752.22   94.15                                                    
   6   0   0 2758.13   93.94                                                    
  -6  -1   0    1.10    1.10                                                    
   6  -1   0    0.73    1.19                                                    
  -6   1   0    0.76    1.03                                                    
   6  -1   0    0.28    0.47                                                    
  -6  -2   0   49.20    2.78                                                    
  -6   2   0   64.81    3.80                                                    
   6   2   0   57.50    4.75                                                    
   6  -2   0   61.93    3.77                                                    
  -6  -2   0   60.30    3.98                                                    
  -6  -2   0   56.53    2.94                                                    
   6  -3   0    0.29    1.00                                                    
  -6  -3   0    0.14    0.62                                                    
  -6  -3   0   -0.18    0.75                                                    
   6  -3   0    0.51    1.09                                                    
  -6  -3   0    1.99    1.48                                                    
   6   3   0    0.48    1.84                                                    
  -6  -4   0  188.83    7.81                                                    
  -6  -4   0  211.29    9.52                                                    
  -6  -4   0  188.30    8.18                                                    
   6  -4   0  195.25    9.00                                                    
   6   4   0  214.11   10.44                                                    
  -6  -5   0    0.83    1.66                                                    
  -6  -5   0    0.75    0.95                                                    
   6  -5   0    0.37    1.15                                                    
   6   5   0   -0.56    1.84                                                    
  -6  -6   0   65.65    4.93                                                    
  -6   6   0   60.09    4.39                                                    
  -6  -6   0   63.11    4.06                                                    
   6  -6   0   75.88    4.98                                                    
   6   6   0   70.17    5.72                                                    
   6   7   0    0.67    1.76                                                    
  -6  -7   0    1.59    1.60                                                    
  -6  -7   0   -0.34    1.05                                                    
   6  -7   0    0.48    1.31                                                    
   6   7   0   -0.13    0.39                                                    
  -6  -8   0 1533.71   51.67                                                    
   6  -8   0 1545.95   51.20                                                    
  -6  -8   0 1491.77   49.67                                                    
   6   8   0 1464.46   52.61                                                    
   6  -9   0   -1.25    1.25                                                    
  -6  -9   0   -0.45    1.07                                                    
  -6   9   0    0.24    1.23                                                    
  -6   9   0    0.83    0.85                                                    
  -6  -9   0    0.42    0.81                                                    
  -6  -9   0    0.77    1.24                                                    
   6   9   0   -0.24    1.11                                                    
   6   9   0    1.66    1.88                                                    
  -6  -9   0    0.24    1.29                                                    
  -6  10   0    9.03    1.73                                                    
  -6 -10   0    5.68    1.73                                                    
  -6 -10   0    6.27    1.56                                                    
   6 -10   0    9.67    1.23                                                    
  -6 -10   0    9.01    1.75                                                    
   6  10   0   11.03    1.79                                                    
  -6  10   0    7.36    1.24                                                    
   6 -10   0    9.22    2.59                                                    
  -6 -10   0    9.42    1.01                                                    
  -6 -11   0   -0.36    0.71                                                    
  -6 -11   0   -0.13    0.63                                                    
   6  11   0   -0.29    1.43                                                    
  -6 -11   0   -0.52    0.87                                                    
   6 -11   0    0.80    1.91                                                    
  -6 -11   0    0.59    1.19                                                    
  -6 -11   0    0.58    1.51                                                    
   6 -11   0    0.50    0.73                                                    
  -6  11   0    0.41    0.92                                                    
  -6  11   0    2.64    1.43                                                    
   6  11   0   -1.02    2.04                                                    
   6 -12   0    1.32    0.82                                                    
  -6 -12   0    1.27    1.40                                                    
   6  12   0    2.22    1.44                                                    
  -6  12   0    1.34    0.97                                                    
  -6 -12   0    2.71    1.70                                                    
   6 -12   0    3.60    2.36                                                    
   6  12   0    2.26    2.26                                                    
  -6 -12   0    1.19    0.71                                                    
  -6 -12   0   -0.19    0.81                                                    
  -6  12   0   -0.32    1.48                                                    
  -6 -13   0   -0.69    1.65                                                    
   6  13   0   -0.16    0.67                                                    
   6  13   0    0.35    1.41                                                    
  -6 -13   0    0.21    0.94                                                    
   6 -13   0    0.63    0.89                                                    
  -6  13   0   -0.35    1.48                                                    
  -6 -13   0   -0.77    1.42                                                    
   6  13   0   -1.24    1.88                                                    
  -6 -13   0   -0.17    0.77                                                    
  -6  13   0    0.24    1.08                                                    
  -6 -14   0  546.49   20.66                                                    
   6 -14   0  596.17   20.85                                                    
  -6  14   0  598.05   22.12                                                    
   6  14   0  564.55   21.11                                                    
   6 -14   0  575.25   20.60                                                    
  -6 -14   0  546.66   20.35                                                    
   6  14   0  568.69   21.94                                                    
  -6  14   0  559.91   21.03                                                    
   6  14   0  537.51   20.13                                                    
  -6 -14   0  568.11   21.91                                                    
  -6  15   0    0.41    1.57                                                    
  -6 -15   0   -0.40    1.85                                                    
   6  15   0   -0.18    0.69                                                    
   6 -15   0   -1.02    1.17                                                    
  -6 -15   0   -0.49    1.08                                                    
   6  15   0    0.81    1.67                                                    
   6 -15   0    0.23    1.05                                                    
  -6  15   0    0.28    1.13                                                    
   6  15   0    0.88    1.13                                                    
   6  15   0   -0.53    1.17                                                    
  -6  16   0  434.62   17.88                                                    
   6  16   0  436.91   17.01                                                    
  -6 -16   0  437.41   16.51                                                    
   6 -16   0  416.39   16.52                                                    
   6 -16   0  426.93   16.67                                                    
  -6  16   0  429.92   16.90                                                    
   6  16   0  423.42   17.85                                                    
  -6 -16   0  442.57   17.90                                                    
  -6 -17   0    0.77    1.10                                                    
  -6  17   0    0.89    1.86                                                    
   6  17   0    0.33    1.34                                                    
  -6  17   0    2.48    1.50                                                    
   6 -17   0    0.20    0.70                                                    
   6 -17   0    0.87    1.30                                                    
  -6 -17   0   -0.44    1.85                                                    
   6 -17   0    0.55    1.10                                                    
   6  17   0   -0.44    1.63                                                    
  -6  18   0   47.36    3.53                                                    
   6  18   0   49.92    4.31                                                    
  -6 -18   0   43.55    3.15                                                    
   6 -18   0   47.09    3.40                                                    
  -6  18   0   46.34    4.20                                                    
   6  18   0   51.03    3.83                                                    
  -6 -18   0   47.74    4.21                                                    
   6  19   0    2.31    1.58                                                    
  -6  19   0    0.43    1.83                                                    
   6 -19   0   -0.30    1.28                                                    
   6 -19   0   -0.59    1.31                                                    
  -6 -19   0   -0.86    1.70                                                    
  -6  19   0    1.85    1.56                                                    
   6  20   0    1.25    1.28                                                    
   6  20   0    0.83    1.79                                                    
   6 -20   0    0.29    1.33                                                    
  -6  20   0    1.45    1.40                                                    
   6 -20   0    1.44    1.29                                                    
  -6  20   0    0.29    1.16                                                    
  -6 -20   0    1.63    1.95                                                    
   6 -21   0   -0.81    1.21                                                    
  -6  21   0   -0.24    1.17                                                    
   6  21   0    1.13    1.58                                                    
  -6 -21   0   -0.37    1.53                                                    
  -6  21   0    1.05    1.18                                                    
   6 -21   0   -0.53    1.20                                                    
  -6  22   0   81.05    4.45                                                    
   6  22   0   91.28    5.24                                                    
   6  22   0   77.49    4.51                                                    
  -6  22   0   92.08    4.35                                                    
   6 -22   0   83.03    4.57                                                    
   6 -22   0   90.09    4.61                                                    
  -6 -22   0   81.06    4.30                                                    
  -6 -22   0   89.70    5.23                                                    
  -6 -23   0   -0.69    0.85                                                    
  -6  23   0    0.54    1.24                                                    
   6 -23   0   -0.19    0.94                                                    
   6  23   0   -0.54    1.36                                                    
   6  23   0    0.39    0.94                                                    
  -6 -23   0   -0.53    1.17                                                    
   6 -23   0   -0.62    1.02                                                    
  -7   0   0    0.26    0.60                                                    
  -7   0   0    1.23    1.45                                                    
  -7  -1   0  724.15   22.52                                                    
  -7  -1   0  746.09   24.24                                                    
  -7  -1   0  675.54   22.94                                                    
  -7   1   0  742.78   22.36                                                    
  -7   1   0  730.21   23.96                                                    
   7  -2   0    0.55    0.64                                                    
   7   2   0    1.61    1.82                                                    
  -7   2   0    0.85    0.60                                                    
  -7  -2   0   -0.35    1.18                                                    
  -7  -2   0   -0.15    0.61                                                    
  -7  -3   0  174.77    7.67                                                    
  -7  -3   0  187.42    7.48                                                    
  -7  -3   0  192.44    9.20                                                    
  -7   3   0  194.33    7.68                                                    
  -7   4   0    0.33    1.06                                                    
  -7   4   0    0.19    0.67                                                    
  -7  -4   0    0.17    0.55                                                    
  -7  -4   0   -0.24    0.92                                                    
  -7  -4   0    0.42    1.42                                                    
   7   4   0   -0.59    1.68                                                    
  -7  -5   0  688.65   26.01                                                    
  -7  -5   0  655.59   24.49                                                    
  -7   5   0  664.16   24.05                                                    
  -7   5   0  652.01   25.14                                                    
   7   5   0  657.29   27.20                                                    
  -7  -6   0   -0.52    1.62                                                    
  -7  -6   0   -0.32    0.95                                                    
   7   6   0   -0.69    1.94                                                    
  -7   6   0    0.27    0.77                                                    
  -7   6   0   -1.59    1.41                                                    
  -7   7   0  911.50   35.11                                                    
  -7   7   0  953.84   34.26                                                    
  -7  -7   0  992.11   34.83                                                    
  -7  -7   0  907.75   36.17                                                    
   7   7   0  948.72   37.63                                                    
  -7  -8   0    0.65    1.56                                                    
  -7   8   0   -0.16    0.82                                                    
   7   8   0   -2.45    2.14                                                    
  -7  -8   0    0.70    1.13                                                    
  -7   8   0   -0.71    1.18                                                    
  -7  -8   0    0.43    1.17                                                    
  -7   8   0    0.50    1.24                                                    
  -7  -8   0    0.28    0.70                                                    
  -7   8   0   -0.38    0.81                                                    
   7   8   0    0.23    1.34                                                    
  -7  -9   0  763.80   26.96                                                    
  -7   9   0  751.96   28.41                                                    
  -7  -9   0  756.27   28.54                                                    
  -7   9   0  748.68   26.32                                                    
  -7  -9   0  721.62   26.03                                                    
  -7   9   0  719.01   26.91                                                    
   7   9   0  729.12   26.90                                                    
   7   9   0  781.52   32.17                                                    
  -7   9   0  762.52   29.38                                                    
  -7  -9   0  749.27   28.82                                                    
  -7 -10   0    0.46    0.58                                                    
  -7  10   0    0.40    0.87                                                    
  -7 -10   0    0.94    0.94                                                    
  -7 -10   0    0.56    1.20                                                    
  -7 -10   0   -0.17    0.82                                                    
  -7  10   0   -0.52    1.04                                                    
   7 -10   0   -0.32    0.72                                                    
  -7  10   0   -0.28    1.38                                                    
   7  10   0    0.99    1.83                                                    
   7  10   0    0.28    1.31                                                    
  -7 -10   0    0.84    1.21                                                    
  -7 -11   0    4.38    0.86                                                    
  -7 -11   0    3.18    1.74                                                    
  -7  11   0    5.44    1.83                                                    
  -7  11   0    4.81    1.16                                                    
   7 -11   0    4.82    1.03                                                    
   7  11   0    2.16    1.46                                                    
  -7  11   0    5.28    1.66                                                    
  -7 -11   0    0.61    1.43                                                    
   7  11   0    2.17    2.47                                                    
  -7 -12   0    0.72    1.44                                                    
   7  12   0   -0.34    1.46                                                    
  -7  12   0    0.70    1.18                                                    
  -7 -12   0    1.06    0.72                                                    
  -7  12   0    0.24    1.08                                                    
   7 -12   0   -1.86    1.86                                                    
  -7 -12   0    0.33    1.45                                                    
  -7  12   0    0.34    1.40                                                    
   7 -12   0    0.20    0.81                                                    
   7  12   0   -1.19    2.01                                                    
  -7 -13   0  142.52    6.02                                                    
  -7 -13   0  145.08    6.44                                                    
  -7  13   0  115.01    8.86                                                    
   7 -13   0  144.84   10.69                                                    
   7  13   0  156.28    7.49                                                    
  -7 -13   0  130.73    9.38                                                    
  -7  13   0  140.36    7.35                                                    
   7 -13   0  145.71    6.40                                                    
  -7  13   0  129.18    6.58                                                    
  -7 -13   0  121.31    7.00                                                    
  -7 -14   0   -0.19    0.76                                                    
   7 -14   0   -0.44    0.97                                                    
  -7 -14   0    1.94    1.66                                                    
   7  14   0   -0.56    1.21                                                    
  -7 -14   0    0.24    1.02                                                    
   7 -14   0    0.72    1.03                                                    
  -7  14   0    0.28    1.17                                                    
   7  14   0    0.78    1.70                                                    
  -7  14   0   -0.79    1.63                                                    
  -7 -15   0  310.24   11.59                                                    
  -7 -15   0  289.52   11.85                                                    
   7  15   0  289.27   13.03                                                    
   7 -15   0  294.57   11.92                                                    
   7 -15   0  294.82   11.77                                                    
   7  15   0  290.18   12.22                                                    
  -7 -15   0  280.50   12.91                                                    
  -7  15   0  296.05   12.23                                                    
  -7  15   0  270.84   12.95                                                    
  -7 -16   0   -0.27    1.16                                                    
   7 -16   0   -0.22    0.88                                                    
  -7  16   0   -0.44    1.68                                                    
   7  16   0   -0.87    1.60                                                    
   7 -16   0    0.28    1.22                                                    
   7  16   0   -0.32    1.29                                                    
  -7 -16   0   -0.43    1.84                                                    
  -7 -16   0    0.67    1.00                                                    
   7 -16   0   -0.79    1.11                                                    
  -7  16   0    0.31    1.26                                                    
   7 -17   0  194.87    8.33                                                    
   7 -17   0  202.40    8.98                                                    
   7 -17   0  208.37    9.01                                                    
   7  17   0  196.43    9.88                                                    
  -7  17   0  201.73    9.23                                                    
  -7  17   0  193.50   10.02                                                    
   7  17   0  193.61    9.23                                                    
  -7 -17   0  194.93    8.72                                                    
  -7 -17   0  209.02   10.11                                                    
  -7 -17   0  212.25    8.65                                                    
   7 -18   0   -0.88    1.46                                                    
  -7  18   0   -0.44    1.91                                                    
  -7 -18   0    0.51    1.18                                                    
   7 -18   0    1.78    1.33                                                    
   7  18   0   -0.67    1.49                                                    
  -7 -18   0    0.44    1.75                                                    
  -7  18   0    0.96    1.25                                                    
   7  18   0    1.77    1.67                                                    
  -7 -18   0    0.24    1.05                                                    
  -7 -19   0    0.23    0.98                                                    
   7 -19   0    0.29    1.20                                                    
  -7 -19   0    0.24    1.07                                                    
   7  19   0    0.98    1.42                                                    
  -7 -19   0    2.12    1.63                                                    
   7  19   0    0.43    1.71                                                    
   7 -19   0   -0.29    1.41                                                    
  -7 -20   0   -0.79    1.79                                                    
  -7  20   0   -0.86    1.32                                                    
   7  20   0    1.20    1.71                                                    
  -7 -20   0   -0.70    1.10                                                    
   7 -20   0    0.57    1.40                                                    
   7 -20   0   -0.82    1.19                                                    
   7  20   0    0.62    1.27                                                    
  -7 -21   0   24.01    2.73                                                    
  -7 -21   0   19.16    1.94                                                    
   7 -21   0   21.63    2.16                                                    
   7  21   0   16.87    2.61                                                    
   7  21   0   24.31    2.43                                                    
   7 -21   0   19.60    2.15                                                    
  -7  21   0   18.04    2.03                                                    
  -7  21   0   22.01    2.23                                                    
  -7 -22   0    0.91    1.58                                                    
   7  22   0    0.31    1.25                                                    
  -7  22   0    0.22    0.99                                                    
   7 -22   0   -0.71    1.02                                                    
  -7  22   0    0.92    1.25                                                    
   7 -22   0    0.21    0.93                                                    
  -7  22   0    1.04    1.01                                                    
   7 -23   0   -0.59    1.06                                                    
   7  23   0    0.50    1.20                                                    
  -7  23   0   -0.75    1.15                                                    
  -7 -23   0    1.22    1.15                                                    
   7 -23   0    0.19    0.93                                                    
   7  23   0    2.21    1.04                                                    
   8   0   0  689.94   25.60                                                    
  -8   0   0  688.12   23.98                                                    
  -8   0   0  680.35   25.26                                                    
   8  -1   0    0.32    0.95                                                    
   8   1   0    0.33    1.03                                                    
  -8   1   0   -0.65    0.54                                                    
  -8  -1   0    0.71    0.44                                                    
  -8  -1   0    1.50    1.27                                                    
  -8  -1   0   -0.24    0.77                                                    
  -8  -2   0  256.08    9.05                                                    
   8  -2   0  242.60   10.54                                                    
  -8  -2   0  237.75    9.25                                                    
  -8   2   0  246.59    9.09                                                    
  -8  -2   0  264.08    9.43                                                    
  -8  -2   0  256.28   11.16                                                    
  -8   2   0  265.25   10.78                                                    
   8   2   0  268.76   12.78                                                    
  -8  -3   0   -0.87    1.35                                                    
   8   3   0   -1.30    2.03                                                    
  -8  -3   0   -0.17    0.70                                                    
  -8  -3   0    0.14    0.51                                                    
   8  -3   0   -0.36    1.20                                                    
  -8   3   0    0.17    0.65                                                    
   8  -3   0   -0.18    0.65                                                    
  -8   3   0   -0.35    1.03                                                    
  -8   4   0  178.14    7.52                                                    
  -8  -4   0  170.66    7.20                                                    
  -8   4   0  176.60    8.57                                                    
  -8  -4   0  181.99    7.79                                                    
   8  -4   0  179.84    8.80                                                    
  -8  -4   0  182.32    9.39                                                    
   8   4   0  177.11   10.47                                                    
  -8  -5   0    0.30    0.84                                                    
  -8   5   0    0.73    0.75                                                    
  -8  -5   0    0.52    1.36                                                    
   8   5   0    3.61    2.31                                                    
   8  -5   0    0.44    1.24                                                    
  -8   5   0   -0.39    1.27                                                    
  -8  -6   0 1477.97   55.30                                                    
  -8   6   0 1528.93   54.02                                                    
   8   6   0 1486.47   56.79                                                    
  -8  -6   0 1545.53   53.48                                                    
  -8   6   0 1546.89   52.92                                                    
   8  -6   0 1433.68   54.45                                                    
   8  -7   0   -1.09    1.24                                                    
  -8   7   0    0.67    0.88                                                    
  -8  -7   0   -1.28    1.53                                                    
  -8  -7   0   -0.71    1.21                                                    
  -8  -7   0    1.62    1.19                                                    
  -8  -7   0   -0.56    0.71                                                    
  -8   7   0   -0.17    0.94                                                    
   8   7   0   -0.83    2.17                                                    
  -8   7   0   -1.36    1.38                                                    
   8   7   0   -0.48    1.27                                                    
  -8  -8   0  888.77   35.84                                                    
  -8  -8   0  902.58   32.34                                                    
  -8  -8   0  930.29   34.11                                                    
  -8   8   0  913.53   34.32                                                    
  -8   8   0  911.32   33.47                                                    
  -8   8   0  884.82   31.68                                                    
   8  -8   0  878.23   35.05                                                    
   8   8   0  898.48   37.39                                                    
   8   8   0  912.73   32.41                                                    
  -8  -8   0  911.08   31.47                                                    
  -8  -9   0    0.50    0.77                                                    
  -8   9   0   -0.55    1.24                                                    
  -8   9   0   -0.46    1.10                                                    
  -8   9   0   -0.40    0.90                                                    
  -8  -9   0   -0.53    1.06                                                    
   8   9   0   -0.97    2.21                                                    
   8  -9   0   -0.69    1.38                                                    
  -8  -9   0   -0.28    1.26                                                    
   8   9   0    0.56    1.21                                                    
   8  10   0   61.65    7.03                                                    
  -8 -10   0   86.07    4.11                                                    
  -8  10   0   82.03    4.25                                                    
   8  10   0   80.17    4.02                                                    
   8 -10   0   82.00    6.82                                                    
  -8 -10   0   79.08    4.80                                                    
   8  10   0   75.91    4.70                                                    
  -8 -10   0   72.51    5.61                                                    
  -8 -10   0   81.64    6.11                                                    
  -8 -10   0   76.40    3.54                                                    
   8 -10   0   82.20    3.94                                                    
  -8  10   0   62.48    5.30                                                    
  -8 -11   0    1.30    1.50                                                    
  -8 -11   0    0.14    0.66                                                    
  -8 -11   0   -0.68    1.26                                                    
  -8  11   0   -0.62    1.15                                                    
  -8 -11   0    0.81    0.95                                                    
  -8  11   0   -0.65    1.10                                                    
  -8  11   0   -0.33    1.30                                                    
   8 -11   0   -0.86    1.46                                                    
   8  11   0    0.33    1.38                                                    
   8 -11   0    0.19    0.85                                                    
   8  11   0   -1.16    2.14                                                    
  -8  11   0   -0.24    0.98                                                    
  -8 -12   0    2.11    1.53                                                    
  -8  12   0    5.01    1.96                                                    
  -8  12   0    6.88    1.48                                                    
  -8 -12   0    6.09    2.23                                                    
   8  12   0    3.20    1.83                                                    
   8 -12   0    4.81    1.15                                                    
   8 -12   0    4.78    2.17                                                    
  -8 -12   0    5.34    1.00                                                    
  -8  12   0    2.14    1.53                                                    
  -8 -13   0    0.85    1.82                                                    
   8 -13   0   -0.23    1.00                                                    
  -8  13   0    0.81    1.74                                                    
  -8 -13   0   -0.76    1.61                                                    
  -8  13   0    0.38    1.64                                                    
  -8 -13   0    0.34    0.77                                                    
   8 -13   0    0.42    0.97                                                    
  -8  13   0    0.28    1.14                                                    
   8  13   0   -0.38    1.55                                                    
   8 -14   0   53.58    3.32                                                    
   8  14   0   55.67    3.70                                                    
  -8  14   0   56.55    4.36                                                    
   8 -14   0   47.49    3.21                                                    
   8  14   0   43.76    3.95                                                    
  -8 -14   0   51.31    3.02                                                    
  -8 -14   0   50.82    3.46                                                    
  -8 -14   0   46.19    4.05                                                    
  -8  14   0   50.30    3.64                                                    
   8 -14   0   53.69    3.43                                                    
  -8 -15   0   -0.21    0.89                                                    
  -8 -15   0   -0.27    1.04                                                    
  -8  15   0   -0.62    1.34                                                    
   8 -15   0    1.41    1.05                                                    
   8 -15   0   -0.27    1.09                                                    
   8  15   0   -0.43    1.90                                                    
   8 -15   0    1.27    1.13                                                    
   8  15   0   -0.31    1.23                                                    
  -8 -15   0   -0.42    1.72                                                    
  -8 -16   0   74.03    5.42                                                    
  -8  16   0   70.03    4.63                                                    
   8  16   0   82.62    4.84                                                    
  -8 -16   0   69.93    4.33                                                    
   8 -16   0   71.22    4.35                                                    
   8 -16   0   79.49    4.49                                                    
   8 -16   0   68.30    4.01                                                    
  -8 -16   0   79.37    4.09                                                    
   8  16   0   74.18    5.32                                                    
   8  17   0    3.10    1.64                                                    
   8 -17   0   -0.29    1.25                                                    
  -8 -17   0    0.23    1.04                                                    
  -8 -17   0    1.38    1.08                                                    
   8  17   0   -0.67    1.37                                                    
   8 -17   0   -0.22    0.88                                                    
  -8 -17   0   -0.44    1.85                                                    
   8 -17   0    0.29    1.30                                                    
  -8  17   0   -0.97    1.25                                                    
  -8 -18   0   42.75    3.13                                                    
  -8 -18   0   43.56    2.96                                                    
   8 -18   0   44.34    3.29                                                    
   8  18   0   44.31    3.48                                                    
   8 -18   0   42.82    3.31                                                    
   8  18   0   51.07    4.25                                                    
  -8  18   0   40.53    3.34                                                    
  -8 -18   0   37.59    3.76                                                    
  -8  19   0    0.31    1.29                                                    
  -8 -19   0    0.23    0.95                                                    
   8 -19   0    1.37    1.33                                                    
   8  19   0    0.42    1.75                                                    
   8  19   0    1.29    1.31                                                    
  -8 -19   0   -0.41    1.64                                                    
   8 -19   0   -0.58    1.39                                                    
  -8 -19   0   -0.23    0.94                                                    
   8 -20   0   34.24    2.86                                                    
   8 -20   0   35.27    2.73                                                    
  -8  20   0   32.56    2.75                                                    
  -8 -20   0   30.20    3.14                                                    
  -8  20   0   28.48    3.12                                                    
  -8 -20   0   29.99    2.35                                                    
   8  20   0   28.37    3.10                                                    
   8  20   0   34.40    2.91                                                    
   8  21   0   -0.27    1.15                                                    
  -8  21   0   -1.11    1.19                                                    
   8  21   0    0.34    1.40                                                    
  -8  21   0    0.34    1.52                                                    
  -8  21   0    1.00    1.14                                                    
   8 -21   0   -0.27    1.14                                                    
   8 -21   0   -1.02    1.19                                                    
  -8 -21   0   -0.67    1.53                                                    
   8 -21   0   -0.22    0.98                                                    
   8 -22   0  173.16    7.47                                                    
  -8  22   0  162.59    6.89                                                    
  -8 -22   0  167.95    7.79                                                    
   8 -22   0  168.07    7.06                                                    
  -8  22   0  166.86    7.81                                                    
   8 -22   0  165.49    7.32                                                    
  -8  22   0  176.94    7.40                                                    
   8  22   0  175.17    7.93                                                    
   8 -23   0    0.73    0.85                                                    
   8  23   0    0.22    1.03                                                    
   8  23   0   -0.51    0.90                                                    
  -8  23   0    1.82    0.91                                                    
  -8  23   0    0.45    1.12                                                    
  -8 -23   0    0.44    0.97                                                    
   9   0   0    0.36    1.02                                                    
  -9   0   0   -0.65    0.85                                                    
  -9   0   0    0.69    0.52                                                    
   9   1   0   23.10    2.47                                                    
   9  -1   0   23.28    2.50                                                    
  -9   1   0   17.82    2.40                                                    
  -9  -1   0   16.60    1.32                                                    
  -9   1   0   18.56    1.41                                                    
   9   1   0   16.54    3.32                                                    
  -9  -1   0   18.67    2.00                                                    
  -9  -2   0    0.12    0.40                                                    
  -9   2   0    0.15    0.52                                                    
   9   2   0   -0.73    2.34                                                    
  -9  -2   0    0.53    0.52                                                    
  -9   2   0    1.17    1.18                                                    
   9   2   0    0.39    1.07                                                    
  -9  -2   0   -0.31    0.54                                                    
   9  -2   0   -0.38    0.95                                                    
   9  -3   0 3272.04  102.88                                                    
  -9  -3   0 3018.22  100.85                                                    
  -9   3   0 3003.52  100.61                                                    
  -9   3   0 3342.02  102.92                                                    
  -9  -3   0 3140.00  103.60                                                    
   9   3   0 3219.03  106.09                                                    
  -9  -3   0 3046.65  100.26                                                    
  -9  -4   0   -0.16    0.43                                                    
  -9   4   0    0.40    1.00                                                    
  -9   4   0   -0.21    0.68                                                    
   9  -4   0    0.44    1.19                                                    
   9  -4   0    0.22    0.78                                                    
  -9  -4   0    1.06    1.39                                                    
   9   4   0   -0.78    1.86                                                    
  -9  -4   0    0.21    0.61                                                    
  -9  -5   0 1670.79   56.31                                                    
  -9  -5   0 1720.76   60.27                                                    
  -9   5   0 1669.43   58.77                                                    
   9   5   0 1652.13   62.06                                                    
   9   5   0 1665.16   57.17                                                    
  -9   5   0 1627.56   57.17                                                    
  -9  -5   0 1631.91   57.56                                                    
   9  -5   0 1602.21   56.58                                                    
  -9  -5   0 1677.51   57.18                                                    
  -9   5   0 1672.04   57.36                                                    
   9  -5   0 1662.99   59.33                                                    
  -9  -6   0   -0.35    0.89                                                    
  -9   6   0    0.44    0.94                                                    
   9  -6   0    0.52    0.82                                                    
  -9  -6   0    0.64    1.60                                                    
   9   6   0   -0.86    1.84                                                    
   9  -6   0    1.05    1.32                                                    
  -9  -6   0    0.49    1.06                                                    
  -9  -6   0    0.57    0.74                                                    
  -9   6   0   -0.30    0.72                                                    
   9   6   0   -0.25    1.23                                                    
  -9   6   0    0.99    1.30                                                    
  -9  -7   0   31.64    1.98                                                    
  -9  -7   0   21.13    3.40                                                    
  -9   7   0   25.73    2.59                                                    
  -9   7   0   21.05    1.88                                                    
  -9   7   0   16.86    2.55                                                    
   9   7   0   21.34    2.24                                                    
  -9  -7   0   21.40    2.27                                                    
   9  -7   0   20.60    1.84                                                    
   9  -7   0   20.63    1.97                                                    
  -9   7   0   17.24    2.24                                                    
   9   7   0   18.40    3.75                                                    
   9  -7   0   23.46    3.12                                                    
  -9  -7   0   15.62    2.37                                                    
   9   8   0    1.41    1.25                                                    
  -9  -8   0   -0.78    1.44                                                    
   9   8   0   -0.99    1.97                                                    
  -9   8   0   -0.41    0.99                                                    
  -9  -8   0    0.34    0.80                                                    
   9   8   0   -0.37    0.83                                                    
  -9   8   0   -0.85    1.31                                                    
  -9   8   0    0.50    1.14                                                    
  -9   8   0    0.20    0.90                                                    
  -9  -8   0   -0.28    1.25                                                    
   9  -8   0    0.65    1.63                                                    
   9  -8   0   -0.38    0.92                                                    
  -9  -8   0    0.49    1.05                                                    
  -9   9   0   83.83    5.63                                                    
   9   9   0   80.66    4.11                                                    
   9   9   0   77.59    4.71                                                    
  -9  -9   0   84.62    4.12                                                    
  -9  -9   0   74.04    3.43                                                    
  -9   9   0   74.39    5.68                                                    
   9   9   0   75.31    7.64                                                    
   9  -9   0   80.17    4.16                                                    
  -9  -9   0   79.54    5.93                                                    
   9  -9   0   81.18    3.91                                                    
   9  -9   0   79.95    6.50                                                    
  -9  -9   0   85.50    4.88                                                    
  -9   9   0   80.35    4.82                                                    
  -9   9   0   78.58    4.22                                                    
   9  10   0    0.33    1.40                                                    
   9  10   0   -0.20    0.87                                                    
  -9 -10   0   -0.65    1.51                                                    
  -9 -10   0   -0.63    1.07                                                    
  -9 -10   0   -0.12    0.52                                                    
  -9  10   0    0.47    1.00                                                    
  -9  10   0    0.56    1.12                                                    
   9 -10   0    2.42    1.83                                                    
  -9 -10   0   -0.20    0.85                                                    
  -9  10   0   -0.58    1.16                                                    
  -9 -10   0   -0.64    1.27                                                    
   9 -10   0   -0.54    0.87                                                    
  -9 -11   0 1339.61   49.86                                                    
  -9  11   0 1266.40   49.11                                                    
  -9 -11   0 1326.25   47.00                                                    
   9  11   0 1311.62   47.02                                                    
   9 -11   0 1298.70   45.66                                                    
   9  11   0 1280.17   45.64                                                    
  -9 -11   0 1336.64   45.87                                                    
   9 -11   0 1273.68   51.01                                                    
   9 -11   0 1294.65   45.84                                                    
  -9 -11   0 1370.39   45.17                                                    
  -9  11   0 1326.48   46.20                                                    
  -9 -12   0    0.31    0.68                                                    
  -9  12   0    0.27    1.09                                                    
   9  12   0   -0.38    1.53                                                    
  -9 -12   0   -0.24    1.02                                                    
   9 -12   0   -0.23    0.95                                                    
   9 -12   0    0.22    1.00                                                    
   9 -12   0    0.20    0.88                                                    
  -9  12   0   -0.73    1.11                                                    
  -9 -12   0    0.79    1.34                                                    
   9 -12   0    0.98    1.97                                                    
  -9 -12   0   -0.37    1.61                                                    
   9 -13   0  194.48    8.59                                                    
   9  13   0  207.88    9.89                                                    
   9 -13   0  199.02    8.53                                                    
  -9 -13   0  204.34    8.15                                                    
   9 -13   0  211.21    8.68                                                    
  -9 -13   0  199.76    9.76                                                    
  -9  13   0  202.07    9.03                                                    
   9 -14   0    0.50    0.99                                                    
  -9 -14   0   -0.83    1.66                                                    
  -9  14   0    2.15    1.30                                                    
   9  14   0    1.21    1.28                                                    
   9  14   0    0.84    1.71                                                    
   9 -14   0    0.50    0.95                                                    
   9 -14   0    1.47    1.13                                                    
  -9 -14   0    1.30    0.75                                                    
   9 -15   0   27.25    2.42                                                    
   9  15   0   35.52    3.03                                                    
   9 -15   0   29.86    2.67                                                    
  -9  15   0   30.37    2.89                                                    
  -9 -15   0   37.26    2.48                                                    
   9 -15   0   32.94    2.72                                                    
  -9 -15   0   33.29    2.83                                                    
   9  15   0   29.98    3.28                                                    
  -9 -15   0   34.84    3.49                                                    
   9  16   0   -1.33    1.92                                                    
  -9 -16   0   -0.42    0.84                                                    
   9 -16   0   -0.27    1.11                                                    
   9  16   0    0.33    1.35                                                    
  -9 -16   0   -0.29    1.24                                                    
  -9 -16   0   -1.31    1.62                                                    
   9 -16   0    0.28    1.16                                                    
   9 -16   0   -0.24    1.01                                                    
  -9  16   0    0.33    1.31                                                    
   9  17   0   10.56    2.37                                                    
  -9 -17   0   17.42    2.81                                                    
   9 -17   0   10.18    1.48                                                    
  -9 -17   0    8.19    1.38                                                    
   9 -17   0   11.56    1.83                                                    
  -9  17   0    8.00    2.28                                                    
  -9  17   0    7.52    1.74                                                    
   9 -17   0    8.98    1.76                                                    
   9  17   0   10.73    2.07                                                    
  -9 -17   0   12.90    1.83                                                    
   9 -18   0   -0.80    1.05                                                    
   9  18   0   -0.66    1.32                                                    
  -9 -18   0    0.79    1.08                                                    
  -9 -18   0   -0.42    1.80                                                    
  -9  18   0    0.64    1.32                                                    
   9  18   0    0.43    1.67                                                    
  -9  18   0   -0.43    1.81                                                    
   9 -18   0    0.88    1.29                                                    
  -9 -18   0    0.22    0.89                                                    
  -9 -19   0  746.34   27.04                                                    
   9 -19   0  765.00   27.81                                                    
   9 -19   0  756.54   27.24                                                    
   9 -19   0  762.76   27.55                                                    
   9  19   0  753.74   27.77                                                    
  -9  19   0  733.45   28.35                                                    
  -9  19   0  758.15   27.68                                                    
   9  19   0  749.36   28.44                                                    
  -9 -19   0  731.04   28.38                                                    
   9  20   0    0.29    1.22                                                    
  -9 -20   0   -2.49    1.62                                                    
   9  20   0    1.09    1.64                                                    
   9 -20   0   -0.27    1.28                                                    
  -9  20   0    0.27    1.22                                                    
   9 -20   0   -0.22    1.00                                                    
   9 -20   0    0.84    1.22                                                    
  -9  20   0   -0.36    1.58                                                    
   9  21   0    6.29    1.80                                                    
  -9  21   0    0.94    1.45                                                    
   9 -21   0    3.38    1.33                                                    
   9 -21   0    6.32    1.35                                                    
   9 -21   0    3.44    1.07                                                    
  -9  21   0    5.02    1.41                                                    
   9  21   0    5.25    1.42                                                    
  -9  21   0    4.56    1.34                                                    
  -9 -21   0    3.70    1.57                                                    
  -9  22   0    0.20    0.93                                                    
   9 -22   0   -0.41    0.95                                                    
  -9  22   0   -0.71    0.81                                                    
   9  22   0   -0.26    1.21                                                    
   9 -22   0    0.18    0.96                                                    
   9  22   0    0.21    1.01                                                    
  -9 -22   0    0.51    1.13                                                    
  -9  22   0    0.78    1.19                                                    
  10   0   0 1804.72   56.58                                                    
 -10   0   0 1751.59   54.91                                                    
  10   0   0 1749.37   54.38                                                    
 -10   0   0 1727.18   57.14                                                    
 -10   0   0 1849.75   56.34                                                    
  10   1   0   -0.51    0.89                                                    
 -10  -1   0    0.29    0.72                                                    
 -10  -1   0   -0.17    0.28                                                    
  10  -1   0    1.54    1.00                                                    
 -10  -1   0   -0.09    0.27                                                    
 -10   1   0    0.44    0.38                                                    
  10   1   0    0.83    1.99                                                    
 -10   1   0   -0.45    1.04                                                    
  10   1   0   -0.41    0.98                                                    
 -10  -1   0    0.49    1.11                                                    
  10  -1   0    2.02    1.22                                                    
 -10   1   0    0.42    1.00                                                    
 -10  -1   0    4.05    1.29                                                    
 -10   1   0   -0.45    1.13                                                    
 -10  -2   0   48.95    3.17                                                    
 -10   2   0   56.14    4.24                                                    
 -10  -2   0   40.11    2.18                                                    
 -10   2   0   51.11    2.56                                                    
  10   2   0   49.38    3.95                                                    
 -10  -2   0   38.66    2.08                                                    
 -10   2   0   47.48    3.19                                                    
  10   2   0   48.66    5.29                                                    
  10  -2   0   52.43    2.89                                                    
  10  -2   0   52.22    3.98                                                    
  10  -3   0   -0.36    0.91                                                    
  10  -3   0   -0.44    1.16                                                    
  10   3   0    0.86    2.24                                                    
  10   3   0   -0.46    1.26                                                    
 -10  -3   0   -0.24    1.09                                                    
 -10   3   0   -0.24    1.11                                                    
 -10   3   0   -0.17    0.52                                                    
 -10   3   0    0.87    1.23                                                    
 -10  -3   0    0.39    0.67                                                    
 -10  -3   0   -0.31    0.43                                                    
  10   4   0  218.24   13.26                                                    
  10   4   0  240.38    9.10                                                    
 -10  -4   0  236.60    9.64                                                    
 -10   4   0  234.44   10.93                                                    
  10  -4   0  231.97   11.11                                                    
 -10  -4   0  204.41    9.11                                                    
 -10  -4   0  230.32    8.76                                                    
 -10   4   0  236.69    9.68                                                    
  10  -4   0  222.14    9.05                                                    
 -10   4   0  218.29    9.20                                                    
 -10   5   0   -1.04    1.35                                                    
  10   5   0    0.92    1.84                                                    
  10   5   0   -0.26    1.26                                                    
 -10   5   0    0.26    0.68                                                    
 -10  -5   0   -0.52    1.31                                                    
 -10  -5   0   -0.65    1.38                                                    
 -10   5   0    0.45    0.96                                                    
  10  -5   0   -0.51    0.95                                                    
  10   5   0    0.18    0.80                                                    
 -10   5   0   -0.18    0.84                                                    
 -10  -5   0    0.45    0.64                                                    
 -10  -5   0    0.44    0.78                                                    
  10  -5   0   -0.19    0.84                                                    
 -10   6   0  112.22    5.82                                                    
  10  -6   0   97.57    5.13                                                    
  10   6   0  115.27    5.27                                                    
 -10  -6   0  118.03    5.87                                                    
 -10   6   0  120.02    6.93                                                    
  10   6   0  114.64    5.84                                                    
 -10   6   0  132.54    6.24                                                    
  10  -6   0  109.74    5.32                                                    
  10  -6   0   96.05    6.88                                                    
  10   6   0  114.63    9.00                                                    
 -10  -6   0  117.94    6.08                                                    
 -10  -6   0  110.23    7.90                                                    
 -10  -6   0  119.79    5.11                                                    
 -10   7   0    1.17    1.38                                                    
  10  -7   0    0.41    0.95                                                    
  10   7   0    0.29    1.32                                                    
  10  -7   0    1.24    1.41                                                    
  10   7   0   -0.59    0.88                                                    
  10   7   0   -1.02    2.04                                                    
 -10  -7   0   -0.17    0.79                                                    
 -10   7   0   -0.37    0.73                                                    
 -10  -7   0    0.77    1.65                                                    
 -10  -7   0    0.58    1.38                                                    
 -10   7   0    0.48    1.02                                                    
  10  -7   0    0.44    0.93                                                    
 -10  -8   0  450.04   19.20                                                    
 -10   8   0  464.78   18.92                                                    
 -10   8   0  440.52   19.24                                                    
 -10   8   0  464.74   17.33                                                    
 -10  -8   0  471.79   17.09                                                    
 -10  -8   0  488.82   22.01                                                    
  10  -8   0  473.27   20.79                                                    
 -10   8   0  509.54   18.29                                                    
  10   8   0  453.30   17.17                                                    
  10  -8   0  450.37   17.25                                                    
  10   8   0  432.72   17.95                                                    
  10  -8   0  473.94   17.54                                                    
 -10  -8   0  471.86   18.06                                                    
 -10   9   0   -1.00    1.00                                                    
  10   9   0   -0.64    0.88                                                    
 -10  -9   0   -0.41    0.94                                                    
 -10  -9   0    0.33    1.46                                                    
  10  -9   0    0.51    1.01                                                    
 -10  -9   0    0.56    1.03                                                    
  10  -9   0   -0.31    0.73                                                    
  10  -9   0   -0.23    0.95                                                    
  10   9   0    0.33    1.35                                                    
 -10   9   0    0.94    1.08                                                    
  10  -9   0   -0.76    1.41                                                    
 -10   9   0    0.67    1.42                                                    
 -10  10   0   27.27    2.44                                                    
 -10  10   0   29.59    3.62                                                    
 -10 -10   0   18.19    3.20                                                    
 -10  10   0   24.80    2.79                                                    
  10  10   0   28.13    2.30                                                    
 -10 -10   0   34.51    3.17                                                    
  10 -10   0   24.34    3.91                                                    
 -10 -10   0   30.88    2.36                                                    
  10  10   0   23.29    2.83                                                    
  10 -10   0   28.34    2.03                                                    
  10 -10   0   28.04    2.53                                                    
  10 -11   0   -0.20    0.76                                                    
 -10 -11   0   -1.11    1.68                                                    
 -10  11   0    1.36    1.14                                                    
 -10 -11   0   -0.47    0.95                                                    
 -10  11   0    0.66    1.23                                                    
  10 -11   0    1.84    1.39                                                    
  10 -11   0   -0.39    0.95                                                    
 -10  11   0   -0.75    1.48                                                    
 -10 -11   0   -0.14    0.55                                                    
  10  11   0    1.13    1.58                                                    
  10  11   0    0.22    0.95                                                    
 -10  12   0    0.40    1.57                                                    
 -10 -12   0    1.69    0.78                                                    
 -10 -12   0    0.25    1.07                                                    
  10 -12   0    0.51    1.02                                                    
 -10 -12   0    1.17    1.57                                                    
  10  12   0    0.40    1.56                                                    
 -10  12   0    0.29    1.16                                                    
  10 -12   0    0.65    0.86                                                    
  10 -13   0    0.26    1.11                                                    
  10  13   0   -1.25    1.51                                                    
 -10 -13   0    0.41    1.89                                                    
  10 -13   0   -0.23    0.90                                                    
 -10 -13   0    0.34    0.66                                                    
 -10 -13   0   -0.27    1.21                                                    
 -10  13   0    0.61    1.20                                                    
 -10  13   0    0.84    2.03                                                    
  10 -14   0  539.89   19.91                                                    
 -10 -14   0  547.10   19.26                                                    
  10  14   0  532.34   20.35                                                    
 -10  14   0  503.97   21.16                                                    
 -10 -14   0  533.32   21.24                                                    
  10 -14   0  528.97   19.77                                                    
  10  14   0  509.14   21.11                                                    
  10 -14   0  524.06   19.84                                                    
 -10  14   0  530.95   20.39                                                    
  10  15   0    0.44    1.73                                                    
 -10  15   0    0.89    1.90                                                    
  10 -15   0   -2.18    1.35                                                    
 -10 -15   0    0.44    1.74                                                    
 -10  15   0    0.33    1.38                                                    
  10 -15   0   -0.52    1.18                                                    
 -10 -15   0   -0.19    0.81                                                    
  10  15   0    0.32    1.28                                                    
  10 -15   0    0.51    1.08                                                    
 -10  16   0  489.46   19.95                                                    
 -10  16   0  525.86   19.18                                                    
  10 -16   0  486.36   18.27                                                    
 -10 -16   0  489.46   17.89                                                    
  10  16   0  491.76   19.04                                                    
  10  16   0  462.65   19.76                                                    
  10 -16   0  498.53   18.45                                                    
 -10 -16   0  503.67   19.95                                                    
  10 -16   0  493.70   19.13                                                    
  10 -16   0  475.99   18.63                                                    
 -10 -16   0  448.00   18.49                                                    
 -10 -17   0    0.56    1.09                                                    
  10  17   0    0.43    1.88                                                    
 -10  17   0   -0.44    1.80                                                    
  10 -17   0    1.69    1.33                                                    
 -10  17   0    2.93    1.56                                                    
  10 -17   0   -0.25    1.10                                                    
  10  17   0    0.33    1.27                                                    
 -10 -17   0    2.13    1.99                                                    
  10 -17   0   -0.58    1.31                                                    
 -10 -18   0   38.98    3.74                                                    
 -10  18   0   37.62    3.76                                                    
  10  18   0   43.19    3.93                                                    
  10  18   0   38.16    3.24                                                    
  10 -18   0   38.07    2.81                                                    
  10 -18   0   34.39    2.99                                                    
 -10  18   0   37.14    3.15                                                    
  10 -18   0   34.95    3.12                                                    
 -10 -18   0   43.41    3.06                                                    
  10  19   0    0.38    1.49                                                    
  10 -19   0    0.42    0.91                                                    
  10 -19   0   -0.86    1.35                                                    
 -10 -19   0    0.37    1.57                                                    
 -10 -19   0    1.14    1.04                                                    
 -10  19   0   -0.38    1.57                                                    
  10 -19   0    1.10    1.33                                                    
 -10  19   0    0.29    1.26                                                    
  10  19   0   -0.30    1.34                                                    
 -10  20   0   56.28    3.92                                                    
 -10 -20   0   44.82    2.84                                                    
  10 -20   0   44.94    3.24                                                    
  10  20   0   57.32    3.98                                                    
 -10  20   0   50.15    3.34                                                    
  10  20   0   46.04    3.35                                                    
  10 -20   0   51.34    3.36                                                    
 -10 -20   0   52.25    3.79                                                    
 -10  21   0   -0.75    1.00                                                    
  10 -21   0    0.19    0.96                                                    
  10  21   0    1.39    1.10                                                    
  10 -21   0    0.67    1.08                                                    
 -10  21   0    2.86    1.50                                                    
 -10 -21   0   -0.84    1.24                                                    
 -10  21   0    0.67    0.99                                                    
  10  21   0    0.57    1.24                                                    
 -10  22   0   70.00    3.34                                                    
 -10  22   0   74.68    4.11                                                    
 -10 -22   0   70.61    4.03                                                    
 -10  22   0   73.86    3.77                                                    
  10  22   0   73.05    4.14                                                    
  10  22   0   77.95    3.91                                                    
  10 -22   0   73.09    3.81                                                    
 -10 -23   0    0.73    0.64                                                    
 -11   0   0    0.77    1.17                                                    
 -11   0   0   -0.39    1.03                                                    
  11   0   0    0.19    0.99                                                    
  11   0   0    0.43    1.09                                                    
  11   0   0    0.96    1.77                                                    
 -11   0   0    2.10    1.25                                                    
 -11   0   0   -0.25    0.59                                                    
 -11  -1   0   43.48    4.15                                                    
 -11  -1   0   46.64    3.25                                                    
  11   1   0   50.42    5.82                                                    
 -11   1   0   41.14    3.09                                                    
 -11   1   0   46.91    3.99                                                    
  11   1   0   49.44    3.94                                                    
 -11  -1   0   43.31    2.33                                                    
 -11   1   0   44.64    2.28                                                    
  11  -1   0   49.44    2.90                                                    
  11  -1   0   42.25    3.67                                                    
 -11  -1   0   47.58    3.21                                                    
  11   1   0   48.56    2.85                                                    
 -11   1   0   37.72    3.81                                                    
  11   2   0   -0.46    1.10                                                    
  11   2   0    0.59    0.88                                                    
 -11   2   0    2.44    1.38                                                    
 -11   2   0    0.52    1.37                                                    
  11  -2   0   -0.60    0.93                                                    
  11   2   0    0.96    1.62                                                    
 -11  -2   0    0.78    1.15                                                    
  11  -2   0    1.36    1.03                                                    
 -11  -2   0    0.58    1.46                                                    
 -11   2   0   -0.35    0.32                                                    
 -11   2   0    0.26    1.25                                                    
  11   3   0  167.19   11.25                                                    
 -11  -3   0  136.26    8.79                                                    
 -11  -3   0  156.56    7.23                                                    
  11   3   0  165.76    8.65                                                    
 -11   3   0  152.88    6.53                                                    
 -11   3   0  139.37    6.28                                                    
 -11  -3   0  157.47    6.34                                                    
 -11   3   0  150.82    7.22                                                    
  11  -3   0  154.45    6.77                                                    
  11  -3   0  155.52    8.41                                                    
 -11   3   0  186.20    8.92                                                    
  11  -4   0   -0.39    0.98                                                    
 -11  -4   0   -0.16    0.69                                                    
  11   4   0   -1.01    0.92                                                    
 -11   4   0    0.19    0.82                                                    
 -11   4   0    0.47    1.01                                                    
  11  -4   0    1.04    0.95                                                    
  11   4   0   -1.99    2.26                                                    
 -11  -4   0    0.28    1.27                                                    
  11   4   0    0.53    1.14                                                    
 -11   4   0    0.28    1.20                                                    
 -11  -4   0    0.66    1.42                                                    
  11  -4   0    0.51    1.09                                                    
 -11   4   0   -0.21    0.50                                                    
  11  -5   0  160.31    9.12                                                    
  11  -5   0  154.21    7.13                                                    
 -11   5   0  162.19    7.45                                                    
 -11  -5   0  165.31    7.76                                                    
  11   5   0  168.61    7.23                                                    
  11   5   0  163.70    7.77                                                    
 -11   5   0  171.90    7.84                                                    
  11  -5   0  170.85    7.28                                                    
 -11  -5   0  164.37    6.89                                                    
 -11   5   0  178.86    7.23                                                    
 -11   5   0  168.72    8.87                                                    
 -11  -6   0   -0.30    1.37                                                    
  11  -6   0   -0.12    0.60                                                    
 -11   6   0   -0.96    1.09                                                    
  11  -6   0    0.22    0.93                                                    
 -11  -6   0    1.25    0.94                                                    
  11   6   0   -0.61    1.40                                                    
 -11   6   0    0.94    0.67                                                    
 -11   6   0    1.05    1.07                                                    
  11  -6   0   -0.60    1.02                                                    
 -11   6   0   -0.61    1.37                                                    
  11   6   0    0.64    1.01                                                    
  11  -6   0   -0.22    0.98                                                    
 -11   7   0   80.24    5.68                                                    
 -11   7   0   73.45    4.83                                                    
 -11  -7   0   75.26    3.99                                                    
 -11  -7   0   80.31    4.82                                                    
  11  -7   0   77.04    3.65                                                    
  11  -7   0   83.54    4.40                                                    
 -11   7   0   81.81    4.89                                                    
  11  -7   0   77.56    6.16                                                    
  11   7   0   76.37    4.77                                                    
  11  -7   0   73.40    4.18                                                    
  11   7   0   74.05    4.12                                                    
  11  -8   0    0.96    1.06                                                    
 -11   8   0    0.44    0.82                                                    
  11  -8   0    0.50    1.09                                                    
  11  -8   0    0.72    1.22                                                    
 -11  -8   0   -0.67    1.36                                                    
  11   8   0   -0.45    1.00                                                    
 -11  -8   0    1.03    0.88                                                    
  11   8   0   -0.34    1.40                                                    
 -11  -8   0   -0.92    1.56                                                    
 -11   8   0    1.70    1.56                                                    
  11  -8   0    0.31    0.67                                                    
  11   9   0  191.46    8.13                                                    
 -11   9   0  195.73    8.42                                                    
  11   9   0  181.95    9.00                                                    
  11  -9   0  187.77    8.40                                                    
  11  -9   0  176.41    8.18                                                    
 -11  -9   0  197.79    8.14                                                    
 -11   9   0  188.24    9.03                                                    
 -11  -9   0  193.48    9.03                                                    
  11   9   0  180.95   13.29                                                    
  11  -9   0  210.64   11.91                                                    
  11  -9   0  184.59    7.68                                                    
  11 -10   0    0.28    1.19                                                    
 -11 -10   0    0.24    1.03                                                    
  11  10   0    0.23    0.96                                                    
  11 -10   0   -0.77    1.03                                                    
 -11  10   0   -0.38    1.49                                                    
  11 -10   0   -0.19    0.83                                                    
 -11  10   0    0.27    1.05                                                    
  11 -10   0   -0.87    1.60                                                    
 -11 -10   0    0.37    1.57                                                    
  11  10   0    1.89    1.69                                                    
 -11  11   0   -0.58    1.15                                                    
 -11 -11   0   -0.78    1.51                                                    
 -11 -11   0    0.25    1.10                                                    
  11  11   0   -0.40    1.56                                                    
  11 -11   0    0.30    1.36                                                    
  11  11   0    0.92    0.93                                                    
  11 -11   0    0.83    0.92                                                    
 -11  11   0   -0.40    1.68                                                    
  11 -12   0   -0.31    1.28                                                    
 -11 -12   0   -2.05    2.10                                                    
 -11  12   0    0.42    1.78                                                    
 -11 -12   0    0.54    1.17                                                    
 -11  12   0    0.61    1.24                                                    
  11  12   0   -1.25    1.66                                                    
  11 -13   0    0.27    1.04                                                    
 -11 -13   0   -0.57    1.07                                                    
 -11  13   0    1.27    1.32                                                    
 -11  13   0   -0.43    1.67                                                    
  11 -13   0    0.33    1.35                                                    
  11  13   0   -0.43    1.78                                                    
 -11 -13   0   -0.85    1.70                                                    
  11  14   0   -0.32    1.15                                                    
 -11  14   0   -1.77    1.57                                                    
  11  14   0    3.52    1.85                                                    
  11 -14   0   -0.27    1.15                                                    
 -11 -14   0    0.34    0.66                                                    
 -11 -14   0   -0.29    1.23                                                    
  11 -14   0    0.67    1.36                                                    
 -11  14   0    0.99    1.40                                                    
 -11 -14   0   -0.43    1.64                                                    
  11  15   0   44.64    4.13                                                    
  11  15   0   46.56    3.64                                                    
 -11  15   0   44.02    4.11                                                    
  11 -15   0   48.62    3.37                                                    
 -11 -15   0   44.47    4.21                                                    
 -11  15   0   51.68    3.79                                                    
  11 -15   0   54.04    3.90                                                    
 -11 -16   0   -1.17    1.35                                                    
  11 -16   0    0.25    1.06                                                    
 -11  16   0   -0.44    1.87                                                    
  11 -16   0    0.99    1.29                                                    
 -11  16   0   -0.33    1.30                                                    
  11  16   0   -0.87    1.80                                                    
  11  16   0   -0.98    1.46                                                    
  11 -16   0    0.28    1.25                                                    
 -11 -16   0    0.43    1.62                                                    
  11 -17   0   54.82    3.70                                                    
 -11 -17   0   57.30    4.50                                                    
  11  17   0   47.63    4.15                                                    
  11  17   0   46.26    3.65                                                    
 -11  17   0   46.08    3.60                                                    
 -11  17   0   38.24    3.91                                                    
  11 -17   0   45.44    3.42                                                    
 -11 -17   0   50.41    3.46                                                    
 -11  18   0   -0.39    1.59                                                    
 -11  18   0    0.60    1.33                                                    
  11 -18   0    0.55    1.16                                                    
 -11 -18   0    1.15    1.77                                                    
 -11 -18   0   -0.51    1.17                                                    
  11  18   0   -0.39    1.67                                                    
  11  18   0    2.76    1.48                                                    
  11 -18   0    0.28    1.22                                                    
 -11 -19   0   65.24    4.41                                                    
  11 -19   0   67.01    3.98                                                    
 -11  19   0   62.92    4.50                                                    
 -11 -19   0   62.33    3.65                                                    
  11  19   0   66.31    4.11                                                    
  11  19   0   65.34    4.53                                                    
 -11  19   0   63.61    3.96                                                    
  11 -19   0   60.32    3.80                                                    
 -11 -20   0   -0.60    1.40                                                    
  11  20   0   -0.25    1.04                                                    
  11 -20   0   -0.23    1.07                                                    
 -11 -20   0   -0.50    0.80                                                    
  11  20   0    0.62    1.38                                                    
 -11  20   0   -1.20    1.04                                                    
 -11  20   0   -1.23    1.27                                                    
  11  20   0    0.31    0.88                                                    
  11 -20   0    0.20    0.97                                                    
 -11 -21   0   32.29    2.69                                                    
  11  21   0   33.94    2.76                                                    
 -11 -21   0   29.80    2.48                                                    
 -11  21   0   37.26    2.35                                                    
 -11  21   0   35.29    2.79                                                    
  11  21   0   34.34    2.50                                                    
  11 -21   0   32.94    2.44                                                    
 -11  21   0   35.25    2.56                                                    
 -11  22   0    0.52    0.64                                                    
 -11 -22   0    0.27    0.80                                                    
 -12   0   0  770.01   26.65                                                    
  12   0   0  766.89   27.35                                                    
 -12   0   0  768.94   27.94                                                    
  12   0   0  749.15   27.07                                                    
 -12   0   0  754.90   30.10                                                    
 -12   0   0  746.01   28.65                                                    
  12   0   0  780.27   29.32                                                    
 -12  -1   0   -0.61    1.14                                                    
  12  -1   0    0.47    1.00                                                    
  12  -1   0    1.55    0.80                                                    
 -12   1   0   -0.50    1.13                                                    
 -12  -1   0    1.45    1.30                                                    
  12  -1   0    0.45    0.97                                                    
  12   1   0    1.40    0.86                                                    
 -12   1   0    2.23    1.40                                                    
 -12   1   0    0.40    0.62                                                    
  12   1   0   -0.66    1.05                                                    
 -12   1   0    0.58    1.21                                                    
 -12  -1   0    0.15    0.73                                                    
 -12   1   0   -0.53    0.81                                                    
  12   1   0    1.53    0.99                                                    
  12   2   0  331.10   14.80                                                    
 -12   2   0  334.13   15.17                                                    
 -12  -2   0  351.48   13.62                                                    
 -12   2   0  352.01   13.67                                                    
 -12   2   0  332.02   15.41                                                    
 -12   2   0  336.17   12.69                                                    
  12  -2   0  321.69   12.94                                                    
  12  -2   0  335.02   12.78                                                    
  12  -2   0  337.83   14.83                                                    
  12   2   0  333.84   12.97                                                    
 -12   2   0  315.95   12.12                                                    
 -12  -2   0  362.99   16.22                                                    
 -12   3   0    1.28    1.53                                                    
  12  -3   0    0.69    1.01                                                    
  12   3   0    1.53    1.22                                                    
 -12  -3   0   -0.30    1.34                                                    
 -12   3   0   -0.52    1.11                                                    
 -12   3   0    0.20    0.86                                                    
 -12   3   0    0.36    0.50                                                    
 -12   3   0    0.91    1.38                                                    
  12  -3   0    0.21    0.89                                                    
  12  -3   0    0.51    1.01                                                    
 -12  -3   0   -0.66    0.75                                                    
 -12  -3   0   -0.69    1.38                                                    
 -12  -4   0    1.23    0.78                                                    
 -12   4   0    2.06    1.07                                                    
 -12   4   0    0.70    1.40                                                    
  12  -4   0   -0.23    1.05                                                    
 -12   4   0    1.56    1.38                                                    
 -12  -4   0    1.55    1.46                                                    
 -12  -4   0    5.16    2.01                                                    
  12  -4   0    0.54    0.91                                                    
 -12   4   0    0.51    0.94                                                    
 -12   4   0    2.14    0.61                                                    
  12   4   0    1.09    1.01                                                    
  12  -4   0    0.64    0.87                                                    
  12   4   0    0.94    1.31                                                    
  12   4   0    0.68    1.00                                                    
 -12   5   0    0.44    0.90                                                    
 -12   5   0    1.62    1.39                                                    
 -12  -5   0   -0.19    0.88                                                    
  12  -5   0    0.58    1.07                                                    
  12   5   0    0.59    0.89                                                    
 -12  -5   0    0.64    1.68                                                    
  12   5   0    0.23    1.04                                                    
  12   5   0   -0.97    1.36                                                    
  12  -5   0   -0.48    1.12                                                    
 -12   5   0    0.50    0.92                                                    
 -12  -5   0    0.79    1.34                                                    
  12  -5   0   -0.22    0.94                                                    
  12   6   0  374.71   17.35                                                    
 -12  -6   0  371.33   15.35                                                    
  12   6   0  380.94   15.41                                                    
 -12   6   0  369.07   15.34                                                    
 -12  -6   0  402.22   19.03                                                    
 -12  -6   0  388.69   14.32                                                    
 -12   6   0  380.41   14.53                                                    
  12   6   0  377.52   14.55                                                    
  12   6   0  351.88   20.18                                                    
  12  -6   0  342.10   16.91                                                    
  12  -6   0  386.86   14.61                                                    
  12  -6   0  371.74   14.67                                                    
  12  -7   0   -0.69    1.16                                                    
  12   7   0    1.23    2.28                                                    
 -12  -7   0   -1.74    1.46                                                    
 -12   7   0   -0.24    1.03                                                    
 -12   7   0    0.35    1.43                                                    
  12  -7   0   -0.30    0.74                                                    
 -12  -7   0   -0.42    0.89                                                    
  12  -7   0   -0.51    1.15                                                    
  12  -7   0   -0.50    1.05                                                    
 -12  -7   0   -1.84    1.71                                                    
  12   7   0   -0.35    1.55                                                    
  12   7   0    0.24    1.04                                                    
 -12  -8   0  323.23   13.89                                                    
 -12   8   0  339.64   14.07                                                    
  12  -8   0  318.94   13.14                                                    
  12   8   0  321.52   13.01                                                    
  12  -8   0  332.44   13.22                                                    
  12  -8   0  343.63   12.50                                                    
 -12  -8   0  348.80   12.99                                                    
  12   8   0  322.71   19.30                                                    
  12   8   0  316.47   13.93                                                    
  12  -8   0  305.92   16.04                                                    
  12  -9   0    0.19    0.82                                                    
 -12  -9   0   -0.76    1.49                                                    
 -12  -9   0   -0.24    0.98                                                    
  12  -9   0   -0.27    1.13                                                    
  12   9   0   -0.50    0.99                                                    
 -12  -9   0   -0.91    1.19                                                    
  12  -9   0    0.28    1.10                                                    
  12  -9   0    0.81    1.23                                                    
 -12   9   0    1.16    1.80                                                    
  12   9   0   -0.39    1.65                                                    
  12  10   0  109.73    5.32                                                    
 -12  10   0  102.28    6.20                                                    
 -12 -10   0  102.72    5.36                                                    
  12 -10   0   94.18    4.84                                                    
  12 -10   0   93.11    5.35                                                    
 -12 -10   0  107.07    6.32                                                    
 -12  10   0  113.65    5.69                                                    
  12  10   0  105.43    6.27                                                    
  12 -10   0   98.03    5.35                                                    
  12 -11   0   -0.61    1.33                                                    
  12  11   0   -0.42    1.73                                                    
  12 -11   0   -0.29    1.26                                                    
 -12 -11   0    1.36    1.16                                                    
 -12 -11   0   -0.41    1.68                                                    
  12  11   0    0.24    1.01                                                    
  12 -11   0   -0.44    0.93                                                    
 -12  11   0    0.84    1.70                                                    
 -12  11   0    1.22    1.34                                                    
  12 -12   0   27.62    2.37                                                    
 -12  12   0   31.06    3.43                                                    
  12 -12   0   26.61    2.72                                                    
 -12 -12   0   23.89    2.49                                                    
 -12  12   0   32.13    2.89                                                    
  12  12   0   33.19    3.41                                                    
 -12 -12   0   34.78    3.53                                                    
 -12  13   0   -0.33    1.38                                                    
  12 -13   0    1.01    1.03                                                    
  12 -13   0    0.32    1.23                                                    
  12 -13   0   -0.29    1.15                                                    
 -12 -13   0    1.30    1.79                                                    
  12  13   0   -1.32    1.73                                                    
 -12  13   0   -0.44    1.73                                                    
 -12 -13   0    0.29    1.21                                                    
  12  14   0   18.13    2.29                                                    
 -12 -14   0   18.23    2.19                                                    
 -12  14   0   11.96    2.54                                                    
 -12 -14   0   24.36    3.10                                                    
 -12  14   0   15.34    2.20                                                    
  12 -14   0   14.89    2.02                                                    
  12  14   0   17.23    2.80                                                    
  12 -14   0   13.22    2.02                                                    
  12 -14   0   15.71    2.17                                                    
 -12  15   0   -0.44    1.81                                                    
 -12 -15   0    0.43    1.59                                                    
  12  15   0    0.64    1.50                                                    
  12  15   0   -2.18    1.78                                                    
 -12  15   0   -1.33    1.42                                                    
  12 -15   0    0.31    1.24                                                    
 -12 -15   0    0.60    1.11                                                    
  12 -15   0   -0.55    1.24                                                    
  12 -15   0    0.27    1.05                                                    
  12 -16   0  107.11    5.67                                                    
 -12  16   0  107.49    6.51                                                    
 -12  16   0  114.61    5.99                                                    
  12  16   0  103.66    6.44                                                    
  12 -16   0  108.30    5.37                                                    
  12  16   0   99.68    5.72                                                    
 -12 -16   0  104.58    6.49                                                    
 -12  17   0   -0.80    1.86                                                    
  12  17   0    1.19    1.90                                                    
  12 -17   0   -0.83    1.14                                                    
 -12  17   0    0.31    1.27                                                    
 -12 -17   0    0.81    1.31                                                    
  12  17   0    0.61    1.39                                                    
 -12 -17   0   -0.78    1.84                                                    
 -12  18   0    0.36    1.53                                                    
 -12 -18   0    0.48    1.10                                                    
  12  18   0    0.36    1.56                                                    
  12  18   0   -0.29    1.24                                                    
 -12 -18   0   -0.36    1.64                                                    
  12 -18   0   -0.97    1.12                                                    
 -12  18   0   -1.42    1.19                                                    
  12  18   0    1.00    1.06                                                    
 -12 -19   0    0.32    1.33                                                    
 -12  19   0   -0.32    1.29                                                    
 -12 -19   0    1.22    1.00                                                    
 -12  19   0   -0.25    1.13                                                    
  12  19   0    0.30    0.84                                                    
  12  19   0   -1.03    1.10                                                    
  12 -19   0   -0.20    0.93                                                    
  12  19   0    0.97    1.44                                                    
  12  20   0    2.19    1.26                                                    
 -12  20   0    5.00    1.20                                                    
  12  20   0    2.89    1.07                                                    
 -12  20   0    2.18    1.45                                                    
 -12 -20   0    4.07    1.30                                                    
 -12 -20   0    3.46    1.36                                                    
 -12  21   0    1.31    1.03                                                    
 -12  21   0   -0.88    0.85                                                    
  12  21   0   -0.44    0.97                                                    
 -12 -21   0    1.06    1.01                                                    
 -12 -21   0   -0.31    0.87                                                    
  12  21   0    1.09    0.99                                                    
 -12  21   0   -0.27    0.85                                                    
 -13   0   0   -0.64    1.28                                                    
 -13   0   0    0.65    1.30                                                    
 -13   0   0   -0.16    0.65                                                    
 -13   0   0    0.92    0.91                                                    
  13   0   0   -0.25    1.05                                                    
  13   0   0    0.84    0.79                                                    
  13  -1   0  324.35   12.89                                                    
 -13   1   0  335.26   15.43                                                    
 -13  -1   0  320.47   13.44                                                    
 -13   1   0  330.05   13.51                                                    
  13  -1   0  315.95   12.52                                                    
 -13   1   0  313.84   12.39                                                    
  13   1   0  340.18   12.94                                                    
 -13   1   0  333.58   12.08                                                    
  13   1   0  308.66   12.48                                                    
 -13  -1   0  336.70   15.82                                                    
 -13  -1   0  320.49   12.18                                                    
 -13   2   0    0.21    0.90                                                    
 -13   2   0    0.58    1.08                                                    
 -13   2   0    1.99    1.50                                                    
  13  -2   0    0.43    0.98                                                    
  13  -2   0   -0.25    1.19                                                    
 -13  -2   0    0.71    1.32                                                    
 -13   2   0   -0.28    0.58                                                    
  13   2   0   -0.25    1.06                                                    
 -13  -2   0   -1.31    1.41                                                    
  13  -3   0  869.48   30.86                                                    
 -13  -3   0  868.92   30.55                                                    
 -13   3   0  868.11   30.11                                                    
  13  -3   0  862.16   31.19                                                    
 -13   3   0  823.39   34.21                                                    
 -13   3   0  899.82   31.94                                                    
 -13  -3   0  880.34   31.85                                                    
  13   3   0  835.39   38.07                                                    
 -13   3   0  879.32   33.62                                                    
 -13  -3   0  865.25   35.03                                                    
 -13   3   0  863.77   30.83                                                    
 -13  -4   0   -0.81    1.62                                                    
  13  -4   0   -0.26    1.06                                                    
 -13   4   0    0.37    0.51                                                    
 -13  -4   0    0.34    1.49                                                    
  13  -4   0    0.23    1.01                                                    
  13   4   0   -0.76    1.05                                                    
  13   4   0    2.48    2.81                                                    
 -13   4   0    0.77    1.16                                                    
  13   4   0   -0.69    1.51                                                    
 -13   4   0   -0.23    0.94                                                    
 -13   4   0    2.08    1.61                                                    
 -13  -4   0    1.56    0.97                                                    
 -13   5   0  448.41   16.77                                                    
 -13  -5   0  427.10   20.96                                                    
  13  -5   0  454.09   17.05                                                    
 -13  -5   0  442.60   16.51                                                    
 -13  -5   0  468.50   17.82                                                    
 -13   5   0  438.30   17.68                                                    
  13   5   0  447.01   16.94                                                    
  13  -5   0  438.64   16.75                                                    
  13   5   0  427.42   23.28                                                    
  13   5   0  408.18   17.54                                                    
 -13   5   0  432.96   20.75                                                    
  13   6   0   -1.30    2.19                                                    
  13   6   0   -0.37    1.42                                                    
 -13  -6   0    0.93    1.40                                                    
  13   6   0   -0.26    1.06                                                    
 -13  -6   0   -0.73    1.35                                                    
 -13   6   0   -0.37    1.63                                                    
 -13   6   0    0.50    1.12                                                    
  13  -6   0   -0.74    0.94                                                    
  13  -6   0   -0.55    1.17                                                    
 -13  -6   0    0.22    0.99                                                    
 -13   7   0  464.17   18.40                                                    
  13  -7   0  444.96   17.28                                                    
 -13   7   0  445.56   17.76                                                    
  13   7   0  476.65   18.47                                                    
 -13  -7   0  464.02   17.16                                                    
 -13  -7   0  460.29   18.03                                                    
 -13  -7   0  464.46   18.34                                                    
 -13   7   0  451.21   17.36                                                    
  13   7   0  453.63   17.36                                                    
  13  -7   0  433.16   17.43                                                    
  13  -8   0    0.58    1.31                                                    
  13  -8   0    0.54    0.81                                                    
 -13  -8   0   -2.70    1.19                                                    
  13   8   0   -0.53    1.12                                                    
 -13  -8   0    0.39    1.45                                                    
 -13   8   0   -0.28    1.15                                                    
 -13   8   0    3.61    1.34                                                    
  13   8   0   -1.58    1.61                                                    
 -13   8   0   -0.40    1.82                                                    
  13  -8   0   -0.54    1.19                                                    
 -13  -8   0    0.36    1.64                                                    
 -13  -9   0 1193.22   41.87                                                    
  13  -9   0 1143.07   41.04                                                    
  13   9   0 1183.01   42.22                                                    
  13  -9   0 1100.79   41.10                                                    
  13  -9   0 1135.08   40.32                                                    
 -13   9   0 1142.32   42.18                                                    
 -13  -9   0 1161.34   40.91                                                    
  13   9   0 1202.62   40.96                                                    
 -13  -9   0 1199.74   42.22                                                    
  13  10   0    1.69    1.69                                                    
  13  10   0    0.78    1.21                                                    
  13 -10   0   -0.29    1.28                                                    
 -13 -10   0   -0.38    1.69                                                    
 -13 -10   0   -1.09    1.13                                                    
  13  10   0    0.27    1.21                                                    
 -13  10   0    2.54    1.92                                                    
  13 -10   0    0.64    1.02                                                    
  13 -10   0    1.19    1.30                                                    
 -13 -10   0    0.42    1.61                                                    
 -13  11   0  254.56   11.69                                                    
  13  11   0  283.11   12.80                                                    
  13 -11   0  294.91   11.82                                                    
  13  11   0  282.49   11.57                                                    
 -13 -11   0  274.76   12.66                                                    
 -13 -11   0  291.49   11.71                                                    
  13  11   0  274.12   11.23                                                    
  13 -11   0  276.81   11.70                                                    
  13 -11   0  275.47   11.14                                                    
 -13  11   0  282.59   12.70                                                    
  13 -12   0   -0.30    1.28                                                    
 -13 -12   0    1.73    1.85                                                    
 -13  12   0   -0.88    1.79                                                    
 -13  12   0   -0.33    1.37                                                    
  13 -12   0   -0.24    0.94                                                    
  13  12   0   -0.44    1.79                                                    
 -13 -12   0    0.30    1.20                                                    
  13  12   0   -0.28    1.19                                                    
  13 -13   0   96.52    5.51                                                    
 -13 -13   0  107.34    5.77                                                    
  13  13   0  111.87    5.61                                                    
 -13 -13   0   99.90    6.36                                                    
  13  13   0  108.75    6.68                                                    
 -13  13   0   87.94    6.18                                                    
  13 -13   0  113.39    5.45                                                    
 -13  13   0  100.15    5.80                                                    
  13 -14   0    0.57    1.05                                                    
  13 -14   0   -0.53    1.07                                                    
 -13  14   0    0.44    1.84                                                    
 -13 -14   0   -0.43    1.89                                                    
  13  14   0   -0.44    1.84                                                    
 -13  14   0   -0.33    1.43                                                    
  13  14   0    0.63    1.34                                                    
 -13 -14   0   -0.30    1.16                                                    
  13  14   0   -0.26    1.06                                                    
  13 -14   0   -0.30    1.23                                                    
  13 -15   0   -0.85    1.27                                                    
  13 -15   0   -0.53    1.19                                                    
 -13  15   0    1.61    1.42                                                    
  13  15   0   -0.99    1.14                                                    
 -13 -15   0    0.88    1.32                                                    
  13  15   0    1.55    1.37                                                    
  13 -15   0   -0.26    1.04                                                    
 -13 -15   0   -0.42    1.47                                                    
 -13  15   0   -0.42    1.84                                                    
  13  15   0    0.85    1.86                                                    
  13  16   0   -0.40    1.71                                                    
 -13  16   0    1.85    1.42                                                    
  13 -16   0    0.48    1.10                                                    
 -13  16   0    0.40    1.66                                                    
  13  16   0   -0.30    1.31                                                    
  13 -16   0    0.52    1.10                                                    
  13 -16   0    0.52    1.20                                                    
 -13 -16   0   -0.79    1.88                                                    
  13  16   0    0.22    1.04                                                    
  13  17   0  567.71   20.72                                                    
  13 -17   0  545.20   20.34                                                    
  13  17   0  537.26   21.26                                                    
 -13  17   0  560.01   20.75                                                    
 -13 -17   0  556.62   20.91                                                    
  13 -17   0  522.31   20.09                                                    
 -13  17   0  556.30   21.38                                                    
 -13 -17   0  552.06   21.28                                                    
 -13 -17   0  535.60   20.34                                                    
 -13 -18   0    0.45    1.03                                                    
 -13 -18   0    0.54    1.31                                                    
 -13  18   0   -0.78    1.24                                                    
 -13  18   0    0.33    1.48                                                    
 -13 -18   0   -0.32    1.43                                                    
  13  18   0    1.31    1.19                                                    
  13 -18   0   -0.69    1.10                                                    
  13  18   0    0.66    1.39                                                    
  13 -18   0   -0.96    0.95                                                    
  13  19   0   72.43    4.02                                                    
 -13 -19   0   74.73    4.34                                                    
  13  19   0   68.77    4.30                                                    
 -13  19   0   69.25    4.38                                                    
  13 -19   0   73.14    3.88                                                    
 -13 -19   0   74.38    4.03                                                    
 -13 -19   0   67.44    3.68                                                    
 -13  19   0   67.65    3.94                                                    
  13  20   0    0.39    0.91                                                    
 -13 -20   0   -0.46    1.00                                                    
 -13  20   0   -0.47    1.06                                                    
  13  20   0    0.94    1.10                                                    
  13 -20   0    0.52    0.92                                                    
 -13 -20   0    0.17    0.88                                                    
 -13 -21   0  109.17    4.60                                                    
 -13  21   0  121.54    4.66                                                    
  14   0   0    9.18    1.42                                                    
 -14   0   0    6.12    1.72                                                    
  14   0   0    6.79    3.09                                                    
 -14   0   0    8.93    2.22                                                    
 -14   0   0    6.58    1.14                                                    
  14   0   0    6.72    1.54                                                    
  14   1   0   -1.35    2.69                                                    
 -14   1   0   -0.21    0.85                                                    
 -14   1   0   -0.36    1.40                                                    
  14  -1   0    0.23    0.89                                                    
 -14   1   0    0.65    0.68                                                    
 -14  -1   0   -0.73    1.10                                                    
  14   1   0    0.28    1.12                                                    
  14  -1   0   -0.28    1.32                                                    
  14  -1   0   -1.38    2.94                                                    
 -14  -1   0    0.36    0.72                                                    
 -14   1   0    1.95    1.39                                                    
 -14  -1   0   -0.36    1.33                                                    
 -14  -2   0  170.71    8.14                                                    
  14   2   0  165.31    7.49                                                    
 -14   2   0  145.53    6.86                                                    
 -14  -2   0  163.07   10.21                                                    
 -14  -2   0  158.10    6.75                                                    
  14  -2   0  172.51   13.33                                                    
  14  -2   0  158.45    7.44                                                    
  14  -2   0  147.35    6.93                                                    
  14   2   0  159.95   12.78                                                    
 -14   2   0  155.26    6.47                                                    
 -14   2   0  155.06    7.95                                                    
 -14  -3   0    0.37    1.53                                                    
 -14  -3   0    0.82    1.52                                                    
 -14   3   0   -0.37    1.49                                                    
  14  -3   0   -0.70    1.02                                                    
 -14   3   0    0.46    0.99                                                    
  14  -3   0    2.01    1.21                                                    
 -14   3   0    1.02    0.67                                                    
 -14  -4   0    0.64    0.89                                                    
  14   4   0   -0.38    1.44                                                    
 -14  -4   0    1.50    1.42                                                    
 -14   4   0    0.24    1.09                                                    
 -14   4   0    0.33    1.36                                                    
 -14  -4   0    1.76    1.63                                                    
  14   4   0    2.24    1.37                                                    
 -14  -4   0    1.35    1.40                                                    
  14  -4   0    0.24    1.01                                                    
 -14   4   0    1.14    1.57                                                    
  14  -4   0    0.87    1.24                                                    
  14  -5   0    0.30    1.22                                                    
 -14   5   0    1.02    1.00                                                    
 -14  -5   0   -1.72    1.61                                                    
  14   5   0   -0.28    1.04                                                    
 -14   5   0   -0.78    1.81                                                    
 -14  -5   0    0.23    0.92                                                    
  14  -5   0    0.25    0.99                                                    
 -14   5   0   -0.33    1.39                                                    
  14   5   0   -0.78    1.59                                                    
 -14  -5   0    0.77    1.56                                                    
  14   6   0 1107.33   40.31                                                    
 -14  -6   0 1098.97   39.86                                                    
 -14  -6   0 1117.56   38.95                                                    
 -14   6   0 1073.94   39.66                                                    
  14  -6   0 1142.09   39.52                                                    
 -14  -6   0 1100.13   40.22                                                    
 -14   6   0 1141.62   40.41                                                    
 -14   6   0 1121.40   39.19                                                    
  14  -6   0 1063.51   38.98                                                    
  14   6   0 1093.37   39.24                                                    
 -14   7   0   -1.23    1.85                                                    
 -14   7   0    0.34    1.54                                                    
 -14  -7   0   -0.40    1.64                                                    
 -14   7   0   -0.56    1.12                                                    
  14  -7   0    0.26    1.02                                                    
  14   7   0   -0.41    1.64                                                    
 -14  -7   0   -2.25    1.18                                                    
  14  -7   0   -0.31    1.33                                                    
 -14  -7   0   -0.72    1.66                                                    
  14   7   0   -0.28    1.18                                                    
 -14  -8   0   27.75    3.08                                                    
  14   8   0   32.75    2.75                                                    
  14  -8   0   29.07    2.74                                                    
 -14   8   0   25.10    2.84                                                    
 -14  -8   0   33.49    3.44                                                    
 -14   8   0   29.78    3.38                                                    
  14   8   0   29.01    3.34                                                    
 -14  -8   0   32.03    2.66                                                    
  14  -8   0   27.95    2.60                                                    
 -14   8   0   30.90    2.73                                                    
 -14   9   0    0.30    1.17                                                    
  14  -9   0   -0.40    0.91                                                    
 -14  -9   0    1.27    1.89                                                    
 -14  -9   0    1.92    1.33                                                    
 -14   9   0    0.43    1.74                                                    
 -14  -9   0   -0.38    1.56                                                    
  14   9   0   -0.55    1.06                                                    
  14  -9   0    0.28    1.15                                                    
  14   9   0   -0.43    1.75                                                    
  14  -9   0   -0.31    1.27                                                    
 -14 -10   0  224.66    9.67                                                    
  14 -10   0  215.41    9.06                                                    
  14 -10   0  232.45    9.91                                                    
  14 -10   0  202.82    9.46                                                    
  14  10   0  215.93    9.42                                                    
 -14  10   0  211.76    9.74                                                    
 -14  10   0  233.99   10.85                                                    
  14  10   0  240.52   10.95                                                    
 -14 -10   0  225.69   10.76                                                    
 -14 -10   0  233.37   10.48                                                    
 -14  11   0    0.44    1.97                                                    
 -14 -11   0   -0.77    1.62                                                    
  14 -11   0    1.72    1.18                                                    
  14 -11   0   -0.31    1.29                                                    
  14 -11   0    0.91    1.08                                                    
 -14 -11   0    0.87    1.80                                                    
  14  11   0   -0.89    1.86                                                    
 -14 -11   0    0.30    1.14                                                    
 -14 -12   0    7.67    2.05                                                    
  14  12   0    9.72    2.49                                                    
  14 -12   0    9.66    1.74                                                    
 -14  12   0   12.78    2.37                                                    
  14 -12   0    8.15    1.53                                                    
 -14 -12   0    8.09    1.69                                                    
 -14 -12   0    7.79    2.06                                                    
  14  13   0    1.21    1.19                                                    
  14  13   0    0.44    1.77                                                    
 -14 -13   0   -0.43    1.80                                                    
  14 -13   0    0.28    1.09                                                    
 -14  13   0   -0.32    1.39                                                    
 -14  13   0   -0.43    1.74                                                    
 -14 -13   0    0.60    1.26                                                    
  14 -13   0   -0.49    1.09                                                    
 -14 -13   0    0.38    1.70                                                    
  14  14   0  229.36    9.90                                                    
 -14  14   0  220.60    9.99                                                    
  14 -14   0  228.58    9.45                                                    
  14 -14   0  226.32    9.58                                                    
 -14 -14   0  218.37    9.73                                                    
  14  14   0  215.14   10.63                                                    
  14 -14   0  224.31    9.66                                                    
 -14 -14   0  222.30   10.58                                                    
 -14 -14   0  216.71   10.20                                                    
 -14  14   0  231.77   10.74                                                    
 -14 -15   0   -0.78    1.65                                                    
  14  15   0    0.40    1.60                                                    
 -14 -15   0   -0.28    1.16                                                    
  14 -15   0   -0.74    1.10                                                    
  14 -15   0   -0.51    1.09                                                    
  14  15   0    0.29    1.26                                                    
 -14  15   0    0.61    1.24                                                    
 -14 -15   0   -0.67    1.71                                                    
 -14  15   0   -0.40    1.69                                                    
  14 -15   0   -0.49    1.08                                                    
 -14 -16   0  172.95    7.99                                                    
 -14 -16   0  172.77    7.65                                                    
 -14 -16   0  162.08    8.21                                                    
 -14  16   0  168.18    7.78                                                    
 -14  16   0  164.06    8.31                                                    
  14  16   0  165.71    8.30                                                    
  14 -16   0  171.55    7.40                                                    
  14  16   0  171.61    7.77                                                    
  14 -16   0  150.61    7.09                                                    
  14 -17   0   -0.66    1.08                                                    
 -14 -17   0   -0.98    1.38                                                    
  14  17   0   -1.04    1.21                                                    
 -14  17   0    0.26    1.10                                                    
 -14  17   0    0.33    1.56                                                    
  14  17   0   -0.34    1.41                                                    
 -14 -17   0    0.54    1.41                                                    
 -14  18   0   19.26    2.29                                                    
  14  18   0   21.14    2.45                                                    
  14  18   0   19.74    2.05                                                    
 -14 -18   0   18.37    1.88                                                    
  14 -18   0   20.16    1.92                                                    
 -14 -18   0   18.83    2.26                                                    
 -14  18   0   18.71    1.98                                                    
 -14 -18   0   21.68    2.17                                                    
  14 -19   0   -0.49    0.85                                                    
  14  19   0   -0.40    0.94                                                    
 -14 -19   0   -0.17    0.93                                                    
 -14  19   0   -0.24    1.04                                                    
 -14  19   0    0.39    0.91                                                    
 -14 -19   0   -0.95    1.23                                                    
 -14 -20   0  260.62    9.59                                                    
 -15   0   0    0.19    0.77                                                    
  15   0   0   -1.85    1.38                                                    
 -15   0   0   -0.35    1.65                                                    
 -15   0   0    0.35    1.64                                                    
 -15   0   0    0.79    1.52                                                    
 -15  -1   0   30.97    2.24                                                    
 -15   1   0   29.27    2.13                                                    
  15   1   0   28.55    2.77                                                    
 -15   1   0   24.88    2.82                                                    
 -15   1   0   37.13    3.39                                                    
 -15  -1   0   26.39    3.10                                                    
 -15  -1   0   24.92    2.84                                                    
  15  -1   0   28.30    2.39                                                    
  15  -1   0   35.85    2.96                                                    
 -15  -2   0    1.06    1.41                                                    
 -15   2   0    0.70    1.47                                                    
 -15   2   0   -1.20    1.62                                                    
  15  -2   0   -0.24    0.86                                                    
  15   2   0    0.61    1.33                                                    
 -15  -2   0   -0.21    0.85                                                    
  15  -2   0   -0.31    1.28                                                    
 -15  -2   0    2.38    1.44                                                    
 -15   2   0    1.15    1.04                                                    
 -15   2   0    0.17    0.67                                                    
 -15   3   0  132.57    6.88                                                    
 -15   3   0  125.31    5.52                                                    
 -15  -3   0  125.56    7.13                                                    
  15  -3   0  133.19    6.20                                                    
 -15   3   0  126.13    6.12                                                    
  15  -3   0  130.83    6.68                                                    
  15   3   0  124.73    7.20                                                    
 -15   3   0  136.23    7.32                                                    
 -15  -3   0  133.71    6.96                                                    
 -15   4   0    0.82    1.83                                                    
 -15  -4   0    0.40    1.73                                                    
 -15  -4   0    0.36    1.67                                                    
  15   4   0   -0.82    1.68                                                    
 -15   4   0    1.39    1.60                                                    
  15  -4   0    0.32    1.35                                                    
  15   4   0    1.22    1.38                                                    
 -15  -4   0    0.92    1.03                                                    
 -15   4   0    1.02    1.24                                                    
  15  -4   0    0.25    1.00                                                    
 -15   5   0  119.17    7.06                                                    
  15   5   0  121.60    7.01                                                    
 -15  -5   0  110.42    6.88                                                    
 -15   5   0  117.19    5.99                                                    
  15  -5   0  128.74    6.64                                                    
 -15  -5   0  119.72    6.69                                                    
 -15  -5   0  135.42    6.09                                                    
  15  -5   0  118.58    5.92                                                    
  15   5   0  122.14    6.28                                                    
 -15   5   0  131.08    6.82                                                    
  15  -6   0    0.32    1.42                                                    
 -15  -6   0   -0.25    1.02                                                    
 -15  -6   0   -0.74    1.52                                                    
 -15   6   0    0.28    1.21                                                    
  15  -6   0   -0.26    1.07                                                    
  15   6   0   -0.42    1.82                                                    
 -15   6   0    0.35    1.45                                                    
 -15  -6   0    0.83    1.70                                                    
  15   6   0    0.30    1.17                                                    
 -15   6   0   -0.42    1.75                                                    
  15   7   0    1.30    2.11                                                    
 -15  -7   0   -0.42    2.00                                                    
  15  -7   0    0.32    1.30                                                    
 -15   7   0    1.16    1.26                                                    
 -15   7   0   -0.35    1.57                                                    
 -15  -7   0    1.59    1.15                                                    
  15   7   0    1.50    1.36                                                    
 -15   7   0   -1.29    1.75                                                    
  15  -7   0    0.26    1.08                                                    
 -15  -7   0    1.12    1.62                                                    
 -15  -8   0    0.75    1.51                                                    
  15   8   0   -0.44    1.78                                                    
  15  -8   0   -0.26    1.13                                                    
 -15  -8   0    0.28    1.16                                                    
  15  -8   0    0.65    1.41                                                    
 -15   8   0    0.30    1.22                                                    
 -15   8   0   -0.43    1.68                                                    
 -15  -8   0    3.43    1.69                                                    
  15   8   0   -0.29    1.08                                                    
 -15   9   0   -0.88    1.76                                                    
 -15   9   0   -0.31    1.12                                                    
 -15  -9   0   -0.29    1.22                                                    
  15  -9   0   -0.98    1.23                                                    
 -15  -9   0   -0.76    1.77                                                    
 -15  -9   0    1.30    1.64                                                    
  15   9   0   -0.28    1.08                                                    
  15  -9   0    1.07    1.05                                                    
  15   9   0    0.44    1.92                                                    
  15  10   0    1.33    1.77                                                    
 -15 -10   0    0.43    1.57                                                    
  15 -10   0    0.32    1.27                                                    
  15  10   0    0.26    1.07                                                    
  15 -10   0   -0.27    1.04                                                    
 -15 -10   0   -0.59    1.31                                                    
 -15  10   0    0.31    1.30                                                    
 -15  10   0   -0.44    1.70                                                    
 -15 -10   0   -0.38    1.59                                                    
  15 -11   0  502.69   19.36                                                    
 -15 -11   0  478.37   19.11                                                    
 -15 -11   0  522.12   19.90                                                    
 -15  11   0  490.91   20.32                                                    
 -15  11   0  529.03   19.50                                                    
  15  11   0  508.29   20.46                                                    
  15 -11   0  490.96   18.45                                                    
 -15 -11   0  492.40   20.15                                                    
  15 -11   0  502.37   18.85                                                    
  15  12   0    0.43    1.76                                                    
 -15 -12   0   -0.36    1.63                                                    
 -15 -12   0   -1.69    1.92                                                    
 -15  12   0   -0.86    1.84                                                    
  15 -12   0    0.25    1.08                                                    
  15 -12   0    0.30    1.22                                                    
 -15 -12   0    1.49    1.23                                                    
  15 -12   0   -0.22    1.03                                                    
 -15  13   0   15.82    2.60                                                    
 -15 -13   0   10.46    2.13                                                    
 -15 -13   0    9.80    2.22                                                    
  15 -13   0   12.63    1.70                                                    
 -15 -13   0   11.45    1.84                                                    
  15 -13   0   10.10    1.54                                                    
  15  13   0   12.97    2.44                                                    
  15  13   0   12.42    2.01                                                    
  15 -14   0   -1.06    1.02                                                    
 -15 -14   0   -0.98    1.54                                                    
 -15 -14   0    3.10    1.73                                                    
 -15 -14   0    0.28    1.31                                                    
  15  14   0   -0.56    1.28                                                    
 -15  14   0    1.58    1.79                                                    
  15  14   0   -0.40    1.56                                                    
  15 -14   0   -0.22    0.99                                                    
 -15  15   0   11.76    2.20                                                    
 -15 -15   0    6.25    1.77                                                    
  15 -15   0    7.58    1.48                                                    
 -15  15   0   10.65    1.74                                                    
  15 -15   0    6.61    1.29                                                    
  15  15   0    5.67    1.54                                                    
 -15 -15   0    7.21    1.50                                                    
 -15 -15   0    6.84    1.86                                                    
  15  15   0    4.43    1.76                                                    
 -15  16   0   -0.33    1.42                                                    
 -15 -16   0    0.26    1.34                                                    
 -15 -16   0    0.65    1.37                                                    
 -15  16   0    0.26    1.04                                                    
  15 -16   0   -0.20    0.99                                                    
 -15 -16   0   -0.24    1.07                                                    
  15  16   0    0.25    1.17                                                    
  15  16   0   -0.34    1.39                                                    
  15  17   0    3.19    1.20                                                    
 -15  17   0    2.64    1.47                                                    
 -15 -17   0    3.44    1.59                                                    
  15  17   0    4.14    1.52                                                    
 -15  17   0    3.65    1.27                                                    
  15 -17   0    0.88    0.92                                                    
 -15 -17   0    2.41    1.27                                                    
 -15 -18   0   -1.02    0.98                                                    
 -15  18   0   -0.39    0.96                                                    
  15  18   0    0.50    1.14                                                    
 -15 -18   0    0.17    0.85                                                    
  15  18   0   -0.20    0.92                                                    
 -15 -18   0   -0.97    1.16                                                    
 -15  18   0   -0.25    1.11                                                    
 -15 -19   0  138.15    5.52                                                    
 -16   0   0   21.57    2.74                                                    
 -16   0   0   17.27    2.69                                                    
  16   0   0   24.20    2.64                                                    
 -16   0   0   23.73    1.94                                                    
 -16   1   0    0.38    0.76                                                    
 -16   1   0    1.27    1.60                                                    
 -16  -1   0    0.64    0.94                                                    
  16   1   0   -0.33    1.41                                                    
 -16  -1   0    1.26    1.80                                                    
 -16   1   0    1.47    1.34                                                    
 -16  -1   0    3.32    1.67                                                    
  16  -1   0   -1.33    1.26                                                    
 -16  -1   0   -0.75    1.45                                                    
 -16  -2   0  498.47   18.16                                                    
 -16   2   0  489.89   19.76                                                    
  16  -2   0  452.77   18.11                                                    
  16   2   0  462.26   18.86                                                    
 -16  -2   0  488.34   19.77                                                    
 -16  -2   0  507.10   19.40                                                    
 -16   2   0  483.25   17.72                                                    
  16  -2   0  504.77   19.12                                                    
 -16   2   0  523.69   19.47                                                    
  16   3   0   -1.73    1.70                                                    
  16  -3   0   -0.34    1.32                                                    
 -16  -3   0    0.37    1.45                                                    
 -16   3   0   -0.16    0.66                                                    
 -16   3   0    1.71    1.91                                                    
 -16  -3   0   -0.85    1.92                                                    
 -16   3   0   -0.49    1.05                                                    
  16  -3   0    0.24    0.98                                                    
 -16   3   0    0.73    1.43                                                    
 -16  -4   0   -0.85    1.68                                                    
  16   4   0    1.31    1.71                                                    
 -16   4   0    1.55    1.14                                                    
  16   4   0   -0.65    1.24                                                    
  16  -4   0   -0.34    1.39                                                    
 -16  -4   0    1.11    1.68                                                    
 -16   4   0   -0.36    1.69                                                    
 -16   4   0   -0.43    1.66                                                    
  16  -4   0    0.49    1.05                                                    
  16   5   0    0.64    1.26                                                    
 -16  -5   0   -0.75    1.57                                                    
 -16  -5   0   -0.43    1.66                                                    
 -16  -5   0    1.53    1.14                                                    
  16  -5   0    0.49    1.13                                                    
 -16   5   0    0.36    1.36                                                    
 -16   5   0    0.27    1.10                                                    
 -16   5   0    0.43    1.86                                                    
  16  -5   0    0.34    1.35                                                    
  16   5   0    0.44    1.75                                                    
 -16   6   0  426.66   17.29                                                    
 -16  -6   0  414.94   15.91                                                    
  16   6   0  401.31   17.12                                                    
 -16  -6   0  424.44   17.23                                                    
 -16   6   0  399.13   16.49                                                    
  16  -6   0  409.80   16.42                                                    
 -16   6   0  406.04   15.95                                                    
  16   6   0  402.74   16.18                                                    
 -16  -6   0  397.51   16.59                                                    
  16  -7   0    0.34    1.30                                                    
  16   7   0   -0.31    1.23                                                    
  16   7   0   -0.44    2.01                                                    
 -16  -7   0   -0.55    1.28                                                    
 -16   7   0    2.20    2.02                                                    
 -16   7   0    0.58    1.12                                                    
 -16  -7   0    1.50    1.70                                                    
 -16  -7   0    0.43    1.80                                                    
 -16  -8   0   29.98    3.35                                                    
 -16   8   0   31.26    3.54                                                    
 -16  -8   0   27.27    2.71                                                    
  16   8   0   35.26    2.88                                                    
  16   8   0   28.93    3.51                                                    
 -16  -8   0   28.77    3.10                                                    
 -16   8   0   34.99    2.89                                                    
  16  -8   0   34.51    3.14                                                    
 -16  -9   0    1.30    1.73                                                    
 -16   9   0    0.44    1.66                                                    
 -16  -9   0    0.74    1.60                                                    
  16  -9   0   -0.66    1.39                                                    
 -16  -9   0   -0.29    1.28                                                    
  16   9   0   -0.55    1.06                                                    
 -16   9   0    1.20    1.33                                                    
  16   9   0    1.77    2.12                                                    
 -16 -10   0  338.50   14.10                                                    
 -16  10   0  368.34   14.31                                                    
  16 -10   0  351.86   14.39                                                    
 -16 -10   0  355.26   14.71                                                    
  16  10   0  357.97   15.26                                                    
 -16  10   0  346.60   15.22                                                    
  16  10   0  337.51   13.70                                                    
 -16 -10   0  375.68   15.40                                                    
  16  11   0   -4.27    1.83                                                    
 -16 -11   0    0.83    1.66                                                    
 -16 -11   0   -0.59    1.45                                                    
 -16 -11   0   -0.35    1.57                                                    
 -16  11   0   -0.42    1.78                                                    
 -16  11   0   -0.60    1.33                                                    
  16 -11   0    0.93    1.21                                                    
  16  12   0   55.15    4.45                                                    
 -16 -12   0   47.65    4.14                                                    
 -16 -12   0   59.59    3.91                                                    
 -16 -12   0   51.48    3.86                                                    
 -16  12   0   55.01    4.36                                                    
  16 -12   0   58.64    3.82                                                    
 -16  12   0   50.10    3.63                                                    
 -16 -13   0   -1.14    1.90                                                    
 -16 -13   0   -0.28    1.12                                                    
 -16  13   0    2.32    2.00                                                    
  16  13   0    0.39    1.59                                                    
 -16 -13   0   -0.62    1.45                                                    
 -16  13   0    0.57    1.25                                                    
  16  14   0   18.10    2.15                                                    
 -16 -14   0   15.50    2.46                                                    
 -16  14   0   21.91    2.27                                                    
 -16 -14   0   17.72    2.06                                                    
 -16  14   0   14.74    2.40                                                    
 -16 -14   0   18.72    2.35                                                    
  16  14   0   22.14    2.77                                                    
  16 -14   0   16.94    1.99                                                    
 -16  15   0   -0.98    1.60                                                    
 -16 -15   0    0.64    1.41                                                    
  16  15   0   -0.99    1.43                                                    
 -16 -15   0    0.73    1.07                                                    
 -16 -15   0   -0.75    1.28                                                    
  16  15   0   -0.72    1.13                                                    
 -16  16   0    5.78    1.68                                                    
  16  16   0    7.89    1.65                                                    
 -16 -16   0    6.06    1.33                                                    
 -16 -16   0    6.21    1.56                                                    
 -16 -16   0    7.33    1.41                                                    
  16  16   0    7.40    1.36                                                    
 -16 -17   0    0.48    1.09                                                    
  16  17   0    0.57    0.93                                                    
 -16  17   0   -0.98    1.22                                                    
 -16 -17   0   -0.16    0.86                                                    
  16  17   0   -0.25    1.18                                                    
 -16 -18   0   65.80    3.07                                                    
 -16 -18   0   81.59    3.40                                                    
 -17   0   0   -0.88    1.91                                                    
  17   0   0    0.69    1.46                                                    
 -17   0   0   -0.76    1.68                                                    
 -17   0   0   -0.21    0.83                                                    
 -17   1   0   34.96    3.34                                                    
 -17  -1   0   35.51    3.56                                                    
 -17   1   0   30.71    3.36                                                    
 -17  -1   0   28.78    3.19                                                    
  17   1   0   31.67    3.03                                                    
 -17  -1   0   27.89    2.32                                                    
 -17   1   0   30.93    2.28                                                    
  17  -1   0   28.21    2.95                                                    
 -17   2   0    0.44    1.59                                                    
 -17  -2   0    2.25    1.60                                                    
  17   2   0    1.34    1.88                                                    
 -17  -2   0    0.39    1.60                                                    
 -17   2   0   -0.36    0.76                                                    
 -17  -2   0    0.44    1.69                                                    
  17  -2   0   -1.75    1.49                                                    
 -17  -2   0   -0.46    0.99                                                    
 -17   2   0    1.49    1.68                                                    
 -17  -3   0  637.17   25.78                                                    
 -17  -3   0  673.41   24.20                                                    
 -17  -3   0  655.29   25.20                                                    
  17  -3   0  667.82   25.06                                                    
 -17   3   0  647.60   25.13                                                    
 -17  -3   0  665.90   25.39                                                    
  17   3   0  663.21   25.88                                                    
 -17   3   0  689.03   25.89                                                    
 -17  -4   0   -0.74    1.76                                                    
 -17   4   0   -0.44    1.82                                                    
  17   4   0   -0.90    1.79                                                    
 -17   4   0   -0.49    1.07                                                    
  17  -4   0    0.35    1.47                                                    
 -17   4   0   -0.36    1.53                                                    
 -17  -4   0    0.44    1.62                                                    
  17   4   0   -0.33    1.28                                                    
 -17  -5   0  176.43    7.86                                                    
 -17  -5   0  165.52    8.90                                                    
  17  -5   0  173.65    8.45                                                    
  17   5   0  185.13    8.39                                                    
 -17  -5   0  168.00    8.48                                                    
  17   5   0  176.71    9.14                                                    
 -17   5   0  172.50    8.43                                                    
 -17   5   0  176.27    7.81                                                    
 -17   5   0  160.52    8.90                                                    
 -17  -6   0   -0.37    1.62                                                    
  17   6   0   -0.45    1.65                                                    
 -17  -6   0    0.27    1.04                                                    
 -17  -6   0   -0.44    1.68                                                    
 -17   6   0   -0.35    1.71                                                    
 -17   6   0    0.44    1.94                                                    
 -17   6   0   -0.27    1.04                                                    
  17  -6   0    0.34    1.30                                                    
  17   6   0   -0.63    1.33                                                    
  17   7   0  146.45    8.05                                                    
 -17  -7   0  135.70    7.38                                                    
 -17   7   0  158.37    8.30                                                    
 -17   7   0  149.35    6.96                                                    
 -17  -7   0  138.67    6.85                                                    
  17   7   0  148.10    7.12                                                    
 -17  -7   0  143.55    7.97                                                    
  17  -7   0  144.70    7.36                                                    
 -17  -8   0    1.28    1.82                                                    
 -17  -8   0    0.85    1.19                                                    
 -17   8   0    0.86    1.76                                                    
 -17   8   0   -0.56    1.22                                                    
  17   8   0   -0.57    1.09                                                    
  17   8   0   -0.88    1.66                                                    
  17  -8   0   -0.33    1.43                                                    
 -17  -8   0   -0.36    1.53                                                    
 -17  -9   0  197.36    8.88                                                    
  17   9   0  191.53    8.60                                                    
  17   9   0  195.80    9.84                                                    
 -17   9   0  206.84    9.97                                                    
  17  -9   0  204.04    9.23                                                    
 -17   9   0  207.06    8.90                                                    
 -17  -9   0  193.98    9.73                                                    
 -17  -9   0  200.19    9.35                                                    
 -17  10   0    0.28    1.21                                                    
  17  10   0    1.25    1.84                                                    
 -17  10   0   -1.23    1.87                                                    
 -17 -10   0   -0.28    1.21                                                    
 -17 -10   0   -1.22    1.79                                                    
  17 -10   0   -0.31    1.27                                                    
 -17 -10   0   -0.33    1.58                                                    
 -17 -11   0  608.10   24.21                                                    
  17 -11   0  630.04   23.55                                                    
  17  11   0  640.91   24.44                                                    
 -17 -11   0  651.22   23.45                                                    
 -17 -11   0  627.75   23.70                                                    
 -17  11   0  618.54   24.37                                                    
 -17  11   0  635.77   23.34                                                    
  17  11   0  625.56   23.14                                                    
 -17 -12   0    1.10    1.71                                                    
 -17  12   0    0.75    1.72                                                    
  17 -12   0    0.27    1.19                                                    
  17  12   0   -1.52    1.67                                                    
 -17 -12   0    0.27    1.06                                                    
 -17 -12   0    0.88    1.38                                                    
 -17  12   0   -0.79    1.14                                                    
  17  12   0   -0.24    1.03                                                    
 -17 -13   0   45.69    3.25                                                    
 -17  13   0   46.82    3.20                                                    
  17  13   0   44.69    3.74                                                    
 -17  13   0   49.25    3.89                                                    
 -17 -13   0   44.29    3.30                                                    
  17  13   0   57.00    3.31                                                    
 -17 -13   0   43.19    3.58                                                    
 -17 -14   0   -0.93    1.44                                                    
 -17  14   0   -0.45    1.04                                                    
 -17  14   0    0.63    1.37                                                    
  17 -14   0    0.44    0.97                                                    
 -17 -14   0    1.19    1.08                                                    
  17  14   0    1.28    1.37                                                    
 -17 -14   0    1.39    1.29                                                    
  17  15   0    5.68    1.54                                                    
 -17  15   0   10.11    1.47                                                    
 -17 -15   0   10.03    1.45                                                    
 -17 -15   0    8.10    1.46                                                    
 -17 -15   0    8.19    1.71                                                    
 -17  15   0    6.15    1.56                                                    
 -17 -16   0   -0.23    1.13                                                    
  17  16   0    0.49    1.06                                                    
 -17 -16   0   -0.18    0.93                                                    
 -17  16   0    0.87    0.89                                                    
 -17  16   0   -0.96    1.11                                                    
 -17 -16   0    0.44    0.86                                                    
 -18   0   0  230.31    9.25                                                    
  18   0   0  224.28   10.29                                                    
 -18   0   0  215.61   10.32                                                    
 -18   0   0  239.80   11.11                                                    
 -18   1   0    0.74    1.47                                                    
 -18  -1   0    0.88    1.63                                                    
 -18  -1   0    0.44    0.87                                                    
  18   1   0    1.04    1.41                                                    
  18   1   0    1.35    1.86                                                    
 -18   1   0   -0.19    0.74                                                    
  18  -1   0   -0.35    1.38                                                    
 -18   1   0    2.20    1.79                                                    
 -18  -1   0    0.38    1.64                                                    
 -18  -2   0   -1.52    1.60                                                    
  18  -2   0    0.70    1.41                                                    
 -18  -2   0    1.84    1.09                                                    
 -18   2   0   -0.73    1.65                                                    
 -18  -2   0    4.83    1.99                                                    
  18   2   0    1.34    1.82                                                    
 -18   2   0    2.64    1.88                                                    
 -18  -3   0    1.52    1.70                                                    
 -18   3   0   -0.44    1.78                                                    
  18  -3   0    0.70    1.48                                                    
 -18   3   0    0.36    1.55                                                    
 -18  -3   0   -1.20    1.06                                                    
 -18  -3   0   -1.31    1.78                                                    
  18   3   0    0.45    1.76                                                    
 -18  -4   0    7.54    2.04                                                    
 -18   4   0    7.40    2.14                                                    
  18   4   0    6.22    2.21                                                    
 -18   4   0    4.91    1.65                                                    
 -18  -4   0    6.10    2.13                                                    
  18  -4   0    4.19    1.55                                                    
  18   4   0    6.93    1.76                                                    
 -18  -4   0    7.23    1.57                                                    
 -18  -4   0    4.33    2.05                                                    
 -18  -5   0    0.71    1.75                                                    
 -18  -5   0   -0.43    2.05                                                    
 -18   5   0    1.73    1.93                                                    
  18  -5   0   -0.34    1.45                                                    
  18   5   0    1.28    1.23                                                    
 -18   5   0    1.71    1.42                                                    
  18   5   0   -0.44    1.76                                                    
  18  -6   0  236.23   10.87                                                    
 -18   6   0  230.78   11.36                                                    
 -18   6   0  225.43   10.59                                                    
 -18   6   0  255.36   10.14                                                    
  18   6   0  245.36   10.54                                                    
  18   6   0  244.19   11.52                                                    
 -18  -6   0  251.09   10.34                                                    
 -18  -6   0  257.60   11.57                                                    
 -18  -6   0  249.12   10.94                                                    
  18   7   0    0.43    1.74                                                    
  18  -7   0   -0.33    1.23                                                    
 -18   7   0    0.84    1.79                                                    
  18   7   0   -3.71    1.18                                                    
 -18  -7   0   -0.68    1.53                                                    
 -18  -7   0   -1.08    1.06                                                    
 -18   7   0   -0.24    1.10                                                    
 -18  -8   0  511.02   19.17                                                    
 -18   8   0  490.42   19.70                                                    
  18  -8   0  505.92   19.08                                                    
 -18  -8   0  487.25   19.65                                                    
 -18  -8   0  486.76   18.60                                                    
  18   8   0  484.47   19.73                                                    
  18   8   0  464.43   18.40                                                    
 -18   8   0  495.67   18.42                                                    
 -18  -9   0   -0.39    1.72                                                    
  18   9   0    0.23    0.96                                                    
  18   9   0   -0.81    1.75                                                    
 -18   9   0   -1.18    1.63                                                    
 -18   9   0    0.98    1.11                                                    
 -18  -9   0    0.27    1.06                                                    
  18  -9   0    0.31    1.29                                                    
 -18  -9   0   -0.93    1.52                                                    
 -18 -10   0    2.60    1.75                                                    
  18 -10   0    3.48    1.41                                                    
 -18  10   0    3.77    1.69                                                    
 -18  10   0    2.88    1.15                                                    
  18  10   0   -0.38    1.54                                                    
 -18 -10   0    2.64    1.23                                                    
 -18 -10   0    3.79    1.55                                                    
 -18 -11   0    0.27    1.32                                                    
 -18  11   0   -0.71    1.37                                                    
 -18  11   0   -0.23    1.01                                                    
  18 -11   0    0.27    1.16                                                    
  18  11   0    1.09    1.55                                                    
 -18 -11   0    0.26    1.24                                                    
 -18 -11   0   -0.35    1.37                                                    
 -18  12   0   10.85    2.08                                                    
 -18 -12   0    8.07    1.84                                                    
 -18 -12   0    9.64    1.71                                                    
 -18  12   0    8.22    1.39                                                    
 -18 -12   0    6.83    1.46                                                    
  18 -12   0    5.91    1.43                                                    
  18  12   0    4.03    1.81                                                    
 -18 -13   0   -0.29    1.34                                                    
 -18 -13   0   -0.83    1.07                                                    
  18  13   0   -0.30    1.34                                                    
 -18  13   0   -0.40    0.97                                                    
 -18 -13   0    0.23    0.97                                                    
 -18  13   0   -0.30    1.24                                                    
 -18 -14   0  107.24    5.01                                                    
 -18 -14   0  108.18    5.62                                                    
  18  14   0  113.85    5.78                                                    
 -18  14   0  109.99    5.09                                                    
 -18  14   0  122.39    5.83                                                    
 -18 -14   0  107.75    5.24                                                    
 -18 -15   0   -0.53    0.80                                                    
 -18 -15   0    0.62    0.79                                                    
  18  15   0   -0.23    1.01                                                    
 -18 -15   0    1.32    1.10                                                    
 -18  15   0    0.23    1.11                                                    
  19   0   0    0.34    1.36                                                    
 -19   0   0   -1.40    1.69                                                    
  19   0   0    0.43    1.98                                                    
  19  -1   0    7.84    1.76                                                    
  19   1   0    8.21    2.34                                                    
 -19  -1   0    6.69    1.84                                                    
 -19   1   0    4.82    1.78                                                    
 -19  -1   0    6.64    1.25                                                    
  19   1   0    7.40    1.81                                                    
 -19  -2   0    0.22    0.95                                                    
 -19  -2   0    1.06    1.63                                                    
  19  -2   0    1.02    1.43                                                    
 -19   2   0   -1.35    1.56                                                    
  19   2   0    0.86    1.66                                                    
 -19  -3   0   72.74    4.70                                                    
  19   3   0   60.85    4.83                                                    
 -19  -3   0   64.27    4.83                                                    
  19  -3   0   66.29    4.47                                                    
 -19  -3   0   71.24    3.93                                                    
 -19   3   0   62.90    4.37                                                    
  19   3   0   74.19    4.56                                                    
 -19  -4   0   -0.48    1.02                                                    
 -19   4   0   -0.83    1.77                                                    
 -19  -4   0   -0.35    1.53                                                    
  19  -4   0    0.67    1.41                                                    
  19   4   0   -1.27    1.69                                                    
 -19   4   0   -0.32    1.38                                                    
 -19  -4   0    2.06    1.67                                                    
  19   4   0    0.31    1.21                                                    
 -19  -5   0  184.24    9.03                                                    
 -19  -5   0  179.24    8.64                                                    
 -19   5   0  175.13    8.96                                                    
  19   5   0  173.73    9.00                                                    
  19  -5   0  175.86    8.45                                                    
  19   5   0  175.69    8.22                                                    
 -19   5   0  190.56    8.45                                                    
 -19   6   0   -0.79    1.80                                                    
 -19  -6   0    1.97    1.81                                                    
  19  -6   0   -0.32    1.39                                                    
  19   6   0   -0.81    1.87                                                    
  19   6   0   -1.12    1.23                                                    
 -19  -6   0    0.31    1.59                                                    
 -19  -6   0    0.34    1.51                                                    
 -19   7   0   -0.38    1.62                                                    
 -19  -7   0    0.76    1.66                                                    
 -19  -7   0   -0.75    1.11                                                    
 -19  -7   0   -1.33    1.69                                                    
  19  -7   0    1.24    1.42                                                    
  19   7   0    2.37    1.66                                                    
 -19  -7   0    1.19    1.40                                                    
 -19  -8   0   -0.49    1.07                                                    
 -19   8   0   -0.37    1.53                                                    
 -19  -8   0    0.28    1.34                                                    
  19  -8   0   -0.59    1.29                                                    
 -19  -8   0    0.37    1.54                                                    
  19   8   0    0.22    0.93                                                    
  19   8   0   -0.38    1.60                                                    
 -19  -9   0   96.39    4.98                                                    
 -19   9   0   97.69    5.71                                                    
 -19   9   0   88.31    4.57                                                    
 -19  -9   0   97.15    5.11                                                    
 -19  -9   0   96.53    5.64                                                    
  19  -9   0  101.78    5.35                                                    
  19   9   0   93.22    5.63                                                    
 -19  10   0    0.99    1.34                                                    
  19 -10   0   -0.26    1.15                                                    
  19  10   0    0.68    1.38                                                    
 -19 -10   0    0.48    1.19                                                    
 -19 -10   0    0.94    1.10                                                    
 -19  10   0    0.37    0.86                                                    
 -19 -10   0    0.32    1.35                                                    
 -19 -11   0  107.88    5.18                                                    
 -19 -11   0  106.58    5.69                                                    
 -19  11   0   97.79    4.73                                                    
 -19 -11   0   96.89    4.96                                                    
  19 -11   0  100.49    5.19                                                    
 -19  11   0  109.53    5.75                                                    
  19  11   0  102.03    5.67                                                    
 -19  12   0    1.10    1.43                                                    
  19 -12   0   -1.26    0.99                                                    
  19  12   0   -0.57    1.27                                                    
 -19 -12   0   -0.36    0.97                                                    
 -19 -12   0   -0.21    0.95                                                    
 -19 -13   0   24.01    1.87                                                    
 -19 -13   0   30.19    2.49                                                    
 -19  13   0   30.61    2.57                                                    
  19  13   0   28.85    2.44                                                    
 -19 -13   0   24.47    2.10                                                    
  19  14   0   -1.29    1.09                                                    
 -19 -14   0    0.81    1.07                                                    
 -19  14   0    0.21    1.08                                                    
 -20   0   0  227.42   10.45                                                    
  20   0   0  220.79    9.85                                                    
 -20   0   0  218.48    9.75                                                    
  20   0   0  216.82   10.39                                                    
 -20   1   0    0.78    1.56                                                    
 -20  -1   0   -0.39    1.41                                                    
 -20   1   0   -0.91    1.37                                                    
  20  -1   0    0.32    1.26                                                    
  20  -1   0    1.18    1.52                                                    
  20   1   0    1.59    1.53                                                    
 -20  -1   0   -0.62    1.35                                                    
 -20   2   0   34.91    3.05                                                    
 -20   2   0   34.77    3.50                                                    
  20  -2   0   38.07    3.17                                                    
  20  -2   0   43.31    3.78                                                    
  20   2   0   43.46    3.74                                                    
 -20  -2   0   35.52    3.18                                                    
 -20  -2   0   39.27    3.55                                                    
 -20   3   0    0.29    1.37                                                    
  20   3   0   -0.59    1.28                                                    
 -20   3   0   -1.14    1.53                                                    
 -20  -3   0   -1.52    1.62                                                    
 -20  -3   0    0.31    1.45                                                    
  20  -3   0   -0.31    1.39                                                    
  20   3   0   -0.39    1.56                                                    
 -20  -4   0    2.55    1.09                                                    
 -20   4   0    1.65    1.25                                                    
 -20  -4   0    0.31    1.43                                                    
  20   4   0   -0.28    1.20                                                    
 -20  -4   0    2.24    1.54                                                    
  20  -4   0    0.61    1.27                                                    
  20   4   0    1.54    1.64                                                    
 -20   4   0    2.25    1.74                                                    
  20  -5   0   -0.60    1.15                                                    
 -20  -5   0   -0.60    1.44                                                    
  20   5   0    1.50    1.60                                                    
  20   5   0   -0.52    1.12                                                    
 -20   5   0    0.73    1.76                                                    
 -20  -5   0   -0.22    0.92                                                    
 -20  -5   0    1.09    1.60                                                    
 -20   6   0    0.70    1.41                                                    
 -20  -6   0    1.75    1.67                                                    
  20   6   0    2.15    1.24                                                    
  20  -6   0    2.31    1.20                                                    
 -20  -6   0    0.29    1.33                                                    
  20   6   0    1.45    1.53                                                    
 -20  -6   0    1.75    0.97                                                    
 -20  -7   0   -0.28    1.35                                                    
  20   7   0    0.21    0.92                                                    
 -20  -7   0    1.67    1.64                                                    
  20  -7   0   -0.55    1.08                                                    
  20   7   0    1.04    1.46                                                    
 -20   7   0   -0.34    1.63                                                    
 -20  -8   0   76.02    4.35                                                    
 -20  -8   0   64.41    4.34                                                    
 -20  -8   0   67.56    3.79                                                    
  20   8   0   65.31    4.44                                                    
  20  -8   0   65.83    4.04                                                    
 -20   8   0   71.74    4.54                                                    
 -20  -9   0    0.99    1.31                                                    
 -20  -9   0    0.29    1.22                                                    
 -20   9   0    2.68    1.42                                                    
  20   9   0   -0.92    1.36                                                    
  20  -9   0   -0.73    1.08                                                    
 -20  -9   0   -1.05    0.97                                                    
 -20 -10   0   35.06    2.90                                                    
  20 -10   0   33.30    2.56                                                    
 -20 -10   0   36.30    2.69                                                    
  20  10   0   35.73    2.98                                                    
 -20  10   0   30.64    2.81                                                    
 -20 -11   0    0.20    1.03                                                    
 -20 -11   0    0.37    0.88                                                    
  20  11   0   -0.51    1.28                                                    
 -20 -11   0    0.97    1.13                                                    
  20 -11   0    0.59    0.86                                                    
 -20  11   0   -0.25    1.00                                                    
 -20 -12   0    8.03    1.41                                                    
 -20 -12   0    7.60    1.31                                                    
 -20  12   0    9.06    1.53                                                    
  20  12   0    6.75    1.45                                                    
 -20 -12   0    8.24    1.26                                                    
 -20 -13   0   -0.28    0.82                                                    
 -20 -14   0    0.19    0.58                                                    
  21   0   0   -1.04    1.57                                                    
 -21   0   0    0.25    1.23                                                    
  21   0   0    1.10    1.18                                                    
 -21   0   0    0.34    1.54                                                    
  21  -1   0    8.59    1.70                                                    
 -21  -1   0   11.81    2.14                                                    
  21  -1   0   11.33    2.16                                                    
 -21  -1   0    6.35    1.52                                                    
 -21   1   0   10.08    1.72                                                    
 -21   1   0    7.77    1.85                                                    
  21   1   0   10.71    2.19                                                    
  21   2   0   -0.34    1.53                                                    
  21  -2   0   -0.68    1.54                                                    
 -21  -2   0    0.33    1.40                                                    
 -21  -2   0   -0.25    1.20                                                    
  21  -2   0   -0.28    1.22                                                    
 -21   2   0   -0.24    1.14                                                    
  21   2   0   -0.52    1.20                                                    
 -21   2   0    1.34    1.52                                                    
  21  -3   0  188.55    8.38                                                    
  21  -3   0  183.36    8.79                                                    
  21   3   0  197.26    8.30                                                    
 -21  -3   0  180.07    8.69                                                    
  21   3   0  202.43    9.00                                                    
 -21  -3   0  179.26    8.16                                                    
 -21   3   0  183.77    8.74                                                    
 -21   4   0    1.28    1.39                                                    
  21  -4   0    0.53    1.16                                                    
 -21  -4   0    0.96    1.34                                                    
  21   4   0   -0.70    1.21                                                    
  21   4   0   -0.33    1.41                                                    
  21  -4   0   -0.32    1.41                                                    
 -21  -4   0   -0.74    1.23                                                    
  21  -5   0   83.98    4.79                                                    
 -21  -5   0   77.36    4.71                                                    
  21  -5   0   77.11    4.43                                                    
 -21  -5   0   81.69    4.40                                                    
  21   5   0   75.66    4.76                                                    
  21   5   0   71.83    4.01                                                    
 -21   5   0   72.94    4.63                                                    
  21   6   0    0.61    1.41                                                    
  21  -6   0    0.74    1.10                                                    
 -21  -6   0    0.69    1.24                                                    
 -21  -6   0    0.88    1.38                                                    
  21   6   0    0.18    0.84                                                    
 -21   6   0   -0.59    1.43                                                    
 -21  -7   0    1.38    1.33                                                    
  21  -7   0    0.93    1.01                                                    
 -21  -7   0   -0.18    0.83                                                    
 -21   7   0   -0.56    1.26                                                    
 -21  -7   0    1.73    1.23                                                    
  21   7   0    1.16    1.35                                                    
 -21   8   0    0.26    1.21                                                    
 -21  -8   0   -0.60    1.07                                                    
  21   8   0    0.27    1.15                                                    
  21  -8   0   -0.65    1.01                                                    
 -21  -8   0   -0.26    1.19                                                    
  21   9   0   21.70    2.27                                                    
 -21  -9   0   25.60    2.32                                                    
  21  -9   0   28.76    2.20                                                    
 -21  -9   0   28.10    2.19                                                    
 -21   9   0   30.05    2.52                                                    
  21 -10   0    0.52    0.93                                                    
 -21  10   0    0.84    1.13                                                    
 -21 -10   0   -0.21    1.06                                                    
  21  10   0    0.88    1.07                                                    
 -21 -10   0    0.16    0.88                                                    
 -21 -10   0    1.39    0.85                                                    
 -21 -11   0  138.58    5.67                                                    
 -21 -12   0   -0.36    0.56                                                    
  22   0   0   41.54    3.30                                                    
 -22   0   0   42.00    3.25                                                    
 -22   0   0   50.89    2.92                                                    
  22  -1   0   -0.68    1.10                                                    
 -22  -1   0    3.02    1.18                                                    
  22   1   0    0.28    1.21                                                    
  22  -1   0   -0.56    1.25                                                    
 -22  -1   0    0.92    1.04                                                    
 -22   1   0    3.03    1.28                                                    
  22   1   0   -0.22    1.03                                                    
  22   2   0  441.86   16.53                                                    
  22   2   0  432.80   15.89                                                    
  22  -2   0  428.89   16.05                                                    
 -22  -2   0  418.74   16.36                                                    
 -22   2   0  414.13   16.33                                                    
 -22  -2   0  405.67   15.58                                                    
 -22  -3   0    0.18    0.95                                                    
 -22  -3   0   -0.53    1.20                                                    
 -22   3   0    0.79    1.17                                                    
  22   3   0    0.19    0.89                                                    
  22  -3   0    0.45    1.00                                                    
  22   3   0    1.92    1.48                                                    
 -22  -4   0    1.06    0.91                                                    
  22  -4   0    0.87    0.98                                                    
 -22   4   0    2.05    1.27                                                    
  22   4   0    1.04    0.90                                                    
  22  -4   0    1.54    1.21                                                    
 -22  -4   0    2.03    1.25                                                    
  22   5   0    0.51    1.24                                                    
 -22   5   0    0.49    1.11                                                    
 -22  -5   0    0.84    0.93                                                    
 -22  -5   0    1.45    1.19                                                    
  22  -5   0   -0.24    1.12                                                    
  22  -5   0    0.63    0.99                                                    
 -22  -6   0  139.92    6.32                                                    
  22   6   0  126.03    6.23                                                    
 -22  -6   0  137.00    5.78                                                    
 -22   6   0  133.48    6.27                                                    
  22  -6   0  135.63    6.07                                                    
  22  -6   0  137.24    6.29                                                    
 -22  -7   0   -0.70    0.77                                                    
  22  -7   0   -0.18    0.87                                                    
  22   7   0    0.22    1.07                                                    
 -22  -7   0    0.21    1.01                                                    
 -22   7   0   -0.42    1.05                                                    
 -22  -8   0   25.24    1.76                                                    
 -22  -9   0    0.19    0.61                                                    
  23   0   0   -0.21    0.89                                                    
 -23   0   0   -0.82    1.12                                                    
 -23  -1   0   51.40    3.24                                                    
  23   1   0   54.50    3.28                                                    
  23  -1   0   51.71    3.24                                                    
  23  -2   0   -0.82    1.04                                                    
  23   2   0    0.21    1.07                                                    
 -23  -3   0   20.67    1.40                                                    
   0   0   1   -0.30    0.62                                                    
   0   0   1    0.35    0.71                                                    
   0   0   1    0.36    0.81                                                    
   0   0   1    1.02    0.78                                                    
   0   0  -1   -0.59    0.79                                                    
   0   0   1   -0.33    0.43                                                    
   0   1   1    0.19    0.92                                                    
   0  -1  -1   -0.11    0.64                                                    
   0   1  -1    0.56    0.66                                                    
   0   1  -1    0.17    1.08                                                    
   0  -1  -1   -0.16    0.88                                                    
   0   1   1    0.20    0.66                                                    
   0   1   1    1.11    0.72                                                    
   0   1   1    1.20    0.65                                                    
   0  -1   1    0.61    0.60                                                    
   0  -1   1   -0.31    0.51                                                    
   0  -1   1    0.37    0.66                                                    
   0  -1   1   -0.17    0.88                                                    
   0  -1   1    0.31    0.71                                                    
   0   1   1   -0.14    0.82                                                    
   0   2   1   34.43    2.61                                                    
   0   2   1   39.99    2.32                                                    
   0  -2   1   41.57    2.43                                                    
   0  -2   1   38.66    2.24                                                    
   0  -2  -1   40.13    2.62                                                    
   0  -2  -1   39.69    2.49                                                    
   0   2  -1   36.53    2.16                                                    
   0   2   1   37.75    2.39                                                    
   0  -2   1   38.56    2.06                                                    
   0   2  -1   40.90    2.61                                                    
   0  -2  -1   40.59    2.56                                                    
   0  -2   1   38.45    2.39                                                    
   0   2  -1   35.63    2.37                                                    
   0   2   1   42.27    2.51                                                    
   0   3  -1    0.19    1.02                                                    
   0  -3  -1   -0.57    1.02                                                    
   0   3   1    0.30    0.78                                                    
   0  -3   1    0.18    0.96                                                    
   0  -3   1    0.25    0.71                                                    
   0  -3   1    0.83    0.74                                                    
   0   3  -1   -0.28    0.76                                                    
   0  -3  -1    0.22    1.05                                                    
   0  -3   1   -0.36    0.93                                                    
   0  -3  -1   -0.39    1.05                                                    
   0   3   1   -0.65    1.16                                                    
   0   3   1   -0.86    1.05                                                    
   0   3  -1    1.19    0.87                                                    
   0   4  -1  408.02   14.46                                                    
   0   4   1  383.09   14.91                                                    
   0   4   1  366.52   14.70                                                    
   0  -4   1  393.61   14.54                                                    
   0   4  -1  404.40   15.05                                                    
   0  -4   1  379.01   14.21                                                    
   0  -4   1  372.73   13.84                                                    
   0  -4  -1  393.83   14.82                                                    
   0  -4  -1  392.69   15.33                                                    
   0   4  -1  379.46   14.91                                                    
   0  -4   1  393.77   14.79                                                    
   0  -4  -1  380.68   14.73                                                    
   0   4   1  396.95   15.29                                                    
   0  -4   1  378.77   14.94                                                    
   0   5   1    0.38    1.00                                                    
   0   5   1   -0.35    1.51                                                    
   0   5  -1    0.30    1.05                                                    
   0  -5   1   -0.41    1.03                                                    
   0   5  -1   -0.32    1.37                                                    
   0   5  -1   -0.45    0.97                                                    
   0  -5   1   -0.64    1.33                                                    
   0  -5   1   -0.27    1.06                                                    
   0  -5  -1    0.51    1.13                                                    
   0  -5  -1    0.73    1.33                                                    
   0   6   1  577.37   21.11                                                    
   0   6   1  589.59   21.20                                                    
   0  -6   1  548.22   21.91                                                    
   0   6   1  546.47   22.62                                                    
   0  -6  -1  585.96   21.81                                                    
   0   6  -1  602.36   22.59                                                    
   0   7  -1    1.42    1.60                                                    
   0  -7  -1    0.69    1.17                                                    
   0  -7   1   -0.39    1.31                                                    
   0   7   1    0.51    1.67                                                    
   0   7   1    0.26    1.00                                                    
   0   7   1    1.53    0.82                                                    
   0   8  -1  121.58    7.66                                                    
   0   8   1  130.43    7.99                                                    
   0  -8   1  110.37    6.86                                                    
   0   8   1  124.09    6.23                                                    
   0  -8  -1  108.79    6.57                                                    
   0   9   1   -0.36    1.15                                                    
   0   9   1    2.75    2.32                                                    
   0  -9  -1    1.38    1.34                                                    
   0  -9   1   -0.53    1.65                                                    
   0   9  -1    0.65    1.70                                                    
   0  10   1   42.69    4.97                                                    
   0  10  -1   36.73    4.67                                                    
   0 -10  -1   46.04    4.23                                                    
   0 -10   1   47.71    4.63                                                    
   0  10   1   49.09    3.90                                                    
   0  11   1   -0.50    1.36                                                    
   0 -11  -1   -0.60    1.35                                                    
   0 -11   1    0.48    1.20                                                    
   0  11  -1    2.57    2.25                                                    
   0 -11   1    0.70    1.51                                                    
   0  11  -1    0.95    1.04                                                    
   0  11   1   -0.90    1.93                                                    
   0 -11   1    0.24    0.65                                                    
   0 -11  -1   -0.24    1.24                                                    
   0 -11  -1   -0.80    0.83                                                    
   0  11  -1   -0.25    1.30                                                    
   0  12   1  220.34    8.91                                                    
   0 -12   1  212.11    9.52                                                    
   0 -12  -1  216.18    8.91                                                    
   0  12  -1  216.00    9.14                                                    
   0  12   1  244.54   14.50                                                    
   0  12   1  240.00   11.84                                                    
   0  12  -1  228.43    8.82                                                    
   0  12   1  226.45    8.78                                                    
   0 -12  -1  225.63   12.20                                                    
   0 -12  -1  233.16    8.97                                                    
   0 -12   1  211.36    8.54                                                    
   0 -12   1  229.80   12.97                                                    
   0 -12  -1  225.49    9.62                                                    
   0  12  -1  219.42   13.67                                                    
   0  12  -1  239.38    9.80                                                    
   0 -13   1    0.30    1.28                                                    
   0 -13   1   -0.62    0.75                                                    
   0  13  -1    3.30    2.49                                                    
   0  13  -1    0.31    1.33                                                    
   0 -13  -1    0.19    0.88                                                    
   0 -13   1    0.92    1.71                                                    
   0 -13  -1   -1.54    1.84                                                    
   0  13  -1    1.66    1.21                                                    
   0  13   1    1.15    2.30                                                    
   0  13   1    2.70    0.90                                                    
   0 -13  -1   -0.30    1.31                                                    
   0  13   1   -0.20    0.90                                                    
   0  13  -1    0.18    0.78                                                    
   0 -13  -1    0.20    1.04                                                    
   0  13   1   -1.37    1.55                                                    
   0 -14  -1  233.54    9.55                                                    
   0  14   1  236.28    9.39                                                    
   0 -14   1  235.65    9.19                                                    
   0 -14   1  225.86   10.34                                                    
   0 -14  -1  249.96   10.52                                                    
   0  14   1  224.89   15.37                                                    
   0  14  -1  235.70    9.33                                                    
   0 -14  -1  229.74   13.35                                                    
   0  14  -1  227.85   10.36                                                    
   0 -14   1  218.97   14.12                                                    
   0  14   1  215.07   10.12                                                    
   0  14  -1  200.05   14.65                                                    
   0  14   1  220.37    9.40                                                    
   0 -14  -1  233.88    9.41                                                    
   0  14   1  218.12   12.81                                                    
   0 -15  -1   -0.37    1.47                                                    
   0 -15  -1   -0.24    1.03                                                    
   0  15   1    0.22    1.01                                                    
   0  15   1    0.94    1.05                                                    
   0  15  -1    1.13    1.61                                                    
   0 -15   1   -0.60    0.89                                                    
   0  15   1    0.36    1.35                                                    
   0 -15  -1   -0.50    1.04                                                    
   0  15  -1   -0.21    0.89                                                    
   0 -15   1    0.37    1.45                                                    
   0 -16  -1  211.23    9.93                                                    
   0 -16   1  206.48    8.69                                                    
   0 -16   1  213.48   10.04                                                    
   0  16   1  211.00    8.85                                                    
   0  16  -1  203.48    8.68                                                    
   0 -16  -1  207.48    9.06                                                    
   0 -16  -1  198.18    8.89                                                    
   0  16   1  203.89    8.89                                                    
   0  16   1  202.94    9.81                                                    
   0  16  -1  197.31    9.88                                                    
   0  16  -1  211.42    9.56                                                    
   0 -17   1    0.59    0.87                                                    
   0 -17  -1   -0.28    1.30                                                    
   0 -17   1    0.42    1.84                                                    
   0  17   1    1.28    1.14                                                    
   0  17   1   -0.27    1.08                                                    
   0  17  -1   -0.87    1.88                                                    
   0 -17  -1    0.42    1.94                                                    
   0  17  -1    1.06    1.66                                                    
   0 -17   1   -0.24    1.01                                                    
   0 -17  -1    0.59    1.25                                                    
   0  17  -1   -0.24    0.96                                                    
   0  17   1    1.64    1.81                                                    
   0  18  -1  263.33   11.92                                                    
   0 -18   1  292.68   11.25                                                    
   0 -18   1  284.15   11.54                                                    
   0 -18   1  279.70   12.82                                                    
   0 -18  -1  285.09   11.92                                                    
   0 -18  -1  277.51   11.73                                                    
   0  18  -1  280.88   12.81                                                    
   0  18  -1  285.64   12.28                                                    
   0  18   1  287.18   11.56                                                    
   0  18   1  275.71   12.66                                                    
   0  18  -1  288.24   11.42                                                    
   0 -18  -1  270.80   12.75                                                    
   0 -19   1   -0.23    0.97                                                    
   0  19  -1   -0.24    1.06                                                    
   0 -19   1    0.88    1.73                                                    
   0  19   1   -0.26    1.11                                                    
   0 -19   1    0.27    1.07                                                    
   0  19  -1    1.74    1.64                                                    
   0  19  -1   -0.34    1.34                                                    
   0 -19  -1    0.32    1.26                                                    
   0 -19  -1   -0.30    1.21                                                    
   0 -19  -1   -0.88    1.96                                                    
   0  19   1   -0.43    1.80                                                    
   0  19  -1    0.91    1.75                                                    
   0  20  -1   25.60    2.77                                                    
   0 -20   1   20.56    2.28                                                    
   0 -20   1   20.14    3.03                                                    
   0  20  -1   26.33    2.66                                                    
   0  20  -1   19.00    2.92                                                    
   0 -20  -1   23.73    2.50                                                    
   0 -20  -1   24.55    2.72                                                    
   0  20   1   25.57    2.38                                                    
   0 -20  -1   20.79    3.06                                                    
   0 -20   1   25.03    2.28                                                    
   0  21  -1    0.29    1.38                                                    
   0  21   1    0.49    1.09                                                    
   0  21  -1   -0.29    1.23                                                    
   0 -21  -1    1.06    1.17                                                    
   0  21  -1   -1.24    1.85                                                    
   0 -21   1    1.06    1.25                                                    
   0 -21  -1    0.31    1.39                                                    
   0 -21   1   -0.40    1.73                                                    
   0 -21   1   -0.22    0.96                                                    
   0  22  -1  117.66    5.63                                                    
   0 -22   1  120.90    5.77                                                    
   0  22  -1  101.10    5.47                                                    
   0  22   1  113.81    5.40                                                    
   0 -22  -1  113.68    5.87                                                    
   0  22  -1  117.44    6.53                                                    
   0  23  -1   -0.17    0.93                                                    
   0 -23  -1   -0.24    1.08                                                    
   0  23   1   -0.28    1.46                                                    
   0  23  -1    2.52    1.54                                                    
   0  23  -1    0.58    0.90                                                    
   0 -23   1   -0.66    0.94                                                    
   0  24  -1    3.04    1.18                                                    
   0 -24  -1    2.42    1.08                                                    
   0  24   1    0.43    1.07                                                    
   0 -24   1    2.60    0.97                                                    
  -1   0   1    0.92    0.77                                                    
  -1   0   1    0.53    0.85                                                    
  -1   0   1    0.31    0.71                                                    
   1   0   1   -0.18    0.91                                                    
  -1   0   1   -0.48    0.90                                                    
   1   0   1   -0.17    0.78                                                    
   1   0  -1   -0.52    1.00                                                    
   1   0   1    0.56    0.85                                                    
  -1   0  -1    0.35    0.91                                                    
  -1   0  -1   -0.17    0.91                                                    
   1   1   1  112.17    5.22                                                    
  -1   1   1  119.41    4.90                                                    
  -1  -1   1  111.94    4.97                                                    
   1  -1  -1  122.40    5.03                                                    
  -1  -1   1  114.40    4.54                                                    
   1   1  -1  109.76    5.06                                                    
   1   1   1  112.45    5.28                                                    
  -1   1  -1  112.49    5.24                                                    
   1  -1   1  118.36    5.11                                                    
  -1  -1  -1  104.91    5.20                                                    
   1   1   1  114.76    5.38                                                    
  -1   1  -1  124.17    5.30                                                    
  -1  -1   1  110.44    4.93                                                    
   1  -1   1  111.02    5.10                                                    
  -1   1   1  104.37    5.16                                                    
   1   1  -1  112.88    5.27                                                    
   1   1  -1  123.19    5.05                                                    
   1   1   1  110.08    5.05                                                    
   1  -1   1  113.13    5.19                                                    
   1  -1  -1  120.44    4.53                                                    
  -1   1   1  117.41    4.52                                                    
   1  -1   1  111.95    4.33                                                    
   1   1   1  106.63    4.75                                                    
   1   1  -1  116.08    4.59                                                    
   1   2   1  296.18   10.50                                                    
  -1  -2  -1  292.27   11.21                                                    
  -1  -2  -1  278.49   11.26                                                    
   1  -2   1  288.09   10.69                                                    
  -1  -2   1  285.89   10.74                                                    
   1   2  -1  287.10   10.39                                                    
  -1   2  -1  286.77   10.07                                                    
  -1   2   1  274.33   10.71                                                    
  -1  -2  -1  274.57   10.67                                                    
   1   2  -1  292.20   10.78                                                    
  -1  -2  -1  276.55   11.09                                                    
  -1  -2   1  291.50   10.48                                                    
   1  -2  -1  288.54   10.86                                                    
   1  -2   1  277.04   10.89                                                    
  -1   2   1  266.63   10.47                                                    
  -1   2   1  296.96   10.69                                                    
   1  -2   1  290.32   11.04                                                    
   1   2   1  285.53   11.16                                                    
  -1  -2   1  278.56   10.38                                                    
  -1   2  -1  298.89   10.95                                                    
   1   2  -1  273.51   10.82                                                    
   1  -2  -1  279.56   10.72                                                    
   1  -2  -1  277.81   11.15                                                    
   1   2  -1  295.19   10.59                                                    
   1  -2   1  282.91    9.98                                                    
   1   2   1  280.86   11.09                                                    
  -1   2  -1  273.68   11.05                                                    
   1   3   1  172.35    7.62                                                    
   1  -3  -1  182.39    7.49                                                    
  -1  -3  -1  184.51    7.96                                                    
  -1  -3  -1  180.26    7.80                                                    
   1  -3  -1  188.71    7.89                                                    
  -1   3  -1  189.67    7.97                                                    
  -1  -3   1  192.58    7.51                                                    
  -1  -3  -1  155.70    7.27                                                    
  -1   3  -1  185.69    7.35                                                    
   1  -3   1  169.10    6.75                                                    
   1   3   1  190.89    7.16                                                    
   1   3  -1  183.95    7.48                                                    
  -1   3   1  179.09    7.48                                                    
   1  -3   1  183.38    7.32                                                    
  -1   3  -1  180.40    6.86                                                    
   1   3  -1  187.35    7.60                                                    
  -1   3   1  176.09    7.74                                                    
  -1  -3  -1  163.53    7.91                                                    
   1  -3   1  170.61    7.73                                                    
   1  -3  -1  178.47    7.73                                                    
   1   3   1  183.22    8.02                                                    
  -1  -3   1  186.99    7.44                                                    
   1   3  -1  192.43    7.42                                                    
   1   3  -1  180.83    7.46                                                    
  -1  -3   1  191.28    7.40                                                    
   1   4   1  928.67   32.33                                                    
  -1  -4   1  888.23   33.00                                                    
   1  -4  -1  917.49   32.80                                                    
   1  -4   1  933.98   32.57                                                    
  -1   4   1  932.65   33.20                                                    
  -1  -4   1  921.39   32.81                                                    
  -1  -4   1  935.14   32.93                                                    
  -1  -4  -1 1002.48   33.36                                                    
   1   4  -1  943.20   32.97                                                    
   1   4   1  944.07   32.84                                                    
   1   4  -1  939.26   33.09                                                    
  -1  -4   1  958.44   32.75                                                    
  -1   4  -1  870.01   32.23                                                    
  -1   4  -1  952.93   33.43                                                    
  -1   4  -1  945.29   32.26                                                    
  -1   4   1  921.00   32.98                                                    
  -1  -4  -1  939.96   33.75                                                    
  -1  -4  -1  907.30   32.83                                                    
  -1  -4  -1  938.27   33.15                                                    
   1   4  -1  951.85   33.02                                                    
  -1   4   1  938.92   33.44                                                    
   1  -4  -1  897.55   33.19                                                    
   1  -4   1  939.93   33.47                                                    
   1   4   1  940.39   33.70                                                    
   1   4   1  922.25   33.38                                                    
  -1  -5   1   26.24    2.38                                                    
  -1  -5  -1   30.49    2.47                                                    
  -1   5  -1   28.32    3.03                                                    
  -1  -5  -1   32.06    2.71                                                    
  -1  -5   1   25.52    2.68                                                    
   1   5  -1   29.10    2.50                                                    
   1   5  -1   24.97    2.69                                                    
  -1  -5  -1   35.15    2.82                                                    
   1  -5   1   26.69    2.86                                                    
  -1  -5   1   30.70    2.56                                                    
  -1   5   1   33.87    3.18                                                    
   1  -5  -1   27.31    2.91                                                    
   1  -5  -1   28.12    2.48                                                    
   1   5   1   24.48    2.91                                                    
   1   5  -1   29.45    2.59                                                    
   1   5   1   25.11    2.09                                                    
   1  -6   1  698.38   24.77                                                    
  -1  -6  -1  670.70   24.39                                                    
  -1  -6   1  695.79   24.15                                                    
  -1   6   1  667.18   23.70                                                    
  -1   6  -1  719.19   25.43                                                    
  -1   6  -1  708.65   23.80                                                    
  -1   6   1  692.02   23.98                                                    
  -1  -6   1  699.88   24.48                                                    
   1   6   1  686.81   23.59                                                    
   1   6   1  705.82   25.60                                                    
  -1   6   1  658.96   25.33                                                    
   1   6  -1  673.02   24.93                                                    
   1   7   1  180.27    8.02                                                    
  -1   7  -1  181.16    8.27                                                    
  -1   7  -1  184.65    9.69                                                    
  -1  -7   1  173.76    8.55                                                    
  -1   7   1  200.25    9.95                                                    
  -1   7   1  178.09    8.08                                                    
   1   7  -1  179.37    9.34                                                    
   1   7   1  187.15    9.85                                                    
   1  -7   1  186.02    9.10                                                    
  -1   7   1  181.79    8.02                                                    
  -1  -7   1  166.61    8.67                                                    
  -1  -7  -1  176.85    8.69                                                    
   1   8  -1  137.48    8.16                                                    
   1  -8   1  126.38    7.56                                                    
  -1  -8   1  124.27    7.33                                                    
  -1   8   1  135.17    6.74                                                    
  -1   8   1  149.81    8.63                                                    
   1   8   1  141.97    8.67                                                    
  -1   8   1  130.55    6.22                                                    
  -1   8  -1  142.02    8.59                                                    
  -1  -8  -1  141.72    7.45                                                    
   1   8   1  127.07    6.63                                                    
   1   9  -1  501.20   21.17                                                    
   1  -9   1  437.34   19.98                                                    
   1   9   1  506.16   21.63                                                    
  -1  -9   1  479.56   20.18                                                    
  -1  -9  -1  498.87   19.81                                                    
   1   9   1  501.63   19.03                                                    
  -1   9   1  470.44   18.93                                                    
  -1   9   1  459.15   17.58                                                    
  -1   9  -1  540.77   21.81                                                    
  -1   9   1  452.73   21.05                                                    
  -1 -10  -1 1625.64   60.92                                                    
   1  10   1 1714.44   60.22                                                    
  -1  10   1 1709.36   60.11                                                    
   1 -10   1 1681.79   61.87                                                    
  -1  10  -1 1612.31   62.79                                                    
   1  10  -1 1706.00   62.85                                                    
  -1  10   1 1806.69   63.45                                                    
   1  10   1 1652.15   63.08                                                    
  -1 -10   1 1732.67   61.78                                                    
  -1 -11  -1   11.69    1.31                                                    
   1  11   1    9.08    2.77                                                    
  -1  11  -1    5.28    2.51                                                    
   1  11  -1   14.13    1.55                                                    
  -1  11  -1   11.21    1.77                                                    
  -1  11   1   10.87    1.31                                                    
  -1 -11   1    9.00    1.63                                                    
   1 -11  -1   10.75    2.28                                                    
   1  11   1   15.74    2.45                                                    
  -1  11   1   10.93    2.12                                                    
  -1 -11   1    9.87    2.47                                                    
   1 -11   1    9.98    2.44                                                    
   1 -11   1    9.31    1.04                                                    
   1  11  -1   10.16    3.02                                                    
   1  11  -1   10.08    1.67                                                    
   1 -11  -1    8.99    1.27                                                    
  -1 -11  -1    9.12    1.71                                                    
  -1 -11  -1    9.36    1.26                                                    
   1 -11   1    9.45    1.77                                                    
  -1 -11   1   11.77    1.13                                                    
   1 -11  -1   12.07    1.34                                                    
  -1 -11  -1   11.48    2.76                                                    
  -1  11   1    8.15    2.76                                                    
   1 -11  -1    9.67    1.68                                                    
  -1  12   1  316.28   14.55                                                    
  -1 -12  -1  292.74   12.19                                                    
  -1 -12  -1  298.67   11.55                                                    
   1 -12   1  264.57   15.18                                                    
  -1  12   1  304.97   16.96                                                    
  -1  12   1  308.62   11.59                                                    
  -1 -12   1  298.23   11.15                                                    
  -1 -12   1  305.45   12.28                                                    
   1  12  -1  298.35   16.61                                                    
   1  12   1  299.93   11.39                                                    
  -1 -12   1  262.16   15.18                                                    
   1 -12  -1  299.31   11.50                                                    
   1  12   1  319.52   14.71                                                    
   1 -12  -1  282.64   14.62                                                    
   1 -12   1  295.52   11.18                                                    
   1  12  -1  297.11   11.30                                                    
   1  12  -1  304.57   11.82                                                    
   1  12  -1  299.34   12.30                                                    
  -1  12  -1  291.97   16.67                                                    
  -1 -12  -1  300.97   11.43                                                    
  -1 -12  -1  314.46   11.58                                                    
  -1  12  -1  298.44   11.45                                                    
   1 -12   1  303.30   12.28                                                    
   1 -12  -1  306.78   11.62                                                    
   1  12   1  277.96   16.64                                                    
  -1  12  -1  288.88   12.22                                                    
   1 -12  -1  320.82   12.37                                                    
  -1  13  -1   -0.63    1.42                                                    
   1 -13  -1    1.52    1.62                                                    
   1 -13  -1   -0.40    0.95                                                    
  -1 -13  -1   -0.79    1.58                                                    
  -1  13   1    1.35    1.25                                                    
  -1  13  -1    0.95    0.88                                                    
   1  13  -1    1.09    2.32                                                    
  -1 -13   1    0.31    0.73                                                    
  -1 -13  -1    3.33    1.53                                                    
   1  13  -1    3.08    0.92                                                    
   1  13   1    0.77    0.84                                                    
  -1 -13  -1    1.80    0.96                                                    
   1 -13  -1    1.83    1.40                                                    
  -1 -13  -1    0.60    0.93                                                    
  -1  13   1   -1.16    2.14                                                    
   1 -13   1    1.74    0.89                                                    
   1  13  -1    4.34    1.61                                                    
   1  13   1    1.67    0.92                                                    
   1  13   1    0.29    1.37                                                    
   1  13   1    1.16    2.14                                                    
  -1 -13   1    1.22    1.37                                                    
   1 -13  -1    0.41    0.91                                                    
  -1 -13  -1    0.19    0.87                                                    
  -1  13   1    0.88    0.92                                                    
   1  13  -1    0.96    1.17                                                    
   1 -13   1    0.93    1.56                                                    
  -1  13   1    1.21    1.01                                                    
   1  13   1   -0.70    1.66                                                    
   1 -13   1    0.61    1.33                                                    
   1  14  -1  161.30    7.87                                                    
  -1 -14  -1  173.26    7.97                                                    
  -1 -14  -1  156.72   10.78                                                    
   1  14  -1  155.52    7.31                                                    
   1 -14   1  159.06    6.70                                                    
   1  14   1  150.98    6.89                                                    
   1  14   1  171.46   10.61                                                    
   1  14   1  167.60    6.99                                                    
  -1 -14  -1  155.54    6.90                                                    
   1 -14  -1  155.05    6.96                                                    
   1 -14   1  164.16   11.50                                                    
   1  14  -1  147.19    6.65                                                    
  -1  14   1  127.82   11.45                                                    
  -1 -14  -1  163.14    7.04                                                    
  -1 -14   1  159.70    6.69                                                    
  -1  14   1  161.02   10.26                                                    
   1 -14  -1  153.50    7.05                                                    
   1 -14  -1  147.14   10.27                                                    
   1 -14   1  154.46    7.81                                                    
  -1 -14  -1  153.98    6.93                                                    
  -1 -14   1  159.71    7.83                                                    
   1 -14  -1  146.53    7.66                                                    
   1  14   1  145.82   11.98                                                    
  -1  14   1  159.07    6.82                                                    
   1  14   1  154.30    7.67                                                    
  -1  14  -1  155.11    7.85                                                    
  -1  14  -1  166.97    7.00                                                    
  -1  14   1  153.99    6.97                                                    
   1 -15  -1   74.00    4.43                                                    
  -1 -15  -1   89.90    4.60                                                    
  -1 -15   1   87.53    5.47                                                    
  -1 -15  -1   85.20    5.35                                                    
  -1  15   1   81.63    4.56                                                    
  -1 -15   1   85.32    4.35                                                    
   1  15   1   83.38    4.51                                                    
   1 -15  -1   82.12    5.37                                                    
  -1  15   1   84.08    4.45                                                    
   1 -15  -1   90.74    4.80                                                    
  -1  15  -1   90.73    4.97                                                    
  -1  15  -1   82.81    4.48                                                    
   1  15  -1   80.03    4.81                                                    
   1  15  -1   88.59    4.42                                                    
   1  15  -1   87.56    5.50                                                    
  -1 -15  -1   87.83    4.67                                                    
  -1  15  -1   88.53    5.55                                                    
  -1 -15  -1   86.02    4.56                                                    
   1 -15   1   85.51    5.40                                                    
   1  15   1   90.29    5.45                                                    
   1 -15   1   87.90    4.37                                                    
   1 -16  -1  344.38   14.60                                                    
  -1 -16  -1  333.50   13.60                                                    
   1  16  -1  325.14   13.89                                                    
   1 -16   1  342.78   13.29                                                    
   1  16  -1  336.94   13.18                                                    
  -1  16  -1  349.22   14.71                                                    
  -1  16  -1  343.54   13.41                                                    
   1  16   1  342.24   13.49                                                    
  -1 -16  -1  325.46   14.50                                                    
  -1  16   1  334.31   14.44                                                    
   1  16  -1  357.59   14.76                                                    
   1 -16  -1  355.40   13.87                                                    
  -1 -16   1  342.20   14.57                                                    
  -1  16  -1  355.21   14.33                                                    
  -1 -16  -1  342.83   13.52                                                    
  -1 -16   1  351.61   13.27                                                    
   1  16  -1  374.58   14.37                                                    
  -1  16  -1  316.49   13.73                                                    
  -1  16   1  336.05   13.52                                                    
  -1  16   1  327.47   13.26                                                    
   1  16   1  355.53   14.64                                                    
   1 -16   1  344.79   14.64                                                    
  -1 -17  -1    8.40    2.21                                                    
  -1  17   1   16.82    2.62                                                    
  -1  17   1    9.82    1.71                                                    
  -1  17  -1   12.22    2.08                                                    
   1 -17   1   11.86    2.42                                                    
  -1 -17   1   11.00    1.62                                                    
  -1  17  -1    7.53    1.89                                                    
   1  17  -1    8.83    1.45                                                    
   1  17   1   15.27    2.52                                                    
  -1 -17   1    8.94    1.44                                                    
  -1 -17  -1   11.64    1.99                                                    
   1  17  -1    9.71    1.99                                                    
  -1 -17  -1   15.66    1.93                                                    
   1  17  -1   16.47    2.80                                                    
   1 -17  -1   13.90    2.02                                                    
   1 -17   1   12.67    1.72                                                    
   1  17   1    8.24    1.65                                                    
  -1 -17   1    6.79    2.25                                                    
   1 -17  -1    8.48    2.27                                                    
  -1  17   1   11.20    1.64                                                    
  -1  17  -1    7.84    2.28                                                    
  -1  17  -1   11.69    1.75                                                    
  -1 -18   1   83.40    5.68                                                    
   1 -18   1   74.82    4.41                                                    
   1  18  -1   80.39    4.30                                                    
  -1  18   1   80.35    4.65                                                    
  -1  18  -1   76.20    4.81                                                    
   1  18  -1   72.66    4.89                                                    
   1 -18   1   85.93    5.58                                                    
   1 -18  -1   79.24    5.52                                                    
   1  18   1   81.84    4.62                                                    
  -1  18   1   72.99    4.31                                                    
  -1 -18  -1   85.85    4.71                                                    
  -1 -18  -1   82.97    4.87                                                    
   1  18   1   76.78    5.32                                                    
  -1 -18   1   76.44    4.16                                                    
   1  18  -1   78.62    5.56                                                    
  -1  18  -1   88.52    5.79                                                    
  -1  18  -1   77.81    5.07                                                    
   1 -18   1   77.78    4.26                                                    
  -1 -18  -1   82.95    5.55                                                    
  -1  18  -1   80.24    4.50                                                    
  -1 -18   1   75.55    4.41                                                    
   1 -18  -1   78.11    4.85                                                    
  -1 -19  -1    2.52    1.31                                                    
  -1 -19  -1   -0.44    1.84                                                    
   1  19  -1    1.02    1.41                                                    
   1 -19   1    1.32    1.66                                                    
  -1 -19  -1    4.01    1.53                                                    
   1  19   1    1.89    1.17                                                    
  -1  19   1    2.25    1.31                                                    
  -1 -19   1    1.59    1.22                                                    
  -1 -19   1    3.53    1.92                                                    
   1  19  -1    1.36    1.84                                                    
  -1  19  -1    2.47    1.71                                                    
  -1  19  -1    0.91    1.65                                                    
   1 -19   1    1.42    1.17                                                    
   1 -19   1    1.08    1.21                                                    
   1  19   1    0.43    1.68                                                    
   1 -19  -1    0.65    1.50                                                    
  -1  19  -1    3.08    1.21                                                    
   1  19   1    2.66    1.21                                                    
  -1 -19   1    0.67    0.91                                                    
   1 -19  -1    2.77    1.51                                                    
  -1  19  -1    0.33    1.35                                                    
   1 -19  -1    0.88    1.72                                                    
   1  19  -1    2.24    1.06                                                    
   1  19  -1    2.40    1.51                                                    
   1  20  -1   72.52    4.63                                                    
   1 -20  -1   77.25    4.71                                                    
   1  20  -1   78.78    4.77                                                    
  -1 -20   1   71.48    5.22                                                    
  -1 -20   1   80.30    4.49                                                    
   1 -20   1   69.37    4.33                                                    
  -1  20  -1   83.43    5.48                                                    
  -1  20  -1   68.22    4.57                                                    
   1 -20   1   73.82    5.16                                                    
  -1 -20  -1   78.27    4.69                                                    
   1  20   1   70.84    4.18                                                    
   1 -20   1   70.18    4.15                                                    
   1  20   1   74.18    4.25                                                    
   1  20  -1   90.79    5.66                                                    
  -1  20  -1   70.53    4.13                                                    
  -1  20  -1   76.13    4.59                                                    
  -1 -20  -1   74.71    5.26                                                    
  -1 -20   1   63.90    3.88                                                    
   1 -20  -1   71.60    4.48                                                    
  -1 -20  -1   76.85    4.40                                                    
   1  21  -1    0.28    1.49                                                    
  -1  21  -1   -0.56    1.25                                                    
  -1 -21   1    0.80    1.63                                                    
  -1  21  -1   -0.58    1.43                                                    
  -1 -21  -1   -0.30    1.26                                                    
   1 -21  -1    0.93    1.28                                                    
  -1  21  -1   -0.82    1.76
[truncated: 2,439,285 more chars]
