# Supplementary material for: Structures 4-n-propyl Piperazines as Non-Imidazole Histamine H3 Antagonists
Source: Materials (Basel). 2021 Nov 22;14(22):7094. doi: 10.3390/ma14227094 (PMC8621284; doi:10.3390/ma14227094)
Supplement: Supplementary file 1 [file materials-14-07094-s001.zip › 2104488.cif]

####################################################################### 
# 
# This file contains crystal structure data downloaded from the 
# Cambridge Structural Database (CSD) hosted by the Cambridge 
# Crystallographic Data Centre (CCDC).
# 
# Full information about CCDC data access policies and citation 
# guidelines are available at http://www.ccdc.cam.ac.uk/access/V1 
# 
# Audit and citation data items may have been added by the CCDC. 
# Please retain this information to preserve the provenance of 
# this file and to allow appropriate attribution of the data. 
# 
#######################################################################

data_global
#==============================================================================

# 0. AUDIT DETAILS

_audit_creation_date             'Mon Sep 20 10:19:26 2021'
_audit_creation_method           'PLATON <TABLE ACC> option'
_audit_update_record             
;
;

#===============================================================================

# 1. SUBMISSION DETAILS

# Name of author for correspondence
_publ_contact_author_name        
;
;
# address of author for correspondence
_publ_contact_author_address     
;
;

_publ_contact_author_email       ?
_publ_contact_author_fax         ?
_publ_contact_author_phone       ?

_publ_requested_journal          'Acta Crystallographica C'
# Publication choise FI, CI or EI for Inorganic
#                    FM, CM or EM for Metal-organic
#                    FO, CO or EO for Organic
_publ_requested_category         ?
_publ_requested_coeditor_name    ?

_publ_contact_letter             # Include date of submission
;
Date of submission ?

Please consider this CIF submission for publication as a
Regular Structural Paper in Acta Crystallographica C. 
;

#===============================================================================

# 2. PROCESSING SUMMARY (JOURNAL OFFICE ONLY)

_journal_date_recd_electronic    ?

_journal_date_to_coeditor        ?
_journal_date_from_coeditor      ?
_journal_date_accepted           ?

_journal_date_printers_first     ?
_journal_date_printers_final     ?
_journal_date_proofs_out         ?
_journal_date_proofs_in          ?

_journal_coeditor_name           ?
_journal_coeditor_code           ?
_journal_coeditor_notes          
;
;

_journal_techeditor_code         ?
_journal_techeditor_notes        
;
;

_journal_coden_ASTM              ?
_journal_name_full               ?
_journal_year                    ?
_journal_volume                  ?
_journal_issue                   ?
_journal_page_first              ?
_journal_page_last               ?


_journal_suppl_publ_number       ?
_journal_suppl_publ_pages        ?


#===============================================================================

# 3. TITLE AND AUTHOR LIST

_publ_section_title              
;
;
_publ_section_title_footnote     
;
;

# The loop structure below should contain the names and adresses of all
# authors, in the required order of publication. Repeat as necessary.


loop_
_publ_author_name
_publ_author_footnote
_publ_author_address
# author name
?
;   # author related footnote
;
;   # Address of this author
;

#===============================================================================

# 4. TEXT

_publ_section_synopsis           
;
 ?
;
_publ_section_abstract           
;
 ?
;

# Insert blank lines between paragraphs

_publ_section_comment            
;
;
_publ_section_exptl_prep         
;
 ?
;
_publ_section_exptl_refinement   
;
 ?
;

# Insert blank lines between references

_publ_section_references         
;
 Allen, F.H. (2002).
   Acta Cryst. B58, 380-388.

 Altomare, A., Burla, M.C., Camalli, M., Cascarano, G.L., Giacovazzo, C.
   Guagliardi, A., Moliterni, A.G.G., Polidori, G. & Spagna, R.
   (1999) J. Appl. Cryst. 32, 115-119.

 Beurskens, P.T., Beurskens, G., de Gelder, R., Garc\'ia-Granda, S.,
 Gould, R.O., Israel, R. & Smits, J.M.M. (1999) The DIRDIF99 Program System,
   Technical Report of the Crystallography Laboratory,
   University of Nijmegen, The Netherlands.

 Boer, J.L. de & Duisenberg, A.J.M. (1984). Acta Cryst. A40, C-410.

 Boeyens, J.C.A. (1978). J.Cryst.Mol.Struct. 8, 317-320.

 Cremer, D. & Pople, J.A. (1975). J. Am. Chem. Soc. 97, 1354-1358.

 Duisenberg, A.J.M. (1992). J. Appl. Cryst. 25, 92-96.

 Duisenberg, A.J.M., Kroon-Batenburg, L.M.J. & Schreurs, A.M.M. (2003).
   J. Appl. Cryst. 36, 220-229.

 Enraf-Nonius (1989). CAD-4 Software. Version 5. Enraf-Nonius, Delft,
   The Netherlands.

 Flack, H.D. (1983). Acta Cryst. A39, 876-881.

 Hooft, R.W.W. (1998). Collect Software, Nonius B.V., Delft, The Netherlands.

 LePage, Y. (1987). J. Appl. Cryst. 20, 264-269.

 Mackay, A.L. (1984). Acta Cryst. A40, 165-166.

 Meulenaer, J. de & Tompa, H. (1965). Acta Cryst. 19, 1014-1018.

 North, A.C.T., Phillips, D.C. & Mathews, F.S. (1968).
  Acta Cryst. A24, 351-359.

 Otwinowski, Z. & Minor, W. (1997). Methods in Enzymology, Vol. 276,
   Macromolecular Crystallography, Part A, edited by C.W. Carter &
    R.M. Sweet, pp. 307-326. London: Academic Press.

 Sheldrick, G.M. (1986). SHELXS86. University of G\"ottingen, Germany.

 Sheldrick, G.M. (1993). SHELXL93. University of G\"ottingen, Germany.

 Sheldrick, G.M. (1997). SHELXS97. University of G\"ottingen, Germany.

 Sheldrick, G.M. (1997). SHELXL97. University of G\"ottingen, Germany.

 Sluis, P. van der & Spek, A.L. (1990). Acta Cryst. A46, 194-201.

 Spek, A.L. (1987). Acta Cryst. C43, 1233-1235.

 Spek, A.L. (1988). J. Appl. Cryst. 21, 578-579.

 Spek, A.L. (1994). Am. Crystallogr. Assoc.-Abstracts, 22, 66.

 Spek, A.L. (1997). HELENA, Program for Datareduction, Utrecht
   University, The Netherlands.

 Spek, A.L. (2003). J. Appl. Cryst. 36, 7-13.

 Wilson, A.J.C. (1992). Ed. International Tables for Crystallography,
   Volume C, Kluwer Academic Publishers, Dordrecht, The Netherlands.
;
_publ_section_acknowledgements   
;
;
_publ_section_figure_captions    
; View of the title compound with the atom numbering scheme.
Displacement ellipsoids for non-H atoms are drawn at the 50% probability level.
;

#===============================================================================

data_2_new
_database_code_depnum_ccdc_archive 'CCDC 2104488'
loop_
_audit_author_name
_audit_author_address
'Andrzej Olczak'
;Lodz University of Technology
Poland
;
_audit_update_record             
;
2021-09-20 deposited with the CCDC.	2021-10-08 downloaded from the CCDC.
;

#===============================================================================

# 5. CHEMICAL DATA

_chemical_name_systematic        
;
;
_chemical_name_common            ?
_chemical_melting_point          ?
_chemical_formula_moiety         '2(C13 H19 N4 S 1+), C3 H7 N O, 2(Br 1-)'
# Ex: 'C12 H16 N2 O6, H2 O' and '(Cd 2+)3, (C6 N6 Cr 3-)2, 2(H2 O)' 
_chemical_formula_structural     ?
_chemical_formula_sum            'C29 H45 Br2 N9 O S2'
_chemical_formula_iupac          ?
_chemical_formula_weight         759.66
_chemical_compound_source        'see text'

loop_
_atom_type_symbol
_atom_type_description
_atom_type_scat_dispersion_real
_atom_type_scat_dispersion_imag
_atom_type_scat_source
C C 0.0181 0.0091 ' International Tables Vol C Tables 4.2.6.8 and 6.1.1.4'
H H 0.0000 0.0000 ' International Tables Vol C Tables 4.2.6.8 and 6.1.1.4'
Br Br -0.6763 1.2805 ' International Tables Vol C Tables 4.2.6.8 and 6.1.1.4'
N N 0.0311 0.0180 ' International Tables Vol C Tables 4.2.6.8 and 6.1.1.4'
O O 0.0492 0.0322 ' International Tables Vol C Tables 4.2.6.8 and 6.1.1.4'
S S 0.3331 0.5567 ' International Tables Vol C Tables 4.2.6.8 and 6.1.1.4'

#===============================================================================

# 6. CRYSTAL DATA

_symmetry_cell_setting           monoclinic
_symmetry_space_group_name_Hall  '-I 2ya'
_symmetry_space_group_name_H-M   'I 2/a'
_symmetry_Int_Tables_number      15

loop_
_space_group_symop_id
_space_group_symop_operation_xyz
1 x,y,z
2 1/2-x,y,-z
3 -x,-y,-z
4 1/2+x,-y,z
5 1/2+x,1/2+y,1/2+z
6 -x,1/2+y,1/2-z
7 1/2-x,1/2-y,1/2-z
8 x,1/2-y,1/2+z

_cell_length_a                   22.2087(3)
_cell_length_b                   7.5519(1)
_cell_length_c                   19.9225(2)
_cell_angle_alpha                90
_cell_angle_beta                 92.368(1)
_cell_angle_gamma                90
_cell_volume                     3338.51(7)
_cell_formula_units_Z            4

_cell_special_details            
;
;


_cell_measurement_temperature    100.0(2)
_cell_measurement_reflns_used    16577
_cell_measurement_theta_min      3.9650
_cell_measurement_theta_max      78.8460


_exptl_crystal_description       plate
_exptl_crystal_colour            colorless


_exptl_crystal_size_max          0.62
_exptl_crystal_size_mid          0.08
_exptl_crystal_size_min          0.02


_exptl_crystal_size_rad          ?
_exptl_crystal_density_meas      ?
_exptl_crystal_density_diffrn    1.511
_exptl_crystal_density_method    'Not Measured'
_exptl_crystal_F_000             1568
_exptl_absorpt_coefficient_mu    4.557
_exptl_crystal_density_meas_temp ?

# Permitted for _exptl_absorpt_correction_type :
# analytical     'analytical from crystal shape'
#                Example: de Meulenaer&Tompa: ABST
# cylinder       'cylindrical'
# gaussian       'Gaussian from crystal shape'
#                Example: PLATON/ABSG
# integration    'integration from crystal shape'
# multi-scan     'symmetry-related measurements'
#                Example: SADABS, MULABS
# none           'no absorption corr. applied'
# numerical      'numerical from crystal shape'
# psi-scan       'psi-scan corrections'
#                Example: PLATON/ABSP
# refdelf        'refined from delta-F'
#                Example: SHELXA, 
# sphere         'spherical'
#                Example: PLATON/ABSS

# Example: '(North et al., 1968)'


_exptl_absorpt_correction_type   multi-scan


# Example: '(North et al., 1968)'

_exptl_absorpt_correction_T_min  0.228
_exptl_absorpt_correction_T_max  1.000


_oxdiff_exptl_absorpt_empirical_details 
;
Empirical correction (ABSPACK) includes:
- Absorption correction using spherical harmonics
- Frame scaling
;


_exptl_absorpt_process_details   
;
CrysAlisPro 1.171.39.16b (Rigaku Oxford Diffraction, 2015)
Numerical absorption correction based on gaussian integration over
 			a multifaceted crystal model
Empirical absorption correction using spherical harmonics,
implemented in SCALE3 ABSPACK scaling algorithm.
;


#===============================================================================

# 7. EXPERIMENTAL DATA

_exptl_special_details           
;
;


_diffrn_ambient_temperature      100(2)


_diffrn_radiation_wavelength     1.54184
_diffrn_radiation_type           CuK\a
_diffrn_source                   'micro-focus sealed X-ray tube'

_diffrn_measurement_device_type  'XtaLAB Synergy, Dualflex, Pilatus 300K'
_diffrn_detector                 'CCD plate'
_diffrn_detector_type            'Pilatus 300K'


_diffrn_measurement_method       '\w scans'


_diffrn_radiation_monochromator  ?

_diffrn_detector_area_resol_mean ?

# number of measured reflections (redundant set)
_diffrn_reflns_number            20179
_diffrn_reflns_av_R_equivalents  0.0291
_diffrn_reflns_av_unetI/netI     0.0173
_diffrn_reflns_limit_h_min       -26
_diffrn_reflns_limit_h_max       26
_diffrn_reflns_limit_k_min       -9
_diffrn_reflns_limit_k_max       7
_diffrn_reflns_limit_l_min       -24
_diffrn_reflns_limit_l_max       24
_diffrn_reflns_theta_min         3.98
_diffrn_reflns_theta_max         79.15
_diffrn_reflns_theta_full        67.68
_diffrn_measured_fraction_theta_max 0.940
_diffrn_measured_fraction_theta_full 0.999
_diffrn_reflns_reduction_process 
;
;

# number of unique reflections
_reflns_number_total             3404
# number of observed reflections (> n sig(I))
_reflns_number_gt                3251
_reflns_threshold_expression     I>2\s(I)

_computing_data_collection       ?
_computing_cell_refinement       ?
_computing_data_reduction        ?
_computing_structure_solution    ?
_computing_structure_refinement  'SHELXL-201n (Sheldrick, 2014)'
_computing_molecular_graphics    ?
_computing_publication_material  'PLATON (Spek, 2003)'

#===============================================================================

# 8. REFINEMENT DATA

_refine_special_details          
;
 Refinement on F^2^ for ALL reflections except those
 flagged by the user for potential systematic errors.
 Weighted R-factors wR and all goodnesses of fit S
 are based on F^2^, conventional R-factors R are based
 on F, with F set to zero for negative F^2^. The
 observed criterion of F^2^ > 2sigma(F^2^) is used only
 for calculating -R-factor-obs etc. and is not
 relevant to the choice of reflections for refinement.
 R-factors based on F^2^ are statistically about twice
 as large as those based on F, and R-factors based on
 ALL data will be even larger.
;
_refine_ls_structure_factor_coef Fsqd
_refine_ls_matrix_type           full
_refine_ls_weighting_scheme      calc
_refine_ls_weighting_details     
'W=1/[\S^2^(FO^2^)+(0.0214P)^2^+9.4713P] WHERE P=(FO^2^+2FC^2^)/3'
_atom_sites_solution_primary     direct
_atom_sites_solution_secondary   ?
_atom_sites_solution_hydrogens   mixed


# Permitted for _refine_ls_hydrogen_treatment :
# refall            - refined all H-atom parameters
# refxyz            - refined H-atom coordinates only
# refU              - refined H-atom U only
# noref             - no refinement of H-atom parameters
# constr            - H-atom parameters constrained
# hetero            - H-atom parameters constrained for H on C,
#                     all H-atom parameters refined for H on
#                     heteroatoms
# heteroxyz         - H-atom parameters constrained for H on C,
#                     refined H-atom coordinates only for H
#                     on heteroatoms
# heteroU           - H-atom parameters constrained for H on C,
#                     refined H-atom U's only for H on
#                     heteroatoms
# heteronoref       - H-atom parameters constrained for H on C,
#                     no refinement of H-atom parameters for
#                     H on heteroatoms
# hetero-mixed      - H-atom parameters constrained for H on C
#                     and some heteroatoms, all H-atom
#                     parameters refined for H on remaining
#                     heteroatoms.
# heteroxyz-mixed   - H-atom parameters constrained for H on C
#                     and some heteroatoms, refined H-atom
#                     coordinates only for H on remaining
#                     heteroatoms.
# heteroU-mixed     - H-atom parameters constrained for H on C
#                     and some heteroatoms, refined H-atom
#                     U's only for H on remaining heteroatoms
# heteronoref-mixed - H-atom parameters constrained for H on C
#                     and some heteroatoms, no refinement of
#                     H-atom parameters for H on remaining
#                     heteroatoms
# mixed   - some constrained, some independent
# undef   - H-atom parameters not defined
_refine_ls_hydrogen_treatment    mixed

_refine_ls_extinction_method     none
_refine_ls_abs_structure_details ?
_refine_ls_abs_structure_Flack   .
_refine_ls_number_reflns         3404
_refine_ls_number_parameters     219
_refine_ls_number_restraints     0
_refine_ls_number_constraints    ?
_refine_ls_R_factor_all          0.0265
_refine_ls_R_factor_gt           0.0254
_refine_ls_wR_factor_ref         0.0642
_refine_ls_wR_factor_gt          0.0637
_refine_ls_goodness_of_fit_ref   1.072
_refine_ls_restrained_S_all      1.072
_refine_ls_shift/su_max          0.003
_refine_ls_shift/su_mean         0.000
_refine_diff_density_max         0.381
_refine_diff_density_min         -0.428
_refine_diff_density_rms         0.062

#===============================================================================

# 9. ATOMIC COORDINATES AND DISPLACEMENT PARAMETERS

loop_
_atom_site_label
_atom_site_type_symbol
_atom_site_thermal_displace_type
_atom_site_fract_x
_atom_site_fract_y
_atom_site_fract_z
_atom_site_occupancy
_atom_site_U_iso_or_equiv
_atom_site_calc_flag
_atom_site_refinement_flags
_atom_site_disorder_assembly
_atom_site_disorder_group
Br1 Br Uani 0.53533(2) 0.28977(3) 0.89029(2) 1.000 0.0225(1) d . . .
S22 S Uani 0.30748(2) 0.50034(7) 0.69329(2) 1.000 0.0176(1) d . . .
N11 N Uani 0.48521(7) 0.6807(2) 0.86624(8) 1.000 0.0148(4) d . . .
N14 N Uani 0.36812(7) 0.6151(2) 0.80592(8) 1.000 0.0156(4) d . . .
N26 N Uani 0.11424(7) 0.4192(2) 0.74284(9) 1.000 0.0216(5) d . . .
N29 N Uani 0.26416(7) 0.5569(2) 0.81190(8) 1.000 0.0165(4) d . . .
C1 C Uani 0.61687(10) 0.8693(4) 0.97471(12) 1.000 0.0357(8) d . . .
C2 C Uani 0.55863(10) 0.7671(3) 0.95971(10) 1.000 0.0280(7) d . . .
C3 C Uani 0.53868(8) 0.7933(3) 0.88688(9) 1.000 0.0183(6) d . . .
C12 C Uani 0.47320(8) 0.6967(3) 0.79202(9) 1.000 0.0161(5) d . . .
C13 C Uani 0.42228(8) 0.5756(3) 0.76928(9) 1.000 0.0163(5) d . . .
C15 C Uani 0.37680(8) 0.6095(3) 0.87908(9) 1.000 0.0178(5) d . . .
C16 C Uani 0.42951(8) 0.7256(3) 0.90266(10) 1.000 0.0180(5) d . . .
C21 C Uani 0.31337(8) 0.5629(3) 0.77898(9) 1.000 0.0149(5) d . . .
C23 C Uani 0.23145(8) 0.4618(3) 0.70320(10) 1.000 0.0170(5) d . . .
C24 C Uani 0.18771(9) 0.3997(3) 0.65720(10) 1.000 0.0221(6) d . . .
C25 C Uani 0.13013(9) 0.3790(3) 0.68033(11) 1.000 0.0220(6) d . . .
C27 C Uani 0.15677(8) 0.4800(3) 0.78638(10) 1.000 0.0200(6) d . . .
C28 C Uani 0.21691(8) 0.5014(2) 0.76928(9) 1.000 0.0157(5) d . . .
O31 O Uani 0.25088(16) 0.5562(5) 0.5306(2) 0.500 0.0436(11) d P A -1
N30 N Uani 0.25000 0.8497(4) 0.50000 1.000 0.0304(8) d STP . .
C31 C Uani 0.2730(2) 0.7040(7) 0.5370(2) 0.500 0.0314(14) d P A -1
C32 C Uani 0.2793(2) 1.0209(7) 0.5194(2) 0.500 0.0348(16) d P A -1
C33 C Uani 0.1976(2) 0.8437(7) 0.4633(2) 0.500 0.0294(14) d P A -1
H1A H Uiso 0.64846 0.82052 0.94894 1.000 0.0540 c RU . .
H1B H Uiso 0.62780 0.86027 1.02171 1.000 0.0540 c RU . .
H1C H Uiso 0.61100 0.99158 0.96293 1.000 0.0540 c RU . .
H2A H Uiso 0.56512 0.64217 0.96861 1.000 0.0340 c RU . .
H2B H Uiso 0.52751 0.80900 0.98856 1.000 0.0340 c RU . .
H3A H Uiso 0.52850 0.91693 0.87960 1.000 0.0220 c RU . .
H3B H Uiso 0.57191 0.76470 0.85869 1.000 0.0220 c RU . .
H11 H Uiso 0.4955(10) 0.570(3) 0.8743(11) 1.000 0.0180 d U . .
H12A H Uiso 0.50928 0.66590 0.76879 1.000 0.0190 c RU . .
H12B H Uiso 0.46277 0.81816 0.78080 1.000 0.0190 c RU . .
H13A H Uiso 0.41380 0.59088 0.72148 1.000 0.0200 c RU . .
H13B H Uiso 0.43403 0.45336 0.77710 1.000 0.0200 c RU . .
H15A H Uiso 0.38430 0.48840 0.89333 1.000 0.0210 c RU . .
H15B H Uiso 0.34040 0.64992 0.89959 1.000 0.0210 c RU . .
H16A H Uiso 0.41928 0.84902 0.89488 1.000 0.0220 c RU . .
H16B H Uiso 0.43719 0.70936 0.95054 1.000 0.0220 c RU . .
H24 H Uiso 0.19661 0.37335 0.61310 1.000 0.0270 c RU . .
H25 H Uiso 0.10052 0.33438 0.65060 1.000 0.0260 c RU . .
H27 H Uiso 0.14603 0.50927 0.82963 1.000 0.0240 c RU . .
H31 H Uiso 0.30573 0.72043 0.56698 0.500 0.0380 c RUP A -1
H32A H Uiso 0.31724 0.99805 0.54254 0.500 0.0520 c RUP A -1
H32B H Uiso 0.25364 1.08544 0.54839 0.500 0.0520 c RUP A -1
H32C H Uiso 0.28574 1.08953 0.47978 0.500 0.0520 c RUP A -1
H33A H Uiso 0.17953 0.72913 0.46795 0.500 0.0440 c RUP A -1
H33B H Uiso 0.20523 0.86494 0.41695 0.500 0.0440 c RUP A -1
H33C H Uiso 0.17077 0.93286 0.47906 0.500 0.0440 c RUP A -1

loop_
_atom_site_aniso_label
_atom_site_aniso_U_11
_atom_site_aniso_U_22
_atom_site_aniso_U_33
_atom_site_aniso_U_23
_atom_site_aniso_U_13
_atom_site_aniso_U_12
Br1 0.0281(1) 0.0171(1) 0.0226(1) 0.0030(1) 0.0047(1) 0.0049(1)
S22 0.0121(2) 0.0248(2) 0.0159(2) -0.0037(2) -0.0002(2) 0.0011(2)
N11 0.0124(7) 0.0129(8) 0.0189(8) 0.0004(6) -0.0017(6) 0.0004(6)
N14 0.0097(7) 0.0229(9) 0.0142(7) -0.0013(6) 0.0003(6) -0.0006(6)
N26 0.0134(8) 0.0186(8) 0.0323(9) 0.0009(7) -0.0032(7) -0.0006(6)
N29 0.0112(7) 0.0206(8) 0.0178(7) 0.0004(6) 0.0008(6) -0.0007(6)
C1 0.0279(12) 0.0508(16) 0.0275(11) 0.0021(11) -0.0107(9) -0.0153(11)
C2 0.0244(11) 0.0391(13) 0.0201(10) 0.0021(9) -0.0040(8) -0.0109(9)
C3 0.0162(9) 0.0174(10) 0.0211(10) 0.0000(7) -0.0014(7) -0.0038(7)
C12 0.0122(8) 0.0187(10) 0.0173(9) 0.0013(7) 0.0005(7) -0.0004(7)
C13 0.0115(8) 0.0207(10) 0.0169(8) -0.0009(7) 0.0024(7) -0.0007(7)
C15 0.0138(8) 0.0254(11) 0.0142(9) -0.0009(7) 0.0008(7) -0.0011(7)
C16 0.0151(9) 0.0211(10) 0.0176(9) -0.0029(7) -0.0002(7) 0.0022(7)
C21 0.0131(8) 0.0150(9) 0.0164(8) 0.0003(7) -0.0007(7) 0.0009(7)
C23 0.0127(8) 0.0151(9) 0.0231(9) -0.0012(7) -0.0019(7) 0.0023(7)
C24 0.0189(9) 0.0228(11) 0.0240(10) -0.0052(8) -0.0050(8) 0.0033(8)
C25 0.0153(9) 0.0157(10) 0.0341(11) -0.0023(8) -0.0086(8) 0.0000(7)
C27 0.0135(9) 0.0212(10) 0.0252(10) 0.0018(8) 0.0012(7) -0.0004(7)
C28 0.0125(8) 0.0129(9) 0.0213(9) 0.0008(7) -0.0022(7) 0.0001(7)
O31 0.0269(16) 0.0306(19) 0.073(2) 0.0135(16) -0.0027(19) -0.0021(15)
N30 0.0238(13) 0.0265(14) 0.0412(15) 0.0000 0.0066(11) 0.0000
C31 0.021(2) 0.040(3) 0.033(2) 0.006(2) -0.0016(18) -0.0006(19)
C32 0.041(3) 0.030(3) 0.034(2) 0.000(2) 0.010(2) -0.007(2)
C33 0.024(2) 0.043(3) 0.021(2) 0.0051(19) 0.0000(16) 0.001(2)

#===============================================================================

# 10. MOLECULAR GEOMETRY

_geom_special_details            
;
 Bond distances, angles etc. have been calculated using the
 rounded fractional coordinates. All su's are estimated
 from the variances of the (full) variance-covariance matrix.
 The cell esds are taken into account in the estimation of
 distances, angles and torsion angles
;

loop_
_geom_bond_atom_site_label_1
_geom_bond_atom_site_label_2
_geom_bond_distance
_geom_bond_site_symmetry_1
_geom_bond_site_symmetry_2
_geom_bond_publ_flag
S22 C21 1.7710(19) . . yes
S22 C23 1.7327(19) . . yes
N11 C3 1.504(2) . . yes
N11 C12 1.497(2) . . yes
N11 C16 1.499(2) . . yes
N14 C13 1.463(2) . . yes
N14 C15 1.463(2) . . yes
N14 C21 1.367(2) . . yes
N26 C25 1.343(3) . . yes
N26 C27 1.337(3) . . yes
N29 C21 1.298(2) . . yes
N29 C28 1.387(2) . . yes
C1 C2 1.525(3) . . no
C2 C3 1.513(3) . . no
N11 H11 0.88(2) . . no
C12 C13 1.509(3) . . no
C15 C16 1.521(3) . . no
C23 C24 1.389(3) . . no
C23 C28 1.401(3) . . no
C24 C25 1.386(3) . . no
C27 C28 1.401(3) . . no
O31 C31 1.224(6) . . yes
C1 H1B 0.9600 . . no
C1 H1C 0.9600 . . no
C1 H1A 0.9600 . . no
C2 H2B 0.9700 . . no
C2 H2A 0.9700 . . no
C3 H3B 0.9700 . . no
C3 H3A 0.9700 . . no
C12 H12A 0.9700 . . no
C12 H12B 0.9700 . . no
C13 H13A 0.9700 . . no
C13 H13B 0.9700 . . no
C15 H15B 0.9700 . . no
C15 H15A 0.9700 . . no
C16 H16A 0.9700 . . no
C16 H16B 0.9700 . . no
C24 H24 0.9300 . . no
C25 H25 0.9300 . . no
C27 H27 0.9300 . . no
N30 C31 1.409(5) . . yes
N30 C32 1.491(6) . . yes
N30 C33 1.349(4) . . yes
N30 C31 1.409(5) . 2_556 yes
N30 C32 1.491(6) . 2_556 yes
N30 C33 1.349(4) . 2_556 yes
C31 H31 0.9300 . . no
C32 H32A 0.9600 . . no
C32 H32B 0.9600 . . no
C32 H32C 0.9600 . . no
C33 H33A 0.9600 . . no
C33 H33B 0.9600 . . no
C33 H33C 0.9600 . . no

loop_
_geom_angle_atom_site_label_1
_geom_angle_atom_site_label_2
_geom_angle_atom_site_label_3
_geom_angle
_geom_angle_site_symmetry_1
_geom_angle_site_symmetry_2
_geom_angle_site_symmetry_3
_geom_angle_publ_flag
C21 S22 C23 88.19(9) . . . yes
C3 N11 C12 109.33(14) . . . yes
C3 N11 C16 113.45(15) . . . yes
C12 N11 C16 110.07(14) . . . yes
C13 N14 C15 114.45(14) . . . yes
C13 N14 C21 118.79(15) . . . yes
C15 N14 C21 117.48(15) . . . yes
C25 N26 C27 118.26(17) . . . yes
C21 N29 C28 109.43(16) . . . yes
C1 C2 C3 109.53(18) . . . no
N11 C3 C2 112.64(16) . . . yes
C16 N11 H11 109.9(14) . . . no
C3 N11 H11 106.9(15) . . . no
C12 N11 H11 106.9(14) . . . no
N11 C12 C13 110.39(15) . . . yes
N14 C13 C12 110.36(16) . . . yes
N14 C15 C16 111.04(16) . . . yes
N11 C16 C15 111.11(16) . . . yes
S22 C21 N29 116.58(14) . . . yes
S22 C21 N14 118.99(13) . . . yes
N14 C21 N29 124.43(17) . . . yes
S22 C23 C24 129.77(16) . . . yes
S22 C23 C28 109.56(14) . . . yes
C24 C23 C28 120.67(17) . . . no
C23 C24 C25 116.64(18) . . . no
N26 C25 C24 124.35(19) . . . yes
N26 C27 C28 122.46(18) . . . yes
N29 C28 C23 116.22(16) . . . yes
N29 C28 C27 126.20(17) . . . yes
C23 C28 C27 117.58(17) . . . no
C2 C1 H1A 109.00 . . . no
C2 C1 H1B 109.00 . . . no
C2 C1 H1C 109.00 . . . no
H1A C1 H1B 109.00 . . . no
H1A C1 H1C 109.00 . . . no
H1B C1 H1C 109.00 . . . no
C1 C2 H2A 110.00 . . . no
C1 C2 H2B 110.00 . . . no
C3 C2 H2A 110.00 . . . no
C3 C2 H2B 110.00 . . . no
H2A C2 H2B 108.00 . . . no
N11 C3 H3A 109.00 . . . no
N11 C3 H3B 109.00 . . . no
C2 C3 H3A 109.00 . . . no
C2 C3 H3B 109.00 . . . no
H3A C3 H3B 108.00 . . . no
N11 C12 H12A 110.00 . . . no
N11 C12 H12B 110.00 . . . no
C13 C12 H12A 110.00 . . . no
C13 C12 H12B 110.00 . . . no
H12A C12 H12B 108.00 . . . no
N14 C13 H13A 110.00 . . . no
N14 C13 H13B 110.00 . . . no
C12 C13 H13A 110.00 . . . no
C12 C13 H13B 110.00 . . . no
H13A C13 H13B 108.00 . . . no
N14 C15 H15A 109.00 . . . no
N14 C15 H15B 109.00 . . . no
C16 C15 H15A 109.00 . . . no
C16 C15 H15B 109.00 . . . no
H15A C15 H15B 108.00 . . . no
N11 C16 H16A 109.00 . . . no
N11 C16 H16B 109.00 . . . no
C15 C16 H16A 109.00 . . . no
C15 C16 H16B 109.00 . . . no
H16A C16 H16B 108.00 . . . no
C23 C24 H24 122.00 . . . no
C25 C24 H24 122.00 . . . no
N26 C25 H25 118.00 . . . no
C24 C25 H25 118.00 . . . no
N26 C27 H27 119.00 . . . no
C28 C27 H27 119.00 . . . no
C31 N30 C32 113.4(3) . . . yes
C31 N30 C33 122.9(3) . . . yes
C31 N30 C31 77.3(3) . . 2_556 yes
C31 N30 C32 163.3(2) . . 2_556 yes
C31 N30 C33 53.4(3) . . 2_556 yes
C32 N30 C33 121.8(3) . . . yes
C31 N30 C32 163.3(2) 2_556 . . yes
C32 N30 C32 59.8(3) . . 2_556 yes
C32 N30 C33 62.1(3) . . 2_556 yes
C31 N30 C33 53.4(3) 2_556 . . yes
C32 N30 C33 62.1(3) 2_556 . . yes
C33 N30 C33 176.2(4) . . 2_556 yes
C31 N30 C32 113.4(3) 2_556 . 2_556 yes
C31 N30 C33 122.9(3) 2_556 . 2_556 yes
C32 N30 C33 121.8(3) 2_556 . 2_556 yes
O31 C31 N30 121.5(4) . . . yes
O31 C31 H31 119.00 . . . no
N30 C31 H31 119.00 . . . no
N30 C32 H32A 110.00 . . . no
N30 C32 H32B 109.00 . . . no
N30 C32 H32C 109.00 . . . no
H32A C32 H32B 109.00 . . . no
H32A C32 H32C 110.00 . . . no
H32B C32 H32C 109.00 . . . no
N30 C33 H33A 109.00 . . . no
N30 C33 H33B 109.00 . . . no
N30 C33 H33C 109.00 . . . no
H33A C33 H33B 110.00 . . . no
H33A C33 H33C 109.00 . . . no
H33B C33 H33C 110.00 . . . no

loop_
_geom_torsion_atom_site_label_1
_geom_torsion_atom_site_label_2
_geom_torsion_atom_site_label_3
_geom_torsion_atom_site_label_4
_geom_torsion
_geom_torsion_site_symmetry_1
_geom_torsion_site_symmetry_2
_geom_torsion_site_symmetry_3
_geom_torsion_site_symmetry_4
_geom_torsion_publ_flag
C21 S22 C23 C28 0.85(16) . . . . no
C23 S22 C21 N29 -0.24(18) . . . . no
C21 S22 C23 C24 -178.4(2) . . . . no
C23 S22 C21 N14 -179.67(18) . . . . no
C16 N11 C3 C2 63.9(2) . . . . no
C12 N11 C16 C15 56.4(2) . . . . no
C3 N11 C12 C13 176.28(16) . . . . no
C12 N11 C3 C2 -172.89(16) . . . . no
C3 N11 C16 C15 179.20(16) . . . . no
C16 N11 C12 C13 -58.5(2) . . . . no
C21 N14 C15 C16 -160.93(17) . . . . no
C13 N14 C15 C16 52.7(2) . . . . no
C21 N14 C13 C12 159.27(17) . . . . no
C13 N14 C21 N29 165.23(19) . . . . no
C13 N14 C21 S22 -15.4(2) . . . . no
C15 N14 C21 N29 20.3(3) . . . . no
C15 N14 C21 S22 -160.29(15) . . . . no
C15 N14 C13 C12 -54.8(2) . . . . no
C27 N26 C25 C24 -1.4(3) . . . . no
C25 N26 C27 C28 -0.6(3) . . . . no
C21 N29 C28 C27 -179.48(19) . . . . no
C28 N29 C21 N14 178.93(18) . . . . no
C28 N29 C21 S22 -0.5(2) . . . . no
C21 N29 C28 C23 1.2(2) . . . . no
C1 C2 C3 N11 173.75(18) . . . . no
N11 C12 C13 N14 56.8(2) . . . . no
N14 C15 C16 N11 -52.7(2) . . . . no
S22 C23 C28 C27 179.24(15) . . . . no
S22 C23 C28 N29 -1.4(2) . . . . no
C24 C23 C28 C27 -1.5(3) . . . . no
S22 C23 C24 C25 178.83(18) . . . . no
C28 C23 C24 C25 -0.3(3) . . . . no
C24 C23 C28 N29 177.93(18) . . . . no
C23 C24 C25 N26 1.8(3) . . . . no
N26 C27 C28 C23 2.0(3) . . . . no
N26 C27 C28 N29 -177.35(17) . . . . no
C32 N30 C31 O31 174.7(4) . . . . no
C33 N30 C31 O31 10.2(5) . . . . no
C31 N30 C31 O31 -18.9(4) 2_556 . . . no
C33 N30 C31 O31 -168.3(6) 2_556 . . . no

loop_
_geom_hbond_atom_site_label_D
_geom_hbond_atom_site_label_H
_geom_hbond_atom_site_label_A
_geom_hbond_distance_DH
_geom_hbond_distance_HA
_geom_hbond_distance_DA
_geom_hbond_angle_DHA
_geom_hbond_site_symmetry_A
_geom_hbond_publ_flag
#
#D   H   A   D - H  H...A   D...A    D - H...A  symm(A)
#
N11 H11 Br1 0.88(2) 2.31(2) 3.1844(15) 172(2) . yes
C3 H3A Br1 0.9700 2.8300 3.751(2) 159.00 1_565 yes
C12 H12A N26 0.9700 2.4900 3.434(2) 163.00 4_565 yes
C13 H13A S22 0.9700 2.5000 2.9659(19) 109.00 . yes
C15 H15B N29 0.9700 2.4800 2.816(2) 100.00 . yes
C24 H24 O31 0.9300 2.4900 3.165(4) 129.00 . yes
C33 H33A O31 0.9600 2.3700 2.789(6) 106.00 . yes
C33 H33A O31 0.9600 2.0200 2.455(6) 105.00 2_556 yes
C33 H33B N29 0.9600 2.5800 3.495(4) 159.00 8_564 yes

# Loop Mechanism for Extra Tables(s)

#loop_
#_publ_manuscript_incl_extra_item
#'_geom_extra_tableA_col_1'
#'_geom_extra_tableA_col_2'
#'_geom_extra_tableA_col_3'
#'_geom_extra_table_head_A'
#'_geom_table_footnote_A'
#'_geom_extra_tableB_col_1'
#'_geom_extra_tableB_col_2'
#'_geom_extra_tableB_col_3'
#'_geom_extra_table_head_B'
#'_geom_table_footnote_B'


#
#loop_
#_geom_extra_tableA_col_1
#_geom_extra_tableA_col_2
#_geom_extra_tableA_col_3
# ? ? ?


#
#loop_
#_geom_extra_tableB_col_1
#_geom_extra_tableB_col_2
#_geom_extra_tableB_col_3
# ? ? ?


#
#_geom_table_footnote_A
#;
# ?
#;


#
#_geom_table_footnote_B
#;
# ?
#;


#
#_geom_table_footnote_A
#;
# ?
#;


#
#_geom_table_footnote_B
#;
# ?
#;

_shelx_res_file                  
;
TITL muvo67a_a.res in I2/a                                                      
    2_new.res                                                                   
    created by SHELXL-2018/3 at 11:47:35 on 17-Sep-2021                         
rem SHEL 100 0.84                                                               
CELL 1.54184 22.2087 7.5519 19.9225 90 92.368 90                                
ZERR 4 0.0003 0.0001 0.0002 0 0.001 0                                           
LATT 2                                                                          
SYMM 0.5-X,+Y,-Z                                                                
SFAC C H N S Br O                                                               
UNIT 116 180 36 8 8 4                                                           
EQIV $1 1-X,1-Y,2-Z                                                             
EQIV $2 +X,1+Y,+Z                                                               
EQIV $3 0.5+X,1-Y,+Z                                                            
EQIV $4 0.5-X,1.5-Y,1.5-Z                                                       
EQIV $5 1-X,0.5+Y,1.5-Z                                                         
EQIV $6 +X,1.5-Y,-0.5+Z                                                         
                                                                                
L.S. 20                                                                         
PLAN  5                                                                         
CONF                                                                            
HTAB C2 Br1_$1                                                                  
HTAB C3 Br1_$2                                                                  
HTAB N11 Br1                                                                    
HTAB C12 N26_$3                                                                 
HTAB C12 N26_$4                                                                 
HTAB C13 Br1_$5                                                                 
HTAB C24 O31                                                                    
HTAB C31 S22                                                                    
HTAB C33 N29_$6                                                                 
MPLA 3 C13 N14 C15                                                              
MPLA 3 C16 N11 C12                                                              
LIST 4                                                                          
BOND $H                                                                         
htab                                                                            
MORE -1                                                                         
fmap -2                                                                         
acta                                                                            
REM <olex2.extras>                                                              
REM <HklSrc "%./2.hkl">                                                         
REM </olex2.extras>                                                             
                                                                                
WGHT    0.021400    9.471300                                                    
FVAR       0.18879                                                              
BR1   5    0.535331    0.289769    0.890293    11.00000    0.02812    0.01713 = 
         0.02255    0.00299    0.00468    0.00489                               
C1    1    0.616869    0.869347    0.974713    11.00000    0.02788    0.05079 = 
         0.02748    0.00212   -0.01071   -0.01534                               
AFIX 137                                                                        
H1A   2    0.648458    0.820525    0.948937    11.00000   -1.50000              
H1B   2    0.627801    0.860272    1.021712    11.00000   -1.50000              
H1C   2    0.611003    0.991580    0.962935    11.00000   -1.50000              
AFIX   0                                                                        
C2    1    0.558634    0.767140    0.959706    11.00000    0.02442    0.03913 = 
         0.02010    0.00208   -0.00395   -0.01086                               
AFIX  23                                                                        
H2A   2    0.565124    0.642167    0.968614    11.00000   -1.20000              
H2B   2    0.527511    0.808999    0.988558    11.00000   -1.20000              
AFIX   0                                                                        
C3    1    0.538681    0.793320    0.886885    11.00000    0.01623    0.01741 = 
         0.02106   -0.00001   -0.00142   -0.00379                               
AFIX  23                                                                        
H3A   2    0.528500    0.916932    0.879601    11.00000   -1.20000              
H3B   2    0.571906    0.764697    0.858693    11.00000   -1.20000              
AFIX   0                                                                        
N11   3    0.485213    0.680745    0.866235    11.00000    0.01237    0.01289 = 
         0.01888    0.00044   -0.00169    0.00042                               
rem AFIX 13                                                                     
H11   2    0.495457    0.569903    0.874341    11.00000   -1.20000              
REM  AFIX 0                                                                     
C12   1    0.473202    0.696693    0.792019    11.00000    0.01221    0.01869 = 
         0.01734    0.00133    0.00054   -0.00043                               
AFIX  23                                                                        
H12A  2    0.509282    0.665897    0.768793    11.00000   -1.20000              
H12B  2    0.462770    0.818164    0.780796    11.00000   -1.20000              
AFIX   0                                                                        
C13   1    0.422278    0.575581    0.769282    11.00000    0.01150    0.02073 = 
         0.01691   -0.00089    0.00243   -0.00067                               
AFIX  23                                                                        
H13A  2    0.413797    0.590878    0.721481    11.00000   -1.20000              
H13B  2    0.434027    0.453360    0.777100    11.00000   -1.20000              
AFIX   0                                                                        
N14   3    0.368120    0.615093    0.805917    11.00000    0.00970    0.02291 = 
         0.01421   -0.00131    0.00035   -0.00060                               
C15   1    0.376802    0.609507    0.879083    11.00000    0.01384    0.02542 = 
         0.01418   -0.00086    0.00077   -0.00109                               
AFIX  23                                                                        
H15A  2    0.384301    0.488395    0.893327    11.00000   -1.20000              
H15B  2    0.340400    0.649925    0.899586    11.00000   -1.20000              
AFIX   0                                                                        
C16   1    0.429508    0.725635    0.902658    11.00000    0.01505    0.02114 = 
         0.01761   -0.00286   -0.00023    0.00217                               
AFIX  23                                                                        
H16A  2    0.419285    0.849019    0.894878    11.00000   -1.20000              
H16B  2    0.437189    0.709358    0.950544    11.00000   -1.20000              
AFIX   0                                                                        
C21   1    0.313367    0.562923    0.778982    11.00000    0.01310    0.01500 = 
         0.01641    0.00029   -0.00072    0.00087                               
S22   4    0.307482    0.500341    0.693286    11.00000    0.01208    0.02482 = 
         0.01594   -0.00372   -0.00019    0.00110                               
C23   1    0.231450    0.461776    0.703203    11.00000    0.01265    0.01508 = 
         0.02305   -0.00119   -0.00193    0.00229                               
C24   1    0.187708    0.399703    0.657196    11.00000    0.01893    0.02285 = 
         0.02403   -0.00520   -0.00498    0.00328                               
AFIX  43                                                                        
H24   2    0.196613    0.373347    0.613099    11.00000   -1.20000              
AFIX   0                                                                        
C25   1    0.130128    0.379040    0.680334    11.00000    0.01533    0.01567 = 
         0.03406   -0.00233   -0.00864   -0.00001                               
AFIX  43                                                                        
H25   2    0.100522    0.334380    0.650596    11.00000   -1.20000              
AFIX   0                                                                        
N26   3    0.114242    0.419213    0.742836    11.00000    0.01336    0.01864 = 
         0.03229    0.00094   -0.00319   -0.00057                               
C27   1    0.156766    0.480033    0.786383    11.00000    0.01345    0.02121 = 
         0.02520    0.00181    0.00118   -0.00036                               
AFIX  43                                                                        
H27   2    0.146030    0.509267    0.829630    11.00000   -1.20000              
AFIX   0                                                                        
C28   1    0.216910    0.501364    0.769281    11.00000    0.01254    0.01288 = 
         0.02125    0.00075   -0.00218    0.00010                               
N29   3    0.264158    0.556913    0.811903    11.00000    0.01121    0.02056 = 
         0.01779    0.00041    0.00080   -0.00066                               
                                                                                
N30   3    0.250000    0.849717    0.500000    10.50000    0.02378    0.02648 = 
         0.04118    0.00000    0.00656    0.00000                               
PART -1                                                                         
O31   6    0.250883    0.556232    0.530631    10.50000    0.02688    0.03058 = 
         0.07297    0.01352   -0.00275   -0.00215                               
C31   1    0.272985    0.703964    0.537005    10.50000    0.02074    0.04028 = 
         0.03252    0.00560   -0.00158   -0.00063                               
AFIX  43                                                                        
H31   2    0.305725    0.720434    0.566980    10.50000   -1.20000              
AFIX   0                                                                        
C32   1    0.279259    1.020925    0.519404    10.50000    0.04134    0.02993 = 
         0.03368   -0.00048    0.00961   -0.00711                               
AFIX 137                                                                        
H32A  2    0.317239    0.998051    0.542538    10.50000   -1.50000              
H32B  2    0.253642    1.085439    0.548388    10.50000   -1.50000              
H32C  2    0.285735    1.089530    0.479782    10.50000   -1.50000              
AFIX   0                                                                        
C33   1    0.197609    0.843733    0.463349    10.50000    0.02412    0.04296 = 
         0.02124    0.00512    0.00004    0.00141                               
AFIX 137                                                                        
H33A  2    0.179534    0.729131    0.467948    10.50000   -1.50000              
H33B  2    0.205225    0.864944    0.416952    10.50000   -1.50000              
H33C  2    0.170774    0.932864    0.479057    10.50000   -1.50000              
AFIX   0                                                                        
HKLF 4                                                                          
                                                                                
                                                                                
                                                                                
                                                                                
REM  muvo67a_a.res in I2/a                                                      
REM wR2 = 0.0642, GooF = S = 1.072, Restrained GooF = 1.072 for all data        
REM R1 = 0.0254 for 3251 Fo > 4sig(Fo) and 0.0265 for all 3404 data             
REM 219 parameters refined using 0 restraints                                   
                                                                                
END                                                                             
                                                                                
WGHT      0.0214      9.4710                                                    
                                                                                
REM Instructions for potential hydrogen bonds                                   
HTAB C2 Br1_$1                                                                  
HTAB C3 Br1_$2                                                                  
HTAB N11 Br1                                                                    
HTAB C12 N26_$3                                                                 
HTAB C12 N26_$4                                                                 
HTAB C13 Br1_$5                                                                 
HTAB C24 O31                                                                    
HTAB C31 S22                                                                    
HTAB C33 N29_$6                                                                 
                                                                                
REM Highest difference peak  0.381,  deepest hole -0.428,  1-sigma level  0.062 
Q1    1   0.5106  0.2635  0.8709  11.00000  0.05   -0.43                        
Q2    1   0.5599  0.2911  0.8779  11.00000  0.05   -0.39                        
Q3    1   0.5791  0.7796  0.9145  11.00000  0.05    0.38                        
Q4    1   0.5344  0.2912  0.9499  11.00000  0.05    0.37                        
Q5    1   0.4474  0.6297  0.7856  11.00000  0.05    0.34                        
;
_shelx_res_checksum              64757
_shelx_hkl_file                  
;
   0   0   2 1749.56   47.80                                                    
   0   0   2 1658.61   48.12                                                    
   0   0   2 1728.55   47.97                                                    
   0   0  -2 1672.21   48.25                                                    
   0   0  -2 1683.80   47.81                                                    
   0   0  -4   79.04    2.77                                                    
   0   0  -4   77.05    3.61                                                    
   0   0   4   85.44    3.68                                                    
   0   0  -4   74.57    3.67                                                    
   0   0   4   84.27    3.15                                                    
   0   0   4   85.10    3.36                                                    
   0   0  -6   53.54    3.36                                                    
   0   0   6   56.44    3.25                                                    
   0   0  -6   52.99    2.49                                                    
   0   0   6   53.34    2.56                                                    
   0   0   6   55.93    2.85                                                    
   0   0  -8  372.21    9.94                                                    
   0   0   8  387.39   10.05                                                    
   0   0  -8  394.32   12.25                                                    
   0   0   8  403.99   11.82                                                    
   0   0  10 2694.18   76.13                                                    
   0   0 -10 2516.85   75.74                                                    
   0   0 -10 2748.09   77.08                                                    
   0   0 -10 2761.12   76.81                                                    
   0   0  10 2832.30   78.70                                                    
   0   0  12 1425.30   42.98                                                    
   0   0  12 1465.87   42.17                                                    
   0   0 -12 1462.94   43.39                                                    
   0   0 -12 1514.47   44.71                                                    
   0   0  12 1476.57   42.68                                                    
   0   0 -12 1478.14   43.09                                                    
   0   0  12 1502.17   42.57                                                    
   0   0 -14 1202.83   39.81                                                    
   0   0 -14 1301.74   37.92                                                    
   0   0  14 1231.60   41.79                                                    
   0   0  14 1267.04   37.40                                                    
   0   0  14 1276.48   37.60                                                    
   0   0  14 1289.67   37.11                                                    
   0   0 -14 1253.67   38.11                                                    
   0   0  14 1312.84   37.60                                                    
   0   0  16   20.20    2.03                                                    
   0   0  16   18.90    1.79                                                    
   0   0 -16   20.38    2.17                                                    
   0   0  16   21.91    2.06                                                    
   0   0  16   17.59    1.82                                                    
   0   0  16   20.40    1.92                                                    
   0   0 -18   92.81    4.79                                                    
   0   0  18   72.12    3.92                                                    
   0   0  18   87.09    4.14                                                    
   0   0  18   84.92    4.46                                                    
   0   0  18   83.89    4.30                                                    
   0   0  18   84.60    4.16                                                    
   0   0 -20   84.72    4.58                                                    
   0   0  20   91.03    4.29                                                    
   0   0  20   85.92    4.21                                                    
   0   0  22  123.23    4.88                                                    
   0   0  22  133.03    5.23                                                    
   0   0  22  128.84    5.19                                                    
   0   0  22  139.02    5.39                                                    
   0   0 -22  127.33    5.49                                                    
   0   0  24  152.79    5.61                                                    
   0  -1  -1   78.36    3.06                                                    
   0   1   1   77.08    3.18                                                    
   0   1  -1   76.47    2.88                                                    
   0   1  -1   75.97    3.26                                                    
   0   1  -1   75.86    3.17                                                    
   0   1   1   78.93    3.00                                                    
   0   1   1   78.93    3.23                                                    
   0   1  -1   77.42    3.16                                                    
   0  -1  -1   81.80    3.39                                                    
   0  -1  -1   73.27    3.24                                                    
   0   1   1   80.86    3.00                                                    
   0  -1  -1   78.82    3.27                                                    
   0  -1   1   76.95    3.12                                                    
   0   1  -1   79.64    3.08                                                    
   0  -1   1   75.31    3.19                                                    
   0   1  -1   72.77    3.13                                                    
   0   1  -1   79.32    3.33                                                    
   0   1  -3   48.11    2.65                                                    
   0   1  -3   51.37    2.33                                                    
   0  -1  -3   46.72    2.48                                                    
   0   1  -3   45.17    2.15                                                    
   0  -1  -3   51.18    2.03                                                    
   0   1   3   49.78    2.32                                                    
   0  -1   3   48.49    2.13                                                    
   0   1  -3   51.39    2.09                                                    
   0  -1  -3   44.67    2.58                                                    
   0  -1   3   46.93    2.39                                                    
   0  -1   3   48.16    2.01                                                    
   0   1   3   50.02    2.54                                                    
   0  -1  -3   49.37    2.50                                                    
   0   1   3   50.00    2.67                                                    
   0  -1   3   52.57    2.73                                                    
   0   1   3   43.80    2.33                                                    
   0   1  -3   47.19    1.83                                                    
   0   1  -5  211.00    6.96                                                    
   0  -1  -5  230.49    7.98                                                    
   0   1  -5  210.10    7.81                                                    
   0  -1  -5  224.69    7.94                                                    
   0  -1   5  227.31    7.84                                                    
   0   1   5  217.24    8.08                                                    
   0  -1   5  223.76    8.06                                                    
   0   1   5  220.78    8.32                                                    
   0   1  -5  213.20    7.15                                                    
   0   1  -5  217.55    8.09                                                    
   0  -1  -5  228.59    8.16                                                    
   0   1   7   51.43    3.46                                                    
   0   1  -7   41.97    3.05                                                    
   0   1   7   49.54    2.97                                                    
   0  -1   7   47.50    3.21                                                    
   0  -1  -7   52.15    3.29                                                    
   0  -1  -7   53.13    2.81                                                    
   0  -1   7   42.67    2.78                                                    
   0   1  -9  970.44   23.14                                                    
   0   1   9  987.28   23.55                                                    
   0  -1  -9  917.87   20.71                                                    
   0  -1 -11  166.94    6.22                                                    
   0  -1  11  162.86    6.17                                                    
   0   1  11  175.39    8.73                                                    
   0  -1 -11  170.62    8.20                                                    
   0  -1  11  166.83    8.23                                                    
   0  -1  11  167.59    5.84                                                    
   0   1  11  159.44    5.66                                                    
   0  -1  11  158.79    8.09                                                    
   0   1  11  169.41    6.01                                                    
   0   1 -11  168.23    6.41                                                    
   0  -1  11  169.06    6.25                                                    
   0   1  11  177.05    7.46                                                    
   0  -1 -11  176.30    8.53                                                    
   0   1 -11  170.75    8.74                                                    
   0   1 -13   55.95    3.83                                                    
   0  -1  13   64.35    3.48                                                    
   0   1  13   64.13    3.06                                                    
   0   1  13   64.82    4.20                                                    
   0   1 -13   64.67    3.66                                                    
   0   1 -13   61.38    4.58                                                    
   0   1  13   65.63    3.17                                                    
   0  -1  13   61.85    4.96                                                    
   0   1  13   65.75    3.28                                                    
   0   1  13   65.76    3.00                                                    
   0   1  13   58.94    5.18                                                    
   0  -1  13   60.63    5.05                                                    
   0  -1 -13   54.75    4.72                                                    
   0  -1 -13   60.67    5.25                                                    
   0  -1  13   69.57    3.54                                                    
   0  -1  13   66.39    3.17                                                    
   0  -1 -13   70.14    3.79                                                    
   0   1  15   69.60    3.46                                                    
   0   1  15   73.92    3.77                                                    
   0  -1  15   74.72    3.66                                                    
   0   1 -15   70.30    4.11                                                    
   0  -1  15   78.38    4.04                                                    
   0  -1  15   74.60    4.01                                                    
   0   1  15   76.01    3.59                                                    
   0  -1  15   69.57    3.82                                                    
   0   1 -15   67.39    4.14                                                    
   0   1  15   73.43    3.60                                                    
   0  -1  17   94.44    4.45                                                    
   0  -1  17  103.64    4.96                                                    
   0  -1  17  100.92    4.83                                                    
   0   1  17   90.75    4.28                                                    
   0   1  17   88.97    4.51                                                    
   0   1  17   95.84    4.41                                                    
   0  -1  17   93.28    4.71                                                    
   0  -1  17   90.95    4.77                                                    
   0   1 -17   91.77    5.02                                                    
   0   1  19   26.76    2.23                                                    
   0   1  19   27.34    2.05                                                    
   0   1  19   30.87    2.39                                                    
   0  -1 -19   30.94    2.58                                                    
   0  -1  19   26.05    2.28                                                    
   0   1 -19   27.51    2.61                                                    
   0  -1  19   28.90    2.42                                                    
   0  -1  19   25.29    2.27                                                    
   0  -1  19   30.74    2.58                                                    
   0  -1  19   30.50    2.36                                                    
   0   1 -21   44.13    3.06                                                    
   0  -1  21   45.35    2.81                                                    
   0  -1 -21   46.61    2.92                                                    
   0  -1  21   48.88    3.04                                                    
   0   1  21   46.22    2.74                                                    
   0   1  21   49.07    2.75                                                    
   0  -1  21   46.65    2.91                                                    
   0   1  23   35.76    1.98                                                    
   0   1  23   34.76    2.02                                                    
   0  -1  23   33.21    2.02                                                    
   0   1  23   34.65    2.25                                                    
   0  -1  23   28.07    1.86                                                    
   0  -2   0   42.34    3.00                                                    
   0   2   0   31.70    2.71                                                    
   0  -2   0   49.12    3.01                                                    
   0  -2   0   42.60    2.93                                                    
   0  -2   0   50.70    3.22                                                    
   0   2   0   39.86    2.63                                                    
   0   2   0   37.61    2.75                                                    
   0   2   0   56.80    3.21                                                    
   0   2   0   34.48    2.07                                                    
   0   2  -2 3697.45  104.75                                                    
   0  -2  -2 3757.87  105.25                                                    
   0   2  -2 3658.04  104.67                                                    
   0   2  -2 3763.14  104.25                                                    
   0   2  -2 3692.09  103.68                                                    
   0  -2  -2 3777.34  104.99                                                    
   0  -2  -2 3706.04  104.39                                                    
   0  -2   2 3635.38  104.86                                                    
   0   2   2 3745.35  104.86                                                    
   0   2   2 3649.50  104.08                                                    
   0   2   2 3702.26  104.88                                                    
   0  -2  -2 3578.07  104.92                                                    
   0   2   2 3523.15  104.45                                                    
   0   2  -4 4102.16  110.50                                                    
   0   2  -4 4124.22  110.22                                                    
   0  -2   4 4304.39  111.87                                                    
   0  -2  -4 4145.90  111.31                                                    
   0   2   4 3901.03  109.25                                                    
   0  -2  -4 4019.45  111.53                                                    
   0   2   4 3804.16  108.40                                                    
   0  -2   4 4184.63  111.26                                                    
   0   2  -4 3967.75  108.70                                                    
   0  -2  -4 4253.04  111.44                                                    
   0   2   4 4085.29  111.14                                                    
   0   2  -4 4116.49  109.24                                                    
   0   2   4 4166.34  110.73                                                    
   0  -2  -6  727.76   23.68                                                    
   0  -2  -6  749.99   24.17                                                    
   0   2  -6  716.90   22.14                                                    
   0   2  -6  745.82   22.25                                                    
   0   2   6  737.26   23.70                                                    
   0  -2   6  743.69   24.43                                                    
   0  -2   6  684.29   21.97                                                    
   0   2  -6  741.08   21.43                                                    
   0   2  -6  750.52   22.82                                                    
   0  -2   6  695.83   23.58                                                    
   0   2   6  728.10   23.61                                                    
   0  -2  -6  720.28   21.58                                                    
   0  -2  -6  736.90   23.66                                                    
   0  -2   8 1555.94   46.27                                                    
   0   2  -8 1368.05   41.68                                                    
   0  -2   8 1451.91   42.96                                                    
   0  -2  -8 1539.90   45.94                                                    
   0  -2  -8 1529.85   45.60                                                    
   0   2   8 1542.81   44.64                                                    
   0   2   8 1498.54   45.13                                                    
   0  -2  -8 1499.58   44.30                                                    
   0  -2 -10   65.75    3.34                                                    
   0  -2  10   69.61    3.38                                                    
   0   2  10   76.76    5.40                                                    
   0  -2 -10   79.18    8.18                                                    
   0  -2  10   59.70    3.40                                                    
   0  -2  10   66.01    5.30                                                    
   0   2 -10   70.82    3.33                                                    
   0  -2  10   70.99    3.34                                                    
   0   2 -12   64.59    5.21                                                    
   0  -2 -12   76.26    5.89                                                    
   0  -2 -12   63.94    3.35                                                    
   0   2  12   58.95    5.37                                                    
   0  -2  12   71.24    3.63                                                    
   0   2 -12   70.45    3.61                                                    
   0   2 -12   59.56    5.25                                                    
   0  -2  12   66.80    3.33                                                    
   0   2  12   67.98    3.11                                                    
   0  -2  12   69.10    5.64                                                    
   0   2  12   72.73    4.93                                                    
   0  -2  12   63.61    3.43                                                    
   0   2  12   64.42    2.97                                                    
   0  -2  14  493.01   15.73                                                    
   0   2  14  519.02   18.54                                                    
   0  -2  14  499.23   16.27                                                    
   0   2  14  478.83   15.37                                                    
   0  -2  14  493.45   16.25                                                    
   0  -2  14  502.58   16.24                                                    
   0  -2 -14  518.87   16.12                                                    
   0   2 -14  507.05   16.43                                                    
   0  -2  14  445.89   19.56                                                    
   0   2 -14  483.33   19.56                                                    
   0  -2 -14  494.51   20.27                                                    
   0  -2  14  509.15   16.38                                                    
   0  -2  14  501.68   15.92                                                    
   0   2  14  490.34   15.58                                                    
   0  -2 -16   58.39    3.47                                                    
   0   2  16   59.66    3.22                                                    
   0  -2  16   64.87    3.77                                                    
   0   2 -16   63.69    3.86                                                    
   0  -2 -16   60.96    3.46                                                    
   0  -2  16   58.68    3.44                                                    
   0  -2  16   61.11    3.74                                                    
   0  -2  16   60.90    3.37                                                    
   0  -2  16   59.94    3.75                                                    
   0   2  16   61.03    3.20                                                    
   0  -2  16   61.64    3.74                                                    
   0  -2  18  591.59   18.93                                                    
   0  -2  18  586.22   19.29                                                    
   0  -2 -18  592.28   18.85                                                    
   0   2  18  600.97   18.56                                                    
   0  -2  18  587.34   18.67                                                    
   0   2 -18  609.22   19.57                                                    
   0  -2  18  583.05   19.11                                                    
   0  -2  18  582.02   19.15                                                    
   0  -2  18  598.98   19.35                                                    
   0   2  18  583.66   18.37                                                    
   0   2  20   14.25    1.56                                                    
   0  -2  20   14.89    1.84                                                    
   0  -2  20   14.38    1.62                                                    
   0  -2  20   13.56    1.78                                                    
   0   2 -20   16.63    2.01                                                    
   0  -2 -20   14.57    1.41                                                    
   0  -2  20   15.95    1.75                                                    
   0   2  22  102.56    4.20                                                    
   0  -2  22  100.82    4.45                                                    
   0  -2  22   98.18    4.37                                                    
   0   2 -22  108.78    4.64                                                    
   0  -2  22   99.20    4.33                                                    
   0   2  22  101.47    4.44                                                    
   0  -3  -1  581.27   20.52                                                    
   0  -3   1  609.25   20.67                                                    
   0   3  -1  598.27   19.83                                                    
   0   3   1  623.13   20.15                                                    
   0   3  -1  594.71   18.48                                                    
   0  -3  -1  605.87   20.13                                                    
   0   3   1  596.58   18.88                                                    
   0  -3  -3  664.46   22.82                                                    
   0   3  -3  661.45   20.43                                                    
   0  -3   3  677.38   22.46                                                    
   0   3  -3  658.35   19.87                                                    
   0  -3  -3  661.08   22.65                                                    
   0  -3   3  619.77   22.78                                                    
   0   3  -3  664.80   21.43                                                    
   0  -3  -3  673.54   22.74                                                    
   0   3  -3  637.48   20.42                                                    
   0   3   3  659.38   20.31                                                    
   0   3   3  696.56   22.35                                                    
   0   3  -5  213.27    7.37                                                    
   0   3  -5  262.96    8.19                                                    
   0   3   5  274.23   10.75                                                    
   0  -3  -5  257.32   11.04                                                    
   0  -3  -5  234.34   10.73                                                    
   0  -3   5  250.77   11.25                                                    
   0   3  -5  260.48    8.20                                                    
   0  -3  -5  267.93   11.07                                                    
   0   3   5  203.86    7.17                                                    
   0  -3   5  269.97   10.96                                                    
   0  -3  -5  248.99    9.20                                                    
   0   3   5  280.38   10.35                                                    
   0   3  -5  242.89    7.49                                                    
   0  -3   7    1.73    1.52                                                    
   0   3   7    1.27    1.26                                                    
   0   3   7    0.32    1.04                                                    
   0   3  -7    1.46    0.60                                                    
   0  -3   7    4.73    1.60                                                    
   0  -3  -7    0.40    1.31                                                    
   0  -3  -7    0.37    1.39                                                    
   0   3  -7    1.15    1.06                                                    
   0  -3   7    1.31    0.72                                                    
   0  -3   9  412.28   13.16                                                    
   0   3   9  414.81   16.63                                                    
   0  -3  -9  445.74   18.43                                                    
   0   3  -9  411.35   15.57                                                    
   0  -3   9  413.90   13.25                                                    
   0   3   9  441.54   16.48                                                    
   0  -3   9  378.36   12.77                                                    
   0  -3   9  426.61   13.32                                                    
   0  -3   9  402.77   13.24                                                    
   0   3  11  247.62   12.27                                                    
   0  -3  11  248.41   13.03                                                    
   0  -3 -11  229.66   12.76                                                    
   0  -3  11  216.35    9.36                                                    
   0  -3  11  249.30    8.96                                                    
   0  -3  11  233.87    9.17                                                    
   0   3 -11  266.84   12.27                                                    
   0  -3 -11  275.88   16.17                                                    
   0  -3  11  256.07    9.02                                                    
   0  -3  13  926.67   26.61                                                    
   0  -3  13  837.85   25.90                                                    
   0  -3  13  772.71   30.74                                                    
   0  -3  13  810.11   25.77                                                    
   0   3  13  814.22   24.84                                                    
   0  -3  13  916.39   26.21                                                    
   0  -3  13  810.37   25.74                                                    
   0  -3  13  826.64   25.83                                                    
   0  -3 -13  825.20   25.65                                                    
   0  -3  15   82.02    4.48                                                    
   0  -3  15   82.95    4.59                                                    
   0  -3  15   77.82    4.05                                                    
   0  -3  15   89.56    4.69                                                    
   0   3 -15   86.15    4.59                                                    
   0  -3  15   84.52    4.47                                                    
   0   3  15   87.97    3.91                                                    
   0  -3  15   81.15    4.46                                                    
   0  -3  17    4.49    1.35                                                    
   0  -3  17    2.60    1.25                                                    
   0   3  17    2.51    0.91                                                    
   0   3 -17    4.33    1.32                                                    
   0  -3  17    3.20    1.34                                                    
   0  -3  17    2.88    1.03                                                    
   0  -3  17    2.46    1.33                                                    
   0  -3 -17    2.84    1.17                                                    
   0  -3  17    3.83    1.38                                                    
   0  -3  19   70.31    4.00                                                    
   0   3  19   70.05    3.77                                                    
   0   3  19   76.49    3.59                                                    
   0  -3 -19   64.58    3.52                                                    
   0  -3  19   69.90    3.90                                                    
   0  -3  19   75.74    4.07                                                    
   0   3 -19   75.22    4.09                                                    
   0  -3  19   76.50    4.10                                                    
   0  -3  19   67.95    3.93                                                    
   0   3  21   45.87    2.46                                                    
   0   3  21   41.24    2.50                                                    
   0   3 -21   49.65    2.88                                                    
   0  -3  21   49.43    2.78                                                    
   0  -3  21   46.98    2.68                                                    
   0  -3 -21   44.88    2.25                                                    
   0  -3  21   42.82    2.69                                                    
   0   4   0  706.13   22.10                                                    
   0  -4   0  712.86   21.30                                                    
   0  -4   0  680.99   20.83                                                    
   0   4   0  731.69   24.01                                                    
   0   4   0  712.95   23.75                                                    
   0   4   0  673.83   23.61                                                    
   0  -4  -2   31.63    2.14                                                    
   0  -4  -2   26.76    1.74                                                    
   0  -4   2   28.08    2.00                                                    
   0   4   2   33.96    2.82                                                    
   0   4  -2   21.95    2.45                                                    
   0   4   2   26.45    2.60                                                    
   0   4  -2   27.36    2.66                                                    
   0   4  -2   23.53    2.79                                                    
   0  -4   2   25.33    1.79                                                    
   0   4  -2   27.28    2.07                                                    
   0  -4  -4  100.53    7.06                                                    
   0   4  -4  101.23    4.31                                                    
   0   4  -4  102.97    5.92                                                    
   0   4   4  113.84    6.92                                                    
   0   4  -4  103.67    4.75                                                    
   0  -4   4  108.28    4.49                                                    
   0  -4  -4  109.07    4.48                                                    
   0   4  -4  105.86    5.02                                                    
   0  -4   4  106.37    4.39                                                    
   0  -4  -4  112.29    7.33                                                    
   0  -4   4  109.53    7.09                                                    
   0  -4   4  113.96    7.53                                                    
   0   4   4   94.34    5.81                                                    
   0   4   4  102.36    4.71                                                    
   0  -4   6  179.14    6.51                                                    
   0   4  -6  172.66    6.56                                                    
   0  -4   6  182.74   10.72                                                    
   0   4  -6  178.07    8.48                                                    
   0   4   6  184.67    9.27                                                    
   0  -4   6  183.49    6.66                                                    
   0   4   6  183.85    9.59                                                    
   0  -4   6  177.51    6.57                                                    
   0  -4  -6  186.98    6.56                                                    
   0  -4  -6  170.40   10.16                                                    
   0  -4   6  176.96    6.68                                                    
   0  -4   8    1.45    0.86                                                    
   0  -4   8    0.83    0.99                                                    
   0  -4   8    1.26    1.68                                                    
   0   4  -8    1.54    1.12                                                    
   0   4   8    1.24    1.40                                                    
   0  -4   8    2.47    0.81                                                    
   0  -4   8    0.93    0.65                                                    
   0  -4  -8    0.60    1.37                                                    
   0   4   8    1.27    1.25                                                    
   0  -4   8    1.61    0.82                                                    
   0  -4   8    1.35    0.87                                                    
   0  -4  -8    1.34    0.66                                                    
   0  -4  10  489.38   16.12                                                    
   0  -4  10  512.19   15.83                                                    
   0  -4  10  508.88   22.27                                                    
   0   4 -10  490.68   15.74                                                    
   0   4 -10  510.34   19.35                                                    
   0  -4 -10  468.94   22.03                                                    
   0  -4  10  515.09   16.43                                                    
   0   4  10  505.46   20.39                                                    
   0  -4  10  488.47   22.41                                                    
   0  -4  10  484.66   16.17                                                    
   0  -4  12  175.14    8.90                                                    
   0  -4  12  211.83    8.05                                                    
   0  -4  12  198.11    8.58                                                    
   0  -4 -12  198.15    7.87                                                    
   0  -4  12  197.59    7.88                                                    
   0  -4  12  202.63    7.99                                                    
   0  -4  12  202.19    8.07                                                    
   0   4 -12  198.01    7.56                                                    
   0  -4  14  117.08    5.74                                                    
   0   4  14  124.80    4.99                                                    
   0  -4  14  129.14    6.36                                                    
   0  -4  14  116.44    5.59                                                    
   0  -4  14  117.04    5.74                                                    
   0  -4  14  125.28    5.83                                                    
   0  -4  14  132.71    5.84                                                    
   0   4 -14  123.17    5.53                                                    
   0  -4 -14  114.32    5.63                                                    
   0   4 -16    1.33    1.08                                                    
   0  -4  16    2.21    1.33                                                    
   0  -4  16    2.22    1.16                                                    
   0  -4  16    0.93    1.23                                                    
   0   4  16    1.06    0.79                                                    
   0  -4 -16    1.00    1.03                                                    
   0  -4  16    1.68    1.26                                                    
   0  -4 -18   20.78    1.97                                                    
   0  -4  18   20.36    2.01                                                    
   0  -4  18   18.99    2.04                                                    
   0  -4  18   19.92    2.08                                                    
   0   4  18   19.98    1.66                                                    
   0  -4  18   18.16    2.03                                                    
   0   4 -18   16.90    1.84                                                    
   0   4  20   72.68    3.20                                                    
   0  -4 -20   77.83    3.63                                                    
   0  -4 -20   67.21    3.22                                                    
   0   4 -20   76.25    3.48                                                    
   0  -4  20   68.93    3.51                                                    
   0  -4  20   72.20    3.52                                                    
   0  -4  20   64.12    3.49                                                    
   0  -4 -22   19.21    1.27                                                    
   0   5   1  373.15   16.27                                                    
   0   5   1  373.49   15.88                                                    
   0  -5   1  387.21   12.39                                                    
   0   5   1  384.25   15.91                                                    
   0   5  -1  385.89   15.05                                                    
   0  -5  -1  392.28   13.14                                                    
   0  -5  -1  383.16   12.28                                                    
   0   5  -1  403.47   16.04                                                    
   0   5  -1  368.47   15.81                                                    
   0  -5   1  359.92   12.80                                                    
   0   5  -1  380.88   14.83                                                    
   0   5   1  361.80   14.00                                                    
   0   5   1  376.69   14.97                                                    
   0   5   3   76.08    6.45                                                    
   0   5   3   73.31    5.14                                                    
   0   5  -3   61.42    4.28                                                    
   0  -5   3   69.41    3.51                                                    
   0  -5   3   71.53    3.77                                                    
   0   5  -3   59.06    5.86                                                    
   0   5  -3   59.95    5.01                                                    
   0   5   3   65.07    5.82                                                    
   0   5   3   76.18    6.13                                                    
   0  -5  -3   68.71    3.81                                                    
   0  -5  -5  935.20   28.05                                                    
   0  -5   5  960.84   28.06                                                    
   0   5  -5  824.63   33.48                                                    
   0  -5   5  911.13   28.00                                                    
   0  -5   5  925.49   27.44                                                    
   0   5   5  938.89   31.47                                                    
   0   5   5  946.13   32.74                                                    
   0   5  -5  907.61   31.05                                                    
   0  -5   7   77.21    3.99                                                    
   0  -5   7   81.65    4.10                                                    
   0  -5  -7   85.03    4.01                                                    
   0  -5  -7   85.87    4.30                                                    
   0  -5   7   88.99    4.35                                                    
   0  -5   7   83.23    3.91                                                    
   0  -5  -7   82.98    4.29                                                    
   0   5   7   80.11    6.27                                                    
   0  -5  -7   86.54    4.38                                                    
   0   5  -7   74.32    5.66                                                    
   0  -5  -9  552.20   17.37                                                    
   0  -5   9  533.11   17.28                                                    
   0  -5  -9  487.92   16.06                                                    
   0  -5   9  518.69   16.31                                                    
   0  -5   9  511.40   17.18                                                    
   0  -5  -9  496.87   16.97                                                    
   0  -5   9  509.45   16.90                                                    
   0  -5   9  536.57   16.96                                                    
   0  -5  -9  549.66   17.00                                                    
   0  -5  -9  538.91   17.19                                                    
   0  -5 -11    8.40    1.94                                                    
   0  -5 -11    2.43    1.05                                                    
   0  -5  11    5.76    1.54                                                    
   0  -5  11    6.38    1.95                                                    
   0  -5  11   10.28    1.77                                                    
   0  -5  11    6.07    1.58                                                    
   0  -5  11    5.61    1.28                                                    
   0  -5 -11    4.10    1.46                                                    
   0  -5  13   -1.62    2.61                                                    
   0  -5 -13    3.40    1.72                                                    
   0  -5  13    0.35    1.12                                                    
   0   5  13    1.52    0.71                                                    
   0   5 -13    1.05    0.83                                                    
   0  -5 -13    5.95    1.50                                                    
   0  -5 -15  382.43   13.19                                                    
   0  -5 -15  414.38   13.62                                                    
   0  -5  15  401.43   13.64                                                    
   0  -5  15  368.11   13.14                                                    
   0  -5  15  394.70   13.29                                                    
   0   5  15  383.46   12.22                                                    
   0   5 -15  354.67   12.42                                                    
   0  -5 -17   58.12    3.29                                                    
   0  -5 -17   60.13    3.48                                                    
   0  -5  17   56.44    3.29                                                    
   0  -5  17   59.88    3.40                                                    
   0   5 -17   56.27    2.94                                                    
   0  -5  19  207.10    7.42                                                    
   0  -5 -19  214.07    7.46                                                    
   0   5  19  209.85    6.93                                                    
   0  -5 -19  209.62    7.29                                                    
   0  -5 -21   66.02    2.60                                                    
   0  -6   0   11.09    1.58                                                    
   0  -6   0   11.56    1.53                                                    
   0  -6   0   13.39    1.94                                                    
   0  -6   0    8.62    1.38                                                    
   0  -6   2    5.55    1.32                                                    
   0  -6   2    5.35    1.07                                                    
   0  -6  -2    5.03    1.54                                                    
   0  -6   2    4.62    1.47                                                    
   0  -6  -2    5.85    1.27                                                    
   0  -6   2    7.16    1.39                                                    
   0  -6  -2    5.25    1.53                                                    
   0  -6   4   10.96    1.54                                                    
   0  -6   4   13.06    1.74                                                    
   0  -6   4    8.83    1.12                                                    
   0  -6  -4   10.64    1.81                                                    
   0  -6  -4    8.98    1.41                                                    
   0  -6   4    9.72    1.72                                                    
   0  -6  -6   59.17    3.57                                                    
   0  -6   6   63.46    3.76                                                    
   0  -6  -6   62.12    3.69                                                    
   0  -6  -6   70.48    4.08                                                    
   0  -6  -6   57.58    3.46                                                    
   0  -6  -6   52.76    3.38                                                    
   0  -6   6   61.29    3.19                                                    
   0  -6   6   61.21    2.79                                                    
   0  -6  -8   62.23    3.71                                                    
   0  -6  -8   64.24    3.75                                                    
   0  -6  -8   63.92    3.77                                                    
   0  -6   8   58.04    2.80                                                    
   0  -6   8   52.35    3.24                                                    
   0  -6  -8   57.38    3.45                                                    
   0  -6   8   64.62    3.84                                                    
   0  -6  -8   54.14    3.12                                                    
   0  -6 -10   88.16    4.29                                                    
   0  -6 -10   84.45    4.46                                                    
   0  -6  10   83.02    4.75                                                    
   0  -6  10   83.06    4.28                                                    
   0  -6 -10   85.12    4.70                                                    
   0  -6 -12   23.59    1.88                                                    
   0  -6  12   25.76    2.21                                                    
   0  -6 -12   22.93    2.21                                                    
   0  -6 -12   25.83    3.20                                                    
   0   6  12   23.49    1.63                                                    
   0  -6  12   21.21    3.33                                                    
   0  -6  14   20.37    1.93                                                    
   0  -6 -14   18.37    1.95                                                    
   0  -6  14   20.74    2.30                                                    
   0  -6 -14   22.02    2.23                                                    
   0   6  14   22.23    1.52                                                    
   0   6  16   12.56    1.11                                                    
   0  -6 -16   12.91    1.57                                                    
   0  -6 -16   15.23    1.62                                                    
   0  -6  16   13.92    1.52                                                    
   0  -6 -18   48.81    2.37                                                    
   0  -6 -18   41.74    2.25                                                    
   0  -7  -1  268.27    9.94                                                    
   0  -7   1  268.91    9.51                                                    
   0  -7   1  255.92    8.92                                                    
   0  -7  -1  248.37   10.26                                                    
   0  -7  -1  257.37    9.11                                                    
   0  -7   1  270.06   10.42                                                    
   0  -7   1  261.57    9.67                                                    
   0  -7  -3  470.69   15.28                                                    
   0  -7  -3  443.52   14.33                                                    
   0  -7  -3  418.25   14.92                                                    
   0  -7   3  451.10   14.62                                                    
   0  -7   3  428.19   13.61                                                    
   0  -7   3  420.86   14.95                                                    
   0  -7  -5  109.62    5.71                                                    
   0  -7   5  108.91    4.77                                                    
   0  -7   5  121.95    5.41                                                    
   0  -7  -5  111.46    5.18                                                    
   0  -7  -7   28.00    2.41                                                    
   0  -7   7   25.71    1.73                                                    
   0  -7  -7   28.45    2.48                                                    
   0  -7  -9  297.93   10.45                                                    
   0  -7  -9  277.50    9.94                                                    
   0  -7   9  300.65   10.63                                                    
   0  -7  -9  270.71   10.01                                                    
   0  -7 -11  149.57    5.80                                                    
   0  -7  11  160.90    7.88                                                    
   0  -7  13  390.14   12.69                                                    
   0  -7 -13  361.49   12.31                                                    
   0  -7 -13  359.05   11.93                                                    
   0  -7  15    8.32    1.03                                                    
   0  -7 -15   12.00    1.26                                                    
   0  -7 -15   11.97    1.26                                                    
   0  -7 -17   30.78    1.43                                                    
   0  -8   0   11.56    1.58                                                    
   0  -8  -2   15.51    1.92                                                    
   0  -8   2   12.28    1.52                                                    
   0  -8  -4   53.08    3.35                                                    
   0  -8   4   44.91    2.46                                                    
   0  -8   6  101.45    4.37                                                    
   0  -8  -6   96.19    4.48                                                    
   0  -8  -6   98.21    4.11                                                    
   0  -8   8  137.09    5.57                                                    
   0  -8 -10    1.03    0.54                                                    
   0  -8  10    0.54    1.76                                                    
   0  -9  -1   25.84    1.59                                                    
   0  -9   1   29.71    1.53                                                    
   0  -9  -3    0.16    0.63                                                    
   0  -9  -5  233.68    7.45                                                    
   0  -9  -7    2.29    0.46                                                    
  -1   0  23    1.01    0.92                                                    
  -1   0  23    0.10    0.62                                                    
  -1   0  23   -0.10    0.68                                                    
  -1   0  21   -0.38    0.88                                                    
  -1   0  21   -0.12    0.82                                                    
   1   0 -21    0.33    0.95                                                    
  -1   0  19   -0.86    1.25                                                    
  -1   0  19   -0.27    0.92                                                    
  -1   0  19    0.27    0.80                                                    
  -1   0  19    0.62    0.89                                                    
  -1   0  19    0.14    0.97                                                    
   1   0 -19   -0.19    1.07                                                    
  -1   0  17   -0.17    1.04                                                    
  -1   0  17   -0.58    0.90                                                    
  -1   0  17    0.16    1.01                                                    
   1   0 -17    1.49    1.11                                                    
  -1   0  17    0.40    0.85                                                    
  -1   0  17    0.43    0.87                                                    
   1   0 -15    0.66    1.05                                                    
   1   0 -15    0.56    1.14                                                    
  -1   0  15    0.44    0.91                                                    
  -1   0  15    0.53    0.86                                                    
  -1   0  15    0.15    0.88                                                    
  -1   0  15    0.23    0.69                                                    
  -1   0  13   -0.09    0.58                                                    
  -1   0  13    0.34    0.76                                                    
   1   0 -13    0.30    0.91                                                    
   1   0 -13    0.26    0.72                                                    
  -1   0  13    0.25    0.82                                                    
  -1   0  13   -0.37    1.11                                                    
   1   0 -11    1.09    0.86                                                    
  -1   0  11    0.49    0.70                                                    
  -1   0  11    0.07    0.53                                                    
  -1   0  11    0.29    0.95                                                    
   1   0 -11    1.19    0.85                                                    
  -1   0  11    0.12    0.54                                                    
  -1   0   9   -0.22    0.84                                                    
  -1   0   9    0.11    0.52                                                    
   1   0  -9   -0.15    0.64                                                    
   1   0  -9   -0.26    1.07                                                    
   1   0  -9    0.13    0.62                                                    
  -1   0   7   -0.51    0.88                                                    
   1   0  -7    0.38    1.06                                                    
  -1   0   5    0.12    0.81                                                    
  -1   0   5    0.07    0.60                                                    
  -1   0   5    0.09    0.60                                                    
   1   0  -5    1.05    0.80                                                    
   1   0  -5    0.41    0.98                                                    
   1   0  -3   -0.09    0.65                                                    
   1   0  -3    0.22    0.49                                                    
  -1   0   3    0.14    0.49                                                    
  -1   0  -3    0.21    0.62                                                    
   1   0   3   -0.25    0.56                                                    
   1   0   3    0.34    0.54                                                    
   1   0   3    0.32    0.66                                                    
  -1   0  -3    0.83    0.45                                                    
   1   0   3    1.29    0.51                                                    
  -1   0  -3    0.68    0.37                                                    
  -1   0  -3    0.34    0.67                                                    
  -1   0  -5    0.71    1.06                                                    
  -1   0  -5   -0.05    0.42                                                    
  -1   0  -5    1.51    0.77                                                    
   1   0   5    0.21    0.66                                                    
   1   0   5    1.23    0.93                                                    
   1   0   5    0.55    0.69                                                    
   1   0   5    0.36    0.77                                                    
  -1   0  -7    0.29    0.52                                                    
  -1   0  -7    0.88    0.52                                                    
   1   0   7    1.87    1.11                                                    
  -1   0  -9    0.51    0.39                                                    
  -1   0  -9    0.29    0.76                                                    
   1   0   9   -0.24    0.91                                                    
  -1   0  -9    0.76    0.47                                                    
   1   0   9    0.48    0.60                                                    
   1   0  11    0.20    0.74                                                    
  -1   0 -11    0.79    0.82                                                    
   1   0  11   -0.07    0.54                                                    
  -1   0 -11    1.70    0.92                                                    
  -1   0 -11    2.98    1.05                                                    
   1   0  11    0.63    1.11                                                    
  -1   0 -11    0.15    0.68                                                    
   1   0  11    0.28    0.58                                                    
   1   0  13    0.29    0.63                                                    
   1   0  13   -0.23    0.75                                                    
   1   0  13    0.25    0.75                                                    
  -1   0 -13    0.15    0.92                                                    
   1   0  13    0.24    0.80                                                    
   1   0  13    0.25    0.73                                                    
  -1   0 -13    0.56    0.95                                                    
  -1   0 -13    0.85    0.96                                                    
   1   0  15    0.14    0.91                                                    
   1   0  15    0.15    0.89                                                    
  -1   0 -15    0.17    0.99                                                    
   1   0  15    0.29    0.93                                                    
   1   0  15    0.12    0.73                                                    
   1   0  17   -0.44    0.89                                                    
  -1   0 -17    1.14    1.07                                                    
   1   0  17    0.29    0.96                                                    
   1   0  17   -0.63    0.95                                                    
   1   0  17    0.56    0.91                                                    
   1   0  19   -0.15    0.92                                                    
   1   0  19   -0.14    0.86                                                    
   1   0  19   -0.14    0.84                                                    
  -1   0 -19   -0.38    1.08                                                    
   1   0  19   -0.59    0.89                                                    
  -1   0 -21    0.49    1.02                                                    
   1   0  21   -1.20    0.93                                                    
   1   0  21    0.12    0.74                                                    
   1   0  21    0.13    0.82                                                    
   1   0  21    0.57    0.96                                                    
   1   0  23   -0.12    0.78                                                    
   1   0  23   -0.46    0.61                                                    
   1   0  23    0.48    0.64                                                    
  -1  -1  22   81.67    3.80                                                    
  -1   1  22   85.26    3.70                                                    
  -1   1  22   75.51    3.52                                                    
  -1  -1  22   77.47    3.59                                                    
  -1  -1  22   78.40    3.86                                                    
   1   1 -22   80.22    4.02                                                    
  -1  -1  22   78.43    3.71                                                    
  -1  -1  20  292.65   10.62                                                    
  -1  -1  20  298.21   10.39                                                    
  -1  -1  20  271.09   10.13                                                    
   1   1 -20  312.90   11.01                                                    
   1  -1 -20  296.85   10.55                                                    
  -1   1  20  302.06   10.17                                                    
  -1   1  20  286.11   10.22                                                    
   1  -1 -18   13.60    1.83                                                    
  -1  -1  18   17.76    2.01                                                    
  -1  -1  18   14.91    1.79                                                    
   1   1 -18   13.49    1.98                                                    
  -1   1  18   14.59    1.64                                                    
  -1   1  18   16.54    1.72                                                    
  -1   1  18   17.10    1.80                                                    
  -1  -1  18   13.02    1.77                                                    
   1  -1 -16  411.45   13.72                                                    
   1  -1 -16  419.63   14.44                                                    
  -1   1  16  447.08   14.26                                                    
  -1  -1  16  416.15   14.32                                                    
  -1   1  16  427.19   13.91                                                    
  -1  -1  16  431.80   14.51                                                    
  -1   1  16  441.87   13.81                                                    
   1   1 -16  428.83   14.75                                                    
   1   1 -16  418.17   14.85                                                    
  -1  -1  16  443.15   14.56                                                    
   1  -1 -14   16.50    2.90                                                    
  -1   1  14   18.26    2.99                                                    
   1   1 -14   19.44    2.08                                                    
  -1   1  14   17.33    1.48                                                    
  -1   1  14   19.30    1.77                                                    
  -1   1  14   19.23    1.62                                                    
  -1  -1  14   26.28    2.15                                                    
   1  -1 -14   20.59    1.94                                                    
  -1  -1  14   16.51    2.74                                                    
   1  -1 -14   19.74    2.82                                                    
   1  -1 -14   21.04    2.16                                                    
  -1  -1  14   18.99    2.89                                                    
  -1   1  12  189.81    6.31                                                    
   1  -1 -12  188.18    9.42                                                    
   1   1 -12  182.85    7.39                                                    
   1  -1 -12  182.36    6.80                                                    
   1   1 -12  181.10    7.01                                                    
  -1   1  12  185.90    6.66                                                    
  -1   1  12  180.42    9.43                                                    
  -1  -1  12  184.67    9.13                                                    
  -1   1  12  187.78    7.97                                                    
   1  -1 -12  177.46    7.00                                                    
  -1  -1  12  156.80    8.49                                                    
   1   1 -12  179.87    9.46                                                    
  -1  -1  12  182.36    6.84                                                    
  -1  -1  12  183.31    6.80                                                    
   1  -1 -12  191.51    9.01                                                    
  -1  -1  10  218.30    8.28                                                    
   1   1 -10  219.15    8.84                                                    
  -1   1  10  217.07    8.93                                                    
  -1  -1  10  203.68    6.08                                                    
  -1   1  10  224.19    7.78                                                    
   1  -1 -10  221.87    8.49                                                    
  -1   1  10  198.16    5.55                                                    
  -1  -1   8  107.40    4.85                                                    
   1  -1  -8  106.55    3.69                                                    
   1   1  -8  130.76    6.06                                                    
  -1   1   8  121.46    5.85                                                    
  -1   1   6 1732.12   46.23                                                    
   1  -1  -6 1731.72   46.47                                                    
   1   1  -6 1736.97   45.73                                                    
  -1  -1   6 1622.89   44.89                                                    
  -1   1   6 1592.50   44.98                                                    
   1  -1  -6 1393.15   44.00                                                    
  -1   1   6 1714.70   46.71                                                    
  -1  -1   6 1659.20   46.01                                                    
   1  -1  -6 1471.68   44.74                                                    
   1  -1  -6 1748.62   46.34                                                    
   1   1  -6 1696.82   46.14                                                    
   1  -1  -4   19.76    1.78                                                    
  -1  -1   4   16.59    1.33                                                    
  -1   1   4   19.68    1.79                                                    
   1   1  -4   16.82    1.58                                                    
   1   1  -4   19.79    1.16                                                    
  -1   1   4   15.70    1.31                                                    
   1  -1  -4   20.39    1.81                                                    
  -1   1   4   17.86    1.49                                                    
   1   1  -2  164.74    5.39                                                    
  -1   1   2  197.42    6.40                                                    
   1   1  -2  184.77    6.24                                                    
  -1   1   2  182.35    5.59                                                    
  -1  -1   2  183.54    6.40                                                    
  -1   1   2  184.90    6.39                                                    
  -1  -1   2  179.27    6.00                                                    
   1   1  -2  179.39    5.37                                                    
  -1  -1   2  190.83    6.22                                                    
   1  -1  -2  190.89    6.11                                                    
   1  -1  -2  205.64    6.55                                                    
   1  -1  -2  194.27    5.84                                                    
  -1   1   2  185.63    6.32                                                    
   1   1  -2  176.43    6.47                                                    
   1  -1  -2  195.53    6.53                                                    
   1   1  -2  190.84    6.07                                                    
   1   1  -2  169.18    5.37                                                    
   1   1  -2  192.23    6.08                                                    
  -1  -1   0  433.53   13.25                                                    
  -1  -1   0  446.62   13.39                                                    
  -1   1   0  448.62   13.65                                                    
   1   1   0  448.87   12.75                                                    
   1  -1   0  432.00   13.62                                                    
  -1  -1   0  446.54   13.38                                                    
   1   1   0  431.64   13.36                                                    
  -1  -1   0  442.06   13.45                                                    
  -1   1   0  425.81   13.52                                                    
   1   1   0  445.75   13.43                                                    
   1   1   0  447.65   13.35                                                    
   1   1   0  434.01   13.29                                                    
   1   1   0  451.19   13.43                                                    
  -1  -1   0  434.83   13.51                                                    
  -1   1   0  456.40   13.39                                                    
   1   1   0  434.21   13.21                                                    
  -1   1   0  440.60   13.41                                                    
   1   1   2    8.60    1.18                                                    
  -1  -1  -2   10.42    1.14                                                    
   1   1   2   10.29    1.06                                                    
   1  -1   2    9.41    1.16                                                    
  -1   1  -2    9.77    0.85                                                    
   1  -1   2    9.09    0.97                                                    
  -1  -1  -2    9.81    1.24                                                    
   1  -1   2    8.92    0.92                                                    
   1   1   2    8.87    0.87                                                    
  -1   1  -2   13.36    1.22                                                    
  -1  -1  -2    8.99    1.00                                                    
   1  -1   2   10.73    1.23                                                    
   1   1   2    8.63    0.90                                                    
  -1   1  -2   10.80    1.21                                                    
  -1   1  -2    8.84    0.87                                                    
   1   1   2    9.09    0.77                                                    
   1   1   2    9.11    0.58                                                    
  -1  -1  -2    8.98    1.01                                                    
  -1   1  -2    8.07    0.87                                                    
   1   1   2    8.89    1.00                                                    
   1  -1   4  254.85    8.79                                                    
  -1  -1  -4  261.30    9.20                                                    
  -1  -1  -4  265.15    8.81                                                    
   1  -1   4  251.05    8.51                                                    
  -1   1  -4  266.23    8.73                                                    
  -1   1  -4  254.27    9.11                                                    
  -1   1  -4  272.37    8.36                                                    
   1  -1   4  267.80    9.25                                                    
   1  -1   4  257.37    8.75                                                    
  -1   1  -4  271.93    8.69                                                    
   1   1   4  270.95    9.33                                                    
   1   1   4  255.93    9.16                                                    
  -1  -1  -4  267.13    9.14                                                    
   1   1   4  268.56    8.64                                                    
  -1   1  -6  614.61   19.93                                                    
   1  -1   6  650.88   20.27                                                    
   1   1   6  680.43   20.61                                                    
   1   1   6  662.82   20.02                                                    
   1  -1   6  657.78   20.46                                                    
   1  -1   6  611.23   19.47                                                    
   1  -1   6  587.40   18.60                                                    
  -1  -1  -6  638.88   19.85                                                    
  -1   1  -6  654.10   18.60                                                    
  -1  -1  -6  663.32   20.55                                                    
  -1   1  -6  654.63   20.22                                                    
  -1  -1  -8  407.81   12.77                                                    
  -1  -1  -8  402.55   13.57                                                    
   1   1   8  405.29   13.91                                                    
   1   1   8  400.96   12.98                                                    
  -1   1  -8  411.36   13.61                                                    
   1  -1   8  399.22   14.05                                                    
   1  -1   8  392.94   12.38                                                    
   1  -1  10  205.10    6.97                                                    
   1   1  10  207.58    9.36                                                    
   1  -1  10  209.68    7.02                                                    
   1  -1  10  205.34    6.70                                                    
   1   1  10  200.51    6.44                                                    
   1   1  10  214.67    8.25                                                    
  -1  -1 -10  206.32    7.74                                                    
  -1  -1 -10  208.28    7.21                                                    
   1  -1  10  218.77    9.18                                                    
  -1   1 -10  196.76    8.75                                                    
   1  -1  12  726.50   22.11                                                    
   1   1  12  752.11   25.96                                                    
   1   1  12  731.35   21.73                                                    
  -1   1 -12  749.46   24.45                                                    
  -1  -1 -12  712.12   22.40                                                    
   1  -1  12  685.34   21.61                                                    
   1   1  12  723.52   23.53                                                    
   1  -1  12  743.65   25.55                                                    
   1   1  12  729.38   21.85                                                    
   1  -1  12  749.56   24.89                                                    
   1  -1  12  742.00   22.21                                                    
  -1  -1 -12  758.09   25.26                                                    
   1  -1  12  729.18   22.15                                                    
   1   1  12  728.84   21.49                                                    
  -1   1 -12  724.54   22.33                                                    
  -1   1 -12  740.38   22.40                                                    
  -1  -1 -14   20.17    3.22                                                    
   1   1  14   24.40    1.93                                                    
  -1   1 -14   19.56    2.41                                                    
   1  -1  14   23.51    2.06                                                    
   1  -1  14   19.91    1.75                                                    
   1   1  14   19.42    1.65                                                    
   1  -1  14   23.21    2.05                                                    
  -1   1 -14   19.22    2.03                                                    
   1   1  14   19.46    3.17                                                    
  -1  -1 -14   21.44    3.12                                                    
   1   1  14   21.93    2.41                                                    
   1  -1  14   21.42    3.31                                                    
   1   1  14   22.02    1.68                                                    
   1   1  14   22.57    1.80                                                    
   1  -1  16  531.09   17.80                                                    
   1   1  16  572.99   17.31                                                    
  -1   1 -16  552.53   18.18                                                    
   1  -1  16  552.91   17.38                                                    
   1  -1  16  557.05   17.93                                                    
   1   1  16  527.76   17.16                                                    
   1  -1  16  553.51   17.77                                                    
   1   1  16  545.76   17.49                                                    
   1   1  18   17.91    1.85                                                    
   1  -1  18   19.14    2.02                                                    
   1  -1  18   21.25    2.19                                                    
   1  -1  18   19.64    2.02                                                    
   1  -1  18   20.36    1.98                                                    
   1   1  18   17.91    1.72                                                    
   1   1  18   18.11    1.86                                                    
  -1   1 -18   16.37    2.13                                                    
   1   1  20  178.58    6.98                                                    
   1  -1  20  178.89    7.10                                                    
   1  -1  20  182.28    7.28                                                    
   1  -1  20  170.45    7.00                                                    
   1  -1  20  192.43    7.23                                                    
   1   1  20  183.37    7.05                                                    
   1  -1  20  185.75    7.15                                                    
   1  -1  20  190.13    7.50                                                    
  -1   1 -20  190.92    7.72                                                    
  -1  -1 -20  187.82    7.43                                                    
   1  -1  22   68.88    3.52                                                    
   1  -1  22   64.57    3.56                                                    
   1  -1  22   64.80    3.33                                                    
   1   1  22   70.39    3.71                                                    
   1  -1  22   66.33    3.32                                                    
  -1   1 -22   69.42    3.68                                                    
   1   1  22   67.52    3.30                                                    
  -1  -2  23   29.16    1.86                                                    
   1  -2 -23   28.70    1.65                                                    
   1   2 -23   29.95    2.00                                                    
  -1  -2  21   81.03    3.93                                                    
  -1  -2  21   76.95    3.95                                                    
   1   2 -21   79.09    4.13                                                    
  -1   2  21   80.47    3.74                                                    
  -1  -2  21   82.47    3.97                                                    
  -1  -2  21   78.58    4.04                                                    
   1  -2 -19   16.56    1.67                                                    
  -1   2  19   21.67    1.88                                                    
  -1  -2  19   18.95    2.00                                                    
  -1  -2  19   16.60    2.02                                                    
   1   2 -19   18.24    2.23                                                    
  -1  -2  19   16.42    1.71                                                    
  -1  -2  19   24.56    2.34                                                    
  -1  -2  19   18.70    2.00                                                    
  -1   2  19   16.45    1.65                                                    
  -1   2  17   58.56    3.19                                                    
  -1  -2  17   46.74    3.42                                                    
   1   2 -17   56.33    3.79                                                    
  -1  -2  17   54.50    3.57                                                    
  -1  -2  17   59.25    3.75                                                    
   1  -2 -17   51.09    3.22                                                    
  -1   2  17   54.25    3.12                                                    
  -1  -2  17   50.80    3.55                                                    
  -1  -2  17   54.69    3.40                                                    
   1  -2 -17   58.84    3.41                                                    
  -1  -2  17   52.21    3.18                                                    
  -1  -2  15   59.23    3.42                                                    
   1   2 -15   57.91    3.70                                                    
   1  -2 -15   60.07    3.41                                                    
   1  -2 -15   54.81    3.28                                                    
  -1  -2  15   62.76    3.72                                                    
  -1   2  15   60.03    3.09                                                    
  -1  -2  15   57.62    3.21                                                    
  -1   2  15   59.46    3.16                                                    
  -1  -2  15   58.64    3.59                                                    
  -1  -2  15   64.24    3.75                                                    
  -1  -2  15   57.75    3.57                                                    
  -1  -2  13   27.95    2.25                                                    
  -1  -2  13   21.94    3.47                                                    
  -1  -2  13   21.49    1.77                                                    
  -1   2  13   22.17    1.74                                                    
   1   2 -13   29.09    3.74                                                    
  -1   2  13   23.03    3.45                                                    
   1   2 -13   22.87    2.13                                                    
   1  -2 -13   21.82    3.33                                                    
   1  -2 -13   27.37    2.09                                                    
  -1   2  13   25.51    1.75                                                    
  -1  -2  13   23.10    2.05                                                    
  -1   2  13   25.21    2.94                                                    
  -1  -2  11  321.68   14.24                                                    
   1  -2 -11  329.29   10.51                                                    
  -1  -2  11  315.82   10.73                                                    
  -1   2  11  323.42   12.95                                                    
   1  -2 -11  313.86   17.36                                                    
  -1   2  11  312.04   10.16                                                    
  -1  -2  11  323.63   10.62                                                    
   1   2 -11  309.22   10.64                                                    
   1  -2 -11  315.14   13.91                                                    
  -1  -2  11  316.33   10.62                                                    
   1  -2 -11  313.65   10.76                                                    
  -1   2  11  338.30   14.31                                                    
   1  -2  -9   76.48    5.90                                                    
   1   2  -9   67.67    4.67                                                    
  -1  -2   9   70.46    2.98                                                    
  -1   2   9   68.27    4.85                                                    
  -1   2   9   79.05    4.81                                                    
  -1  -2   9   66.75    5.13                                                    
  -1  -2   9   60.26    3.20                                                    
  -1  -2   9   65.84    3.03                                                    
  -1  -2   7  196.20    6.96                                                    
   1   2  -7  212.48    8.37                                                    
   1  -2  -7  210.43    9.30                                                    
   1   2  -7  196.69    7.44                                                    
  -1   2   7  233.62    9.30                                                    
  -1  -2   7  201.33    9.66                                                    
   1  -2  -7  198.21    7.17                                                    
   1   2  -7  192.50    6.69                                                    
  -1   2   7  203.76    8.81                                                    
   1  -2  -7  200.94    9.05                                                    
   1  -2  -5  198.70    7.21                                                    
   1  -2  -5  208.51    8.31                                                    
  -1   2   5  229.18    8.24                                                    
   1   2  -5  209.73    7.55                                                    
   1   2  -5  220.78    7.77                                                    
  -1   2   5  211.04    8.21                                                    
   1   2  -5  203.44    5.91                                                    
   1   2  -5  203.76    6.99                                                    
   1  -2  -5  221.65    8.48                                                    
   1   2  -5  201.23    6.47                                                    
  -1  -2   5  221.77    8.21                                                    
  -1  -2   5  216.36    8.75                                                    
   1   2  -3   46.98    3.00                                                    
   1  -2  -3   44.85    2.90                                                    
  -1   2   3   49.85    3.01                                                    
   1   2  -3   42.17    1.81                                                    
   1  -2  -3   46.26    3.32                                                    
  -1  -2   3   45.35    3.04                                                    
   1  -2  -3   46.80    3.19                                                    
  -1   2   1   33.14    2.38                                                    
   1  -2  -1   29.88    2.63                                                    
   1  -2  -1   36.73    2.62                                                    
  -1   2   1   38.00    2.35                                                    
   1  -2  -1   35.47    2.67                                                    
   1   2  -1   34.19    2.42                                                    
   1   2  -1   28.43    2.27                                                    
   1   2  -1   35.11    2.56                                                    
   1   2  -1   37.74    2.26                                                    
   1   2  -1   34.03    2.56                                                    
   1   2  -1   34.08    2.65                                                    
  -1  -2   1   34.21    2.58                                                    
  -1  -2   1   36.61    2.57                                                    
  -1   2   1   35.53    2.32                                                    
   1   2   1 2653.24   73.46                                                    
   1   2   1 2565.12   74.51                                                    
  -1  -2  -1 2627.32   74.50                                                    
   1   2   1 2562.91   74.15                                                    
  -1   2  -1 2649.06   74.09                                                    
   1   2   1 2526.32   74.36                                                    
  -1  -2  -1 2655.81   74.59                                                    
  -1   2  -1 2461.96   74.58                                                    
  -1   2  -1 2608.92   73.94                                                    
  -1  -2  -1 2638.96   74.68                                                    
   1   2   1 2577.89   74.56                                                    
   1   2   1 2556.82   74.30                                                    
  -1  -2  -1 2626.25   74.84                                                    
  -1  -2  -3 3422.25  100.16                                                    
   1  -2   3 3596.46   99.99                                                    
  -1  -2  -3 3632.35  100.53                                                    
   1  -2   3 3405.29  100.30                                                    
  -1  -2  -3 3567.51   99.90                                                    
   1   2   3 3599.78   99.90                                                    
   1   2   3 3449.14   98.67                                                    
   1   2   3 3590.32   99.39                                                    
  -1   2  -3 3466.41   98.65                                                    
  -1  -2  -3 3414.20   99.40                                                    
  -1   2  -3 3408.47   98.98                                                    
  -1   2  -3 3466.04   98.62                                                    
   1  -2   3 3623.17  100.15                                                    
  -1   2  -5  209.43    6.92                                                    
   1   2   5  248.14    9.31                                                    
  -1  -2  -5  233.64    9.22                                                    
  -1  -2  -5  231.22    9.49                                                    
   1  -2   5  232.47    9.39                                                    
  -1   2  -5  241.39    8.40                                                    
  -1   2  -5  220.86    7.67                                                    
   1  -2   5  231.23    8.39                                                    
  -1  -2  -5  257.94    9.76                                                    
   1   2   5  244.48    9.23                                                    
  -1   2  -5  238.34    8.74                                                    
   1   2   5  221.70    8.70                                                    
   1  -2   5  246.54    9.81                                                    
  -1   2  -5  244.25    8.16                                                    
   1   2   7  106.48    5.67                                                    
   1  -2   7  105.93    6.31                                                    
  -1  -2  -7  114.67    6.03                                                    
  -1   2  -7  103.77    4.75                                                    
  -1   2  -7  108.21    4.52                                                    
  -1  -2  -7  112.34    6.48                                                    
   1   2   7  106.15    5.90                                                    
   1  -2   9   80.23    3.65                                                    
   1  -2   9   79.65    5.70                                                    
  -1  -2  -9   80.01    5.80                                                    
  -1  -2  -9   90.00    6.23                                                    
  -1  -2  -9   78.27    4.90                                                    
   1   2   9   88.89    5.59                                                    
  -1   2  -9   84.62    5.33                                                    
   1  -2   9   78.23    3.63                                                    
   1   2   9   86.39    5.10                                                    
  -1   2 -11   76.71    3.78                                                    
  -1   2 -11   68.97    5.52                                                    
   1  -2  11   79.26    5.86                                                    
  -1  -2 -11   78.53    6.03                                                    
   1   2  11   80.76    3.29                                                    
   1  -2  11   77.28    3.79                                                    
  -1   2 -11   72.93    5.27                                                    
   1  -2  11   82.25    3.88                                                    
   1  -2  11   78.45    3.82                                                    
  -1  -2 -11   74.21    3.66                                                    
   1   2  11   84.62    5.23                                                    
   1   2  11   72.59    5.63                                                    
  -1   2 -13  233.32    8.66                                                    
  -1   2 -13  224.45   11.21                                                    
  -1   2 -13  237.79   11.43                                                    
   1  -2  13  237.81    8.64                                                    
  -1  -2 -13  237.38    8.49                                                    
   1  -2  13  243.35    8.64                                                    
   1   2  13  221.89    7.91                                                    
  -1  -2 -13  229.54   11.90                                                    
   1  -2  13  226.08    8.30                                                    
   1  -2  13  219.59   11.33                                                    
   1   2  13  232.98    7.85                                                    
   1   2  13  225.72   11.85                                                    
   1   2  13  237.11   10.49                                                    
  -1  -2 -13  204.23   12.03                                                    
   1  -2  13  225.49    8.58                                                    
   1  -2  15   29.21    2.48                                                    
   1   2  15   31.40    2.12                                                    
  -1   2 -15   31.83    2.67                                                    
   1  -2  15   33.21    2.67                                                    
   1  -2  15   27.47    2.25                                                    
   1  -2  15   30.53    2.53                                                    
   1  -2  15   30.38    2.58                                                    
  -1  -2 -15   23.68    2.12                                                    
  -1  -2 -15   28.16    2.39                                                    
   1   2  15   29.70    2.12                                                    
  -1  -2 -17  179.56    7.22                                                    
   1  -2  17  177.89    7.19                                                    
   1   2  17  194.44    6.99                                                    
   1  -2  17  180.76    7.53                                                    
   1  -2  17  171.65    7.46                                                    
   1   2  17  169.19    6.68                                                    
  -1   2 -17  180.80    7.66                                                    
   1  -2  17  172.36    7.35                                                    
  -1  -2 -17  177.15    6.97                                                    
   1  -2  17  180.05    7.53                                                    
  -1  -2 -19   15.28    1.75                                                    
   1  -2  19   14.93    1.81                                                    
   1   2  19   15.75    1.55                                                    
   1  -2  19   16.56    1.98                                                    
   1   2  19   15.38    1.65                                                    
   1  -2  19   18.79    2.05                                                    
   1  -2  19   18.72    2.02                                                    
  -1   2 -19   20.47    2.22                                                    
  -1  -2 -19   14.80    1.56                                                    
   1  -2  19   14.83    1.89                                                    
  -1   2 -21   60.84    3.45                                                    
   1  -2  21   57.48    3.24                                                    
   1  -2  21   55.55    3.14                                                    
   1  -2  21   51.49    2.89                                                    
   1  -2  21   48.28    3.07                                                    
   1   2  21   59.14    3.03                                                    
   1  -2  23    2.58    0.77                                                    
   1   2  23    3.70    0.78                                                    
  -1   2 -23    2.50    0.77                                                    
   1  -2  23    2.30    0.74                                                    
   1  -3 -24   28.15    1.34                                                    
  -1  -3  22    3.56    0.95                                                    
  -1  -3  22    4.76    0.97                                                    
   1   3 -22    3.24    0.86                                                    
  -1   3  22    3.40    0.76                                                    
  -1   3  20  234.36    8.47                                                    
   1  -3 -20  221.57    8.08                                                    
  -1  -3  20  230.88    8.70                                                    
  -1   3  20  243.65    8.25                                                    
  -1  -3  20  249.63    8.82                                                    
  -1  -3  20  240.27    8.74                                                    
  -1  -3  20  230.63    8.64                                                    
   1   3 -20  246.87    8.91                                                    
  -1  -3  18   22.05    2.32                                                    
  -1  -3  18   24.05    2.30                                                    
  -1  -3  18   24.24    2.40                                                    
  -1  -3  18   22.64    2.22                                                    
  -1  -3  18   24.00    2.44                                                    
  -1   3  18   25.52    1.96                                                    
   1   3 -18   21.62    2.22                                                    
   1  -3 -18   28.13    2.29                                                    
  -1  -3  18   21.90    1.90                                                    
  -1   3  16  258.94    8.87                                                    
  -1  -3  16  240.32    8.98                                                    
  -1  -3  16  268.03    9.82                                                    
  -1  -3  16  256.71    9.68                                                    
  -1  -3  16  246.66    9.68                                                    
  -1  -3  16  257.10    9.81                                                    
   1   3 -16  252.43    9.69                                                    
  -1  -3  16  244.70    9.49                                                    
  -1  -3  14   60.01    3.83                                                    
  -1  -3  14   74.77    4.07                                                    
  -1  -3  14   59.88    3.47                                                    
   1  -3 -14   63.56    3.67                                                    
  -1  -3  14   70.53    3.85                                                    
  -1  -3  14   64.45    3.85                                                    
  -1   3  14   63.11    3.22                                                    
  -1  -3  14   62.45    3.77                                                    
  -1  -3  12  363.90   21.95                                                    
  -1  -3  12  375.28   12.70                                                    
   1   3 -12  341.12   12.25                                                    
  -1  -3  12  389.41   14.50                                                    
  -1  -3  12  377.41   12.60                                                    
  -1  -3  12  409.10   17.98                                                    
   1  -3 -12  366.87   17.18                                                    
  -1   3  12  403.96   16.09                                                    
  -1  -3  12  377.61   12.74                                                    
   1   3 -12  366.07   16.23                                                    
  -1  -3  12  385.31   14.58                                                    
   1  -3 -10  167.50   10.07                                                    
  -1   3  10  156.28    9.12                                                    
  -1  -3  10  163.68    9.99                                                    
   1   3 -10  174.04    8.89                                                    
  -1   3  10  184.39    9.21                                                    
  -1  -3  10  167.38    6.41                                                    
  -1  -3  10  155.66    6.05                                                    
  -1  -3  10  159.65    6.44                                                    
   1  -3 -10  167.09   10.63                                                    
   1   3 -10  154.24    5.98                                                    
  -1  -3   8  137.48    5.35                                                    
  -1  -3   8  135.32    5.38                                                    
  -1  -3   8  134.40    5.25                                                    
   1  -3  -8  127.16    8.21                                                    
  -1   3   8  148.74    7.90                                                    
  -1   3   8  144.82    8.02                                                    
   1  -3  -8  139.32    8.33                                                    
  -1  -3   8  146.72    9.20                                                    
   1   3  -6  430.84   13.28                                                    
   1  -3  -6  470.41   17.71                                                    
  -1  -3   6  496.20   18.34                                                    
   1   3  -6  444.48   15.74                                                    
  -1   3   6  477.17   17.03                                                    
  -1  -3   6  489.82   17.27                                                    
  -1   3   6  489.93   16.75                                                    
   1  -3  -6  478.67   15.40                                                    
   1  -3  -6  457.48   17.47                                                    
   1   3  -6  411.01   13.51                                                    
   1  -3  -4    6.07    1.87                                                    
  -1   3   4   10.11    2.12                                                    
  -1  -3   4    3.33    1.36                                                    
   1   3  -4    3.89    1.38                                                    
   1  -3  -4   13.83    2.21                                                    
   1  -3  -4    6.91    2.09                                                    
   1   3  -4    2.70    0.70                                                    
   1   3  -4    3.83    0.79                                                    
   1   3  -4    2.69    0.50                                                    
  -1  -3   4    5.66    1.98                                                    
  -1   3   4    7.26    1.68                                                    
  -1   3   4    3.88    0.84                                                    
  -1   3   2  450.04   14.77                                                    
  -1   3   2  438.71   15.86                                                    
   1   3  -2  446.38   14.54                                                    
  -1  -3   2  436.61   15.85                                                    
   1   3  -2  449.72   14.61                                                    
  -1  -3   2  439.74   16.34                                                    
   1  -3  -2  451.80   16.44                                                    
   1  -3  -2  460.63   16.08                                                    
   1   3  -2  428.98   13.50                                                    
   1   3  -2  467.32   15.70                                                    
  -1   3   0   14.73    1.97                                                    
  -1   3   0   14.44    1.53                                                    
  -1   3   0   12.52    1.82                                                    
   1   3   0   15.46    1.99                                                    
  -1  -3   0   10.01    2.04                                                    
   1   3   0   12.70    2.09                                                    
  -1   3   0   12.68    1.87                                                    
   1   3   0   14.74    1.34                                                    
  -1   3   0   17.81    2.10                                                    
   1  -3   0   16.20    2.35                                                    
  -1  -3   0   11.15    1.90                                                    
   1  -3   2  262.64   10.93                                                    
   1  -3   2  265.91   11.13                                                    
  -1  -3  -2  254.49   11.39                                                    
  -1  -3  -2  261.33   11.06                                                    
   1   3   2  276.85    9.85                                                    
  -1  -3  -2  274.29   11.23                                                    
   1  -3   2  281.41   11.41                                                    
   1   3   2  292.65   10.97                                                    
   1  -3   4  131.81    7.15                                                    
  -1   3  -4  133.20    5.57                                                    
   1   3   4  135.48    6.85                                                    
  -1   3  -4  129.83    5.38                                                    
  -1  -3  -4  123.81    7.24                                                    
  -1   3  -4  136.56    5.47                                                    
  -1  -3  -4  135.49    7.31                                                    
   1   3   4  131.91    4.98                                                    
   1  -3   4  145.61    7.64                                                    
  -1  -3  -4  130.46    7.05                                                    
  -1   3  -6  195.83    7.25                                                    
   1  -3   6  200.30    9.00                                                    
   1   3   6  202.00    8.32                                                    
  -1  -3  -6  188.25    8.85                                                    
  -1  -3  -6  199.62    9.19                                                    
   1  -3   6  180.03    9.02                                                    
  -1  -3  -6  192.96    8.73                                                    
   1   3   6  184.83    8.20                                                    
  -1   3  -6  193.27    6.14                                                    
   1  -3   8  525.01   16.19                                                    
  -1   3  -8  546.05   18.48                                                    
   1   3   8  549.75   19.77                                                    
   1   3   8  549.23   19.55                                                    
   1  -3   8  531.28   16.41                                                    
   1  -3   8  519.88   16.45                                                    
   1  -3   8  476.55   20.08                                                    
   1  -3   8  526.61   16.61                                                    
   1  -3   8  533.22   16.58                                                    
  -1  -3  -8  551.88   20.01                                                    
  -1  -3  -8  605.27   22.00                                                    
  -1   3  -8  546.41   16.82                                                    
   1  -3   8  510.38   20.99                                                    
   1  -3  10  274.87    9.74                                                    
   1  -3  10  245.88   13.35                                                    
   1  -3  10  286.63    9.86                                                    
   1  -3  10  298.16    9.92                                                    
   1  -3  10  263.03    9.50                                                    
  -1   3 -10  282.02   13.44                                                    
  -1  -3 -10  261.39   13.87                                                    
  -1   3 -10  274.79   12.28                                                    
   1   3  10  307.17   12.68                                                    
  -1  -3 -10  296.11   14.51                                                    
   1   3  10  295.00   13.08                                                    
   1  -3  10  267.61   14.43                                                    
   1  -3  12  113.88    5.99                                                    
   1  -3  12  114.21    5.15                                                    
   1   3  12  106.87    6.95                                                    
  -1   3 -12   94.80    7.51                                                    
   1  -3  12  120.72    5.24                                                    
  -1  -3 -12   98.01    8.02                                                    
  -1   3 -12   91.85    6.64                                                    
   1   3  12  110.13    4.38                                                    
  -1  -3 -12  109.52   11.19                                                    
  -1   3 -12  107.40    4.94                                                    
   1  -3  12  118.65    5.23                                                    
   1  -3  12  103.56    5.79                                                    
   1  -3  12  114.94    8.27                                                    
   1   3  14    3.30    0.89                                                    
   1  -3  14    5.32    1.39                                                    
   1  -3  14    3.54    1.38                                                    
   1  -3  14    3.74    1.31                                                    
   1  -3  14    3.56    1.37                                                    
   1  -3  14    3.44    1.34                                                    
   1  -3  14    5.44    1.29                                                    
  -1   3 -16   71.53    4.14                                                    
   1  -3  16   68.53    3.98                                                    
   1  -3  16   74.73    4.26                                                    
   1   3  16   68.49    3.50                                                    
   1  -3  16   68.91    4.13                                                    
   1  -3  16   65.64    3.69                                                    
   1  -3  16   73.82    4.21                                                    
   1  -3  16   68.25    4.10                                                    
  -1  -3 -16   70.62    3.95                                                    
   1  -3  18    1.15    0.84                                                    
   1  -3  18    2.19    1.37                                                    
   1  -3  18    1.77    1.15                                                    
   1  -3  18    1.42    1.19                                                    
  -1  -3 -18    0.29    0.96                                                    
  -1   3 -18    2.37    1.20                                                    
   1  -3  18    0.34    1.02                                                    
   1   3  18    1.51    0.85                                                    
   1  -3  18    1.63    1.16                                                    
   1   3  18    1.86    0.98                                                    
   1  -3  20   42.02    2.74                                                    
   1   3  20   45.07    2.55                                                    
   1  -3  20   39.58    2.75                                                    
   1  -3  20   36.99    2.65                                                    
  -1  -3 -20   42.15    2.41                                                    
   1  -3  20   37.57    2.72                                                    
   1   3  20   39.65    2.60                                                    
  -1   3 -20   44.45    2.85                                                    
   1  -3  22  104.10    4.41                                                    
  -1  -3 -22  118.74    4.46                                                    
  -1   3 -22  107.09    4.47                                                    
   1  -3  22  111.24    4.46                                                    
   1   3  22  109.24    4.22                                                    
  -1  -4  21   73.35    3.28                                                    
   1   4 -21   67.99    3.08                                                    
   1  -4 -21   71.43    3.12                                                    
   1  -4 -21   61.25    2.76                                                    
  -1   4  21   67.11    2.89                                                    
  -1  -4  21   67.13    3.14                                                    
  -1  -4  19  178.80    6.76                                                    
   1  -4 -19  178.13    6.79                                                    
   1   4 -19  163.73    6.57                                                    
  -1   4  19  162.66    6.13                                                    
  -1  -4  19  164.82    6.76                                                    
  -1  -4  19  176.31    6.83                                                    
  -1  -4  17  173.17    7.31                                                    
   1   4 -17  160.88    6.92                                                    
   1  -4 -17  171.49    7.00                                                    
  -1  -4  17  172.87    7.25                                                    
  -1  -4  17  158.21    7.05                                                    
  -1   4  17  193.71    6.66                                                    
  -1  -4  17  169.59    7.21                                                    
  -1  -4  15  379.44   13.59                                                    
   1   4 -15  397.62   13.40                                                    
  -1  -4  15  373.26   12.85                                                    
  -1  -4  15  388.49   13.70                                                    
  -1  -4  15  395.29   13.44                                                    
  -1  -4  15  387.60   13.77                                                    
  -1   4  15  402.22   12.71                                                    
  -1  -4  15  405.10   13.70                                                    
   1  -4 -15  384.10   13.45                                                    
  -1  -4  13   78.28    4.27                                                    
   1   4 -13   74.52    3.99                                                    
  -1   4  13   75.07    3.60                                                    
  -1  -4  13   76.37    4.10                                                    
   1  -4 -13   77.15    4.23                                                    
  -1  -4  13   90.85    6.05                                                    
  -1  -4  13   76.63    4.27                                                    
  -1  -4  13   72.55    4.70                                                    
  -1  -4  11  426.62   14.21                                                    
   1  -4 -11  425.77   14.27                                                    
  -1  -4  11  432.10   14.28                                                    
  -1  -4  11  428.11   14.82                                                    
  -1  -4  11  426.05   14.43                                                    
  -1  -4  11  414.28   13.86                                                    
  -1  -4   9   31.33    2.28                                                    
  -1   4   9   24.46    3.51                                                    
  -1  -4   9   22.85    2.06                                                    
   1   4  -9   20.94    2.93                                                    
  -1  -4   9   19.52    3.49                                                    
  -1  -4   9   21.29    1.69                                                    
  -1  -4   9   24.20    2.00                                                    
  -1  -4   9   15.57    3.51                                                    
  -1  -4   9   22.37    1.70                                                    
  -1  -4   7  319.55   10.59                                                    
  -1  -4   7  312.20   10.42                                                    
  -1  -4   7  302.75   10.14                                                    
   1  -4  -7  319.42   10.27                                                    
  -1  -4   7  325.51   14.76                                                    
   1   4  -7  311.88   12.92                                                    
   1  -4  -7  310.58   15.10                                                    
  -1  -4   7  303.68   10.02                                                    
  -1   4   7  314.15   14.09                                                    
  -1  -4   7  310.67   15.83                                                    
  -1  -4   7  310.25   10.61                                                    
   1  -4  -7  338.42   15.53                                                    
  -1  -4   7  332.27   10.67                                                    
  -1   4   7  325.82   14.03                                                    
   1   4  -5  172.63    6.23                                                    
   1  -4  -5  186.42    9.89                                                    
  -1   4   5  160.06    6.03                                                    
   1  -4  -5  164.98    9.66                                                    
   1   4  -5  178.72    8.46                                                    
   1  -4  -5  178.41    6.29                                                    
  -1  -4   5  165.84    9.93                                                    
  -1   4   5  169.40    9.11                                                    
  -1  -4   5  176.59    6.31                                                    
  -1   4   5  167.51    8.48                                                    
   1   4  -5  152.46    5.62                                                    
   1  -4  -3  897.09   28.97                                                    
  -1  -4   3  907.84   29.08                                                    
   1  -4  -3  868.53   23.56                                                    
  -1  -4   3  846.65   23.99                                                    
  -1   4   3  877.97   25.27                                                    
  -1   4   3  902.75   26.55                                                    
   1   4  -3  885.05   24.91                                                    
  -1  -4   3  899.16   23.85                                                    
   1   4  -3  864.40   25.03                                                    
  -1   4   3  922.37   28.28                                                    
   1  -4  -3  845.26   27.61                                                    
   1   4  -1  989.16   29.81                                                    
   1  -4  -1  920.50   27.41                                                    
   1  -4  -1  939.03   27.95                                                    
  -1  -4   1  950.38   27.90                                                    
  -1  -4   1  933.62   27.44                                                    
  -1   4   1  979.67   30.17                                                    
   1   4  -1  943.53   28.10                                                    
  -1   4   1  967.93   29.45                                                    
   1   4  -1  866.68   30.43                                                    
   1   4  -1  901.61   29.64                                                    
  -1   4  -1  235.76   10.20                                                    
  -1   4  -1  237.90   10.33                                                    
  -1  -4  -1  251.27    8.59                                                    
   1   4   1  240.22   10.24                                                    
   1  -4   1  236.33    8.11                                                    
  -1   4  -1  255.74    9.41                                                    
   1   4   1  249.96   11.24                                                    
  -1   4  -1  232.91   10.35                                                    
  -1  -4  -1  237.00    8.01                                                    
   1   4   1  243.29    9.31                                                    
   1  -4   1  248.54    8.47                                                    
  -1  -4  -3   15.02    2.76                                                    
  -1   4  -3   16.42    2.06                                                    
   1   4   3   17.11    2.20                                                    
  -1   4  -3   17.47    1.86                                                    
  -1   4  -3   16.62    2.10                                                    
   1   4   3   18.75    2.05                                                    
   1  -4   3   19.42    2.99                                                    
   1  -4   3   17.94    1.66                                                    
   1  -4   3   17.44    1.54                                                    
  -1  -4  -3   18.88    1.70                                                    
  -1   4  -3   13.66    2.05                                                    
   1   4   3   13.42    2.44                                                    
  -1   4  -3   16.60    2.82                                                    
  -1  -4  -3   18.36    1.37                                                    
   1  -4   5  231.78   11.29                                                    
   1  -4   5  214.70    7.36                                                    
   1   4   5  218.78   10.27                                                    
   1  -4   5  199.35   11.04                                                    
   1   4   5  175.66    6.68                                                    
  -1   4  -5  200.78    7.41                                                    
  -1   4  -5  219.96    9.20                                                    
  -1  -4  -5  212.30   11.15                                                    
  -1   4  -5  198.66   11.01                                                    
   1   4   5  208.45    9.58                                                    
  -1  -4  -5  223.31    7.38                                                    
  -1   4  -5  197.23    7.91                                                    
   1  -4   7 1134.54   34.43                                                    
  -1  -4  -7 1162.85   39.76                                                    
  -1   4  -7 1132.90   39.93                                                    
   1  -4   7 1168.15   40.10                                                    
  -1   4  -7 1176.77   36.88                                                    
   1  -4   7 1146.37   34.27                                                    
  -1  -4  -7 1216.02   40.98                                                    
   1   4   7 1245.25   38.86                                                    
   1  -4   7 1160.24   34.17                                                    
  -1  -4  -7 1201.22   34.27                                                    
   1  -4   7 1195.77   34.64                                                    
   1  -4   7 1184.63   34.62                                                    
   1  -4   7 1168.50   34.19                                                    
   1  -4   7 1164.11   40.78                                                    
   1   4   7 1221.38   38.40                                                    
   1  -4   9   16.80    1.68                                                    
   1   4   9   15.00    2.91                                                    
  -1   4  -9   15.17    3.40                                                    
   1  -4   9   17.85    1.86                                                    
   1   4   9   14.28    2.67                                                    
  -1  -4  -9    8.63    2.74                                                    
  -1  -4  -9   14.57    3.71                                                    
   1  -4   9   18.45    2.03                                                    
  -1   4  -9   18.35    1.67                                                    
  -1   4  -9   16.68    2.75                                                    
   1  -4   9   16.73    1.80                                                    
   1  -4  11  258.44    9.64                                                    
  -1   4 -11  254.32    9.15                                                    
  -1  -4 -11  264.66    9.60                                                    
  -1  -4 -11  252.88    9.70                                                    
   1  -4  11  260.41    9.57                                                    
  -1   4 -11  246.19   12.33                                                    
   1  -4  11  261.65    9.61                                                    
   1  -4  11  258.62   10.00                                                    
  -1   4 -13  272.13   10.18                                                    
   1  -4  13  300.63   12.10                                                    
   1  -4  13  278.52   10.63                                                    
  -1  -4 -13  294.99   10.66                                                    
   1  -4  13  281.27   10.53                                                    
   1  -4  13  299.42   10.73                                                    
   1  -4  13  274.41   10.57                                                    
  -1  -4 -15  148.65    6.64                                                    
   1  -4  15  161.09    6.91                                                    
   1   4  15  151.80    5.93                                                    
   1  -4  15  157.76    6.88                                                    
   1  -4  15  155.25    6.47                                                    
  -1   4 -15  162.35    6.62                                                    
   1  -4  15  158.61    6.92                                                    
   1  -4  15  156.82    7.03                                                    
   1   4  17  217.89    7.46                                                    
   1  -4  17  209.13    8.20                                                    
  -1   4 -17  213.13    7.98                                                    
   1  -4  17  213.66    8.25                                                    
   1  -4  17  192.68    7.91                                                    
   1  -4  17  199.55    8.04                                                    
   1  -4  17  196.55    8.08                                                    
  -1  -4 -17  194.30    7.83                                                    
  -1   4 -19   24.50    2.04                                                    
   1  -4  19   27.63    2.31                                                    
   1  -4  19   26.55    2.18                                                    
   1   4  19   26.56    1.84                                                    
   1  -4  19   22.82    2.05                                                    
   1  -4  19   28.18    2.27                                                    
   1  -4  21  139.03    5.22                                                    
  -1  -4 -21  149.28    5.29                                                    
   1  -4  21  145.49    5.34                                                    
   1  -5 -20    0.50    0.65                                                    
   1  -5 -20   -0.24    0.67                                                    
  -1  -5  20   -0.08    0.61                                                    
   1   5 -18   17.94    1.51                                                    
   1  -5 -18   21.78    1.91                                                    
  -1  -5  18   19.41    1.78                                                    
  -1  -5  18   19.81    1.87                                                    
   1  -5 -18   17.46    1.70                                                    
  -1  -5  16    4.79    1.39                                                    
   1  -5 -16    5.12    1.36                                                    
  -1  -5  16    3.23    1.21                                                    
   1  -5 -16    4.28    1.35                                                    
   1   5 -16    3.23    0.95                                                    
  -1  -5  14   78.71    4.34                                                    
   1   5 -14   72.47    3.82                                                    
  -1  -5  14   80.79    4.33                                                    
  -1  -5  14   89.84    4.58                                                    
   1  -5 -14   85.80    4.56                                                    
   1  -5 -14   84.66    4.83                                                    
  -1  -5  12   51.11    3.46                                                    
  -1  -5  12   44.38    3.11                                                    
   1  -5 -12   39.47    3.59                                                    
   1  -5 -12   50.81    3.37                                                    
  -1  -5  12   47.02    4.16                                                    
  -1  -5  10   26.79    2.54                                                    
   1  -5 -10   29.09    2.66                                                    
  -1  -5  10   26.50    2.55                                                    
  -1  -5  10   31.86    2.47                                                    
   1  -5 -10   26.60    2.18                                                    
  -1  -5  10   28.31    2.50                                                    
   1  -5  -8   21.24    2.10                                                    
  -1  -5   8   18.96    1.85                                                    
  -1  -5   8   22.08    2.03                                                    
   1  -5  -8   22.59    1.81                                                    
  -1  -5   8   20.94    2.09                                                    
  -1  -5   8   16.61    1.83                                                    
  -1  -5   8   23.00    2.21                                                    
   1  -5  -8   24.48    2.21                                                    
   1  -5  -8   19.98    2.04                                                    
  -1  -5   6   91.73    4.36                                                    
  -1  -5   6   80.72    4.01                                                    
  -1   5   6   83.57    6.34                                                    
   1   5  -6   95.92    6.37                                                    
   1  -5  -6   89.72    4.20                                                    
  -1  -5   6   86.40    7.94                                                    
  -1   5   4    0.37    1.19                                                    
   1   5  -4    0.76    1.18                                                    
  -1  -5   4    0.81    0.81                                                    
  -1  -5   4    1.81    1.01                                                    
  -1   5   4   -0.52    1.83                                                    
   1   5  -2   37.92    4.49                                                    
  -1  -5   2   43.43    2.65                                                    
  -1   5   2   37.26    4.45                                                    
   1   5  -2   43.82    4.44                                                    
   1   5  -2   39.63    3.35                                                    
  -1   5   2   40.87    4.64                                                    
   1   5  -2   43.25    3.65                                                    
  -1   5   2   37.92    3.46                                                    
  -1   5   2   44.17    3.81                                                    
  -1  -5   2   43.16    2.92                                                    
   1  -5  -2   43.55    2.55                                                    
   1  -5  -2   42.76    2.93                                                    
  -1   5   2   43.86    4.73                                                    
   1  -5   0    7.76    1.20                                                    
   1   5   0   10.49    2.09                                                    
   1   5   0    6.02    1.98                                                    
  -1   5   0    4.95    1.72                                                    
   1   5   0    5.64    1.74                                                    
  -1  -5   0    5.96    1.45                                                    
  -1  -5   0    6.58    1.18                                                    
  -1   5   0    5.44    1.79                                                    
   1   5   0    4.27    1.87                                                    
   1  -5   0    6.13    1.37                                                    
  -1   5   0    4.37    1.61                                                    
  -1   5   0    6.27    1.77                                                    
  -1   5   0    6.47    1.37                                                    
   1   5   2   83.89    6.51                                                    
  -1   5  -2   62.23    4.73                                                    
  -1   5  -2   71.77    5.87                                                    
   1   5   2   76.18    6.11                                                    
  -1   5  -2   66.30    4.75                                                    
  -1  -5  -2   68.02    3.31                                                    
   1   5   2   70.12    5.61                                                    
   1   5   2   68.03    4.77                                                    
   1  -5   2   69.12    3.84                                                    
  -1   5  -2   68.96    5.21                                                    
   1  -5   2   70.18    3.54                                                    
  -1  -5  -2   69.37    3.87                                                    
   1  -5   4   25.79    2.16                                                    
   1  -5   4   22.47    1.99                                                    
  -1   5  -4   22.52    2.94                                                    
   1   5   4   22.95    2.91                                                    
  -1   5  -6  104.09    6.38                                                    
   1   5   6   96.51    6.61                                                    
  -1  -5  -6  104.89    4.70                                                    
   1  -5   6   99.29    4.26                                                    
   1  -5   6  101.17    4.48                                                    
   1  -5   6  102.99    4.80                                                    
   1  -5   8    0.87    1.03                                                    
   1  -5   8    1.01    1.08                                                    
   1  -5   8   -0.12    0.72                                                    
  -1  -5  -8    0.33    0.93                                                    
   1  -5   8    1.58    0.91                                                    
  -1  -5  -8    0.25    0.81                                                    
  -1  -5  -8    0.83    1.04                                                    
   1  -5   8    0.63    1.01                                                    
   1  -5   8   -0.13    0.82                                                    
  -1  -5  -8    1.33    1.13                                                    
   1  -5  10   26.71    2.29                                                    
   1  -5  10   27.50    2.57                                                    
   1  -5  10   24.51    2.10                                                    
  -1  -5 -10   23.03    2.09                                                    
   1  -5  10   27.44    2.49                                                    
  -1  -5 -10   21.75    2.35                                                    
   1  -5  10   25.20    2.37                                                    
   1  -5  12   11.93    2.51                                                    
   1   5  12   14.21    1.40                                                    
  -1  -5 -12   16.82    1.97                                                    
   1  -5  12   21.33    2.23                                                    
   1  -5  12   19.78    2.14                                                    
  -1  -5 -12   16.10    1.71                                                    
   1  -5  12   17.01    2.28                                                    
  -1  -5 -12   15.96    2.84                                                    
  -1   5 -14    0.64    0.74                                                    
  -1  -5 -14    0.63    1.45                                                    
   1  -5  14    0.48    1.36                                                    
   1  -5  14    0.53    1.04                                                    
   1   5  14    0.52    0.69                                                    
   1  -5  14   -0.18    1.14                                                    
  -1  -5 -14    1.05    1.09                                                    
   1   5  16    0.30    0.70                                                    
   1  -5  16    0.48    1.00                                                    
   1  -5  16    0.96    1.09                                                    
   1  -5  16    1.02    1.00                                                    
  -1  -5 -16   -0.31    1.14                                                    
  -1   5 -16   -0.23    0.66                                                    
  -1  -5 -16    1.36    1.13                                                    
   1   5  18    0.33    0.60                                                    
  -1  -5 -18    0.13    0.92                                                    
   1  -5  18    0.38    0.90                                                    
   1  -5  18    0.13    0.80                                                    
  -1  -5 -18    1.29    0.86                                                    
   1  -5  18   -0.26    0.87                                                    
  -1  -5 -20   62.99    2.84                                                    
   1  -5  20   61.66    2.81                                                    
   1  -6 -19  119.69    4.05                                                    
   1  -6 -19  107.42    3.97                                                    
   1  -6 -17   87.14    3.75                                                    
  -1   6  17   75.02    3.06                                                    
   1  -6 -17   90.48    3.78                                                    
  -1  -6  17   74.38    3.54                                                    
   1  -6 -15  373.17   12.29                                                    
  -1   6  15  348.15   11.13                                                    
   1  -6 -15  374.21   12.12                                                    
  -1  -6  15  358.21   12.24                                                    
  -1  -6  15  347.34   11.80                                                    
  -1  -6  13   48.67    3.05                                                    
   1  -6 -13   50.80    3.75                                                    
  -1   6  13   49.60    2.53                                                    
   1  -6 -11  338.30   12.64                                                    
   1  -6 -11  324.79   11.68                                                    
  -1  -6  11  327.33   11.40                                                    
   1  -6 -11  330.04   11.13                                                    
  -1  -6  11  325.78   12.52                                                    
  -1  -6   9   26.77    2.34                                                    
  -1  -6   9   30.05    2.66                                                    
  -1  -6   9   29.72    2.42                                                    
   1  -6  -9   29.68    2.60                                                    
   1  -6  -9   33.96    2.60                                                    
   1  -6  -7  643.81   20.51                                                    
  -1  -6   7  646.94   20.07                                                    
   1  -6  -7  659.53   20.64                                                    
  -1  -6   7  616.49   19.48                                                    
   1  -6  -7  627.72   19.94                                                    
  -1  -6   7  680.55   20.72                                                    
  -1  -6   7  641.09   20.37                                                    
   1  -6  -5  283.54   10.03                                                    
  -1  -6   5  280.96   10.36                                                    
   1  -6  -5  283.96   10.25                                                    
  -1  -6   5  260.81    8.99                                                    
  -1  -6   5  291.48   10.28                                                    
  -1  -6   5  282.33    9.85                                                    
   1  -6  -5  292.96   10.27                                                    
   1  -6  -5  292.51   10.79                                                    
  -1  -6   3  283.50    9.69                                                    
   1  -6  -3  310.71   11.05                                                    
   1  -6  -3  286.49   10.94                                                    
  -1  -6   3  314.31   10.64                                                    
  -1  -6   3  301.74   11.05                                                    
   1  -6  -1  199.56    7.62                                                    
  -1  -6   1  201.69    7.68                                                    
  -1  -6   1  201.67    8.43                                                    
  -1  -6   1  205.17    7.34                                                    
   1  -6  -1  199.82    8.50                                                    
   1  -6  -1  205.61    8.10                                                    
  -1  -6   1  214.17    8.08                                                    
   1  -6  -1  201.50    7.63                                                    
   1  -6   1  233.74    8.82                                                    
  -1  -6  -1  241.30    9.07                                                    
   1  -6   1  231.02    8.34                                                    
  -1  -6  -1  233.38    8.44                                                    
   1  -6   1  243.11    9.43                                                    
  -1  -6  -1  228.32    8.37                                                    
  -1  -6  -1  231.49    9.54                                                    
   1  -6   1  240.51    8.73                                                    
  -1  -6  -3  871.14   26.50                                                    
  -1  -6  -3  837.09   25.47                                                    
   1  -6   3  842.01   25.93                                                    
   1  -6   3  827.46   26.24                                                    
  -1  -6  -3  857.80   25.73                                                    
  -1  -6  -3  864.35   26.59                                                    
   1  -6   3  820.25   25.16                                                    
  -1  -6  -5   11.74    1.84                                                    
  -1  -6  -5   15.27    1.77                                                    
  -1  -6  -5   13.48    1.64                                                    
  -1  -6  -5   17.21    2.02                                                    
   1  -6   5   14.11    1.84                                                    
   1  -6   5   17.69    2.01                                                    
   1  -6   5   15.23    1.62                                                    
   1  -6   5   11.81    1.27                                                    
  -1  -6  -5   16.55    2.21                                                    
   1  -6   7  231.76    8.69                                                    
  -1  -6  -7  220.24    8.40                                                    
  -1  -6  -7  216.06    8.03                                                    
   1  -6   7  206.54    7.44                                                    
   1  -6   9  103.25    5.13                                                    
  -1  -6  -9   93.31    4.85                                                    
  -1  -6  -9   81.83    4.58                                                    
   1  -6   9   89.53    4.55                                                    
  -1  -6  -9  105.10    4.92                                                    
   1  -6   9   92.60    3.63                                                    
   1  -6   9   87.10    4.60                                                    
   1  -6  11  278.24   11.49                                                    
  -1  -6 -11  318.60   10.51                                                    
   1  -6  11  289.99   10.54                                                    
   1  -6  11  292.20   10.76                                                    
  -1  -6 -11  295.28   10.79                                                    
   1   6  11  285.15    9.56                                                    
   1  -6  13  137.29    5.95                                                    
   1   6  13  152.89    5.35                                                    
  -1  -6 -13  141.40    5.49                                                    
  -1  -6 -15  302.28   10.46                                                    
   1  -6  15  315.76   10.76                                                    
  -1  -6 -15  307.48   10.62                                                    
   1   6  15  295.93    9.54                                                    
   1  -6  17  107.52    4.34                                                    
  -1  -6 -17  103.36    4.31                                                    
  -1  -6 -17  101.97    4.27                                                    
  -1  -6 -19    7.91    0.80                                                    
  -1  -6 -19    7.78    0.80                                                    
   1  -7 -16   26.56    1.55                                                    
   1  -7 -16   23.32    1.45                                                    
  -1  -7  14   10.76    1.35                                                    
   1  -7 -14    9.06    1.24                                                    
   1  -7 -14   10.01    1.32                                                    
   1  -7 -12   89.46    4.99                                                    
  -1   7  12   99.49    3.66                                                    
   1  -7 -12   95.16    3.69                                                    
   1  -7 -10   21.18    2.29                                                    
  -1  -7  10   18.31    2.14                                                    
   1  -7 -10   18.27    1.84                                                    
  -1   7  10   17.15    1.31                                                    
   1  -7 -10   22.34    1.82                                                    
   1  -7  -8    5.84    1.44                                                    
  -1  -7   8    6.18    1.35                                                    
   1  -7  -8    5.51    1.31                                                    
  -1  -7   6    2.52    0.88                                                    
   1  -7  -6    1.88    1.23                                                    
  -1  -7   6    0.82    1.13                                                    
  -1  -7   4   23.82    2.37                                                    
  -1  -7   4   27.85    2.21                                                    
   1  -7  -4   26.71    2.62                                                    
  -1  -7   4   26.57    2.33                                                    
  -1  -7   2   13.97    1.74                                                    
  -1  -7   2   12.99    1.32                                                    
   1  -7  -2    9.35    1.80                                                    
   1  -7  -2   14.94    2.03                                                    
  -1  -7   2   12.93    1.64                                                    
  -1  -7   2   12.35    2.09                                                    
   1  -7  -2   12.99    1.59                                                    
   1  -7   0    7.97    1.89                                                    
  -1  -7   0    5.64    1.38                                                    
  -1  -7   0    6.93    1.12                                                    
   1  -7   0    3.74    1.30                                                    
  -1  -7   0    4.85    1.78                                                    
   1  -7   0    5.89    1.13                                                    
   1  -7   2    0.78    0.96                                                    
   1  -7   2    0.56    0.77                                                    
  -1  -7  -2    0.13    0.87                                                    
   1  -7   2    1.17    1.26                                                    
   1  -7   2    1.26    1.12                                                    
  -1  -7  -2    0.19    1.23                                                    
  -1  -7  -2    1.07    1.38                                                    
   1  -7   4   43.43    2.90                                                    
  -1  -7  -4   38.36    2.61                                                    
  -1  -7  -4   38.91    3.23                                                    
   1  -7   4   36.30    2.13                                                    
   1  -7   6   16.96    1.52                                                    
  -1  -7  -6   19.04    1.87                                                    
   1  -7   6   18.64    2.00                                                    
  -1  -7  -6   18.07    2.29                                                    
  -1  -7  -6   19.65    1.89                                                    
  -1  -7  -8    6.21    1.30                                                    
   1  -7   8    6.15    1.40                                                    
  -1  -7 -10   18.67    2.11                                                    
  -1  -7 -10   17.44    1.72                                                    
   1  -7  10   12.65    1.91                                                    
  -1  -7 -10   14.01    1.70                                                    
  -1  -7 -12    1.76    1.66                                                    
  -1  -7 -12    3.04    0.79                                                    
   1  -7  12    2.78    1.71                                                    
  -1  -7 -14   13.85    1.43                                                    
   1  -7  14   13.02    1.36                                                    
  -1  -7 -14   12.40    1.33                                                    
  -1  -7 -16    6.67    0.83                                                    
  -1  -7 -16    7.48    0.86                                                    
   1  -8 -13    2.83    0.53                                                    
  -1  -8  11  196.88    6.17                                                    
   1  -8 -11  175.81    5.98                                                    
   1  -8  -9   12.76    1.17                                                    
   1  -8  -9   16.73    1.74                                                    
  -1  -8   9   16.38    1.80                                                    
  -1  -8   7  138.87    5.40                                                    
   1  -8  -7  129.91    5.24                                                    
   1  -8  -5  104.27    4.30                                                    
   1  -8  -5  101.34    4.74                                                    
   1  -8  -3  124.61    5.46                                                    
   1  -8  -3  119.87    4.77                                                    
  -1  -8   1  131.56    5.48                                                    
   1  -8  -1  137.76    5.65                                                    
  -1  -8  -1   11.49    1.60                                                    
   1  -8   1   11.61    1.49                                                    
   1  -8   3  375.79   12.34                                                    
  -1  -8  -3  413.03   13.41                                                    
   1  -8   5    3.26    1.06                                                    
   1  -8   5    2.75    0.80                                                    
  -1  -8  -5    2.57    1.36                                                    
   1  -8   7  202.67    7.34                                                    
  -1  -8  -7  194.87    7.24                                                    
   1  -8   9   15.75    1.81                                                    
  -1  -8 -11  156.97    5.24                                                    
   1  -8  11  198.53    6.48                                                    
   1  -9  -6   42.09    1.80                                                    
   1  -9  -4   34.36    1.90                                                    
   1  -9  -2   25.31    1.65                                                    
   1  -9   0   19.33    1.29                                                    
  -1  -9   0   21.85    1.38                                                    
  -1  -9  -2   50.29    2.39                                                    
   1  -9   2   44.65    1.93                                                    
  -1  -9  -4   26.43    1.71                                                    
  -1  -9  -6   20.74    1.21                                                    
  -2   0  24   20.10    1.41                                                    
  -2   0  24   22.41    1.63                                                    
  -2   0  22  198.26    7.09                                                    
  -2   0  22  215.37    7.44                                                    
  -2   0  20   10.25    1.57                                                    
  -2   0  20    6.94    1.23                                                    
   2   0 -20   10.17    1.73                                                    
  -2   0  20    9.10    1.40                                                    
  -2   0  20    9.47    1.46                                                    
  -2   0  18  885.41   27.43                                                    
  -2   0  18  934.13   27.88                                                    
   2   0 -18  926.93   28.34                                                    
  -2   0  18  938.21   27.47                                                    
  -2   0  18  864.36   27.37                                                    
  -2   0  18  929.13   28.07                                                    
   2   0 -16    1.20    1.30                                                    
  -2   0  16    3.00    1.02                                                    
  -2   0  16    0.73    0.74                                                    
  -2   0  16    1.13    0.99                                                    
  -2   0  16    0.63    0.94                                                    
  -2   0  16    0.28    0.91                                                    
   2   0 -16    2.48    1.11                                                    
  -2   0  14  171.90    6.53                                                    
  -2   0  14  178.62    9.49                                                    
  -2   0  14  169.68    6.17                                                    
  -2   0  14  182.83    6.79                                                    
   2   0 -14  152.04    6.92                                                    
  -2   0  12  887.30   29.17                                                    
  -2   0  12  873.63   25.47                                                    
   2   0 -12  910.38   27.67                                                    
  -2   0  12  827.18   26.02                                                    
  -2   0  12  876.41   26.05                                                    
  -2   0  12  887.94   25.95                                                    
   2   0 -12  881.62   26.45                                                    
  -2   0  10    0.82    0.66                                                    
  -2   0  10   -0.25    0.96                                                    
   2   0 -10    0.33    0.66                                                    
   2   0 -10    1.53    1.32                                                    
   2   0  -8 2146.87   63.11                                                    
  -2   0   8 2245.30   64.33                                                    
  -2   0   8 2185.90   62.81                                                    
   2   0  -8 2208.68   63.02                                                    
   2   0  -8 2278.59   64.93                                                    
   2   0  -6 3292.70   89.53                                                    
  -2   0   6 2985.61   88.75                                                    
   2   0  -4 9999.00  239.36                                                    
  -2   0   4 9905.21  239.10                                                    
   2   0  -4 9586.75  238.91                                                    
   2   0  -4 9975.80  238.24                                                    
   2   0  -4 9947.54  239.74                                                    
  -2   0   2  564.52   15.98                                                    
   2   0  -2  536.58   16.02                                                    
  -2   0   2  546.77   16.03                                                    
  -2   0   2  541.12   16.08                                                    
   2   0  -2  543.04   15.91                                                    
  -2   0   0  166.51    5.17                                                    
   2   0   0  161.44    5.21                                                    
   2   0   0  166.96    5.20                                                    
   2   0   0  168.82    4.99                                                    
  -2   0   0  166.97    5.03                                                    
   2   0   2  781.28   22.84                                                    
  -2   0  -2  795.08   22.47                                                    
   2   0   2  786.44   22.53                                                    
   2   0   2  777.97   22.53                                                    
   2   0   2  781.92   22.24                                                    
   2   0   2  766.13   22.62                                                    
  -2   0  -2  790.09   22.50                                                    
   2   0   4 1719.14   51.88                                                    
   2   0   4 1784.91   51.97                                                    
  -2   0  -4 1798.48   51.01                                                    
   2   0   4 1858.72   51.03                                                    
   2   0   4 1811.31   51.61                                                    
  -2   0  -4 1826.13   51.67                                                    
  -2   0  -4 1871.91   52.03                                                    
   2   0   4 1821.22   52.36                                                    
  -2   0  -4 1825.48   51.62                                                    
   2   0   6 1832.49   52.65                                                    
  -2   0  -6 1735.41   50.42                                                    
  -2   0  -6 1783.36   51.55                                                    
   2   0   6 1869.88   51.33                                                    
  -2   0  -8 3407.11   88.35                                                    
  -2   0  -8 3350.76   87.69                                                    
   2   0   8 3322.47   90.09                                                    
   2   0   8 3361.24   88.14                                                    
   2   0  10  461.44   14.59                                                    
  -2   0 -10  418.21   13.52                                                    
   2   0  10  429.61   13.07                                                    
  -2   0 -10  436.07   14.20                                                    
   2   0  10  453.88   16.38                                                    
  -2   0 -10  429.21   13.68                                                    
  -2   0 -10  435.07   13.80                                                    
   2   0  10  424.14   14.16                                                    
  -2   0 -12   41.57    3.48                                                    
   2   0  12   42.85    4.24                                                    
   2   0  12   36.43    2.73                                                    
  -2   0 -12   49.58    2.83                                                    
   2   0  12   42.27    2.49                                                    
   2   0  12   45.32    2.58                                                    
   2   0  12   42.04    2.45                                                    
   2   0  12   40.56    3.02                                                    
  -2   0 -12   39.28    2.55                                                    
   2   0  12   46.59    2.34                                                    
  -2   0 -14  732.19   23.17                                                    
   2   0  14  697.48   22.73                                                    
  -2   0 -14  763.26   25.73                                                    
   2   0  14  768.36   22.84                                                    
   2   0  14  745.92   22.68                                                    
   2   0  14  762.84   22.50                                                    
   2   0  16   51.73    3.12                                                    
   2   0  16   57.81    3.31                                                    
  -2   0 -16   57.25    3.61                                                    
   2   0  16   49.46    3.04                                                    
   2   0  16   51.01    3.05                                                    
   2   0  18  367.60   13.17                                                    
   2   0  18  402.18   13.47                                                    
  -2   0 -18  409.97   14.16                                                    
   2   0  18  424.78   13.55                                                    
   2   0  18  403.28   13.31                                                    
   2   0  20   41.81    2.56                                                    
   2   0  20   43.17    2.86                                                    
  -2   0 -20   40.74    3.07                                                    
   2   0  20   38.81    2.62                                                    
   2   0  20   40.80    2.89                                                    
   2   0  22   58.21    3.40                                                    
   2   0  22   54.53    2.92                                                    
  -2   0 -22   61.41    3.31                                                    
   2   0  22   60.90    3.11                                                    
  -2  -1  23   22.15    1.83                                                    
  -2  -1  23   23.31    1.66                                                    
  -2   1  23   24.40    1.65                                                    
   2   1 -23   25.09    1.89                                                    
  -2  -1  23   21.59    1.74                                                    
  -2   1  23   22.59    1.82                                                    
  -2  -1  23   26.39    1.78                                                    
  -2   1  23   24.06    1.63                                                    
  -2  -1  21    2.90    1.08                                                    
  -2  -1  21    3.66    1.10                                                    
  -2  -1  21    3.72    1.03                                                    
   2   1 -21    2.34    1.20                                                    
  -2   1  21    2.28    0.90                                                    
  -2  -1  21    2.95    1.00                                                    
  -2   1  21    2.16    0.91                                                    
   2  -1 -21    3.24    1.00                                                    
  -2  -1  21    2.27    1.07                                                    
  -2   1  19    2.14    0.93                                                    
   2   1 -19    1.17    1.19                                                    
  -2   1  19    3.12    1.04                                                    
  -2  -1  19    1.26    1.03                                                    
  -2  -1  19    1.96    1.26                                                    
  -2  -1  19    1.11    0.91                                                    
  -2   1  19    0.75    0.87                                                    
  -2  -1  19    1.43    1.03                                                    
   2  -1 -19    1.89    1.19                                                    
  -2   1  17   36.32    2.61                                                    
  -2  -1  17   35.45    2.85                                                    
   2  -1 -17   25.98    2.10                                                    
   2  -1 -17   33.47    2.68                                                    
  -2  -1  17   35.35    2.80                                                    
  -2  -1  17   29.89    2.46                                                    
  -2   1  17   33.13    2.41                                                    
  -2   1  17   37.96    2.41                                                    
   2   1 -17   33.26    2.95                                                    
   2   1 -17   36.92    2.92                                                    
  -2  -1  17   32.49    2.56                                                    
  -2  -1  15    1.42    1.03                                                    
  -2  -1  15    1.56    1.04                                                    
  -2   1  15    5.08    0.95                                                    
   2   1 -15    2.79    1.17                                                    
   2  -1 -15    1.66    1.17                                                    
  -2  -1  15    3.31    1.35                                                    
   2  -1 -15    2.51    1.07                                                    
  -2   1  15    2.99    0.98                                                    
   2   1 -13  448.89   18.26                                                    
   2  -1 -13  455.57   14.39                                                    
  -2   1  13  450.79   15.59                                                    
  -2   1  13  461.07   18.14                                                    
  -2   1  13  455.19   14.19                                                    
  -2   1  13  429.95   13.73                                                    
  -2  -1  13  437.03   16.85                                                    
  -2  -1  13  449.39   14.40                                                    
  -2  -1  13  440.59   14.36                                                    
   2  -1 -13  449.26   16.83                                                    
   2   1 -13  447.52   14.70                                                    
  -2  -1  13  403.98   17.26                                                    
  -2  -1  13  422.77   13.67                                                    
   2  -1 -13  437.98   17.97                                                    
  -2   1  13  459.80   13.73                                                    
   2  -1 -13  435.05   14.63                                                    
   2  -1 -11  398.77   12.98                                                    
  -2  -1  11  390.07   12.17                                                    
   2   1 -11  426.13   16.04                                                    
  -2   1  11  404.31   12.19                                                    
   2  -1 -11  422.70   16.03                                                    
   2  -1 -11  350.80   12.20                                                    
  -2  -1  11  417.00   14.91                                                    
  -2   1  11  413.67   15.92                                                    
  -2   1  11  400.86   12.57                                                    
   2   1 -11  391.46   12.94                                                    
  -2   1  11  416.94   14.29                                                    
  -2  -1  11  413.92   12.85                                                    
   2   1 -11  417.30   13.13                                                    
   2  -1 -11  401.32   15.03                                                    
  -2  -1  11  408.91   12.74                                                    
   2  -1  -9  121.24    4.61                                                    
   2   1  -9  118.39    6.49                                                    
  -2  -1   9  116.61    5.57                                                    
  -2   1   9  123.61    6.50                                                    
  -2  -1   9  119.81    4.90                                                    
   2  -1  -9  117.76    6.86                                                    
   2  -1  -9  131.56    6.18                                                    
  -2   1   9  119.94    5.72                                                    
   2   1  -7   95.20    4.94                                                    
   2  -1  -7   97.64    4.01                                                    
  -2   1   7   95.20    5.04                                                    
   2   1  -7   93.70    4.48                                                    
  -2   1   7   94.36    3.80                                                    
   2  -1  -7  109.92    5.62                                                    
  -2   1   7   86.22    4.59                                                    
   2   1  -5   41.36    2.24                                                    
   2  -1  -5   42.13    1.87                                                    
   2  -1  -5   42.48    2.63                                                    
  -2  -1   5   36.36    1.59                                                    
   2   1  -5   43.81    2.70                                                    
   2  -1  -5   37.34    2.62                                                    
  -2  -1   5   42.65    2.29                                                    
  -2   1   5   38.95    2.72                                                    
  -2   1   3  515.09   15.49                                                    
   2   1  -3  544.43   15.26                                                    
  -2   1   3  501.75   14.29                                                    
   2   1  -3  525.86   14.40                                                    
   2   1  -3  486.45   14.15                                                    
  -2   1   3  487.73   15.15                                                    
   2  -1  -3  508.30   14.46                                                    
  -2  -1   3  479.58   14.16                                                    
   2   1  -3  525.44   14.52                                                    
  -2   1   3  518.27   15.24                                                    
   2  -1  -3  505.90   15.42                                                    
   2  -1  -3  512.14   15.26                                                    
  -2  -1   3  507.85   14.55                                                    
  -2   1   3  522.96   15.08                                                    
   2  -1  -3  508.79   14.87                                                    
  -2  -1   1  375.05   11.59                                                    
   2  -1  -1  379.61   12.20                                                    
   2  -1  -1  384.58   11.97                                                    
  -2   1   1  394.91   12.17                                                    
   2   1  -1  386.37   11.61                                                    
  -2   1   1  385.28   12.06                                                    
  -2   1   1  378.08   12.12                                                    
  -2  -1   1  385.66   11.68                                                    
   2   1  -1  375.56   11.22                                                    
  -2  -1   1  397.76   11.91                                                    
   2   1  -1  377.92   11.57                                                    
   2   1  -1  398.63   11.38                                                    
   2   1  -1  394.29   11.85                                                    
   2   1  -1  374.79   12.10                                                    
  -2   1   1  391.44   11.66                                                    
   2  -1  -1  386.45   11.83                                                    
  -2  -1   1  398.20   11.72                                                    
  -2   1  -1    9.20    1.07                                                    
   2   1   1    9.46    0.79                                                    
  -2  -1  -1    8.76    0.92                                                    
  -2  -1  -1   10.99    0.97                                                    
  -2  -1  -1    7.42    1.06                                                    
  -2  -1  -1    9.63    1.20                                                    
   2   1   1    9.15    0.89                                                    
  -2   1  -1    9.43    1.12                                                    
  -2   1  -1    8.08    1.01                                                    
  -2   1  -1    7.94    1.04                                                    
   2  -1   1    9.10    1.07                                                    
  -2  -1  -1    8.77    0.91                                                    
  -2  -1  -1    7.76    1.00                                                    
   2   1   1    9.84    0.89                                                    
   2   1   1    9.14    0.85                                                    
  -2   1  -1    8.54    0.69                                                    
  -2   1  -1    7.62    1.11                                                    
   2   1   1   10.68    1.09                                                    
   2  -1   3  541.39   16.11                                                    
   2   1   3  483.87   14.79                                                    
  -2   1  -3  484.04   15.25                                                    
  -2  -1  -3  550.20   15.77                                                    
  -2   1  -3  522.17   15.35                                                    
   2  -1   3  514.27   15.46                                                    
   2  -1   3  512.74   15.86                                                    
  -2  -1  -3  539.44   16.17                                                    
   2   1   3  549.22   15.40                                                    
  -2  -1  -3  527.31   16.32                                                    
  -2   1  -3  538.76   15.75                                                    
  -2   1  -3  540.97   16.21                                                    
   2   1   3  502.51   14.94                                                    
   2   1   3  561.58   16.32                                                    
   2   1   3  505.59   16.18                                                    
   2  -1   3  571.11   16.33                                                    
   2   1   3  551.45   16.25                                                    
  -2   1  -3  535.30   16.07                                                    
  -2   1  -3  545.64   16.62                                                    
  -2   1  -3  517.25   15.90                                                    
  -2  -1  -3  531.29   16.36                                                    
   2  -1   5   13.47    1.47                                                    
  -2  -1  -5   13.16    1.37                                                    
   2  -1   5   14.25    1.65                                                    
  -2   1  -5   10.36    1.31                                                    
  -2   1  -5   17.57    1.72                                                    
  -2  -1  -5   13.60    1.81                                                    
   2   1   5   15.70    1.80                                                    
   2   1   5   15.62    1.69                                                    
  -2   1  -5   16.15    1.09                                                    
   2  -1   5   16.15    1.71                                                    
   2  -1   5   14.36    1.49                                                    
  -2   1  -5   14.87    1.37                                                    
  -2  -1  -5   12.66    1.58                                                    
  -2   1  -5   13.86    1.93                                                    
   2  -1   7  164.15    7.43                                                    
   2  -1   7  163.09    6.75                                                    
  -2   1  -7  160.60    5.85                                                    
   2   1   7  161.85    7.31                                                    
   2   1   7  169.43    6.79                                                    
  -2   1  -7  170.29    7.41                                                    
  -2   1  -7  171.59    7.06                                                    
  -2  -1  -7  160.47    7.09                                                    
   2   1   9  172.75    8.26                                                    
  -2  -1  -9  181.35    7.30                                                    
   2  -1   9  187.65    6.72                                                    
  -2   1  -9  161.93    5.72                                                    
  -2   1  -9  170.39    7.79                                                    
  -2  -1  -9  181.16    7.95                                                    
   2  -1   9  173.12    8.50                                                    
   2  -1   9  179.03    7.90                                                    
  -2  -1 -11   93.64    4.70                                                    
   2  -1  11   85.03    5.30                                                    
   2   1  11   97.98    3.89                                                    
   2   1  11   96.55    5.13                                                    
  -2   1 -11   92.03    4.25                                                    
   2  -1  11   94.11    3.85                                                    
   2  -1  11   95.40    4.16                                                    
  -2   1 -11   86.68    4.09                                                    
  -2  -1 -11   91.45    5.76                                                    
   2   1  11   84.50    3.51                                                    
   2  -1  11   89.41    4.03                                                    
   2   1  11   89.13    6.01                                                    
   2  -1  11   93.26    4.09                                                    
  -2   1 -11   91.97    5.37                                                    
   2  -1  13   76.34    6.01                                                    
  -2  -1 -13   73.02    5.61                                                    
   2  -1  13   83.87    4.00                                                    
   2  -1  13   75.77    3.88                                                    
   2   1  13   74.81    3.53                                                    
  -2   1 -13   76.51    4.04                                                    
   2   1  13   78.31    3.55                                                    
   2  -1  13   80.79    3.65                                                    
   2   1  13   74.87    3.40                                                    
   2   1  13   78.87    3.70                                                    
   2  -1  13   72.43    3.79                                                    
  -2  -1 -13   88.98    6.08                                                    
   2   1  13   77.02    6.14                                                    
  -2   1 -13   80.74    5.04                                                    
   2   1  13   83.14    4.92                                                    
   2  -1  15   69.57    3.87                                                    
   2  -1  15   70.60    3.81                                                    
   2   1  15   66.06    3.54                                                    
   2   1  15   70.57    3.44                                                    
   2   1  15   67.11    3.42                                                    
   2  -1  15   71.70    3.64                                                    
   2   1  15   69.90    3.43                                                    
   2  -1  15   73.71    3.94                                                    
  -2   1 -15   65.35    3.99                                                    
   2  -1  17  154.67    6.42                                                    
   2  -1  17  150.16    6.57                                                    
   2  -1  17  156.44    6.76                                                    
   2   1  17  147.40    6.06                                                    
   2  -1  17  155.92    6.62                                                    
   2   1  17  157.73    6.43                                                    
  -2   1 -17  157.69    7.01                                                    
   2   1  17  171.96    6.42                                                    
   2   1  19   57.53    3.26                                                    
  -2   1 -19   55.64    3.70                                                    
   2  -1  19   54.14    3.26                                                    
   2  -1  19   58.59    3.41                                                    
   2   1  19   52.99    3.19                                                    
   2  -1  19   54.73    3.28                                                    
   2  -1  19   53.95    3.34                                                    
   2  -1  19   52.70    3.44                                                    
   2  -1  21   32.45    2.19                                                    
   2  -1  21   29.36    2.21                                                    
   2   1  21   32.51    2.59                                                    
   2   1  21   29.98    2.19                                                    
   2  -1  21   28.22    2.20                                                    
   2  -1  21   26.82    2.26                                                    
   2  -1  21   32.54    2.56                                                    
   2  -1  21   29.51    2.21                                                    
  -2  -1 -21   30.34    2.31                                                    
  -2   1 -21   29.06    2.42                                                    
   2  -1  23  116.30    4.66                                                    
   2   1  23  115.94    4.41                                                    
   2   1  23  107.68    4.58                                                    
   2   1  23  105.89    4.16                                                    
  -2   1 -23  108.43    4.59                                                    
  -2  -2  22   59.78    2.97                                                    
  -2  -2  22   56.53    3.08                                                    
  -2  -2  22   57.00    3.04                                                    
   2   2 -22   58.12    3.19                                                    
  -2   2  22   51.47    2.96                                                    
  -2   2  22   63.21    2.91                                                    
  -2  -2  22   56.65    3.01                                                    
  -2  -2  20    2.54    1.09                                                    
  -2  -2  20    3.93    1.30                                                    
   2  -2 -20    0.61    0.75                                                    
  -2  -2  20    1.65    1.15                                                    
  -2   2  20    0.99    0.75                                                    
  -2   2  20    2.31    0.89                                                    
   2   2 -20    0.71    1.09                                                    
  -2  -2  18   53.17    3.07                                                    
  -2  -2  18   51.58    3.44                                                    
  -2   2  18   53.83    3.07                                                    
  -2  -2  18   61.80    3.77                                                    
  -2  -2  18   54.00    3.47                                                    
  -2  -2  18   58.07    3.42                                                    
   2  -2 -18   57.67    3.31                                                    
   2   2 -18   59.34    3.83                                                    
  -2  -2  18   53.73    3.62                                                    
  -2   2  18   58.13    3.18                                                    
  -2  -2  16  367.42   12.52                                                    
  -2  -2  16  344.79   12.11                                                    
  -2   2  16  372.64   12.32                                                    
  -2  -2  16  371.50   12.92                                                    
  -2  -2  16  376.88   13.02                                                    
  -2   2  16  368.79   12.10                                                    
   2  -2 -16  367.40   12.52                                                    
   2  -2 -16  362.71   12.49                                                    
   2   2 -16  377.68   13.23                                                    
  -2  -2  16  380.95   13.11                                                    
  -2  -2  16  396.21   13.06                                                    
   2  -2 -14  535.07   16.89                                                    
  -2   2  14  519.91   19.28                                                    
  -2  -2  14  502.31   21.53                                                    
  -2   2  14  535.17   16.64                                                    
   2  -2 -14  547.09   16.99                                                    
  -2   2  14  522.34   16.32                                                    
  -2  -2  14  542.76   17.30                                                    
  -2  -2  14  529.61   17.25                                                    
  -2  -2  14  530.20   17.17                                                    
  -2  -2  14  523.75   16.52                                                    
   2   2 -12  595.36   18.29                                                    
   2  -2 -12  575.91   24.06                                                    
  -2  -2  12  543.91   22.18                                                    
  -2  -2  12  592.20   18.29                                                    
   2  -2 -12  592.46   17.91                                                    
   2  -2 -12  558.00   21.63                                                    
  -2   2  12  563.84   17.65                                                    
   2  -2 -12  579.43   18.28                                                    
  -2  -2  12  580.68   18.11                                                    
  -2  -2  12  563.93   17.68                                                    
  -2   2  12  597.84   22.37                                                    
  -2   2  12  595.34   20.78                                                    
  -2   2  10  601.21   21.50                                                    
  -2  -2  10  602.26   17.99                                                    
   2   2 -10  593.41   17.80                                                    
   2  -2 -10  621.75   17.92                                                    
   2   2 -10  626.46   21.35                                                    
  -2  -2  10  602.36   17.75                                                    
   2  -2 -10  622.43   21.52                                                    
   2  -2 -10  732.05   26.76                                                    
   2  -2 -10  488.80   17.02                                                    
  -2   2   8   76.79    5.13                                                    
  -2  -2   8   81.60    5.75                                                    
   2  -2  -8   78.69    3.89                                                    
   2   2  -8   71.31    3.84                                                    
   2   2  -8   82.86    4.84                                                    
  -2   2   8   84.84    5.17                                                    
   2  -2  -8   77.90    5.38                                                    
  -2   2   6  102.54    5.65                                                    
   2   2  -6  110.25    5.37                                                    
   2   2  -6  115.49    4.23                                                    
   2  -2  -6   98.75    5.78                                                    
  -2  -2   6  107.33    5.52                                                    
   2   2  -6  100.13    4.90                                                    
  -2  -2   6  104.27    6.24                                                    
   2  -2  -6  104.40    5.01                                                    
   2  -2  -6  116.70    5.98                                                    
   2   2  -6  108.55    4.22                                                    
  -2   2   6  114.34    5.75                                                    
  -2  -2   4 1967.30   45.59                                                    
  -2  -2   4 2094.12   47.00                                                    
   2   2  -4 1949.46   44.85                                                    
  -2   2   4 1877.55   43.16                                                    
   2  -2  -4 1919.11   46.06                                                    
   2   2  -4 2021.74   45.42                                                    
   2   2  -4 1910.77   44.37                                                    
   2  -2  -4 1951.21   46.27                                                    
  -2   2   4 1953.51   45.59                                                    
   2  -2  -4 1905.01   45.43                                                    
   2  -2  -2  877.36   26.13                                                    
   2  -2  -2  861.42   26.59                                                    
   2   2  -2  822.78   25.71                                                    
  -2   2   2  790.73   25.35                                                    
  -2  -2   2  883.93   25.92                                                    
   2   2  -2  834.05   26.25                                                    
   2  -2  -2  845.02   26.25                                                    
  -2   2   2  859.07   25.08                                                    
  -2   2   2  862.41   25.88                                                    
  -2  -2   2  865.27   25.88                                                    
   2   2  -2  842.41   26.00                                                    
   2   2   0 9648.05  255.09                                                    
  -2  -2   0 9810.74  255.45                                                    
  -2  -2   0 8618.32  255.30                                                    
   2  -2   0 9148.59  255.73                                                    
  -2   2   0 9610.69  255.26                                                    
   2   2   0 9606.63  255.21                                                    
   2   2   0 8651.01  254.95                                                    
  -2   2   0 9419.82  254.98                                                    
  -2  -2   0 9410.05  255.18                                                    
   2   2   0 8749.40  254.69                                                    
   2   2   0 8113.99  254.39                                                    
   2   2   2   77.60    3.58                                                    
  -2   2  -2   67.19    3.52                                                    
   2   2   2   65.54    3.47                                                    
  -2  -2  -2   69.41    4.03                                                    
   2  -2   2   66.69    4.02                                                    
   2   2   2   73.90    3.91                                                    
  -2  -2  -2   68.99    3.79                                                    
  -2  -2  -2   75.58    4.39                                                    
  -2   2  -2   69.50    3.25                                                    
  -2   2  -2   73.78    4.24                                                    
   2   2   4   45.02    3.11                                                    
  -2   2  -4   44.01    2.57                                                    
   2   2   4   34.63    1.50                                                    
   2   2   4   39.39    2.90                                                    
  -2  -2  -4   44.23    3.44                                                    
   2  -2   4   38.96    2.74                                                    
   2   2   4   38.90    2.61                                                    
  -2   2  -4   38.11    2.03                                                    
  -2  -2  -4   43.82    3.31                                                    
   2   2   4   43.47    2.16                                                    
   2  -2   4   40.91    3.16                                                    
   2  -2   4   38.36    2.96                                                    
   2  -2   4   49.99    2.87                                                    
   2  -2   4   47.47    3.31                                                    
  -2  -2  -4   42.95    3.03                                                    
   2  -2   6  668.94   22.49                                                    
  -2   2  -6  689.67   20.49                                                    
  -2  -2  -6  703.07   22.48                                                    
   2   2   6  724.50   22.03                                                    
  -2  -2  -6  759.87   23.23                                                    
  -2   2  -6  636.13   19.43                                                    
   2   2   6  700.40   22.16                                                    
  -2  -2  -6  642.30   21.80                                                    
   2  -2   6  711.58   22.76                                                    
   2   2   6  639.11   20.98                                                    
   2   2   8   29.08    2.52                                                    
  -2  -2  -8   35.00    3.17                                                    
  -2   2  -8   31.33    2.48                                                    
   2   2   8   38.78    3.15                                                    
   2   2   8   35.56    3.35                                                    
  -2   2  -8   38.60    3.19                                                    
  -2  -2  -8   32.63    3.59                                                    
  -2   2  -8   35.46    2.52                                                    
  -2   2 -10 2385.25   67.15                                                    
   2  -2  10 2480.82   71.26                                                    
   2  -2  10 2093.73   67.12                                                    
   2  -2  10 2420.16   67.24                                                    
   2   2  10 2419.75   71.00                                                    
  -2  -2 -10 2411.40   69.84                                                    
   2  -2  10 2426.82   67.19                                                    
   2  -2  10 2212.49   67.11                                                    
  -2   2 -10 2413.01   69.75                                                    
   2  -2  10 2443.17   67.24                                                    
  -2  -2 -10 2546.15   71.94                                                    
  -2  -2 -10 2550.82   75.02                                                    
   2   2  10 2314.90   66.34                                                    
  -2  -2 -12  457.61   19.56                                                    
   2  -2  12  461.01   14.52                                                    
   2   2  12  430.29   13.82                                                    
   2  -2  12  442.50   17.71                                                    
   2   2  12  458.17   18.42                                                    
  -2   2 -12  447.31   14.60                                                    
  -2  -2 -12  463.33   18.66                                                    
   2   2  12  458.39   16.73                                                    
  -2   2 -12  405.35   16.90                                                    
   2  -2  12  449.99   14.59                                                    
  -2   2 -12  431.26   17.50                                                    
  -2  -2 -12  461.97   14.60                                                    
   2  -2  12  471.33   14.55                                                    
   2  -2  12  451.96   14.61                                                    
   2   2  12  429.40   13.69                                                    
   2  -2  12  441.00   14.58                                                    
  -2   2 -14  272.44   12.79                                                    
   2  -2  14  283.89   10.25                                                    
   2   2  14  283.52    9.51                                                    
  -2  -2 -14  284.66   10.20                                                    
   2  -2  14  281.70    9.96                                                    
   2  -2  14  277.41    9.88                                                    
   2   2  14  287.21    9.60                                                    
  -2  -2 -14  282.45    9.95                                                    
   2  -2  14  280.68   10.31                                                    
   2   2  14  258.18   11.92                                                    
   2  -2  14  291.16   10.33                                                    
  -2   2 -14  292.62   10.42                                                    
   2  -2  14  293.80   10.34                                                    
   2  -2  16  128.97    5.55                                                    
   2  -2  16  126.53    5.75                                                    
   2   2  16  119.31    5.07                                                    
   2  -2  16  115.64    5.32                                                    
  -2  -2 -16  117.49    5.28                                                    
   2  -2  16  122.63    5.76                                                    
   2  -2  16  121.78    5.80                                                    
  -2   2 -16  120.59    5.82                                                    
   2   2  16  120.47    5.15                                                    
   2  -2  16  126.77    5.83                                                    
  -2  -2 -16  120.59    5.56                                                    
   2   2  18   65.26    3.42                                                    
   2  -2  18   58.92    3.55                                                    
   2  -2  18   59.69    3.81                                                    
  -2  -2 -18   62.87    3.59                                                    
  -2  -2 -18   58.18    3.24                                                    
   2  -2  18   62.79    3.89                                                    
   2  -2  18   67.51    3.86                                                    
   2  -2  18   65.56    3.68                                                    
  -2   2 -18   58.70    3.85                                                    
   2  -2  18   62.86    3.82                                                    
   2   2  18   52.15    3.04                                                    
   2  -2  20  286.42   10.07                                                    
   2  -2  20  259.06    9.63                                                    
   2   2  20  292.40    9.57                                                    
  -2   2 -20  278.57   10.19                                                    
   2  -2  20  279.61    9.96                                                    
  -2  -2 -20  251.31    8.82                                                    
  -2   2 -22  136.33    5.57                                                    
   2  -2  22  133.77    5.29                                                    
   2   2  22  140.48    5.48                                                    
   2  -2  22  136.84    5.19                                                    
   2   2  22  146.51    5.29                                                    
   2  -2  22  121.20    5.23                                                    
  -2  -2 -24  148.38    4.82                                                    
   2  -3 -23   18.36    1.10                                                    
  -2  -3  21  125.69    5.08                                                    
   2   3 -21  129.78    5.27                                                    
  -2   3  21  111.01    4.73                                                    
  -2  -3  21  121.23    5.10                                                    
  -2  -3  21  119.63    5.10                                                    
  -2   3  21  122.04    4.74                                                    
  -2  -3  21  122.17    5.06                                                    
  -2   3  19  128.59    5.10                                                    
  -2  -3  19  116.03    5.60                                                    
  -2  -3  19  118.23    5.60                                                    
   2  -3 -19  133.82    5.34                                                    
  -2  -3  19  124.49    5.51                                                    
  -2  -3  19  110.15    5.42                                                    
   2   3 -19  116.00    5.61                                                    
  -2   3  17   67.83    3.36                                                    
   2   3 -17   64.47    3.94                                                    
  -2  -3  17   59.01    3.57                                                    
  -2  -3  17   64.21    3.88                                                    
  -2  -3  17   55.98    3.16                                                    
  -2  -3  17   60.15    3.75                                                    
   2  -3 -17   62.03    3.60                                                    
  -2  -3  17   58.81    3.88                                                    
  -2  -3  17   59.80    3.84                                                    
  -2  -3  15   17.10    2.09                                                    
   2   3 -15   16.36    2.05                                                    
  -2   3  15   16.25    1.59                                                    
  -2  -3  15   21.10    2.27                                                    
  -2  -3  15   22.64    2.22                                                    
  -2  -3  15   21.96    2.28                                                    
  -2  -3  15   18.06    1.77                                                    
  -2  -3  15   19.09    2.13                                                    
  -2  -3  13   77.27    4.47                                                    
  -2  -3  13   67.87    3.95                                                    
  -2  -3  13   69.62    3.95                                                    
   2   3 -13   71.15    3.79                                                    
  -2  -3  13   77.81    4.09                                                    
  -2  -3  13   69.49    3.97                                                    
  -2  -3  13   66.80    3.77                                                    
   2  -3 -13   75.53    3.96                                                    
   2  -3 -11  137.83    5.68                                                    
   2  -3 -11  157.81   12.38                                                    
  -2  -3  11  134.51    5.79                                                    
  -2  -3  11  138.82    6.03                                                    
   2   3 -11  130.03    5.46                                                    
  -2  -3  11  138.04    9.43                                                    
  -2   3  11  145.08    8.94                                                    
   2   3 -11  151.37    8.77                                                    
   2  -3 -11  147.15    9.28                                                    
  -2  -3  11  142.07    9.97                                                    
  -2  -3  11  145.34    6.81                                                    
  -2  -3   9  880.34   26.39                                                    
   2  -3  -9  917.62   31.88                                                    
  -2  -3   9  914.07   31.03                                                    
  -2   3   9  934.09   30.93                                                    
  -2  -3   9  886.53   26.53                                                    
  -2   3   9  906.59   30.29                                                    
   2  -3  -9  844.71   26.70                                                    
  -2  -3   9  888.28   26.39                                                    
  -2  -3   9  879.98   32.33                                                    
   2   3  -7   29.95    2.98                                                    
   2  -3  -7   28.09    3.46                                                    
  -2   3   7   25.77    3.12                                                    
   2  -3  -7   32.32    3.63                                                    
  -2  -3   7   28.27    1.81                                                    
   2  -3  -7   28.23    2.53                                                    
  -2  -3   7   21.52    3.45                                                    
  -2   3   7   27.09    3.30                                                    
  -2  -3   7   20.84    1.76                                                    
   2  -3  -5  315.45   10.83                                                    
   2  -3  -5  333.04   11.40                                                    
   2  -3  -5  330.09    9.99                                                    
  -2  -3   5  312.08   11.41                                                    
  -2   3   5  306.35   10.38                                                    
   2   3  -5  313.98    9.67                                                    
  -2   3   5  313.43    6.76                                                    
  -2   3   5  330.17   10.07                                                    
   2   3  -3  307.00   10.24                                                    
  -2  -3   3  294.38   11.98                                                    
   2   3  -3  308.85   10.22                                                    
   2  -3  -3  307.19   12.91                                                    
   2   3  -3  328.72   12.06                                                    
  -2  -3   3  330.78   13.11                                                    
   2  -3  -3  310.97   12.23                                                    
  -2   3   3  316.07   10.70                                                    
  -2   3   3  341.21   11.98                                                    
   2   3  -1   75.45    3.18                                                    
   2   3  -1   81.34    4.85                                                    
  -2  -3   1   74.24    4.75                                                    
  -2   3   1   83.68    4.94                                                    
   2  -3  -1   76.07    4.83                                                    
   2  -3  -1   81.70    5.29                                                    
  -2  -3   1   89.64    5.34                                                    
   2  -3   1  498.45   17.77                                                    
  -2   3  -1  522.16   17.48                                                    
  -2  -3  -1  494.38   17.86                                                    
  -2  -3  -1  496.43   17.60                                                    
   2   3   1  496.16   15.91                                                    
   2  -3   1  493.63   17.58                                                    
   2   3   1  488.74   16.81                                                    
  -2  -3  -1  480.45   17.24                                                    
  -2   3  -1  501.59   16.88                                                    
   2  -3   3   94.59    6.02                                                    
   2  -3   3  111.29    6.24                                                    
  -2  -3  -3   98.99    6.00                                                    
   2  -3   3  107.50    6.05                                                    
   2   3   3  113.93    5.90                                                    
  -2  -3  -3   99.42    5.74                                                    
  -2  -3  -3  109.00    6.64                                                    
  -2   3  -3  102.10    4.98                                                    
  -2   3  -3  102.89    6.16                                                    
   2   3   3  104.47    5.18                                                    
  -2   3  -3   98.79    4.86                                                    
   2   3   5 1456.66   36.09                                                    
  -2  -3  -5 1460.33   37.50                                                    
   2  -3   5 1426.65   37.47                                                    
  -2   3  -5 1449.03   33.77                                                    
  -2  -3  -5 1390.10   37.36                                                    
  -2   3  -5 1440.40   34.16                                                    
  -2   3  -5 1246.42   32.49                                                    
  -2   3  -5 1459.22   37.93                                                    
   2  -3   5 1427.87   37.29                                                    
   2   3   7    8.44    1.95                                                    
  -2  -3  -7   11.06    2.25                                                    
   2  -3   7   10.32    2.34                                                    
   2  -3   7    9.11    1.17                                                    
  -2   3  -7    9.86    2.41                                                    
  -2   3  -7    9.11    1.55                                                    
   2  -3   7    6.68    1.93                                                    
  -2  -3  -7    8.66    2.31                                                    
  -2  -3  -7    8.74    2.11                                                    
  -2   3  -7    7.02    1.20                                                    
   2  -3   9  124.68    5.30                                                    
   2   3   9  134.70    7.38                                                    
  -2  -3  -9  124.26    8.66                                                    
   2  -3   9  127.84    5.02                                                    
  -2   3  -9  115.11    5.55                                                    
   2  -3   9  125.78    5.13                                                    
  -2  -3  -9  124.89    7.57                                                    
  -2   3  -9  125.76    5.03                                                    
  -2   3  -9  114.93    7.78                                                    
  -2  -3  -9  137.84    8.31                                                    
   2  -3   9  132.27    8.54                                                    
   2  -3   9  115.53    8.17                                                    
   2  -3   9  122.89    5.22                                                    
  -2   3  -9  120.76    6.73                                                    
   2   3   9  127.16    7.49                                                    
   2  -3  11   13.41    4.23                                                    
   2   3  11   11.13    2.49                                                    
   2  -3  11   10.04    1.61                                                    
   2  -3  11   10.58    2.52                                                    
  -2   3 -11   12.27    1.47                                                    
   2  -3  11   11.66    1.56                                                    
  -2  -3 -11    8.23    2.82                                                    
   2  -3  11    9.79    1.66                                                    
  -2   3 -11   13.48    2.37                                                    
   2  -3  11   11.92    1.58                                                    
   2  -3  11   11.59    1.56                                                    
  -2  -3 -13   14.43    1.79                                                    
  -2   3 -13   10.73    2.53                                                    
   2  -3  13   14.48    2.03                                                    
   2  -3  13   13.63    1.87                                                    
   2  -3  13   12.25    1.73                                                    
   2  -3  13   13.97    1.74                                                    
  -2   3 -13   13.38    1.67                                                    
   2   3  13   14.80    1.39                                                    
   2  -3  13   14.39    1.83                                                    
   2  -3  13   13.35    2.75                                                    
   2  -3  13   13.14    1.75                                                    
  -2  -3 -13   11.84    1.50                                                    
   2  -3  15  554.50   18.71                                                    
   2  -3  15  578.04   18.78                                                    
   2  -3  15  551.27   18.30                                                    
   2  -3  15  584.08   18.79                                                    
   2  -3  15  566.33   18.73                                                    
   2  -3  15  591.71   18.69                                                    
  -2  -3 -15  559.00   18.04                                                    
   2   3  15  596.28   17.83                                                    
   2  -3  17   63.02    3.88                                                    
   2  -3  17   67.22    4.01                                                    
   2   3  17   63.83    3.39                                                    
  -2  -3 -17   63.45    3.63                                                    
   2   3  17   63.60    3.79                                                    
   2  -3  17   73.72    4.16                                                    
   2  -3  17   62.50    3.59                                                    
   2  -3  17   60.57    3.74                                                    
   2  -3  17   61.65    3.86                                                    
  -2   3 -17   66.88    4.02                                                    
  -2   3 -19   50.08    3.19                                                    
  -2  -3 -19   45.81    2.76                                                    
   2  -3  19   42.87    3.03                                                    
   2  -3  19   43.25    2.96                                                    
   2   3  19   50.12    2.77                                                    
   2   3  19   48.26    3.04                                                    
   2  -3  19   45.31    2.82                                                    
   2  -3  19   50.27    3.23                                                    
   2  -3  19   47.35    3.14                                                    
   2  -3  19   50.93    3.25                                                    
   2   3  21    6.96    1.04                                                    
   2  -3  21    6.75    1.18                                                    
   2   3  21    5.85    1.05                                                    
  -2   3 -21    6.40    1.12                                                    
   2  -3  21    6.96    1.21                                                    
  -2  -3 -21    3.54    0.76                                                    
   2  -3  21    6.89    1.20                                                    
  -2  -3 -23    2.37    0.58                                                    
  -2   4  20    4.39    0.82                                                    
  -2  -4  20    3.86    0.98                                                    
   2   4 -20    4.45    1.02                                                    
  -2  -4  20    5.04    1.08                                                    
   2  -4 -20    3.63    0.92                                                    
   2  -4 -20    4.98    1.07                                                    
   2  -4 -18  148.35    6.14                                                    
  -2  -4  18  132.83    5.90                                                    
   2   4 -18  139.99    5.94                                                    
  -2   4  18  146.60    5.47                                                    
  -2  -4  18  141.02    6.10                                                    
  -2  -4  18  130.24    5.97                                                    
   2  -4 -18  136.22    5.84                                                    
  -2   4  16    0.47    0.77                                                    
  -2  -4  16    0.56    1.16                                                    
  -2  -4  16    1.12    1.15                                                    
  -2  -4  16    0.17    1.06                                                    
   2  -4 -16    0.85    1.22                                                    
  -2  -4  16    0.18    1.10                                                    
   2   4 -16    0.17    0.93                                                    
  -2  -4  16    0.37    1.05                                                    
  -2  -4  14   -0.17    1.02                                                    
  -2  -4  14   -0.93    1.21                                                    
  -2  -4  14   -0.58    1.26                                                    
  -2  -4  14    1.68    1.62                                                    
   2   4 -14   -0.84    0.97                                                    
   2  -4 -14    1.94    1.31                                                    
  -2  -4  14   -0.18    1.17                                                    
  -2   4  14    1.07    0.80                                                    
  -2  -4  12  104.81    6.50                                                    
  -2  -4  12   91.88    4.82                                                    
   2  -4 -12   85.74    4.58                                                    
  -2  -4  12   93.75    4.60                                                    
  -2  -4  12   97.35    4.78                                                    
   2   4 -10    0.41    1.32                                                    
  -2  -4  10    1.51    1.14                                                    
  -2  -4  10    3.63    2.16                                                    
  -2  -4  10    1.80    1.59                                                    
   2  -4 -10    2.57    1.81                                                    
   2  -4 -10    0.62    0.96                                                    
  -2  -4  10    1.15    0.94                                                    
  -2  -4  10    0.60    0.63                                                    
  -2  -4  10    2.73    1.03                                                    
  -2  -4  10    1.36    0.88                                                    
  -2  -4   8  651.26   19.98                                                    
  -2  -4   8  635.06   19.61                                                    
   2   4  -8  653.50   22.98                                                    
  -2  -4   8  661.28   27.18                                                    
  -2   4   8  686.54   24.61                                                    
  -2  -4   8  654.51   24.73                                                    
  -2  -4   8  676.54   20.04                                                    
   2  -4  -8  649.95   25.75                                                    
  -2  -4   8  623.74   19.54                                                    
   2  -4  -8  687.26   25.96                                                    
  -2  -4   8  641.73   19.92                                                    
   2  -4  -8  615.24   19.18                                                    
  -2  -4   6  249.07    8.87                                                    
  -2   4   6  277.40   12.63                                                    
   2  -4  -6  287.40    8.88                                                    
  -2  -4   6  238.45    8.72                                                    
  -2  -4   6  264.43    8.97                                                    
  -2  -4   6  243.80   12.09                                                    
  -2  -4   6  258.71    8.99                                                    
   2  -4  -6  274.23   11.41                                                    
  -2  -4   6  240.07   13.42                                                    
  -2   4   6  263.60   11.86                                                    
   2  -4  -6  238.39   12.93                                                    
  -2   4   4   22.30    3.17                                                    
   2  -4  -4   27.59    1.94                                                    
  -2  -4   4   24.06    3.21                                                    
   2  -4  -4   21.89    3.37                                                    
  -2  -4   4   26.34    1.95                                                    
  -2  -4   4   26.05    1.88                                                    
  -2  -4   4   25.81    3.62                                                    
   2   4  -4   25.71    1.89                                                    
  -2   4   4   35.27    2.41                                                    
   2  -4  -4   23.74    3.12                                                    
  -2   4   4   30.01    3.15                                                    
   2   4  -4   23.85    1.79                                                    
  -2   4   2   49.38    4.30                                                    
   2   4  -2   42.05    3.80                                                    
  -2   4   2   37.03    3.87                                                    
  -2   4   2   39.76    3.17                                                    
   2  -4  -2   35.87    2.11                                                    
  -2  -4   2   39.16    2.21                                                    
  -2   4   2   37.34    3.23                                                    
   2  -4  -2   40.17    2.45                                                    
   2   4  -2   33.16    2.77                                                    
  -2  -4   2   40.28    2.45                                                    
   2   4  -2   44.92    3.00                                                    
  -2  -4   2   48.06    4.54                                                    
  -2   4   0   34.74    3.51                                                    
  -2   4   0   31.48    2.78                                                    
  -2   4   0   28.21    2.94                                                    
   2   4   0   28.88    2.86                                                    
   2  -4   0   34.19    3.75                                                    
  -2   4   0   31.25    3.22                                                    
   2  -4   0   31.25    2.18                                                    
  -2  -4   0   31.94    2.23                                                    
   2   4   0   31.93    3.49                                                    
  -2   4   0   29.13    3.06                                                    
   2  -4   0   34.81    2.01                                                    
   2   4   0   32.49    2.24                                                    
   2   4   2 2079.37   60.88                                                    
  -2  -4  -2 2087.66   64.25                                                    
  -2   4  -2 2088.95   61.95                                                    
  -2  -4  -2 2110.56   63.82                                                    
  -2   4  -2 2159.71   61.68                                                    
   2  -4   2 2000.83   59.06                                                    
   2  -4   2 2128.82   59.43                                                    
  -2   4  -2 2135.37   61.06                                                    
  -2   4  -2 2039.62   61.57                                                    
  -2   4  -2 2098.29   63.22                                                    
  -2  -4  -2 2024.04   59.53                                                    
   2  -4   4 1816.00   56.47                                                    
  -2   4  -4 1814.82   52.89                                                    
   2  -4   4 1774.45   51.07                                                    
  -2  -4  -4 1773.94   57.25                                                    
   2   4   4 1837.40   52.03                                                    
  -2  -4  -4 1851.77   56.64                                                    
  -2   4  -4 1716.09   52.88                                                    
   2  -4   4 1762.02   51.34                                                    
  -2   4  -4 1805.93   53.44                                                    
  -2   4  -4 1791.93   56.32                                                    
  -2  -4  -4 1909.77   56.20                                                    
   2   4   4 1883.17   55.27                                                    
   2  -4   4 1735.09   51.37                                                    
   2   4   4 1787.00   53.86                                                    
   2   4   6   17.91    2.53                                                    
   2  -4   6   14.35    2.96                                                    
   2  -4   6   16.02    1.55                                                    
   2  -4   6   17.25    1.51                                                    
   2  -4   6   17.90    1.70                                                    
   2  -4   6   19.54    1.62                                                    
  -2   4  -6   14.17    3.08                                                    
  -2  -4  -6   16.47    3.34                                                    
  -2  -4  -6   18.15    3.09                                                    
  -2  -4  -6   17.87    3.26                                                    
   2   4   6   15.20    2.58                                                    
  -2   4  -6   12.98    1.96                                                    
   2  -4   6   18.83    1.60                                                    
   2  -4   6   17.09    3.18                                                    
  -2  -4  -6   18.24    1.55                                                    
  -2   4  -6   15.52    1.81                                                    
   2  -4   8   93.67    4.27                                                    
  -2  -4  -8   79.27    6.75                                                    
   2  -4   8   91.55    4.28                                                    
   2  -4   8   89.09    4.04                                                    
   2   4   8   80.38    6.09                                                    
   2  -4   8   84.49    4.16                                                    
   2   4   8   91.17    6.28                                                    
   2  -4   8   85.93    3.96                                                    
  -2  -4  -8   92.89    7.96                                                    
   2  -4   8   81.10    7.03                                                    
  -2   4  -8   94.90    7.43                                                    
  -2   4  -8   84.25    5.32                                                    
  -2  -4  -8   86.84    3.79                                                    
   2  -4  10   24.50    2.12                                                    
  -2   4 -10   27.29    2.04                                                    
   2  -4  10   28.07    2.37                                                    
   2  -4  10   24.63    2.16                                                    
  -2  -4 -10   28.80    2.37                                                    
   2   4  10   23.45    3.41                                                    
  -2  -4 -10   17.65    3.57                                                    
  -2  -4 -10   24.19    2.29                                                    
   2  -4  10   24.53    2.22                                                    
   2  -4  10   25.90    4.29                                                    
  -2   4 -10   22.98    3.27                                                    
   2  -4  12   69.13    4.74                                                    
  -2   4 -12   74.94    3.91                                                    
   2  -4  12   83.46    4.38                                                    
   2  -4  12   87.18    4.47                                                    
   2  -4  12   88.47    4.56                                                    
  -2  -4 -12   81.47    4.34                                                    
   2   4  12   81.11    3.57                                                    
   2  -4  12   76.00    4.35                                                    
   2  -4  12   76.16    5.07                                                    
   2  -4  14  494.44   15.95                                                    
  -2   4 -14  456.07   15.24                                                    
   2  -4  14  446.63   15.61                                                    
   2  -4  14  479.80   16.23                                                    
  -2  -4 -14  447.53   15.46                                                    
   2  -4  14  470.00   15.73                                                    
   2  -4  14  455.47   15.69                                                    
   2  -4  16   72.64    4.34                                                    
   2  -4  16   72.04    3.92                                                    
   2  -4  16   89.04    4.59                                                    
   2  -4  16   84.86    4.55                                                    
  -2   4 -16   79.03    4.15                                                    
  -2  -4 -16   83.29    4.31                                                    
   2  -4  16   81.16    4.50                                                    
  -2   4 -18  314.86   11.20                                                    
   2  -4  18  332.65   11.57                                                    
   2  -4  18  350.12   11.67                                                    
   2  -4  18  318.40   11.52                                                    
   2  -4  18  337.48   11.53                                                    
  -2   4 -20    0.64    0.73                                                    
  -2  -4 -20    2.30    0.84                                                    
   2  -4  20    0.58    0.81                                                    
   2  -4  20    0.12    0.82                                                    
  -2  -4 -20    1.19    0.88                                                    
  -2  -4 -22    1.16    0.58                                                    
   2  -5 -21    0.39    0.46                                                    
  -2  -5  19    6.07    1.20                                                    
  -2   5  19    8.63    1.02                                                    
   2  -5 -19    8.29    1.27                                                    
   2   5 -17  111.24    4.69                                                    
  -2  -5  17  116.50    5.13                                                    
  -2  -5  17  115.05    5.10                                                    
   2  -5 -17  119.58    5.12                                                    
  -2   5  17  109.21    4.43                                                    
   2  -5 -17  114.89    5.17                                                    
  -2  -5  15    2.17    1.27                                                    
   2  -5 -15    3.02    1.35                                                    
   2   5 -15    3.23    0.99                                                    
  -2  -5  15    4.06    1.26                                                    
   2  -5 -15    4.70    1.52                                                    
  -2   5  15    4.41    0.91                                                    
  -2  -5  15    3.57    1.35                                                    
   2  -5 -13  562.18   18.10                                                    
  -2  -5  13  544.34   17.84                                                    
   2   5 -13  539.69   17.34                                                    
   2  -5 -13  524.83   18.66                                                    
  -2  -5  13  565.87   17.76                                                    
  -2   5  13  536.64   17.05                                                    
   2  -5 -11    0.44    1.19                                                    
   2  -5 -11    1.55    0.86                                                    
   2  -5 -11    2.14    1.22                                                    
  -2  -5  11    0.87    1.17                                                    
   2   5 -11    0.26    0.68                                                    
  -2  -5  11    0.79    1.25                                                    
  -2  -5  11    1.03    1.04                                                    
  -2  -5  11    1.43    1.04                                                    
  -2  -5  11    0.34    1.04                                                    
   2  -5  -9  266.88    9.80                                                    
  -2  -5   9  245.11    9.58                                                    
  -2  -5   9  253.55    9.08                                                    
  -2  -5   9  250.70    9.58                                                    
  -2  -5   9  263.50    9.42                                                    
  -2  -5   9  246.65    9.43                                                    
   2  -5  -9  256.62    9.28                                                    
   2  -5  -9  263.47    9.61                                                    
   2  -5  -7  147.69    6.06                                                    
  -2  -5   7  142.47    5.85                                                    
  -2  -5   7  138.44    5.72                                                    
   2  -5  -7  128.52    5.84                                                    
   2  -5  -7  138.67    5.93                                                    
  -2  -5   7  128.07    5.41                                                    
  -2   5   7  136.08    8.78                                                    
   2  -5  -7  130.27    5.43                                                    
  -2  -5   7  146.16    6.01                                                    
  -2  -5   5  185.16   11.84                                                    
  -2   5   5  197.76   10.19                                                    
  -2  -5   5  191.26    7.47                                                    
  -2  -5   5  201.62    7.40                                                    
   2   5  -5  196.51   10.18                                                    
   2  -5  -5  188.80    7.32                                                    
  -2  -5   5  185.06    7.02                                                    
  -2   5   5  194.44   11.01                                                    
   2  -5  -5  205.19   12.20                                                    
  -2   5   3  803.48   26.37                                                    
  -2   5   3  873.38   29.94                                                    
  -2   5   3  799.58   29.70                                                    
   2  -5  -3  817.70   25.13                                                    
  -2  -5   3  834.02   24.80                                                    
  -2  -5   3  795.70   25.19                                                    
  -2   5   3  825.14   29.81                                                    
   2   5  -3  810.84   28.67                                                    
  -2   5   3  849.77   28.06                                                    
  -2  -5   1  365.91   12.50                                                    
  -2   5   1  398.91   15.38                                                    
  -2   5   1  410.36   15.11                                                    
  -2   5   1  409.86   16.71                                                    
   2   5  -1  383.00   14.91                                                    
   2  -5  -1  380.33   12.60                                                    
  -2   5   1  372.79   15.91                                                    
   2   5  -1  404.06   16.68                                                    
  -2  -5   1  397.15   13.32                                                    
   2   5  -1  398.64   14.66                                                    
  -2   5   1  437.31   17.53                                                    
   2  -5  -1  389.28   13.26                                                    
   2   5  -1  405.74   16.74                                                    
  -2  -5  -1  562.89   17.23                                                    
  -2   5  -1  540.57   20.75                                                    
   2  -5   1  561.49   17.46                                                    
   2   5   1  571.92   21.20                                                    
  -2   5  -1  572.81   21.27                                                    
   2  -5   1  550.63   17.96                                                    
   2   5   1  564.50   20.49                                                    
  -2   5  -1  558.58   19.27                                                    
  -2   5  -1  545.90   20.54                                                    
   2   5   1  562.70   20.44                                                    
  -2  -5  -1  559.60   18.25                                                    
  -2   5  -1  552.96   20.39                                                    
  -2   5  -3  155.17    9.49                                                    
   2  -5   3  159.21    6.43                                                    
   2   5   3  164.29    9.17                                                    
  -2   5  -3  151.42    7.65                                                    
   2  -5   3  152.52    6.21                                                    
  -2   5  -3  145.13    7.69                                                    
  -2   5  -3  157.60    8.09                                                    
  -2  -5  -3  167.85    6.68                                                    
   2   5   5  189.43    9.37                                                    
  -2   5  -5  180.02    8.84                                                    
  -2  -5  -5  184.39    7.37                                                    
   2  -5   5  203.29    7.52                                                    
  -2   5  -5  180.86   11.27                                                    
   2  -5   5  190.96    6.86                                                    
   2  -5   5  184.85    7.29                                                    
   2  -5   7  359.85   12.35                                                    
   2   5   7  342.48   15.11                                                    
   2  -5   7  345.40   11.96                                                    
  -2  -5  -7  360.22   12.27                                                    
  -2  -5  -7  365.67   12.09                                                    
   2  -5   7  359.83   11.87                                                    
   2  -5   9  534.79   17.56                                                    
   2  -5   9  514.03   17.26                                                    
   2  -5   9  542.84   17.47                                                    
  -2  -5  -9  576.87   17.69                                                    
  -2  -5  -9  532.97   17.43                                                    
  -2  -5  -9  571.92   17.78                                                    
  -2  -5  -9  517.79   16.66                                                    
   2  -5   9  494.77   16.86                                                    
   2  -5   9  555.52   17.68                                                    
  -2  -5 -11  477.75   16.49                                                    
   2  -5  11  491.97   16.33                                                    
   2  -5  11  502.40   16.51                                                    
   2  -5  11  494.14   16.48                                                    
   2  -5  11  497.23   17.02                                                    
  -2  -5 -11  518.67   16.53                                                    
   2  -5  11  492.64   16.55                                                    
  -2  -5 -11  486.44   16.00                                                    
   2   5  11  489.99   15.21                                                    
   2   5  13  647.10   19.89                                                    
   2  -5  13  660.98   21.15                                                    
  -2  -5 -13  641.08   21.03                                                    
   2  -5  13  658.36   22.84                                                    
  -2  -5 -13  655.76   20.27                                                    
   2  -5  15    0.76    1.07                                                    
  -2  -5 -15    0.93    1.21                                                    
   2  -5  15   -0.34    1.13                                                    
  -2  -5 -15    1.15    1.18                                                    
   2   5  15    0.60    0.67                                                    
   2  -5  15    2.20    1.12                                                    
  -2  -5 -17   25.29    2.13                                                    
  -2  -5 -17   26.78    2.24                                                    
   2  -5  17   20.88    2.06                                                    
   2   5  17   20.53    1.54                                                    
   2  -5  17   28.89    2.30                                                    
   2  -5  17   24.84    2.12                                                    
   2  -5  17   22.71    2.05                                                    
  -2  -5 -19  261.67    8.93                                                    
  -2  -5 -19  293.76    9.28                                                    
   2  -5  19  261.89    9.09                                                    
   2   5  19  268.48    8.59                                                    
   2  -5  19  285.30    9.21                                                    
  -2  -5 -21   11.80    0.93                                                    
   2  -6 -18   -0.24    0.68                                                    
   2  -6 -18    1.05    0.72                                                    
   2  -6 -16    9.90    1.41                                                    
  -2  -6  16   12.96    1.48                                                    
   2  -6 -16   10.07    1.38                                                    
  -2   6  16   13.03    1.10                                                    
   2  -6 -14   21.52    2.29                                                    
  -2  -6  14   19.85    1.90                                                    
  -2  -6  14   22.07    2.40                                                    
   2  -6 -14   17.43    1.98                                                    
  -2   6  14   21.37    1.56                                                    
   2  -6 -12    0.25    1.53                                                    
  -2  -6  12    0.32    1.83                                                    
   2  -6 -12   -0.34    1.05                                                    
  -2   6  12    0.51    0.67                                                    
   2  -6 -12    0.20    0.72                                                    
  -2  -6  12    1.34    1.05                                                    
  -2  -6  10   69.35    3.97                                                    
  -2  -6  10   72.47    4.21                                                    
   2  -6 -10   68.86    3.63                                                    
   2  -6 -10   64.90    4.14                                                    
  -2  -6  10   71.38    3.82                                                    
  -2  -6   8   63.18    3.82                                                    
  -2  -6   8   61.97    3.64                                                    
   2  -6  -8   67.01    3.98                                                    
   2  -6  -8   72.91    4.19                                                    
   2  -6  -8   69.73    3.90                                                    
  -2  -6   8   62.63    3.66                                                    
  -2  -6   8   64.27    3.68                                                    
  -2  -6   6   73.29    3.68                                                    
   2  -6  -6   81.93    4.23                                                    
  -2  -6   6   76.43    3.94                                                    
   2  -6  -6   76.95    4.16                                                    
  -2  -6   6   79.85    4.25                                                    
   2  -6  -4   23.09    2.05                                                    
   2  -6  -4   27.01    2.56                                                    
  -2  -6   4   27.06    2.60                                                    
   2  -6  -4   25.28    2.37                                                    
  -2  -6   4   30.23    2.39                                                    
  -2  -6   4   29.35    2.26                                                    
  -2  -6   4   28.99    2.37                                                    
  -2  -6   2   38.65    3.01                                                    
  -2  -6   2   32.91    2.41                                                    
   2  -6  -2   30.14    2.73                                                    
   2  -6  -2   33.58    2.66                                                    
  -2  -6   2   31.89    2.03                                                    
   2  -6   0   90.60    4.81                                                    
   2  -6   0   80.77    4.33                                                    
  -2  -6   0   82.56    4.03                                                    
  -2  -6   0   79.24    3.75                                                    
  -2  -6   0   96.60    5.13                                                    
  -2  -6   0   79.77    4.34                                                    
   2  -6   0   79.78    4.09                                                    
  -2  -6  -2  122.36    6.27                                                    
   2  -6   2  135.39    5.84                                                    
   2  -6   2  138.58    5.50                                                    
  -2  -6  -2  137.25    5.63                                                    
  -2  -6  -2  144.88    6.32                                                    
   2  -6   2  130.64    5.79                                                    
   2  -6   2  129.11    6.18                                                    
  -2  -6  -2  144.00    5.69                                                    
   2  -6   4  245.50    9.88                                                    
   2  -6   4  268.83    9.20                                                    
   2  -6   4  292.25   10.17                                                    
  -2  -6  -4  286.42   10.61                                                    
  -2  -6  -4  278.48    9.77                                                    
  -2  -6  -4  275.30    9.85                                                    
  -2  -6  -4  267.17    9.66                                                    
  -2  -6  -6  126.03    5.63                                                    
  -2  -6  -6  121.70    5.62                                                    
   2  -6   6  111.52    4.64                                                    
   2  -6   6  122.82    5.02                                                    
  -2  -6  -6  123.07    6.04                                                    
   2  -6   6  132.59    5.83                                                    
  -2  -6  -6  128.22    5.56                                                    
  -2  -6  -6  119.35    5.49                                                    
  -2  -6  -8   15.77    2.04                                                    
  -2  -6  -8   19.30    1.82                                                    
   2  -6   8   17.18    1.38                                                    
   2  -6   8   16.68    2.09                                                    
  -2  -6  -8   19.37    2.14                                                    
   2  -6   8   17.08    1.79                                                    
  -2  -6 -10   21.11    2.30                                                    
  -2  -6 -10   23.89    2.20                                                    
   2  -6  10   19.18    2.16                                                    
   2  -6  10   20.76    2.14                                                    
   2  -6  10   21.83    2.34                                                    
   2   6  10   18.59    1.40                                                    
  -2  -6 -10   18.43    2.19                                                    
   2   6  12   14.04    1.23                                                    
  -2  -6 -12    8.69    2.79                                                    
   2  -6  12   14.52    1.74                                                    
  -2  -6 -12   13.25    1.76                                                    
   2  -6  12   13.12    1.68                                                    
  -2  -6 -12   11.85    1.47                                                    
   2  -6  12    9.55    2.28                                                    
   2  -6  14   25.83    2.40                                                    
   2   6  14   19.74    1.43                                                    
  -2  -6 -14   22.47    2.27                                                    
  -2  -6 -14   26.70    2.28                                                    
   2  -6  16   12.31    1.43                                                    
  -2  -6 -16   11.99    1.43                                                    
  -2  -6 -16   14.76    1.53                                                    
   2   6  16    9.57    0.93                                                    
  -2  -6 -18    7.82    0.98                                                    
  -2  -6 -18    9.84    1.04                                                    
   2  -7 -17    5.10    0.59                                                    
   2  -7 -15   17.28    1.44                                                    
  -2  -7  15   16.05    1.27                                                    
   2  -7 -15   15.68    1.33                                                    
   2  -7 -13   62.70    3.41                                                    
  -2   7  13   62.85    2.61                                                    
   2  -7 -13   60.19    3.12                                                    
  -2  -7  11   79.52    4.69                                                    
   2  -7 -11   72.02    3.68                                                    
  -2   7  11   72.10    3.00                                                    
   2  -7 -11   68.33    3.12                                                    
   2  -7 -11   79.92    4.63                                                    
   2  -7  -9  453.81   14.29                                                    
   2  -7  -9  426.25   14.48                                                    
  -2  -7   9  441.03   14.80                                                    
   2  -7  -9  448.89   14.90                                                    
   2  -7  -7   65.05    3.73                                                    
  -2  -7   7   67.17    3.76                                                    
  -2  -7   5  206.24    8.42                                                    
  -2  -7   5  224.21    8.28                                                    
   2  -7  -5  216.21    8.19                                                    
  -2  -7   5  216.36    7.83                                                    
   2  -7  -5  206.87    8.54                                                    
  -2  -7   3   54.91    3.21                                                    
   2  -7  -3   57.56    3.67                                                    
  -2  -7   3   49.68    3.51                                                    
   2  -7  -1  101.76    5.01                                                    
  -2  -7   1   96.77    4.57                                                    
  -2  -7   1  102.66    5.53                                                    
  -2  -7   1  103.70    5.02                                                    
  -2  -7  -1  405.93   13.09                                                    
   2  -7   1  393.66   13.65                                                    
  -2  -7  -1  409.07   14.13                                                    
   2  -7   1  435.70   13.78                                                    
  -2  -7  -1  378.30   14.56                                                    
   2  -7   1  416.21   13.27                                                    
  -2  -7  -3   14.55    1.57                                                    
   2  -7   3   15.30    1.97                                                    
   2  -7   3    9.63    1.25                                                    
  -2  -7  -3   14.33    2.06                                                    
  -2  -7  -3   14.95    2.08                                                    
   2  -7   3   10.65    1.52                                                    
   2  -7   5  615.73   19.39                                                    
   2  -7   5  583.83   18.05                                                    
  -2  -7  -5  630.53   18.96                                                    
   2  -7   5  603.02   18.57                                                    
  -2  -7  -5  598.64   20.15                                                    
  -2  -7  -5  583.61   19.28                                                    
   2  -7   7    1.46    0.68                                                    
  -2  -7  -7    1.17    1.02                                                    
  -2  -7  -7    0.56    1.21                                                    
  -2  -7  -7    0.97    1.09                                                    
   2  -7   7    0.67    1.05                                                    
  -2  -7  -7    0.55    0.88                                                    
  -2  -7  -9  276.80    9.74                                                    
   2  -7   9  264.88    9.99                                                    
   2  -7  11   21.23    2.63                                                    
  -2  -7 -11   25.18    1.88                                                    
   2  -7  13   -0.70    0.96                                                    
  -2  -7 -13    0.40    0.48                                                    
  -2  -7 -13    0.65    0.83                                                    
  -2  -7 -13    1.21    1.05                                                    
  -2  -7 -15  361.41   11.66                                                    
   2  -7  15  383.36   11.76                                                    
  -2  -7 -15  382.77   11.67                                                    
  -2  -7 -17   81.35    2.87                                                    
   2  -8 -12   54.79    2.44                                                    
   2  -8 -10   89.17    3.22                                                    
   2  -8 -10   95.84    4.82                                                    
   2  -8  -8   11.11    1.43                                                    
   2  -8  -6   49.60    2.85                                                    
  -2  -8   4  139.92    5.26                                                    
   2  -8  -4  141.62    5.99                                                    
   2  -8  -2   48.59    2.64                                                    
   2  -8  -2   53.14    3.11                                                    
  -2  -8   2   47.99    2.82                                                    
  -2  -8   0  196.70    7.35                                                    
   2  -8   0  190.18    6.65                                                    
   2  -8   0  189.53    7.14                                                    
  -2  -8  -2    5.59    1.43                                                    
   2  -8   2    8.28    1.21                                                    
  -2  -8  -4   -0.88    1.46                                                    
  -2  -8  -6  173.08    6.87                                                    
   2  -8   6  176.98    6.59                                                    
  -2  -8  -8   26.16    1.92                                                    
   2  -8   8   29.72    2.19                                                    
  -2  -8 -10   23.46    1.45                                                    
   2  -8  10   22.67    2.36                                                    
   2  -9  -5   15.54    1.04                                                    
   2  -9  -3   97.32    3.75                                                    
   2  -9  -1   58.15    2.48                                                    
  -2  -9   1   55.36    2.35                                                    
   2  -9   1   78.42    3.00                                                    
  -2  -9  -1   84.53    3.30                                                    
  -2  -9  -3   50.49    2.58                                                    
  -2  -9  -5   29.49    1.69                                                    
  -2  -9  -7   37.34    1.59                                                    
  -3   0  23    0.38    0.58                                                    
   3   0 -23   -0.11    0.70                                                    
  -3   0  23    0.69    0.69                                                    
   3   0 -21    1.11    1.03                                                    
  -3   0  21   -0.12    0.80                                                    
   3   0 -19   -0.19    1.09                                                    
  -3   0  19    0.69    1.07                                                    
  -3   0  19    0.47    0.85                                                    
  -3   0  19   -0.13    0.80                                                    
  -3   0  17    0.51    1.12                                                    
  -3   0  17   -0.43    0.88                                                    
   3   0 -17   -0.21    1.39                                                    
   3   0 -17   -0.19    1.09                                                    
  -3   0  17    0.16    1.00                                                    
  -3   0  17    1.02    0.84                                                    
  -3   0  17    0.14    0.90                                                    
  -3   0  15    0.61    0.94                                                    
  -3   0  15    0.21    0.67                                                    
   3   0 -15    0.19    1.10                                                    
  -3   0  15    0.40    0.86                                                    
   3   0 -13   -0.16    0.93                                                    
  -3   0  13    0.36    0.83                                                    
  -3   0  13   -0.64    0.77                                                    
  -3   0  13   -0.12    0.72                                                    
  -3   0  11    0.37    0.59                                                    
  -3   0  11    0.70    0.84                                                    
  -3   0  11    0.21    0.72                                                    
   3   0 -11   -0.36    1.25                                                    
   3   0 -11   -0.17    0.73                                                    
   3   0 -11    1.00    0.93                                                    
  -3   0   9    0.69    0.78                                                    
   3   0  -9    1.61    1.28                                                    
  -3   0   9    0.62    0.68                                                    
   3   0  -9   -0.41    0.68                                                    
   3   0  -7    0.82    1.12                                                    
  -3   0   7    0.22    0.69                                                    
   3   0  -7    0.14    0.70                                                    
   3   0  -7    0.09    0.54                                                    
  -3   0   7    0.71    0.94                                                    
  -3   0   5    0.12    0.77                                                    
   3   0  -5    0.42    0.71                                                    
  -3   0   5    0.18    0.30                                                    
   3   0  -5    0.63    1.06                                                    
   3   0  -3    0.17    0.69                                                    
  -3   0   3   -0.08    0.58                                                    
  -3   0   3   -0.23    0.69                                                    
   3   0  -3    0.22    0.53                                                    
  -3   0   3   -0.09    0.63                                                    
  -3   0   1   -0.06    0.44                                                    
  -3   0   1    0.06    0.44                                                    
   3   0  -1    0.23    0.51                                                    
  -3   0   1   -0.02    0.19                                                    
  -3   0   1   -0.05    0.41                                                    
  -3   0   1    0.05    0.51                                                    
   3   0  -1    0.13    0.40                                                    
   3   0   1    0.29    0.49                                                    
  -3   0  -1    0.21    0.47                                                    
  -3   0  -1    0.31    0.27                                                    
   3   0   1    0.06    0.49                                                    
   3   0   1    0.51    0.54                                                    
  -3   0  -1    0.37    0.49                                                    
   3   0   3   -0.45    0.66                                                    
   3   0   3    0.54    0.74                                                    
   3   0   3    0.39    0.61                                                    
   3   0   3    0.07    0.51                                                    
  -3   0  -3    0.15    0.58                                                    
  -3   0  -3    0.42    0.61                                                    
   3   0   3    0.40    0.46                                                    
   3   0   3    0.71    0.66                                                    
  -3   0  -5    0.11    0.66                                                    
   3   0   5   -0.11    0.83                                                    
   3   0   5    0.82    1.01                                                    
  -3   0  -5    0.13    0.89                                                    
  -3   0  -5    0.40    0.74                                                    
   3   0   5   -0.13    0.75                                                    
  -3   0  -7    0.79    0.92                                                    
   3   0   7    0.55    0.49                                                    
   3   0   7    0.23    1.03                                                    
  -3   0  -7    1.13    0.71                                                    
  -3   0  -9    0.63    0.63                                                    
   3   0   9    0.25    0.52                                                    
   3   0   9   -0.58    1.08                                                    
  -3   0  -9    0.29    0.76                                                    
   3   0   9   -0.31    0.64                                                    
  -3   0 -11    0.14    0.59                                                    
  -3   0 -11   -0.25    0.80                                                    
   3   0  11    0.58    0.53                                                    
   3   0  11    0.36    0.67                                                    
   3   0  11    0.36    1.01                                                    
   3   0  11   -0.21    0.78                                                    
  -3   0 -11    0.65    0.52                                                    
   3   0  11    0.41    0.76                                                    
   3   0  11   -0.15    0.48                                                    
  -3   0 -13    0.93    1.05                                                    
   3   0  13   -0.10    0.66                                                    
   3   0  13    0.37    0.82                                                    
   3   0  13   -0.44    1.02                                                    
   3   0  13    1.26    0.88                                                    
   3   0  13   -0.20    0.63                                                    
  -3   0 -13   -0.45    0.96                                                    
   3   0  15    0.43    0.78                                                    
   3   0  15   -0.26    0.77                                                    
   3   0  15   -0.14    0.89                                                    
  -3   0 -15    0.18    1.02                                                    
   3   0  15    0.15    0.90                                                    
   3   0  17    0.75    0.93                                                    
   3   0  17    0.15    0.81                                                    
   3   0  17    1.04    0.96                                                    
   3   0  17   -0.31    0.99                                                    
  -3   0 -17   -0.78    1.27                                                    
  -3   0 -19    0.19    1.07                                                    
   3   0  19    0.14    0.86                                                    
   3   0  19   -0.61    1.07                                                    
   3   0  19   -0.33    0.91                                                    
   3   0  19   -0.59    0.85                                                    
   3   0  21   -0.54    0.74                                                    
  -3   0 -21    0.32    0.99                                                    
   3   0  21    0.68    0.92                                                    
   3   0  21    0.17    1.04                                                    
   3   0  21   -0.18    0.60                                                    
   3   0  23   -0.19    0.71                                                    
   3   0  23    0.08    0.56                                                    
  -3   0 -23    0.11    0.68                                                    
   3   0  23   -0.12    0.78                                                    
  -3   1  22    1.35    0.74                                                    
  -3   1  22    1.43    0.75                                                    
  -3  -1  22   -0.13    0.79                                                    
  -3  -1  22    0.58    0.84                                                    
  -3  -1  22    0.28    0.68                                                    
   3   1 -22    0.14    0.84                                                    
  -3  -1  22    0.24    0.73                                                    
  -3  -1  20  333.00   11.79                                                    
  -3   1  20  353.36   11.67                                                    
  -3  -1  20  351.48   11.65                                                    
   3   1 -20  355.25   12.49                                                    
   3  -1 -20  358.64   12.12                                                    
  -3  -1  20  351.13   12.22                                                    
  -3  -1  20  357.88   11.95                                                    
  -3   1  20  349.64   11.93                                                    
  -3  -1  18  176.02    7.02                                                    
  -3  -1  18  151.85    6.59                                                    
  -3   1  18  155.15    6.61                                                    
   3   1 -18  159.71    7.13                                                    
   3  -1 -18  160.49    6.80                                                    
  -3   1  18  168.24    6.34                                                    
  -3  -1  18  152.72    6.77                                                    
  -3   1  18  156.91    6.31                                                    
  -3  -1  18  160.32    6.72                                                    
  -3  -1  18  158.89    6.29                                                    
  -3  -1  16  245.29    8.76                                                    
   3  -1 -16  244.35    9.75                                                    
  -3  -1  16  270.07    9.60                                                    
   3  -1 -16  254.84    8.91                                                    
   3  -1 -16  257.02    9.45                                                    
  -3  -1  16  237.26    9.29                                                    
   3   1 -16  238.22    9.80                                                    
  -3   1  16  268.66    9.37                                                    
  -3   1  16  257.52    8.76                                                    
  -3  -1  14  154.00    9.01                                                    
  -3  -1  14  152.43    6.14                                                    
  -3  -1  14  143.25    5.48                                                    
   3  -1 -14  144.49    6.03                                                    
  -3   1  14  149.69    5.50                                                    
   3   1 -14  156.65    6.51                                                    
   3  -1 -14  146.52    6.36                                                    
  -3   1  14  147.67    5.56                                                    
  -3  -1  12  215.80    7.54                                                    
  -3  -1  12  228.53   10.02                                                    
   3  -1 -12  238.44   10.14                                                    
  -3   1  12  242.89    9.65                                                    
   3  -1 -12  230.56    8.46                                                    
  -3  -1  12  224.43    8.17                                                    
  -3  -1  12  242.93    8.35                                                    
  -3   1  12  232.57    7.64                                                    
   3   1 -12  233.83    8.50                                                    
   3  -1 -12  241.94   11.42                                                    
  -3   1  12  247.62   11.38                                                    
   3   1 -12  236.11   11.39                                                    
   3  -1 -10 1124.10   34.41                                                    
   3  -1 -10 1109.95   35.92                                                    
  -3  -1  10 1107.33   32.29                                                    
   3  -1 -10 1095.70   32.36                                                    
   3   1 -10 1166.34   35.97                                                    
   3   1 -10 1085.72   32.07                                                    
   3   1 -10 1082.97   32.37                                                    
  -3   1  10 1138.99   34.16                                                    
  -3  -1  10 1090.35   32.14                                                    
  -3   1  10 1128.71   35.52                                                    
  -3  -1  10 1087.72   33.90                                                    
  -3   1   8   93.86    4.00                                                    
   3  -1  -8  108.50    5.31                                                    
   3  -1  -8  117.49    6.75                                                    
  -3  -1   8  103.73    4.85                                                    
   3  -1  -8   98.94    4.93                                                    
  -3  -1   8  102.55    4.30                                                    
  -3   1   8  103.91    5.73                                                    
  -3   1   6 2298.27   60.58                                                    
   3  -1  -6 2126.61   60.48                                                    
   3   1  -6 2217.40   60.23                                                    
  -3   1   6 2179.62   59.28                                                    
   3   1  -6 2112.22   59.36                                                    
   3  -1  -6 2276.75   59.06                                                    
   3  -1  -4  888.32   26.46                                                    
  -3  -1   4  827.07   25.23                                                    
  -3   1   4  876.79   25.37                                                    
   3  -1  -4  887.06   26.18                                                    
  -3   1   4  899.91   26.64                                                    
   3   1  -4  898.26   26.34                                                    
  -3   1   4  925.59   26.65                                                    
   3  -1  -2   10.57    1.09                                                    
   3  -1  -2   11.59    1.42                                                    
  -3  -1   2    9.40    0.83                                                    
  -3   1   2    9.61    0.94                                                    
  -3  -1   2    9.97    0.91                                                    
  -3   1   2    9.37    1.16                                                    
  -3  -1   2    9.50    0.85                                                    
   3   1  -2   11.21    0.77                                                    
   3   1  -2    9.65    0.80                                                    
  -3   1   2    8.97    1.07                                                    
  -3   1   2   11.66    1.26                                                    
  -3  -1   2   14.37    1.21                                                    
   3   1  -2   10.31    1.28                                                    
   3  -1  -2    9.56    1.14                                                    
  -3   1   0  263.49    8.89                                                    
   3   1   0  266.35    8.29                                                    
   3  -1   0  260.17    8.88                                                    
   3   1   0  271.20    8.34                                                    
   3  -1   0  265.21    8.95                                                    
   3   1   0  265.60    8.98                                                    
   3   1   0  267.35    8.40                                                    
   3   1   0  261.71    8.06                                                    
   3  -1   0  258.37    9.11                                                    
   3   1   0  286.85    8.26                                                    
  -3  -1   0  261.03    8.09                                                    
  -3  -1   0  267.57    8.58                                                    
  -3   1   0  266.89    8.70                                                    
   3   1   0  269.04    8.50                                                    
  -3  -1   0  281.98    8.97                                                    
  -3  -1   0  259.44    8.45                                                    
  -3   1   0  253.64    8.79                                                    
  -3   1  -2  751.81   22.32                                                    
  -3   1  -2  700.63   21.78                                                    
   3   1   2  770.83   22.17                                                    
  -3  -1  -2  758.20   22.52                                                    
  -3   1  -2  768.28   22.49                                                    
   3   1   2  781.60   22.06                                                    
  -3  -1  -2  698.36   21.39                                                    
  -3   1  -2  740.38   22.06                                                    
   3  -1   2  734.56   21.18                                                    
  -3  -1  -2  714.60   22.18                                                    
  -3   1  -2  703.04   21.04                                                    
   3  -1   2  762.88   22.35                                                    
   3   1   2  754.50   21.38                                                    
  -3  -1  -2  766.86   21.62                                                    
  -3   1  -2  760.00   22.22                                                    
  -3  -1  -2  749.05   22.07                                                    
  -3  -1  -2  767.83   21.62                                                    
   3   1   2  738.06   22.12                                                    
  -3   1  -2  766.90   22.49                                                    
   3  -1   2  778.16   22.39                                                    
  -3  -1  -4 2951.12   75.02                                                    
   3   1   4 2982.19   74.85                                                    
   3   1   4 3089.36   74.60                                                    
  -3   1  -4 2974.25   74.45                                                    
   3  -1   4 2968.74   74.43                                                    
   3  -1   4 3006.97   74.44                                                    
  -3  -1  -4 2966.53   73.74                                                    
   3  -1   4 3067.23   74.38                                                    
  -3  -1  -4 3025.69   74.58                                                    
  -3   1  -4 2960.00   73.93                                                    
  -3   1  -4 2974.89   74.95                                                    
   3   1   4 2965.06   72.93                                                    
  -3  -1  -4 2980.39   74.97                                                    
  -3   1  -4 2902.27   74.37                                                    
  -3   1  -4 2825.48   73.68                                                    
  -3  -1  -6    3.13    1.00                                                    
   3  -1   6    4.32    1.29                                                    
   3   1   6    1.98    0.40                                                    
  -3   1  -6    4.89    1.33                                                    
  -3   1  -6    4.37    0.79                                                    
  -3  -1  -6    4.25    1.26                                                    
  -3   1  -6    3.45    1.06                                                    
   3   1   6    3.24    1.01                                                    
   3   1   6    3.02    1.23                                                    
  -3  -1  -6    2.73    0.51                                                    
  -3  -1  -6    4.00    1.08                                                    
   3  -1   6    4.50    1.27                                                    
  -3   1  -6    3.59    1.00                                                    
  -3   1  -8 1398.96   42.12                                                    
   3   1   8 1525.10   44.45                                                    
   3   1   8 1481.54   43.10                                                    
   3  -1   8 1407.25   44.50                                                    
  -3  -1  -8 1489.06   43.20                                                    
   3  -1   8 1400.61   43.43                                                    
   3  -1   8 1454.16   43.39                                                    
  -3  -1  -8 1476.37   43.74                                                    
   3   1  10  263.79    9.90                                                    
  -3   1 -10  264.57    8.69                                                    
  -3  -1 -10  256.74    9.85                                                    
   3  -1  10  267.61    8.63                                                    
  -3   1 -10  267.92   10.44                                                    
   3  -1  10  264.64    8.58                                                    
   3   1  10  259.13    7.96                                                    
  -3  -1 -10  264.21   10.69                                                    
   3  -1  10  233.45    8.82                                                    
   3  -1  10  277.85   10.35                                                    
  -3   1 -10  239.37    8.20                                                    
  -3  -1 -10  271.10   10.82                                                    
   3  -1  10  272.63   11.74                                                    
   3  -1  10  259.53    8.58                                                    
   3   1  10  262.42   11.33                                                    
   3  -1  10  267.42    8.41                                                    
   3  -1  12  786.58   24.18                                                    
   3   1  12  813.57   23.82                                                    
   3   1  12  812.86   23.80                                                    
   3  -1  12  848.52   28.58                                                    
   3   1  12  803.90   28.24                                                    
   3  -1  12  806.95   23.96                                                    
  -3   1 -12  807.77   24.43                                                    
   3  -1  12  748.66   25.79                                                    
  -3  -1 -12  834.24   27.37                                                    
   3   1  12  774.23   23.87                                                    
   3  -1  12  816.09   24.30                                                    
   3  -1  12  815.00   24.31                                                    
  -3   1 -12  801.47   26.14                                                    
  -3  -1 -12  854.29   27.72                                                    
   3   1  12  833.09   26.02                                                    
  -3  -1 -12  758.93   25.11                                                    
   3   1  12  767.26   23.53                                                    
   3   1  14   13.85    1.53                                                    
   3   1  14   13.03    1.46                                                    
   3  -1  14   15.54    1.83                                                    
   3  -1  14   14.47    1.57                                                    
   3  -1  14   16.25    1.80                                                    
  -3  -1 -14   14.09    2.72                                                    
  -3   1 -14   16.83    1.90                                                    
   3   1  14   13.28    1.45                                                    
   3   1  14   12.90    2.03                                                    
   3  -1  14   15.57    1.78                                                    
   3   1  14   13.32    1.39                                                    
  -3  -1 -14   11.34    2.45                                                    
  -3  -1 -14   14.25    1.78                                                    
  -3   1 -16  227.66    8.96                                                    
   3   1  16  220.00    8.03                                                    
   3  -1  16  220.41    8.54                                                    
   3  -1  16  218.87    8.62                                                    
   3   1  16  214.05    8.05                                                    
   3  -1  16  226.99    8.36                                                    
   3   1  16  222.01    8.24                                                    
   3   1  18  171.38    6.81                                                    
   3   1  18  163.95    6.73                                                    
  -3   1 -18  152.15    7.30                                                    
   3  -1  18  175.08    7.03                                                    
   3  -1  18  168.64    7.25                                                    
   3  -1  18  172.19    6.84                                                    
   3  -1  18  171.88    7.07                                                    
   3  -1  18  178.30    7.11                                                    
   3  -1  20   46.27    3.13                                                    
   3  -1  20   47.46    2.99                                                    
   3   1  20   45.03    3.29                                                    
   3  -1  20   42.88    2.84                                                    
   3   1  20   46.18    2.77                                                    
  -3   1 -20   51.78    3.38                                                    
   3  -1  20   48.94    3.07                                                    
   3   1  20   51.28    3.02                                                    
   3  -1  20   43.73    2.84                                                    
   3  -1  20   52.26    3.43                                                    
   3  -1  22  226.49    8.03                                                    
   3   1  22  225.55    7.69                                                    
   3  -1  22  210.24    7.48                                                    
   3  -1  22  224.47    7.71                                                    
  -3   1 -22  215.95    7.98                                                    
  -3  -1 -22  206.45    7.64                                                    
   3   1  22  204.98    7.29                                                    
   3   1  22  210.95    7.95                                                    
  -3   2  23   38.54    2.02                                                    
   3  -2 -23   36.44    1.72                                                    
  -3  -2  23   42.02    2.24                                                    
   3   2 -23   40.73    2.33                                                    
  -3  -2  23   38.41    2.22                                                    
  -3  -2  21   43.37    2.74                                                    
  -3  -2  21   36.83    2.61                                                    
   3   2 -21   42.22    2.84                                                    
  -3  -2  21   40.59    2.68                                                    
  -3  -2  21   37.86    2.56                                                    
  -3   2  21   38.92    2.37                                                    
  -3   2  19   20.13    1.83                                                    
  -3  -2  19   24.35    2.30                                                    
   3   2 -19   24.21    2.42                                                    
   3  -2 -19   24.07    1.98                                                    
  -3  -2  19   21.38    1.86                                                    
  -3   2  19   28.87    2.12                                                    
  -3  -2  19   26.32    2.50                                                    
  -3  -2  19   27.88    2.32                                                    
  -3  -2  19   25.45    2.40                                                    
  -3   2  17    2.58    0.92                                                    
  -3  -2  17    1.94    0.90                                                    
   3  -2 -17    1.66    0.94                                                    
   3  -2 -17    1.48    0.98                                                    
   3   2 -17    0.79    1.10                                                    
  -3   2  17    0.98    0.79                                                    
  -3  -2  17    1.99    1.14                                                    
  -3  -2  17    1.26    1.00                                                    
  -3  -2  17    0.18    1.16                                                    
  -3  -2  17    0.57    1.26                                                    
  -3  -2  17    0.18    1.23                                                    
  -3  -2  15  387.38   13.07                                                    
   3  -2 -15  407.03   13.62                                                    
  -3  -2  15  407.90   13.91                                                    
  -3  -2  15  387.16   13.49                                                    
  -3  -2  15  409.49   14.02                                                    
  -3   2  15  431.79   13.16                                                    
   3  -2 -15  415.34   13.54                                                    
  -3   2  15  409.46   13.39                                                    
  -3  -2  15  433.45   14.12                                                    
  -3  -2  13   13.07    1.57                                                    
   3  -2 -13    7.20    2.35                                                    
  -3   2  13   12.55    2.81                                                    
  -3   2  13    8.65    1.98                                                    
  -3  -2  13    7.72    2.24                                                    
  -3   2  13   12.91    1.27                                                    
  -3  -2  13   12.96    1.73                                                    
   3  -2 -13   12.58    1.42                                                    
  -3   2  13   13.07    1.43                                                    
   3  -2 -13   12.52    1.65                                                    
   3  -2 -13   12.93    2.42                                                    
  -3  -2  13   13.09    1.29                                                    
  -3   2  11   50.14    2.58                                                    
  -3  -2  11   48.93    2.64                                                    
   3  -2 -11   44.58    6.04                                                    
  -3  -2  11   46.69    2.71                                                    
  -3  -2  11   54.25    3.01                                                    
   3  -2 -11   53.48    4.56                                                    
   3  -2 -11   48.15    2.57                                                    
   3   2 -11   44.81    4.64                                                    
  -3   2  11   44.55    4.51                                                    
   3   2 -11   47.64    2.82                                                    
   3  -2 -11   50.91    2.92                                                    
  -3   2  11   51.48    4.28                                                    
  -3  -2   9   15.09    2.21                                                    
   3  -2  -9   20.97    1.99                                                    
   3  -2  -9   21.10    3.27                                                    
  -3  -2   9   24.23    3.15                                                    
  -3  -2   9   17.72    1.66                                                    
  -3   2   9   22.43    2.77                                                    
  -3  -2   9   21.23    1.59                                                    
   3   2  -9   18.72    2.53                                                    
   3  -2  -9   22.41    2.95                                                    
  -3   2   9   26.81    3.09                                                    
   3   2  -7  125.74    5.44                                                    
  -3   2   7  141.97    6.89                                                    
  -3   2   7  146.63    7.01                                                    
   3  -2  -7  134.27    7.05                                                    
   3  -2  -7  124.65    5.96                                                    
  -3  -2   7  135.69    7.78                                                    
   3   2  -7  123.80    6.24                                                    
   3   2  -5  533.77   16.84                                                    
  -3  -2   5  543.23   18.95                                                    
   3   2  -5  565.14   17.91                                                    
  -3   2   5  552.00   18.17                                                    
   3  -2  -5  548.05   18.55                                                    
   3  -2  -5  548.39   18.29                                                    
  -3   2   5  519.90   16.01                                                    
  -3   2   3    7.69    1.48                                                    
   3   2  -3    6.55    0.48                                                    
   3   2  -3    7.09    0.44                                                    
   3   2  -3    9.62    0.80                                                    
   3   2  -3   11.76    1.36                                                    
  -3  -2   3   11.46    1.71                                                    
  -3  -2   3    8.55    1.33                                                    
   3   2  -3    8.70    1.22                                                    
   3  -2  -3    9.64    1.61                                                    
  -3  -2   3    8.31    1.42                                                    
   3   2  -3    9.55    1.47                                                    
   3  -2  -3    9.90    1.77                                                    
   3  -2  -1 3420.19   95.91                                                    
   3   2  -1 3354.52   94.54                                                    
  -3  -2   1 3266.23   95.40                                                    
  -3  -2   1 3317.64   95.74                                                    
   3   2  -1 3385.27   95.87                                                    
  -3  -2   1 3270.92   95.90                                                    
   3  -2  -1 3481.39   96.30                                                    
  -3   2   1 3326.07   95.04                                                    
  -3   2   1 3424.61   96.04                                                    
  -3   2  -1   76.10    4.18                                                    
   3   2   1   85.40    3.94                                                    
  -3   2  -1   78.82    4.09                                                    
  -3  -2  -1   84.26    4.58                                                    
   3  -2   1   77.56    4.39                                                    
  -3  -2  -1   71.66    3.85                                                    
  -3  -2  -1   74.36    3.28                                                    
   3   2   1   75.09    3.92                                                    
  -3  -2  -1   83.90    4.25                                                    
   3  -2   3  134.40    6.44                                                    
   3   2   3  140.67    5.61                                                    
   3   2   3  138.32    5.82                                                    
  -3  -2  -3  128.98    5.81                                                    
   3   2   3  137.14    5.36                                                    
   3  -2   3  150.57    6.48                                                    
  -3   2  -3  148.18    6.69                                                    
  -3   2  -3  136.27    5.40                                                    
  -3   2  -3  139.33    5.74                                                    
   3  -2   3  136.48    6.38                                                    
  -3  -2  -3  135.64    6.73                                                    
   3   2   3  142.11    5.42                                                    
   3   2   3  133.74    4.77                                                    
  -3  -2  -3  141.40    6.42                                                    
   3   2   3  146.91    6.25                                                    
  -3  -2  -5    2.98    1.42                                                    
   3  -2   5    2.44    1.19                                                    
   3  -2   5    1.66    1.23                                                    
   3   2   5    3.37    1.16                                                    
   3   2   5    2.05    0.74                                                    
   3   2   5    3.80    1.19                                                    
   3  -2   5    2.80    0.94                                                    
  -3   2  -5    4.23    0.93                                                    
  -3   2  -5    4.46    1.64                                                    
   3  -2   5    4.97    1.37                                                    
  -3   2  -5    2.50    0.67                                                    
  -3  -2  -5    1.48    1.25                                                    
   3   2   5    3.04    0.51                                                    
   3   2   7  177.80    7.84                                                    
   3   2   7  167.98    6.56                                                    
  -3   2  -7  182.64    7.52                                                    
  -3   2  -7  171.04    5.96                                                    
   3   2   7  177.15    8.11                                                    
  -3  -2  -7  172.14    9.02                                                    
  -3   2  -7  174.56    6.88                                                    
  -3   2  -7  176.59    8.56                                                    
   3  -2   9  467.70   14.87                                                    
   3   2   9  491.09   17.87                                                    
   3  -2   9  443.28   17.53                                                    
   3  -2   9  478.99   14.92                                                    
  -3  -2  -9  483.98   18.46                                                    
  -3  -2  -9  511.48   18.39                                                    
  -3   2  -9  486.11   16.25                                                    
   3   2   9  480.37   16.84                                                    
   3  -2   9  470.60   14.84                                                    
  -3  -2  -9  461.90   17.22                                                    
   3  -2   9  462.09   14.58                                                    
   3  -2   9  471.97   14.66                                                    
  -3   2  -9  449.96   16.36                                                    
  -3  -2 -11  185.50    8.85                                                    
  -3  -2 -11  190.31    7.15                                                    
  -3   2 -11  183.26    6.99                                                    
   3  -2  11  195.61    9.50                                                    
   3   2  11  172.65    9.53                                                    
   3  -2  11  180.59    7.05                                                    
   3  -2  11  183.42    7.10                                                    
   3  -2  11  185.36    6.99                                                    
   3   2  11  178.03    6.23                                                    
   3  -2  11  189.34    7.05                                                    
  -3   2 -11  187.56    9.42                                                    
   3   2  11  178.77    8.56                                                    
  -3  -2 -11  178.25   11.08                                                    
   3  -2  11  176.05    6.96                                                    
  -3   2 -11  181.20    8.81                                                    
   3  -2  13  389.31   12.85                                                    
   3   2  13  374.15   14.86                                                    
  -3  -2 -13  358.28   16.80                                                    
  -3  -2 -13  394.03   12.82                                                    
   3   2  13  376.53   11.88                                                    
  -3  -2 -13  372.17   16.83                                                    
  -3   2 -13  351.92   12.65                                                    
   3  -2  13  378.04   12.74                                                    
   3  -2  13  378.99   12.53                                                    
   3   2  13  359.09   11.91                                                    
   3  -2  13  381.00   12.75                                                    
  -3   2 -13  364.70   15.38                                                    
   3  -2  13  360.47   12.34                                                    
   3   2  15    2.75    0.89                                                    
  -3  -2 -15    5.46    1.33                                                    
   3   2  15    1.68    0.94                                                    
   3  -2  15    5.08    1.29                                                    
   3  -2  15    5.34    1.49                                                    
   3  -2  15    2.43    1.16                                                    
  -3  -2 -15    5.36    1.23                                                    
   3  -2  15    4.41    1.41                                                    
  -3   2 -15    2.57    1.11                                                    
   3  -2  15    2.84    1.12                                                    
   3  -2  15    4.42    1.34                                                    
   3  -2  17  159.45    6.76                                                    
  -3  -2 -17  165.23    6.70                                                    
  -3  -2 -17  149.09    6.17                                                    
   3   2  17  141.61    5.86                                                    
   3  -2  17  156.16    6.49                                                    
   3  -2  17  150.82    6.73                                                    
  -3   2 -17  153.83    6.90                                                    
   3  -2  17  154.52    6.81                                                    
   3   2  17  159.97    6.23                                                    
   3  -2  17  146.94    6.67                                                    
   3  -2  17  158.97    6.50                                                    
  -3   2 -19   34.44    2.80                                                    
   3  -2  19   32.25    2.46                                                    
   3  -2  19   31.26    2.62                                                    
  -3  -2 -19   31.20    2.13                                                    
   3  -2  19   34.08    2.71                                                    
   3  -2  19   28.45    2.44                                                    
   3  -2  19   32.93    2.54                                                    
   3  -2  19   33.24    2.70                                                    
   3   2  19   34.09    2.40                                                    
  -3  -2 -19   29.75    2.41                                                    
   3   2  21   80.62    3.77                                                    
  -3   2 -21   76.00    4.05                                                    
   3  -2  21   79.15    3.97                                                    
   3  -2  21   90.28    4.01                                                    
  -3   2 -23   21.94    1.65                                                    
   3   2  23   21.87    1.50                                                    
   3  -3 -24  112.88    3.75                                                    
   3  -3 -22    6.54    0.89                                                    
  -3  -3  22    4.97    0.95                                                    
  -3   3  22    5.65    0.83                                                    
   3   3 -22    5.98    1.02                                                    
  -3  -3  22    6.56    1.07                                                    
  -3  -3  22    5.58    0.96                                                    
   3  -3 -20   95.59    4.28                                                    
   3   3 -20  103.28    4.87                                                    
  -3  -3  20  100.74    4.68                                                    
   3  -3 -20  104.35    4.57                                                    
  -3  -3  20  105.66    4.78                                                    
  -3  -3  20  104.58    4.78                                                    
  -3   3  20  105.40    4.36                                                    
  -3  -3  20  103.52    4.82                                                    
   3   3 -18   29.07    2.59                                                    
  -3  -3  18   26.47    2.48                                                    
   3  -3 -18   30.56    2.36                                                    
  -3  -3  18   25.67    2.46                                                    
  -3  -3  18   26.81    2.32                                                    
  -3  -3  18   28.87    2.46                                                    
  -3   3  18   25.73    2.02                                                    
   3   3 -16  180.44    7.30                                                    
  -3  -3  16  168.03    7.15                                                    
  -3  -3  16  163.59    7.11                                                    
  -3  -3  16  151.24    6.17                                                    
  -3  -3  16  166.08    7.15                                                    
  -3  -3  16  169.47    7.04                                                    
  -3   3  16  167.81    6.31                                                    
  -3  -3  16  158.06    6.82                                                    
  -3  -3  14  103.40    4.72                                                    
  -3  -3  14  110.49    5.18                                                    
  -3  -3  14  106.39    5.36                                                    
   3  -3 -14  114.08    5.26                                                    
  -3  -3  14  118.74    5.51                                                    
   3   3 -14  108.99    5.12                                                    
  -3  -3  14  112.05    5.36                                                    
  -3   3  14  115.84    4.73                                                    
  -3  -3  12  167.48    6.83                                                    
  -3  -3  12  169.76    7.76                                                    
   3  -3 -12  162.83    6.57                                                    
   3   3 -12  180.94   10.54                                                    
  -3  -3  12  136.99   10.03                                                    
  -3   3  12  164.69    9.38                                                    
  -3  -3  12  191.79    9.17                                                    
  -3  -3  12  172.58   12.00                                                    
   3  -3 -12  164.86    9.95                                                    
   3   3 -12  157.64    6.45                                                    
  -3  -3  10  187.55    7.10                                                    
  -3  -3  10  169.77    9.97                                                    
  -3  -3  10  192.74    6.86                                                    
  -3   3  10  192.12   10.41                                                    
  -3  -3  10  179.92    7.01                                                    
  -3  -3  10  184.79   11.17                                                    
   3  -3 -10  196.65   10.65                                                    
   3  -3 -10  188.44   11.59                                                    
  -3  -3  10  174.48    6.42                                                    
   3   3 -10  171.45    6.59                                                    
   3  -3 -10  183.39    6.76                                                    
  -3   3  10  186.86    9.84                                                    
  -3  -3   8   32.72    2.17                                                    
   3  -3  -8   36.44    3.13                                                    
   3  -3  -8   38.00    4.46                                                    
  -3  -3   8   25.39    3.26                                                    
  -3  -3   8   37.55    2.40                                                    
   3   3  -8   33.66    3.51                                                    
  -3   3   8   42.76    4.20                                                    
  -3  -3   8   34.48    4.60                                                    
  -3  -3   8   33.30    2.14                                                    
  -3   3   8   33.74    3.67                                                    
  -3  -3   6  962.91   31.54                                                    
  -3   3   6  915.59   28.09                                                    
  -3  -3   6 1023.89   33.74                                                    
  -3   3   6 1067.66   31.89                                                    
   3  -3  -6 1010.63   31.27                                                    
  -3   3   6  978.07   31.97                                                    
   3   3  -6 1029.94   31.26                                                    
   3  -3  -6  986.58   32.79                                                    
   3  -3  -6  986.55   32.29                                                    
  -3   3   4    3.91    0.89                                                    
   3   3  -4    2.08    0.36                                                    
  -3  -3   4    4.51    1.53                                                    
   3   3  -4    2.61    0.42                                                    
  -3   3   4    4.51    1.27                                                    
   3  -3  -4    5.13    1.70                                                    
   3   3  -4    1.24    1.16                                                    
   3   3  -4    4.60    0.65                                                    
   3   3  -2  238.44    8.22                                                    
  -3  -3   2  229.85    9.72                                                    
   3  -3  -2  231.93   10.37                                                    
   3  -3  -2  243.24   10.12                                                    
  -3   3   2  231.48   10.03                                                    
  -3  -3   2  230.84   10.30                                                    
  -3   3   2  209.96    8.50                                                    
  -3   3   2  220.75    9.27                                                    
   3   3  -2  243.72    9.86                                                    
   3   3  -2  233.87    8.25                                                    
   3   3   0  400.48   12.34                                                    
   3   3   0  408.90   14.89                                                    
  -3   3   0  387.76   13.65                                                    
  -3   3   0  404.11   14.20                                                    
  -3   3   0  397.82   14.47                                                    
  -3  -3   0  385.21   14.65                                                    
  -3  -3   0  403.50   14.69                                                    
   3  -3   0  385.05   14.88                                                    
  -3  -3   0  413.41   15.09                                                    
   3  -3   2  129.79    7.01                                                    
  -3   3  -2  127.28    5.62                                                    
  -3  -3  -2  135.23    7.03                                                    
   3  -3   2  134.70    7.18                                                    
   3   3   2  129.62    6.40                                                    
  -3   3  -2  140.20    7.04                                                    
   3   3   2  137.84    5.79                                                    
  -3  -3  -2  136.67    7.50                                                    
  -3  -3  -4  280.61   11.57                                                    
  -3   3  -4  252.03   11.38                                                    
   3   3   4  272.21   10.29                                                    
  -3   3  -4  266.63    9.82                                                    
   3  -3   4  256.23   11.46                                                    
   3   3   4  263.81   10.69                                                    
  -3   3  -4  264.69    9.37                                                    
  -3  -3  -4  269.01   12.04                                                    
   3   3   4  241.32    8.34                                                    
   3  -3   4  273.36   11.18                                                    
  -3  -3  -6  224.62   11.00                                                    
  -3  -3  -6  227.76   10.88                                                    
  -3  -3  -6  228.13   10.27                                                    
  -3   3  -6  226.57    8.67                                                    
   3  -3   6  226.51   10.87                                                    
   3   3   6  230.91   10.03                                                    
  -3   3  -6  223.03   11.00                                                    
  -3   3  -6  215.98    8.53                                                    
   3  -3   6  228.84   10.92                                                    
   3  -3   6  230.87    7.70                                                    
   3  -3   8  162.37    6.02                                                    
   3  -3   8  153.06    9.00                                                    
   3  -3   8  153.68    6.11                                                    
   3   3   8  165.69    8.22                                                    
   3  -3   8  159.53    9.37                                                    
  -3   3  -8  155.39    7.35                                                    
  -3  -3  -8  160.91    8.68                                                    
   3  -3   8  161.64    6.17                                                    
  -3   3  -8  167.66    9.26                                                    
  -3  -3  -8  164.53   10.14                                                    
  -3   3  -8  149.56    6.67                                                    
  -3  -3 -10  144.42    8.46                                                    
  -3  -3 -10  146.63    5.62                                                    
   3  -3  10  141.44    5.90                                                    
  -3  -3 -10  145.08    9.27                                                    
   3   3  10  149.17    8.63                                                    
  -3   3 -10  136.80    6.72                                                    
   3   3  10  151.45    8.07                                                    
  -3   3 -10  145.17    5.78                                                    
   3  -3  10  145.98    6.07                                                    
   3   3  10  146.40    5.16                                                    
   3  -3  10  148.41    6.10                                                    
  -3   3 -10  129.63    7.18                                                    
   3  -3  10  146.09   10.16                                                    
   3  -3  10  138.64    8.78                                                    
   3  -3  10  138.71    5.92                                                    
  -3  -3 -10  150.09    9.89                                                    
  -3  -3 -12   50.03    3.04                                                    
  -3   3 -12   45.41    5.04                                                    
   3  -3  12   47.60    3.11                                                    
  -3  -3 -12   42.94    3.10                                                    
  -3   3 -12   38.95    4.01                                                    
   3  -3  12   41.97    4.59                                                    
  -3   3 -12   47.93    3.03                                                    
  -3  -3 -12   44.14    2.97                                                    
   3  -3  12   47.89    3.15                                                    
   3  -3  12   44.59    3.35                                                    
   3  -3  12   49.73    3.12                                                    
  -3  -3 -12   35.80    5.92                                                    
   3  -3  12   47.27    3.14                                                    
   3  -3  14  229.88    8.98                                                    
   3  -3  14  248.08    9.17                                                    
   3  -3  14  236.98    9.06                                                    
   3  -3  14  218.54    8.92                                                    
   3  -3  14  232.36    9.05                                                    
   3   3  14  238.18    9.00                                                    
  -3  -3 -14  226.78    8.60                                                    
   3   3  16  225.83    7.87                                                    
   3  -3  16  210.11    8.60                                                    
   3  -3  16  213.78    8.64                                                    
   3  -3  16  218.95    8.50                                                    
  -3  -3 -16  217.17    8.06                                                    
   3  -3  16  202.11    8.59                                                    
   3  -3  16  212.36    8.58                                                    
  -3  -3 -16  215.53    8.30                                                    
   3   3  16  214.16    8.52                                                    
   3  -3  18   23.73    2.40                                                    
  -3  -3 -18   27.80    2.22                                                    
   3  -3  18   25.97    2.42                                                    
   3  -3  18   22.96    2.17                                                    
   3  -3  18   23.24    2.12                                                    
   3  -3  18   26.64    2.49                                                    
   3   3  18   25.02    2.33                                                    
   3  -3  18   19.42    2.21                                                    
   3  -3  18   20.67    2.22                                                    
   3   3  18   27.87    2.08                                                    
   3  -3  20   19.74    1.95                                                    
  -3   3 -20   20.10    1.98                                                    
  -3  -3 -20   17.54    1.54                                                    
   3   3  20   21.69    1.71                                                    
   3  -3  20   19.13    1.73                                                    
   3  -3  20   21.94    2.02                                                    
   3   3  20   17.27    1.77                                                    
   3  -3  20   18.72    1.81                                                    
   3  -3  22   73.37    3.31                                                    
   3   3  22   75.33    3.14                                                    
   3   4 -21   54.57    2.70                                                    
  -3   4  21   54.10    2.51                                                    
  -3  -4  21   56.93    2.84                                                    
  -3  -4  21   54.68    2.73                                                    
  -3  -4  21   57.27    2.89                                                    
  -3  -4  19  256.66    9.41                                                    
  -3   4  19  269.92    8.93                                                    
  -3  -4  19  267.78    9.56                                                    
   3  -4 -19  282.41    9.48                                                    
   3   4 -19  260.88    9.38                                                    
  -3  -4  19  265.58    9.54                                                    
   3   4 -17   84.62    4.38                                                    
   3  -4 -17   85.85    4.40                                                    
  -3  -4  17   83.24    4.48                                                    
  -3  -4  17   82.44    4.40                                                    
  -3   4  17   89.52    3.92                                                    
  -3  -4  17   79.19    4.22                                                    
   3  -4 -17   86.40    4.48                                                    
  -3  -4  17   79.91    4.34                                                    
  -3   4  15  297.56    9.88                                                    
  -3  -4  15  305.23   10.99                                                    
  -3  -4  15  278.12   10.73                                                    
   3  -4 -15  275.55   10.59                                                    
  -3  -4  15  279.44   10.35                                                    
   3   4 -15  292.54   10.55                                                    
  -3  -4  15  292.78   10.73                                                    
  -3  -4  15  290.18   10.78                                                    
  -3  -4  13   18.91    2.23                                                    
  -3  -4  13   21.94    2.06                                                    
   3  -4 -13   20.52    2.18                                                    
  -3  -4  13   22.49    2.25                                                    
  -3  -4  13   19.68    2.11                                                    
  -3  -4  11  419.49   14.19                                                    
   3  -4 -11  400.30   13.70                                                    
  -3  -4  11  396.09   13.66                                                    
  -3  -4  11  412.93   13.52                                                    
  -3  -4  11  393.41   13.88                                                    
   3  -4  -9  104.11    8.62                                                    
  -3  -4   9  118.74    8.21                                                    
  -3   4   9  108.89    7.75                                                    
   3   4  -9  106.38    7.01                                                    
  -3  -4   9  104.22    9.34                                                    
  -3  -4   9  105.81    4.83                                                    
  -3  -4   9  111.24    4.57                                                    
  -3  -4   9  113.50    5.00                                                    
  -3  -4   7  528.57   16.54                                                    
  -3  -4   7  537.82   16.67                                                    
  -3  -4   7  556.40   23.33                                                    
  -3   4   7  553.63   21.25                                                    
  -3  -4   7  549.24   20.84                                                    
   3  -4  -7  555.24   19.35                                                    
   3  -4  -7  539.21   22.30                                                    
   3  -4  -7  501.07   16.13                                                    
  -3  -4   7  539.12   16.70                                                    
   3  -4  -5  411.23   12.97                                                    
  -3   4   5  397.65   13.30                                                    
  -3  -4   5  401.01   16.38                                                    
  -3  -4   5  395.25   17.75                                                    
  -3  -4   5  422.11   13.06                                                    
   3  -4  -5  411.19   16.47                                                    
  -3   4   5  393.23   16.69                                                    
   3  -4  -5  407.48   17.84                                                    
   3   4  -5  409.90   16.01                                                    
  -3  -4   3   50.42    5.04                                                    
  -3   4   3   64.36    4.55                                                    
   3   4  -3   61.32    3.24                                                    
  -3   4   3   62.06    5.06                                                    
  -3  -4   3   54.55    2.96                                                    
  -3   4   3   55.64    3.61                                                    
   3   4  -3   52.70    3.04                                                    
   3  -4  -3   56.43    2.71                                                    
   3   4  -3   57.82    4.57                                                    
   3  -4  -3   57.02    5.26                                                    
  -3   4   3   53.48    4.84                                                    
   3  -4  -1  166.73    6.10                                                    
   3   4  -1  176.88    7.73                                                    
   3  -4  -1  179.20    9.40                                                    
   3   4  -1  185.20    7.61                                                    
  -3  -4   1  169.09    9.20                                                    
  -3   4   1  177.70    8.22                                                    
   3  -4  -1  165.23    6.43                                                    
  -3   4   1  159.41    8.02                                                    
  -3  -4   1  185.16    6.62                                                    
  -3  -4   1  156.50    8.78                                                    
   3   4  -1  163.35    8.70                                                    
  -3   4   1  173.66    8.01                                                    
   3  -4   1  524.99   16.28                                                    
  -3   4  -1  537.26   18.33                                                    
   3  -4   1  510.37   15.96                                                    
   3   4   1  514.38   16.55                                                    
  -3  -4  -1  524.96   19.72                                                    
   3   4   1  531.04   19.86                                                    
  -3  -4  -1  513.84   15.74                                                    
   3  -4   1  542.46   20.15                                                    
  -3  -4  -1  535.22   16.54                                                    
  -3   4  -1  532.83   18.86                                                    
   3   4   1  543.31   18.46                                                    
  -3   4  -1  497.14   17.87                                                    
  -3  -4  -1  507.28   20.09                                                    
  -3  -4  -3 2149.78   62.36                                                    
  -3  -4  -3 2142.92   67.93                                                    
   3  -4   3 2220.52   62.08                                                    
   3   4   3 2171.65   64.01                                                    
   3  -4   3 2206.16   67.38                                                    
  -3   4  -3 2213.89   64.62                                                    
   3   4   3 2184.71   65.58                                                    
   3  -4   3 2156.04   66.93                                                    
  -3   4  -3 2270.86   63.95                                                    
  -3   4  -3 2236.28   66.90                                                    
   3  -4   3 2157.17   62.20                                                    
  -3  -4  -3 2125.04   61.53                                                    
  -3  -4  -3 2141.30   66.93                                                    
  -3  -4  -5   70.57    6.42
[truncated: 1,365,711 more chars]
