# Supplementary material for: Structures 4-n-propyl Piperazines as Non-Imidazole Histamine H3 Antagonists
Source: Materials (Basel). 2021 Nov 22;14(22):7094. doi: 10.3390/ma14227094 (PMC8621284; doi:10.3390/ma14227094)
Supplement: Supplementary file 1 [file materials-14-07094-s001.zip › 2103464.cif]

####################################################################### 
# 
# This file contains crystal structure data downloaded from the 
# Cambridge Structural Database (CSD) hosted by the Cambridge 
# Crystallographic Data Centre (CCDC).
# 
# Full information about CCDC data access policies and citation 
# guidelines are available at http://www.ccdc.cam.ac.uk/access/V1 
# 
# Audit and citation data items may have been added by the CCDC. 
# Please retain this information to preserve the provenance of 
# this file and to allow appropriate attribution of the data. 
# 
#######################################################################

data_global
#==============================================================================

# 0. AUDIT DETAILS

_audit_creation_date             'Fri Sep 24 10:58:36 2021'
_audit_creation_method           'PLATON <TABLE ACC> option'
_audit_update_record             
;
;

#===============================================================================

# 1. SUBMISSION DETAILS

# Name of author for correspondence
_publ_contact_author_name        
;
;
# address of author for correspondence
_publ_contact_author_address     
;
;

_publ_contact_author_email       ?
_publ_contact_author_fax         ?
_publ_contact_author_phone       ?

_publ_requested_journal          'Acta Crystallographica C'
# Publication choise FI, CI or EI for Inorganic
#                    FM, CM or EM for Metal-organic
#                    FO, CO or EO for Organic
_publ_requested_category         ?
_publ_requested_coeditor_name    ?

_publ_contact_letter             # Include date of submission
;
Date of submission ?

Please consider this CIF submission for publication as a
Regular Structural Paper in Acta Crystallographica C. 
;

#===============================================================================

# 2. PROCESSING SUMMARY (JOURNAL OFFICE ONLY)

_journal_date_recd_electronic    ?

_journal_date_to_coeditor        ?
_journal_date_from_coeditor      ?
_journal_date_accepted           ?

_journal_date_printers_first     ?
_journal_date_printers_final     ?
_journal_date_proofs_out         ?
_journal_date_proofs_in          ?

_journal_coeditor_name           ?
_journal_coeditor_code           ?
_journal_coeditor_notes          
;
;

_journal_techeditor_code         ?
_journal_techeditor_notes        
;
;

_journal_coden_ASTM              ?
_journal_name_full               ?
_journal_year                    ?
_journal_volume                  ?
_journal_issue                   ?
_journal_page_first              ?
_journal_page_last               ?


_journal_suppl_publ_number       ?
_journal_suppl_publ_pages        ?


#===============================================================================

# 3. TITLE AND AUTHOR LIST

_publ_section_title              
;
;
_publ_section_title_footnote     
;
;

# The loop structure below should contain the names and adresses of all
# authors, in the required order of publication. Repeat as necessary.


loop_
_publ_author_name
_publ_author_footnote
_publ_author_address
# author name
?
;   # author related footnote
;
;   # Address of this author
;

#===============================================================================

# 4. TEXT

_publ_section_synopsis           
;
 ?
;
_publ_section_abstract           
;
 ?
;

# Insert blank lines between paragraphs

_publ_section_comment            
;
;
_publ_section_exptl_prep         
;
 ?
;
_publ_section_exptl_refinement   
;
 ?
;

# Insert blank lines between references

_publ_section_references         
;
 Allen, F.H. (2002).
   Acta Cryst. B58, 380-388.

 Altomare, A., Burla, M.C., Camalli, M., Cascarano, G.L., Giacovazzo, C.
   Guagliardi, A., Moliterni, A.G.G., Polidori, G. & Spagna, R.
   (1999) J. Appl. Cryst. 32, 115-119.

 Beurskens, P.T., Beurskens, G., de Gelder, R., Garc\'ia-Granda, S.,
 Gould, R.O., Israel, R. & Smits, J.M.M. (1999) The DIRDIF99 Program System,
   Technical Report of the Crystallography Laboratory,
   University of Nijmegen, The Netherlands.

 Boer, J.L. de & Duisenberg, A.J.M. (1984). Acta Cryst. A40, C-410.

 Boeyens, J.C.A. (1978). J.Cryst.Mol.Struct. 8, 317-320.

 Cremer, D. & Pople, J.A. (1975). J. Am. Chem. Soc. 97, 1354-1358.

 Duisenberg, A.J.M. (1992). J. Appl. Cryst. 25, 92-96.

 Duisenberg, A.J.M., Kroon-Batenburg, L.M.J. & Schreurs, A.M.M. (2003).
   J. Appl. Cryst. 36, 220-229.

 Enraf-Nonius (1989). CAD-4 Software. Version 5. Enraf-Nonius, Delft,
   The Netherlands.

 Flack, H.D. (1983). Acta Cryst. A39, 876-881.

 Hooft, R.W.W. (1998). Collect Software, Nonius B.V., Delft, The Netherlands.

 LePage, Y. (1987). J. Appl. Cryst. 20, 264-269.

 Mackay, A.L. (1984). Acta Cryst. A40, 165-166.

 Meulenaer, J. de & Tompa, H. (1965). Acta Cryst. 19, 1014-1018.

 North, A.C.T., Phillips, D.C. & Mathews, F.S. (1968).
  Acta Cryst. A24, 351-359.

 Otwinowski, Z. & Minor, W. (1997). Methods in Enzymology, Vol. 276,
   Macromolecular Crystallography, Part A, edited by C.W. Carter &
    R.M. Sweet, pp. 307-326. London: Academic Press.

 Sheldrick, G.M. (1986). SHELXS86. University of G\"ottingen, Germany.

 Sheldrick, G.M. (1993). SHELXL93. University of G\"ottingen, Germany.

 Sheldrick, G.M. (1997). SHELXS97. University of G\"ottingen, Germany.

 Sheldrick, G.M. (1997). SHELXL97. University of G\"ottingen, Germany.

 Sluis, P. van der & Spek, A.L. (1990). Acta Cryst. A46, 194-201.

 Spek, A.L. (1987). Acta Cryst. C43, 1233-1235.

 Spek, A.L. (1988). J. Appl. Cryst. 21, 578-579.

 Spek, A.L. (1994). Am. Crystallogr. Assoc.-Abstracts, 22, 66.

 Spek, A.L. (1997). HELENA, Program for Datareduction, Utrecht
   University, The Netherlands.

 Spek, A.L. (2003). J. Appl. Cryst. 36, 7-13.

 Wilson, A.J.C. (1992). Ed. International Tables for Crystallography,
   Volume C, Kluwer Academic Publishers, Dordrecht, The Netherlands.
;
_publ_section_acknowledgements   
;
;
_publ_section_figure_captions    
; View of the title compound with the atom numbering scheme.
Displacement ellipsoids for non-H atoms are drawn at the 50% probability level.
;

#===============================================================================

data_5_new
_database_code_depnum_ccdc_archive 'CCDC 2103464'
loop_
_audit_author_name
_audit_author_address
'Andrzej Olczak'
;Lodz University of Technology
Poland
;
_audit_update_record             
;
2021-09-24 deposited with the CCDC.	2021-10-08 downloaded from the CCDC.
;

#===============================================================================

# 5. CHEMICAL DATA

_chemical_name_systematic        
;
;
_chemical_name_common            ?
_chemical_melting_point          ?
_chemical_formula_moiety         'C13 H20 N4 O 2+, 2(Br 1-), H2 O'
# Ex: 'C12 H16 N2 O6, H2 O' and '(Cd 2+)3, (C6 N6 Cr 3-)2, 2(H2 O)' 
_chemical_formula_structural     ?
_chemical_formula_sum            'C13 H22 Br2 N4 O2'
_chemical_formula_iupac          ?
_chemical_formula_weight         426.15
_chemical_compound_source        'see text'

loop_
_atom_type_symbol
_atom_type_description
_atom_type_scat_dispersion_real
_atom_type_scat_dispersion_imag
_atom_type_scat_source
C C 0.0181 0.0091 ' International Tables Vol C Tables 4.2.6.8 and 6.1.1.4'
H H 0.0000 0.0000 ' International Tables Vol C Tables 4.2.6.8 and 6.1.1.4'
Br Br -0.6763 1.2805 ' International Tables Vol C Tables 4.2.6.8 and 6.1.1.4'
N N 0.0311 0.0180 ' International Tables Vol C Tables 4.2.6.8 and 6.1.1.4'
O O 0.0492 0.0322 ' International Tables Vol C Tables 4.2.6.8 and 6.1.1.4'

#===============================================================================

# 6. CRYSTAL DATA

_symmetry_cell_setting           orthorhombic
_symmetry_space_group_name_Hall  '-P 2ac 2ab'
_symmetry_space_group_name_H-M   'P b c a'
_symmetry_Int_Tables_number      61

loop_
_space_group_symop_id
_space_group_symop_operation_xyz
1 x,y,z
2 1/2-x,-y,1/2+z
3 1/2+x,1/2-y,-z
4 -x,1/2+y,1/2-z
5 -x,-y,-z
6 1/2+x,y,1/2-z
7 1/2-x,1/2+y,z
8 x,1/2-y,1/2+z

_cell_length_a                   7.4967(1)
_cell_length_b                   12.2531(2)
_cell_length_c                   36.9527(6)
_cell_angle_alpha                90
_cell_angle_beta                 90
_cell_angle_gamma                90
_cell_volume                     3394.40(9)
_cell_formula_units_Z            8


_cell_measurement_temperature    102(2)
_cell_measurement_reflns_used    19637
_cell_measurement_theta_min      4.7540
_cell_measurement_theta_max      78.4600


_cell_special_details            
;
;


_exptl_crystal_description       plate
_exptl_crystal_colour            colorless
_exptl_crystal_density_meas      ?


_exptl_transmission_factor_min   ?
_exptl_transmission_factor_max   ?

_exptl_crystal_size_max          0.425
_exptl_crystal_size_mid          0.148
_exptl_crystal_size_min          0.021


_exptl_absorpt_correction_T_min  0.284
_exptl_absorpt_correction_T_max  0.893
_exptl_absorpt_correction_type   analytical
_exptl_absorpt_process_details   
;
CrysAlisPro 1.171.41.99a (Rigaku Oxford Diffraction, 2021)
Analytical numeric absorption correction using a multifaceted crystal
model based on expressions derived by R.C. Clark & J.S. Reid.
(Clark, R. C. & Reid, J. S. (1995). Acta Cryst. A51, 887-897)
Empirical absorption correction using spherical harmonics,
implemented in SCALE3 ABSPACK scaling algorithm.
;
_oxdiff_exptl_absorpt_empirical_full_min 0.452
_oxdiff_exptl_absorpt_empirical_full_max 2.015
_oxdiff_exptl_absorpt_empirical_details 
;
Empirical correction (ABSPACK) includes:
- Absorption correction using spherical harmonics
- Frame scaling
;


_diffrn_measurement_device       'four-circle diffractometer'
_diffrn_measurement_device_type  'XtaLAB Synergy, Dualflex, Pilatus 300K'
_diffrn_detector                 'Hybrid Pixel Array Detector'
_diffrn_detector_type            'Pilatus 300K'
_diffrn_detector_area_resol_mean 5.8140
_diffrn_measurement_method       '\w scans'
_oxdiff_twin_items               4


_exptl_crystal_density_diffrn    1.668
_exptl_crystal_density_method    'Not Measured'
_exptl_crystal_F_000             1712
_exptl_absorpt_coefficient_mu    6.147
_exptl_crystal_density_meas_temp ?

# Permitted for _exptl_absorpt_correction_type :
# analytical     'analytical from crystal shape'
#                Example: de Meulenaer&Tompa: ABST
# cylinder       'cylindrical'
# gaussian       'Gaussian from crystal shape'
#                Example: PLATON/ABSG
# integration    'integration from crystal shape'
# multi-scan     'symmetry-related measurements'
#                Example: SADABS, MULABS
# none           'no absorption corr. applied'
# numerical      'numerical from crystal shape'
# psi-scan       'psi-scan corrections'
#                Example: PLATON/ABSP
# refdelf        'refined from delta-F'
#                Example: SHELXA, 
# sphere         'spherical'
#                Example: PLATON/ABSS


#===============================================================================

# 7. EXPERIMENTAL DATA

_exptl_special_details           
;
;
_diffrn_ambient_temperature      102
_diffrn_radiation_wavelength     1.54184
_diffrn_radiation_probe          x-ray
_diffrn_radiation_type           CuK\a

# number of measured reflections (redundant set)
_diffrn_reflns_number            6678
_diffrn_reflns_av_R_equivalents  ?
_diffrn_reflns_av_unetI/netI     0.0154
_diffrn_reflns_limit_h_min       -9
_diffrn_reflns_limit_h_max       9
_diffrn_reflns_limit_k_min       -15
_diffrn_reflns_limit_k_max       14
_diffrn_reflns_limit_l_min       -46
_diffrn_reflns_limit_l_max       46
_diffrn_reflns_theta_min         4.79
_diffrn_reflns_theta_max         78.72
_diffrn_reflns_theta_full        67.68
_diffrn_measured_fraction_theta_max 0.962
_diffrn_measured_fraction_theta_full 0.998
_diffrn_reflns_reduction_process 
;
;

# number of unique reflections
_reflns_number_total             6678
# number of observed reflections (> n sig(I))
_reflns_number_gt                6025
_reflns_threshold_expression     I>2\s(I)

_computing_data_collection       ?
_computing_cell_refinement       ?
_computing_data_reduction        ?
_computing_structure_solution    ?
_computing_structure_refinement  'SHELXL-201n (Sheldrick, 2014)'
_computing_molecular_graphics    ?
_computing_publication_material  'PLATON (Spek, 2003)'

#===============================================================================

# 8. REFINEMENT DATA

_refine_special_details          
;Refinement on F^2^ for ALL reflections except those
 flagged by the user for potential systematic errors.
 Weighted R-factors wR and all goodnesses of fit S
 are based on F^2^, conventional R-factors R are based
 on F, with F set to zero for negative F^2^. The
 observed criterion of F^2^ > 2sigma(F^2^) is used only
 for calculating -R-factor-obs etc. and is not
 relevant to the choice of reflections for refinement.
 R-factors based on F^2^ are statistically about twice
 as large as those based on F, and R-factors based on
 ALL data will be even larger.,Twin
;
_refine_ls_structure_factor_coef Fsqd
_refine_ls_matrix_type           full
_refine_ls_weighting_scheme      calc
_refine_ls_weighting_details     
'W=1/[\S^2^(FO^2^)+(0.1292P)^2^+22.1453P] WHERE P=(FO^2^+2FC^2^)/3'
_atom_sites_solution_primary     direct
_atom_sites_solution_secondary   ?
_atom_sites_solution_hydrogens   mixed


# Permitted for _refine_ls_hydrogen_treatment :
# refall            - refined all H-atom parameters
# refxyz            - refined H-atom coordinates only
# refU              - refined H-atom U only
# noref             - no refinement of H-atom parameters
# constr            - H-atom parameters constrained
# hetero            - H-atom parameters constrained for H on C,
#                     all H-atom parameters refined for H on
#                     heteroatoms
# heteroxyz         - H-atom parameters constrained for H on C,
#                     refined H-atom coordinates only for H
#                     on heteroatoms
# heteroU           - H-atom parameters constrained for H on C,
#                     refined H-atom U's only for H on
#                     heteroatoms
# heteronoref       - H-atom parameters constrained for H on C,
#                     no refinement of H-atom parameters for
#                     H on heteroatoms
# hetero-mixed      - H-atom parameters constrained for H on C
#                     and some heteroatoms, all H-atom
#                     parameters refined for H on remaining
#                     heteroatoms.
# heteroxyz-mixed   - H-atom parameters constrained for H on C
#                     and some heteroatoms, refined H-atom
#                     coordinates only for H on remaining
#                     heteroatoms.
# heteroU-mixed     - H-atom parameters constrained for H on C
#                     and some heteroatoms, refined H-atom
#                     U's only for H on remaining heteroatoms
# heteronoref-mixed - H-atom parameters constrained for H on C
#                     and some heteroatoms, no refinement of
#                     H-atom parameters for H on remaining
#                     heteroatoms
# mixed   - some constrained, some independent
# undef   - H-atom parameters not defined
_refine_ls_hydrogen_treatment    mixed

_refine_ls_extinction_method     none
_refine_ls_abs_structure_details ?
_refine_ls_abs_structure_Flack   .
_refine_ls_number_reflns         6678
_refine_ls_number_parameters     210
_refine_ls_number_restraints     3
_refine_ls_number_constraints    ?
_refine_ls_R_factor_all          0.0752
_refine_ls_R_factor_gt           0.0707
_refine_ls_wR_factor_ref         0.2155
_refine_ls_wR_factor_gt          0.2105
_refine_ls_goodness_of_fit_ref   1.075
_refine_ls_restrained_S_all      1.075
_refine_ls_shift/su_max          0.001
_refine_ls_shift/su_mean         0.000
_refine_diff_density_max         1.866
_refine_diff_density_min         -1.379
_refine_diff_density_rms         0.192

#===============================================================================

# 9. ATOMIC COORDINATES AND DISPLACEMENT PARAMETERS

loop_
_atom_site_label
_atom_site_type_symbol
_atom_site_thermal_displace_type
_atom_site_fract_x
_atom_site_fract_y
_atom_site_fract_z
_atom_site_occupancy
_atom_site_U_iso_or_equiv
_atom_site_calc_flag
_atom_site_refinement_flags
_atom_site_disorder_assembly
_atom_site_disorder_group
Br1 Br Uani 0.94633(10) 0.46577(7) 0.31162(2) 1.000 0.0275(3) d . . .
Br2 Br Uani 0.40603(10) 0.32449(6) 0.56282(2) 1.000 0.0237(3) d . . .
O22 O Uani 0.4505(6) 0.1296(4) 0.40531(12) 1.000 0.0207(12) d . . .
N11 N Uani 0.5297(8) 0.4447(5) 0.32676(14) 1.000 0.0177(17) d . . .
N14 N Uani 0.5484(8) 0.2988(5) 0.38696(15) 1.000 0.0217(17) d . . .
N27 N Uani 0.3335(8) 0.1597(5) 0.49614(15) 1.000 0.0210(17) d . . .
N29 N Uani 0.4506(7) 0.2691(5) 0.44670(14) 1.000 0.0193(17) d . . .
C1 C Uani 0.3701(11) 0.6852(6) 0.26801(19) 1.000 0.029(2) d . . .
C2 C Uani 0.4674(10) 0.6299(6) 0.29910(18) 1.000 0.023(2) d . . .
C3 C Uani 0.4361(9) 0.5071(6) 0.29765(18) 1.000 0.0217(19) d . . .
C12 C Uani 0.4928(10) 0.3253(6) 0.32259(17) 1.000 0.0220(19) d . . .
C13 C Uani 0.5919(10) 0.2583(6) 0.35078(18) 1.000 0.0247(19) d . . .
C15 C Uani 0.5832(10) 0.4152(5) 0.39262(17) 1.000 0.0213(19) d . . .
C16 C Uani 0.4833(9) 0.4819(5) 0.36428(16) 1.000 0.0187(17) d . . .
C21 C Uani 0.4852(9) 0.2378(6) 0.41319(17) 1.000 0.0203(17) d . . .
C23 C Uani 0.3862(9) 0.0889(6) 0.43758(16) 1.000 0.0190(17) d . . .
C24 C Uani 0.3287(9) -0.0129(6) 0.44585(18) 1.000 0.0220(19) d . . .
C25 C Uani 0.2684(10) -0.0254(6) 0.48178(18) 1.000 0.0227(19) d . . .
C26 C Uani 0.2722(10) 0.0579(6) 0.50598(18) 1.000 0.0237(19) d . . .
C28 C Uani 0.3879(9) 0.1758(5) 0.46212(18) 1.000 0.0187(17) d . . .
O1 O Uani 0.1327(8) 0.3105(5) 0.37566(15) 1.000 0.0347(17) d D . .
H1A H Uiso 0.40853 0.65292 0.24504 1.000 0.0430 c RU . .
H1B H Uiso 0.39771 0.76339 0.26803 1.000 0.0430 c RU . .
H1C H Uiso 0.24121 0.67499 0.27091 1.000 0.0430 c RU . .
H2A H Uiso 0.42350 0.65917 0.32243 1.000 0.0280 c RU . .
H2B H Uiso 0.59678 0.64533 0.29740 1.000 0.0280 c RU . .
H3A H Uiso 0.30640 0.49294 0.29953 1.000 0.0260 c RU . .
H3B H Uiso 0.47649 0.47947 0.27384 1.000 0.0260 c RU . .
H11 H Uiso 0.642(11) 0.450(7) 0.325(2) 1.000 0.02(2) d . . .
H12A H Uiso 0.52951 0.30144 0.29811 1.000 0.0260 c RU . .
H12B H Uiso 0.36299 0.31220 0.32502 1.000 0.0260 c RU . .
H13A H Uiso 0.55718 0.18058 0.34872 1.000 0.0290 c RU . .
H13B H Uiso 0.72202 0.26382 0.34661 1.000 0.0290 c RU . .
H15A H Uiso 0.71278 0.42960 0.39070 1.000 0.0260 c RU . .
H15B H Uiso 0.54351 0.43684 0.41714 1.000 0.0260 c RU . .
H16A H Uiso 0.35322 0.47405 0.36815 1.000 0.0220 c RU . .
H16B H Uiso 0.51422 0.55997 0.36701 1.000 0.0220 c RU . .
H24 H Uiso 0.32901 -0.07110 0.42886 1.000 0.0270 c RU . .
H25 H Uiso 0.22375 -0.09433 0.48928 1.000 0.0270 c RU . .
H26 H Uiso 0.23192 0.04590 0.53003 1.000 0.0280 c RU . .
H27 H Uiso 0.336(13) 0.201(8) 0.514(3) 1.000 0.04(3) d . . .
H1D H Uiso 0.061(10) 0.278(8) 0.390(2) 1.000 0.06(3) d D . .
H1E H Uiso 0.064(11) 0.354(8) 0.364(3) 1.000 0.08(4) d D . .

loop_
_atom_site_aniso_label
_atom_site_aniso_U_11
_atom_site_aniso_U_22
_atom_site_aniso_U_33
_atom_site_aniso_U_23
_atom_site_aniso_U_13
_atom_site_aniso_U_12
Br1 0.0196(5) 0.0269(5) 0.0359(5) 0.0039(3) 0.0044(3) 0.0001(3)
Br2 0.0273(5) 0.0191(5) 0.0247(4) -0.0018(2) -0.0014(2) -0.0029(3)
O22 0.026(2) 0.013(2) 0.023(2) 0.0000(17) 0.0012(17) 0.000(2)
N11 0.016(3) 0.014(3) 0.023(3) -0.001(2) 0.002(2) -0.003(2)
N14 0.027(3) 0.012(3) 0.026(3) -0.001(2) 0.002(2) -0.003(2)
N27 0.026(3) 0.016(3) 0.021(3) -0.001(2) -0.002(2) 0.000(2)
N29 0.020(3) 0.014(3) 0.024(3) 0.001(2) 0.001(2) 0.002(2)
C1 0.032(4) 0.026(4) 0.028(4) -0.002(3) -0.001(3) 0.005(3)
C2 0.025(4) 0.018(4) 0.027(3) -0.001(3) -0.001(3) 0.002(3)
C3 0.022(3) 0.022(4) 0.021(3) 0.000(3) -0.001(2) 0.000(3)
C12 0.029(4) 0.015(3) 0.022(3) -0.004(2) 0.005(3) -0.007(3)
C13 0.032(4) 0.016(3) 0.026(3) -0.002(3) 0.009(3) -0.003(3)
C15 0.031(4) 0.011(3) 0.022(3) 0.001(2) -0.003(2) -0.005(3)
C16 0.022(3) 0.013(3) 0.021(3) 0.000(2) 0.002(2) -0.002(3)
C21 0.022(3) 0.014(3) 0.025(3) 0.000(2) -0.003(2) -0.003(3)
C23 0.018(3) 0.016(3) 0.023(3) 0.001(2) 0.000(2) 0.000(3)
C24 0.025(4) 0.013(3) 0.028(3) -0.005(2) -0.004(3) -0.001(3)
C25 0.025(4) 0.012(3) 0.031(3) 0.003(2) -0.002(3) -0.001(3)
C26 0.026(4) 0.020(3) 0.025(3) 0.005(2) 0.003(3) -0.002(3)
C28 0.018(3) 0.013(3) 0.025(3) -0.002(2) -0.001(2) 0.002(3)
O1 0.029(3) 0.039(3) 0.036(3) 0.005(2) 0.000(2) -0.005(3)

#===============================================================================

# 10. MOLECULAR GEOMETRY

_geom_special_details            
;
 Bond distances, angles etc. have been calculated using the
 rounded fractional coordinates. All su's are estimated
 from the variances of the (full) variance-covariance matrix.
 The cell esds are taken into account in the estimation of
 distances, angles and torsion angles
;

loop_
_geom_bond_atom_site_label_1
_geom_bond_atom_site_label_2
_geom_bond_distance
_geom_bond_site_symmetry_1
_geom_bond_site_symmetry_2
_geom_bond_publ_flag
O22 C21 1.382(9) . . yes
O22 C23 1.380(8) . . yes
N11 C3 1.495(9) . . yes
N11 C12 1.497(10) . . yes
N11 C16 1.500(8) . . yes
N14 C13 1.463(9) . . yes
N14 C15 1.465(9) . . yes
N14 C21 1.313(9) . . yes
N27 C26 1.378(10) . . yes
N27 C28 1.336(9) . . yes
N29 C21 1.322(8) . . yes
N29 C28 1.361(9) . . yes
C1 C2 1.520(10) . . no
C2 C3 1.524(10) . . no
N11 H11 0.85(8) . . no
C12 C13 1.520(10) . . no
C15 C16 1.525(9) . . no
C23 C24 1.355(10) . . no
C23 C28 1.399(9) . . no
C24 C25 1.411(9) . . no
C25 C26 1.357(10) . . no
N27 H27 0.83(11) . . no
C1 H1A 0.9800 . . no
C1 H1B 0.9800 . . no
C1 H1C 0.9800 . . no
C2 H2A 0.9900 . . no
C2 H2B 0.9900 . . no
C3 H3A 0.9900 . . no
C3 H3B 0.9900 . . no
C12 H12A 0.9900 . . no
C12 H12B 0.9900 . . no
C13 H13A 0.9900 . . no
C13 H13B 0.9900 . . no
C15 H15A 0.9900 . . no
C15 H15B 0.9900 . . no
C16 H16A 0.9900 . . no
C16 H16B 0.9900 . . no
C24 H24 0.9500 . . no
C25 H25 0.9500 . . no
C26 H26 0.9500 . . no
O1 H1D 0.85(8) . . no
O1 H1E 0.86(9) . . no

loop_
_geom_angle_atom_site_label_1
_geom_angle_atom_site_label_2
_geom_angle_atom_site_label_3
_geom_angle
_geom_angle_site_symmetry_1
_geom_angle_site_symmetry_2
_geom_angle_site_symmetry_3
_geom_angle_publ_flag
C21 O22 C23 103.3(5) . . . yes
C3 N11 C12 109.8(5) . . . yes
C3 N11 C16 113.6(5) . . . yes
C12 N11 C16 110.4(5) . . . yes
C13 N14 C15 114.9(5) . . . yes
C13 N14 C21 124.2(6) . . . yes
C15 N14 C21 120.9(6) . . . yes
C26 N27 C28 118.9(6) . . . yes
C21 N29 C28 102.5(6) . . . yes
C1 C2 C3 109.9(6) . . . no
N11 C3 C2 114.1(6) . . . yes
C16 N11 H11 106(5) . . . no
C3 N11 H11 112(5) . . . no
C12 N11 H11 105(6) . . . no
N11 C12 C13 111.5(6) . . . yes
N14 C13 C12 109.5(6) . . . yes
N14 C15 C16 109.7(5) . . . yes
N11 C16 C15 111.0(5) . . . yes
O22 C21 N29 116.0(6) . . . yes
O22 C21 N14 117.3(6) . . . yes
N14 C21 N29 126.7(7) . . . yes
O22 C23 C24 129.7(6) . . . yes
O22 C23 C28 106.4(6) . . . yes
C24 C23 C28 123.9(6) . . . no
C23 C24 C25 114.5(6) . . . no
C24 C25 C26 122.1(7) . . . no
N27 C26 C25 120.9(6) . . . yes
C28 N27 H27 131(7) . . . no
C26 N27 H27 110(7) . . . no
N27 C28 C23 119.7(6) . . . yes
N29 C28 C23 111.8(6) . . . yes
N27 C28 N29 128.6(6) . . . yes
C2 C1 H1A 109.00 . . . no
C2 C1 H1B 109.00 . . . no
C2 C1 H1C 109.00 . . . no
H1A C1 H1B 109.00 . . . no
H1A C1 H1C 109.00 . . . no
H1B C1 H1C 109.00 . . . no
C1 C2 H2A 110.00 . . . no
C1 C2 H2B 110.00 . . . no
C3 C2 H2A 110.00 . . . no
C3 C2 H2B 110.00 . . . no
H2A C2 H2B 108.00 . . . no
N11 C3 H3A 109.00 . . . no
N11 C3 H3B 109.00 . . . no
C2 C3 H3A 109.00 . . . no
C2 C3 H3B 109.00 . . . no
H3A C3 H3B 108.00 . . . no
N11 C12 H12A 109.00 . . . no
N11 C12 H12B 109.00 . . . no
C13 C12 H12A 109.00 . . . no
C13 C12 H12B 109.00 . . . no
H12A C12 H12B 108.00 . . . no
N14 C13 H13A 110.00 . . . no
N14 C13 H13B 110.00 . . . no
C12 C13 H13A 110.00 . . . no
C12 C13 H13B 110.00 . . . no
H13A C13 H13B 108.00 . . . no
N14 C15 H15A 110.00 . . . no
N14 C15 H15B 110.00 . . . no
C16 C15 H15A 110.00 . . . no
C16 C15 H15B 110.00 . . . no
H15A C15 H15B 108.00 . . . no
N11 C16 H16A 109.00 . . . no
N11 C16 H16B 109.00 . . . no
C15 C16 H16A 109.00 . . . no
C15 C16 H16B 109.00 . . . no
H16A C16 H16B 108.00 . . . no
C23 C24 H24 123.00 . . . no
C25 C24 H24 123.00 . . . no
C24 C25 H25 119.00 . . . no
C26 C25 H25 119.00 . . . no
N27 C26 H26 120.00 . . . no
C25 C26 H26 120.00 . . . no
H1D O1 H1E 103(9) . . . no

loop_
_geom_torsion_atom_site_label_1
_geom_torsion_atom_site_label_2
_geom_torsion_atom_site_label_3
_geom_torsion_atom_site_label_4
_geom_torsion
_geom_torsion_site_symmetry_1
_geom_torsion_site_symmetry_2
_geom_torsion_site_symmetry_3
_geom_torsion_site_symmetry_4
_geom_torsion_publ_flag
C23 O22 C21 N14 -179.7(6) . . . . no
C23 O22 C21 N29 0.3(7) . . . . no
C21 O22 C23 C24 179.2(7) . . . . no
C21 O22 C23 C28 -0.1(7) . . . . no
C3 N11 C12 C13 177.6(5) . . . . no
C12 N11 C3 C2 -179.1(6) . . . . no
C16 N11 C3 C2 56.6(7) . . . . no
C16 N11 C12 C13 -56.3(7) . . . . no
C12 N11 C16 C15 56.2(7) . . . . no
C3 N11 C16 C15 -179.9(5) . . . . no
C13 N14 C21 N29 177.0(7) . . . . no
C15 N14 C13 C12 -55.7(8) . . . . no
C21 N14 C13 C12 125.2(7) . . . . no
C21 N14 C15 C16 -124.9(7) . . . . no
C13 N14 C21 O22 -3.1(10) . . . . no
C13 N14 C15 C16 56.0(8) . . . . no
C15 N14 C21 N29 -2.0(11) . . . . no
C15 N14 C21 O22 177.9(6) . . . . no
C26 N27 C28 C23 -1.7(10) . . . . no
C26 N27 C28 N29 179.1(7) . . . . no
C28 N27 C26 C25 0.7(11) . . . . no
C28 N29 C21 O22 -0.3(7) . . . . no
C28 N29 C21 N14 179.6(7) . . . . no
C21 N29 C28 C23 0.2(7) . . . . no
C21 N29 C28 N27 179.4(7) . . . . no
C1 C2 C3 N11 178.8(6) . . . . no
N11 C12 C13 N14 54.7(8) . . . . no
N14 C15 C16 N11 -54.8(7) . . . . no
O22 C23 C24 C25 -178.9(7) . . . . no
O22 C23 C28 N27 -179.4(6) . . . . no
O22 C23 C28 N29 -0.1(8) . . . . no
C28 C23 C24 C25 0.3(10) . . . . no
C24 C23 C28 N29 -179.5(6) . . . . no
C24 C23 C28 N27 1.3(11) . . . . no
C23 C24 C25 C26 -1.4(10) . . . . no
C24 C25 C26 N27 1.0(11) . . . . no

loop_
_geom_hbond_atom_site_label_D
_geom_hbond_atom_site_label_H
_geom_hbond_atom_site_label_A
_geom_hbond_distance_DH
_geom_hbond_distance_HA
_geom_hbond_distance_DA
_geom_hbond_angle_DHA
_geom_hbond_site_symmetry_A
_geom_hbond_publ_flag
#
#D   H   A   D - H  H...A   D...A    D - H...A  symm(A)
#
O1 H1D Br2 0.85(8) 2.44(8) 3.285(6) 169(8) 3_456 yes
O1 H1E Br1 0.86(9) 2.53(10) 3.342(6) 159(9) 1_455 yes
N11 H11 Br1 0.85(8) 2.34(8) 3.184(6) 172(7) . yes
N27 H27 Br2 0.83(11) 2.41(10) 3.232(6) 169(9) . yes
C3 H3A Br1 0.9900 2.7600 3.742(7) 174.00 1_455 yes
C12 H12B O1 0.9900 2.5500 3.342(9) 137.00 . yes
C13 H13A O22 0.9900 2.3200 2.770(8) 106.00 . yes
C15 H15B N29 0.9900 2.4300 2.861(8) 106.00 . yes
C24 H24 O1 0.9500 2.4600 3.390(9) 166.00 7_545 yes

# Loop Mechanism for Extra Tables(s)

#loop_
#_publ_manuscript_incl_extra_item
#'_geom_extra_tableA_col_1'
#'_geom_extra_tableA_col_2'
#'_geom_extra_tableA_col_3'
#'_geom_extra_table_head_A'
#'_geom_table_footnote_A'
#'_geom_extra_tableB_col_1'
#'_geom_extra_tableB_col_2'
#'_geom_extra_tableB_col_3'
#'_geom_extra_table_head_B'
#'_geom_table_footnote_B'


#
#loop_
#_geom_extra_tableA_col_1
#_geom_extra_tableA_col_2
#_geom_extra_tableA_col_3
# ? ? ?


#
#loop_
#_geom_extra_tableB_col_1
#_geom_extra_tableB_col_2
#_geom_extra_tableB_col_3
# ? ? ?


#
#_geom_table_footnote_A
#;
# ?
#;


#
#_geom_table_footnote_B
#;
# ?
#;


#
#_geom_table_footnote_A
#;
# ?
#;


#
#_geom_table_footnote_B
#;
# ?
#;

_shelx_res_file                  
;
TITL 70_a.res in Pbca                                                           
    5_new.res                                                                   
    created by SHELXL-2018/3 at 11:07:50 on 17-Sep-2021                         
CELL 1.54184 7.4967 12.2531 36.9527 90 90 90                                    
ZERR 8 0.0001 0.0002 0.0006 0 0 0                                               
LATT 1                                                                          
SYMM 0.5-X,-Y,0.5+Z                                                             
SYMM -X,0.5+Y,0.5-Z                                                             
SYMM 0.5+X,0.5-Y,-Z                                                             
SFAC C H N O Br                                                                 
UNIT 104 176 32 16 16                                                           
EQIV $1 -0.5+X,0.5-Y,1-Z                                                        
EQIV $2 -1+X,+Y,+Z                                                              
EQIV $3 1.5-X,-0.5+Y,+Z                                                         
EQIV $4 1-X,1-Y,1-Z                                                             
EQIV $5 0.5-X,-0.5+Y,+Z                                                         
                                                                                
L.S. 30                                                                         
PLAN  10                                                                        
TEMP -171                                                                       
HTAB O1 Br2_$1                                                                  
HTAB O1 Br1_$2                                                                  
HTAB N11 Br1                                                                    
HTAB N27 Br2                                                                    
HTAB C3 Br1_$2                                                                  
HTAB C12 O1                                                                     
HTAB C13 Br1_$3                                                                 
HTAB C15 Br2_$4                                                                 
HTAB C16 O1                                                                     
HTAB C16 Br2_$4                                                                 
HTAB C24 O1_$5                                                                  
HTAB C25 Br2_$5                                                                 
HTAB C25 N29_$5                                                                 
CONF                                                                            
HTAB                                                                            
                                                                                
DFIX 0.85 O1 H1d O1 H1e                                                         
DANG 1.34 H1d H1e                                                               
                                                                                
BOND $H                                                                         
LIST 4                                                                          
MORE -1                                                                         
fmap -2                                                                         
acta                                                                            
REM <olex2.extras>                                                              
REM <HklSrc "%./5.hkl">                                                         
REM </olex2.extras>                                                             
                                                                                
WGHT    0.129200   22.145300                                                    
BASF   0.09213   0.24982   0.29013                                              
FVAR       1.75385                                                              
BR1   5    0.946329    0.465768    0.311620    11.00000    0.01960    0.02688 = 
         0.03591    0.00386    0.00440    0.00013                               
BR2   5    0.406035    0.324494    0.562815    11.00000    0.02729    0.01907 = 
         0.02475   -0.00176   -0.00140   -0.00286                               
O1    4    0.132744    0.310475    0.375659    11.00000    0.02861    0.03905 = 
         0.03642    0.00535    0.00019   -0.00462                               
H1D   2    0.060789    0.277560    0.389784    11.00000    0.06056              
H1E   2    0.063988    0.353680    0.364011    11.00000    0.07618              
C1    1    0.370064    0.685218    0.268009    11.00000    0.03216    0.02650 = 
         0.02813   -0.00165   -0.00139    0.00517                               
AFIX 137                                                                        
H1A   2    0.408531    0.652917    0.245037    11.00000   -1.50000              
H1B   2    0.397712    0.763389    0.268034    11.00000   -1.50000              
H1C   2    0.241206    0.674993    0.270914    11.00000   -1.50000              
AFIX   0                                                                        
C2    1    0.467417    0.629912    0.299104    11.00000    0.02513    0.01834 = 
         0.02666   -0.00123   -0.00096    0.00171                               
AFIX  23                                                                        
H2A   2    0.423498    0.659168    0.322434    11.00000   -1.20000              
H2B   2    0.596777    0.645328    0.297399    11.00000   -1.20000              
AFIX   0                                                                        
C3    1    0.436096    0.507062    0.297649    11.00000    0.02152    0.02159 = 
         0.02095   -0.00050   -0.00058   -0.00017                               
AFIX  23                                                                        
H3A   2    0.306402    0.492938    0.299530    11.00000   -1.20000              
H3B   2    0.476493    0.479473    0.273839    11.00000   -1.20000              
AFIX   0                                                                        
N11   3    0.529732    0.444714    0.326757    11.00000    0.01639    0.01417 = 
         0.02277   -0.00087    0.00196   -0.00336                               
REM  AFIX  13                                                                   
H11   2    0.642185    0.449852    0.324934    11.00000    0.02147              
REM  AFIX   0                                                                   
C12   1    0.492758    0.325281    0.322593    11.00000    0.02900    0.01527 = 
         0.02197   -0.00445    0.00493   -0.00694                               
AFIX  23                                                                        
H12A  2    0.529507    0.301436    0.298105    11.00000   -1.20000              
H12B  2    0.362993    0.312198    0.325020    11.00000   -1.20000              
AFIX   0                                                                        
C13   1    0.591877    0.258288    0.350776    11.00000    0.03155    0.01558 = 
         0.02571   -0.00210    0.00858   -0.00346                               
AFIX  23                                                                        
H13A  2    0.557183    0.180578    0.348715    11.00000   -1.20000              
H13B  2    0.722016    0.263822    0.346612    11.00000   -1.20000              
AFIX   0                                                                        
N14   3    0.548419    0.298813    0.386964    11.00000    0.02681    0.01192 = 
         0.02600   -0.00072    0.00152   -0.00278                               
C15   1    0.583178    0.415212    0.392616    11.00000    0.03121    0.01114 = 
         0.02173    0.00072   -0.00259   -0.00484                               
AFIX  23                                                                        
H15A  2    0.712783    0.429597    0.390702    11.00000   -1.20000              
H15B  2    0.543511    0.436842    0.417143    11.00000   -1.20000              
AFIX   0                                                                        
C16   1    0.483264    0.481859    0.364282    11.00000    0.02214    0.01255 = 
         0.02051   -0.00025    0.00179   -0.00198                               
AFIX  23                                                                        
H16A  2    0.353216    0.474049    0.368152    11.00000   -1.20000              
H16B  2    0.514224    0.559972    0.367007    11.00000   -1.20000              
AFIX   0                                                                        
C21   1    0.485220    0.237786    0.413193    11.00000    0.02190    0.01393 = 
         0.02487   -0.00027   -0.00336   -0.00291                               
O22   4    0.450510    0.129649    0.405308    11.00000    0.02562    0.01252 = 
         0.02344    0.00003    0.00125   -0.00039                               
C23   1    0.386171    0.088935    0.437578    11.00000    0.01770    0.01630 = 
         0.02332    0.00103    0.00021    0.00027                               
C24   1    0.328714   -0.012914    0.445849    11.00000    0.02535    0.01302 = 
         0.02847   -0.00490   -0.00357   -0.00121                               
AFIX  43                                                                        
H24   2    0.329010   -0.071103    0.428860    11.00000   -1.20000              
AFIX   0                                                                        
C25   1    0.268415   -0.025388    0.481782    11.00000    0.02502    0.01220 = 
         0.03111    0.00252   -0.00218   -0.00075                               
AFIX  43                                                                        
H25   2    0.223747   -0.094326    0.489283    11.00000   -1.20000              
AFIX   0                                                                        
C26   1    0.272164    0.057919    0.505976    11.00000    0.02605    0.02025 = 
         0.02473    0.00451    0.00277   -0.00249                               
AFIX  43                                                                        
H26   2    0.231923    0.045902    0.530026    11.00000   -1.20000              
AFIX   0                                                                        
N27   3    0.333527    0.159679    0.496139    11.00000    0.02577    0.01601 = 
         0.02094   -0.00064   -0.00240    0.00018                               
rem AFIX  43                                                                    
H27   2    0.335890    0.201372    0.513773    11.00000    0.04441              
rem AFIX   0                                                                    
C28   1    0.387942    0.175850    0.462117    11.00000    0.01803    0.01305 = 
         0.02462   -0.00201   -0.00081    0.00179                               
N29   3    0.450580    0.269071    0.446696    11.00000    0.02029    0.01429 = 
         0.02365    0.00061    0.00088    0.00200                               
HKLF 5                                                                          
                                                                                
                                                                                
                                                                                
                                                                                
REM  70_a.res in Pbca                                                           
REM wR2 = 0.2155, GooF = S = 1.075, Restrained GooF = 1.075 for all data        
REM R1 = 0.0707 for 6025 Fo > 4sig(Fo) and 0.0752 for all 6678 data             
REM 210 parameters refined using 3 restraints                                   
                                                                                
END                                                                             
                                                                                
WGHT      0.1292     22.1535                                                    
                                                                                
REM Instructions for potential hydrogen bonds                                   
HTAB O1 Br2_$1                                                                  
HTAB O1 Br1_$2                                                                  
HTAB C3 Br1_$2                                                                  
HTAB N11 Br1                                                                    
HTAB C12 O1                                                                     
HTAB C13 Br1_$3                                                                 
HTAB C15 Br2_$4                                                                 
HTAB C16 O1                                                                     
HTAB C16 Br2_$4                                                                 
HTAB C24 O1_$5                                                                  
HTAB C25 Br2_$5                                                                 
HTAB C25 N29_$5                                                                 
HTAB N27 Br2                                                                    
                                                                                
REM Highest difference peak  1.866,  deepest hole -1.379,  1-sigma level  0.192 
Q1    1   0.9465  0.4711  0.2822  11.00000  0.05    1.87                        
Q2    1   0.9456  0.4698  0.3377  11.00000  0.05    1.85                        
Q3    1   0.4077  0.3239  0.5908  11.00000  0.05    1.73                        
Q4    1   0.4081  0.3206  0.5362  11.00000  0.05    1.58                        
Q5    1   0.4287  0.3949  0.5622  11.00000  0.05   -1.38                        
Q6    1   0.3856  0.3966  0.5625  11.00000  0.05   -1.33                        
Q7    1   0.9477  0.5459  0.3113  11.00000  0.05   -1.24                        
Q8    1   0.4454  0.5979  0.2124  11.00000  0.05   -1.09                        
Q9    1   0.3747  0.2505  0.5632  11.00000  0.05   -1.06                        
Q10   1   0.8106  0.4628  0.3098  11.00000  0.05    1.00                        
;
_shelx_res_checksum              24636
_shelx_hkl_file                  
;
   0   0  -4 15277.8 321.099  -4                                                
   0   0  -4 15277.8 321.099  -3                                                
   0   0  -4 15277.8 321.099   1                                                
   0   0  -6 10644.2 327.115  -4                                                
   0   0  -6 10644.2 327.115  -3                                                
   0   0  -6 10644.2 327.115   1                                                
   0   0  -6 5267.35 106.613  -4                                                
   0   0  -6 5267.35 106.613  -3                                                
   0   0   6 5267.35 106.613  -2                                                
   0   0  -6 5267.35 106.613   1                                                
   0   0  -8 999999. 3737.75  -4                                                
   0   0  -8 999999. 3737.75  -3                                                
   0   0  -8 999999. 3737.75   1                                                
   0   0  -8 541441. 1931.38  -4                                                
   0   0  -8 541441. 1931.38  -3                                                
   0   0   8 541441. 1931.38  -2                                                
   0   0  -8 541441. 1931.38   1                                                
   0   0 -10 36428.8 590.344  -4                                                
   0   0 -10 36428.8 590.344  -3                                                
   0   0 -10 36428.8 590.344   1                                                
   0   0 -10 38174.6 780.467  -4                                                
   0   0 -10 38174.6 780.467  -3                                                
   0   0  10 38174.6 780.467  -2                                                
   0   0 -10 38174.6 780.467   1                                                
   0   0 -12 3092.71 95.7763  -4                                                
   0   0 -12 3092.71 95.7763  -3                                                
   0   0 -12 3092.71 95.7763   1                                                
   0   0 -14 380.153 46.3211  -4                                                
   0   0 -14 380.153 46.3211  -3                                                
   0   0 -14 380.153 46.3211   1                                                
   0   0 -16 609008. 2257.18  -4                                                
   0   0 -16 609008. 2257.18  -3                                                
   0   0 -16 609008. 2257.18   1                                                
   0   0 -18 15283.3 408.699  -4                                                
   0   0 -18 15283.3 408.699  -3                                                
   0   0 -18 15283.3 408.699   1                                                
   0   0 -20 17905.9 226.036  -4                                                
   0   0 -20 17905.9 226.036  -3                                                
   0   0 -20 17905.9 226.036   1                                                
   0   0 -22 2301.13 94.4793  -4                                                
   0   0 -22 2301.13 94.4793  -3                                                
   0   0 -22 2301.13 94.4793   1                                                
   0   0 -24 195704. 667.119  -4                                                
   0   0 -24 195704. 667.119  -3                                                
   0   0 -24 195704. 667.119   1                                                
   0   0  26 1513.29 80.7944  -4                                                
   0   0  26 1513.29 80.7944  -3                                                
   0   0  26 1513.29 80.7944   1                                                
   0   0  28 3126.97 106.380  -4                                                
   0   0  28 3126.97 106.380  -3                                                
   0   0  28 3126.97 106.380   1                                                
   0   0 -30 8277.17 153.103  -4                                                
   0   0 -30 8277.17 153.103  -3                                                
   0   0 -30 8277.17 153.103   1                                                
   0   0  32 67477.3 433.474  -4                                                
   0   0  32 67477.3 433.474  -3                                                
   0   0  32 67477.3 433.474   1                                                
   0   0 -34 10083.4 215.357  -4                                                
   0   0 -34 10083.4 215.357  -3                                                
   0   0 -34 10083.4 215.357   1                                                
   0   0 -36 354.208 75.2669  -4                                                
   0   0 -36 354.208 75.2669  -3                                                
   0   0 -36 354.208 75.2669   1                                                
   0   0  38 4353.19 175.130  -4                                                
   0   0  38 4353.19 175.130  -3                                                
   0   0  38 4353.19 175.130   1                                                
   0   0  40 34991.0 332.175  -4                                                
   0   0  40 34991.0 332.175  -3                                                
   0   0  40 34991.0 332.175   1                                                
   0   0 -42 3210.50 131.354  -4                                                
   0   0 -42 3210.50 131.354  -3                                                
   0   0 -42 3210.50 131.354   1                                                
   0   0 -44 42.5192 44.2992  -4                                                
   0   0 -44 42.5192 44.2992  -3                                                
   0   0 -44 42.5192 44.2992   1                                                
   0   0  46 4019.35 153.982  -4                                                
   0   0  46 4019.35 153.982  -3                                                
   0   0  46 4019.35 153.982   1                                                
   0   2   0 1748.93 92.2841   1                                                
   0  -2   0 2344.11 58.6863  -4                                                
   0  -2   0 2344.11 58.6863  -3                                                
   0  -2   0 2344.11 58.6863   1                                                
   0   2   1 2779.33 104.665   1                                                
   0   2  -1 4068.68 65.3737  -4                                                
   0   2  -1 4068.68 65.3737  -3                                                
   0   2  -1 4068.68 65.3737   1                                                
   0   2   2 109400. 571.108   1                                                
   0  -2   2 167594. 447.021  -4                                                
   0  -2   2 167594. 447.021  -3                                                
   0  -2   2 167594. 447.021   1                                                
   0  -2   3 62536.1 257.836  -4                                                
   0  -2   3 62536.1 257.836  -3                                                
   0  -2   3 62536.1 257.836   1                                                
   0   2   4 19916.7 126.916  -4                                                
   0   2   4 19916.7 126.916  -3                                                
   0   2   4 19916.7 126.916   1                                                
   0   2  -5 388551. 555.150  -4                                                
   0   2  -5 388551. 555.150  -3                                                
   0   2  -5 388551. 555.150   1                                                
   0   2  -6 301633. 795.951  -4                                                
   0   2  -6 301633. 795.951  -3                                                
   0   2  -6 301633. 795.951   1                                                
   0  -2  -7 1120.89 79.2623  -4                                                
   0  -2  -7 1120.89 79.2623  -3                                                
   0  -2  -7 1120.89 79.2623   1                                                
   0   2   8 44196.5 215.838  -4                                                
   0   2   8 44196.5 215.838  -3                                                
   0   2   8 44196.5 215.838   1                                                
   0   2  -9 5924.10 93.5445  -4                                                
   0   2  -9 5924.10 93.5445  -3                                                
   0   2  -9 5924.10 93.5445   1                                                
   0   2  10 123876. 356.122  -4                                                
   0   2  10 123876. 356.122   1                                                
   0   2 -10 234054. 682.753  -4                                                
   0   2 -10 234054. 682.753  -3                                                
   0   2 -10 234054. 682.753   1                                                
   0  -2  11 162204. 592.174  -4                                                
   0  -2  11 162204. 592.174  -3                                                
   0  -2  11 162204. 592.174   1                                                
   0  -2  12 906.347 92.1162  -4                                                
   0  -2  12 906.347 92.1162  -3                                                
   0  -2  12 906.347 92.1162   1                                                
   0  -2  13 101784. 684.697  -4                                                
   0  -2  13 101784. 684.697  -3                                                
   0  -2  13 101784. 684.697   1                                                
   0   2 -14 67964.2 479.003  -4                                                
   0   2 -14 67964.2 479.003  -3                                                
   0   2 -14 67964.2 479.003   1                                                
   0  -2 -15 28719.9 326.591  -4                                                
   0  -2 -15 28719.9 326.591  -3                                                
   0  -2 -15 28719.9 326.591   1                                                
   0  -2 -16 21722.4 278.673  -4                                                
   0  -2 -16 21722.4 278.673  -3                                                
   0  -2 -16 21722.4 278.673   1                                                
   0  -2  17 1725.97 92.0055  -4                                                
   0  -2  17 1725.97 92.0055  -3                                                
   0  -2  17 1725.97 92.0055   1                                                
   0  -2  18 112094. 452.897  -4                                                
   0  -2  18 112094. 452.897  -3                                                
   0  -2  18 112094. 452.897   1                                                
   0  -2  19 6141.71 90.7482  -4                                                
   0  -2  19 6141.71 90.7482  -3                                                
   0  -2  19 6141.71 90.7482   1                                                
   0   2  20 505.826 46.1366  -4                                                
   0   2  20 505.826 46.1366  -3                                                
   0   2  20 505.826 46.1366   1                                                
   0   2 -21 57684.9 240.090  -4                                                
   0   2 -21 57684.9 240.090  -3                                                
   0   2 -21 57684.9 240.090   1                                                
   0  -2 -22 38555.1 200.765  -4                                                
   0  -2 -22 38555.1 200.765  -3                                                
   0  -2 -22 38555.1 200.765   1                                                
   0  -2 -23 359.322 42.1627  -4                                                
   0  -2 -23 359.322 42.1627  -3                                                
   0  -2 -23 359.322 42.1627   1                                                
   0  -2 -24 6346.96 96.2957  -4                                                
   0  -2 -24 6346.96 96.2957  -3                                                
   0  -2 -24 6346.96 96.2957   1                                                
   0  -2  25 74.8911 42.6473  -4                                                
   0  -2  25 74.8911 42.6473  -3                                                
   0  -2  25 74.8911 42.6473   1                                                
   0  -2  26 10438.3 118.014  -4                                                
   0  -2  26 10438.3 118.014  -3                                                
   0  -2  26 10438.3 118.014   1                                                
   0   2 -27 31614.9 191.540  -4                                                
   0   2 -27 31614.9 191.540  -3                                                
   0   2 -27 31614.9 191.540   1                                                
   0  -2  28 323.897 46.5384  -4                                                
   0  -2  28 323.897 46.5384  -3                                                
   0  -2  28 323.897 46.5384   1                                                
   0  -2 -29 63488.0 273.976  -4                                                
   0  -2 -29 63488.0 273.976  -3                                                
   0  -2 -29 63488.0 273.976   1                                                
   0   2  30 9764.83 120.951  -4                                                
   0   2  30 9764.83 120.951  -3                                                
   0   2  30 9764.83 120.951   1                                                
   0   2  31 402.334 50.3850  -4                                                
   0   2  31 402.334 50.3850  -3                                                
   0   2  31 402.334 50.3850   1                                                
   0   2 -32 428.503 53.1097  -4                                                
   0   2 -32 428.503 53.1097  -3                                                
   0   2 -32 428.503 53.1097   1                                                
   0   2 -33 3160.56 79.4882  -4                                                
   0   2 -33 3160.56 79.4882  -3                                                
   0   2 -33 3160.56 79.4882   1                                                
   0   2 -34 48766.2 293.205  -4                                                
   0   2 -34 48766.2 293.205  -3                                                
   0   2 -34 48766.2 293.205   1                                                
   0  -2 -35 44885.5 279.241  -4                                                
   0  -2 -35 44885.5 279.241  -3                                                
   0  -2 -35 44885.5 279.241   1                                                
   0   2 -36 3494.57 114.068  -4                                                
   0   2 -36 3494.57 114.068  -3                                                
   0   2 -36 3494.57 114.068   1                                                
   0   2  37 17859.9 197.213  -4                                                
   0   2  37 17859.9 197.213  -3                                                
   0   2  37 17859.9 197.213   1                                                
   0   2  38 15099.9 176.139  -4                                                
   0   2  38 15099.9 176.139  -3                                                
   0   2  38 15099.9 176.139   1                                                
   0   2 -39 99.4607 52.0147  -4                                                
   0   2 -39 99.4607 52.0147  -3                                                
   0   2 -39 99.4607 52.0147   1                                                
   0  -2  40 264.544 44.8242  -4                                                
   0  -2  40 264.544 44.8242  -3                                                
   0  -2  40 264.544 44.8242   1                                                
   0   2  41 856.870 58.0060  -4                                                
   0   2  41 856.870 58.0060  -3                                                
   0   2  41 856.870 58.0060   1                                                
   0   2  42 8936.47 155.692  -4                                                
   0   2  42 8936.47 155.692  -3                                                
   0   2  42 8936.47 155.692   1                                                
   0  -2 -43 13450.5 148.568  -4                                                
   0  -2 -43 13450.5 148.568  -3                                                
   0  -2 -43 13450.5 148.568   1                                                
   0  -2  44 124.753 60.7007  -4                                                
   0  -2  44 124.753 60.7007  -3                                                
   0  -2  44 124.753 60.7007   1                                                
   0  -2  45 2578.50 95.6877  -4                                                
   0  -2  45 2578.50 95.6877  -3                                                
   0  -2  45 2578.50 95.6877   1                                                
   0   2  46 5454.46 107.586  -4                                                
   0   2  46 5454.46 107.586  -3                                                
   0   2  46 5454.46 107.586   1                                                
   0  -4   0 79980.6 371.730  -4                                                
   0  -4   0 79980.6 371.730  -3                                                
   0  -4   0 79980.6 371.730   1                                                
   0   4  -1 121062. 659.188   1                                                
   0  -4   1 199049. 555.910  -4                                                
   0  -4   1 199049. 555.910  -3                                                
   0  -4   1 199049. 555.910   1                                                
   0   4   2 30957.0 340.219   1                                                
   0  -4   2 51385.2 289.920  -4                                                
   0  -4   2 51385.2 289.920  -3                                                
   0  -4   2 51385.2 289.920   1                                                
   0   4   3 13039.7 223.545   1                                                
   0  -4   3 22273.8 199.795  -4                                                
   0  -4   3 22273.8 199.795  -3                                                
   0  -4   3 22273.8 199.795   1                                                
   0   4   4 1733.55 95.3862  -4                                                
   0   4   4 1733.55 95.3862  -3                                                
   0   4   4 1733.55 95.3862   1                                                
   0  -4   5 128676. 527.024  -4                                                
   0  -4   5 128676. 527.024  -3                                                
   0  -4   5 128676. 527.024   1                                                
   0  -4  -6 75898.1 412.066  -4                                                
   0  -4  -6 75898.1 412.066  -3                                                
   0  -4  -6 75898.1 412.066   1                                                
   0   4  -7 181413. 588.112  -4                                                
   0   4  -7 181413. 588.112  -3                                                
   0   4  -7 181413. 588.112   1                                                
   0   4   8 16487.4 176.176  -4                                                
   0   4   8 16487.4 176.176  -3                                                
   0   4   8 16487.4 176.176   1                                                
   0  -4  -9 90417.0 344.968  -4                                                
   0  -4  -9 90417.0 344.968  -3                                                
   0  -4  -9 90417.0 344.968   1                                                
   0   4 -10 351.014 49.7822  -4                                                
   0   4 -10 351.014 49.7822  -3                                                
   0   4 -10 351.014 49.7822   1                                                
   0   4  11 30096.4 195.727  -4                                                
   0   4  11 30096.4 195.727  -3                                                
   0   4  11 30096.4 195.727   1                                                
   0   4  12 12579.6 139.956  -4                                                
   0   4  12 12579.6 139.956  -3                                                
   0   4  12 12579.6 139.956   1                                                
   0   4 -13 334.605 43.5604  -4                                                
   0   4 -13 334.605 43.5604  -3                                                
   0   4 -13 334.605 43.5604   1                                                
   0   4  14 6994.47 126.791  -4                                                
   0   4  14 6994.47 126.791   1                                                
   0   4  14 9904.44 170.126  -4                                                
   0   4  14 9904.44 170.126  -3                                                
   0   4  14 9904.44 170.126   1                                                
   0  -4 -15 16118.8 146.939  -4                                                
   0  -4 -15 16118.8 146.939  -3                                                
   0  -4 -15 16118.8 146.939   1                                                
   0  -4  16 7855.84 106.203  -4                                                
   0  -4  16 7855.84 106.203  -3                                                
   0  -4  16 7855.84 106.203   1                                                
   0  -4 -17 56141.8 255.563  -4                                                
   0  -4 -17 56141.8 255.563  -3                                                
   0  -4 -17 56141.8 255.563   1                                                
   0  -4  18 33401.2 183.983  -4                                                
   0  -4  18 33401.2 183.983  -3                                                
   0  -4  18 33401.2 183.983   1                                                
   0  -4  19 10469.4 117.035  -4                                                
   0  -4  19 10469.4 117.035  -3                                                
   0  -4  19 10469.4 117.035   1                                                
   0  -4 -20-13.0512 39.0037  -4                                                
   0  -4 -20-13.0512 39.0037  -3                                                
   0  -4 -20-13.0512 39.0037   1                                                
   0   4 -21 16230.4 155.385  -4                                                
   0   4 -21 16230.4 155.385  -3                                                
   0   4 -21 16230.4 155.385   1                                                
   0   4 -22 17716.0 161.562  -4                                                
   0   4 -22 17716.0 161.562  -3                                                
   0   4 -22 17716.0 161.562   1                                                
   0  -4  23 73419.2 312.121  -4                                                
   0  -4  23 73419.2 312.121  -3                                                
   0  -4  23 73419.2 312.121   1                                                
   0  -4 -24 5684.29 118.211  -4                                                
   0  -4 -24 5684.29 118.211  -3                                                
   0  -4 -24 5684.29 118.211   1                                                
   0   4 -25 39046.6 241.769  -4                                                
   0   4 -25 39046.6 241.769  -3                                                
   0   4 -25 39046.6 241.769   1                                                
   0  -4 -26 10678.9 122.736  -4                                                
   0  -4 -26 10678.9 122.736  -3                                                
   0  -4 -26 10678.9 122.736   1                                                
   0   4  27 8248.43 111.302  -4                                                
   0   4  27 8248.43 111.302  -3                                                
   0   4  27 8248.43 111.302   1                                                
   0  -4 -28 5825.48 265.251  -4                                                
   0  -4 -28 5825.48 265.251   1                                                
   0   4 -28 5835.34 104.836  -4                                                
   0   4 -28 5835.34 104.836  -3                                                
   0   4 -28 5835.34 104.836   1                                                
   0  -4 -29 10884.6 361.302  -4                                                
   0  -4 -29 10884.6 361.302   1                                                
   0   4 -29 13139.0 157.661  -4                                                
   0   4 -29 13139.0 157.661  -3                                                
   0   4 -29 13139.0 157.661   1                                                
   0  -4 -30 30288.5 569.945  -4                                                
   0  -4 -30 30288.5 569.945   1                                                
   0   4 -30 34663.9 249.026  -4                                                
   0   4 -30 34663.9 249.026  -3                                                
   0   4 -30 34663.9 249.026   1                                                
   0  -4 -31 1685.89 175.858  -4                                                
   0  -4 -31 1685.89 175.858   1                                                
   0   4 -31 1643.77 85.3649  -4                                                
   0   4 -31 1643.77 85.3649  -3                                                
   0   4 -31 1643.77 85.3649   1                                                
   0  -4 -32 415.733 136.251  -4                                                
   0  -4 -32 415.733 136.251   1                                                
   0  -4 -32 299.454 70.2638  -4                                                
   0  -4 -32 299.454 70.2638  -3                                                
   0  -4 -32 299.454 70.2638   1                                                
   0  -4 -33 32154.8 538.019  -4                                                
   0  -4 -33 32154.8 538.019   1                                                
   0  -4 -33 34524.0 296.513  -4                                                
   0  -4 -33 34524.0 296.513  -3                                                
   0  -4 -33 34524.0 296.513   1                                                
   0  -4 -34 7616.34 151.466  -4                                                
   0  -4 -34 7616.34 151.466  -3                                                
   0  -4 -34 7616.34 151.466   1                                                
   0   4 -35 5965.71 134.157  -4                                                
   0   4 -35 5965.71 134.157  -3                                                
   0   4 -35 5965.71 134.157   1                                                
   0   4  36 2459.82 94.3453  -4                                                
   0   4  36 2459.82 94.3453  -3                                                
   0   4  36 2459.82 94.3453   1                                                
   0  -4 -37 15392.6 190.970  -4                                                
   0  -4 -37 15392.6 190.970  -3                                                
   0  -4 -37 15392.6 190.970   1                                                
   0   4 -38 8996.85 146.256  -4                                                
   0   4 -38 8996.85 146.256  -3                                                
   0   4 -38 8996.85 146.256   1                                                
   0  -4 -39 15024.8 152.996  -4                                                
   0  -4 -39 15024.8 152.996  -3                                                
   0  -4 -39 15024.8 152.996   1                                                
   0  -4 -40 577.365 51.5872  -4                                                
   0  -4 -40 577.365 51.5872  -3                                                
   0  -4 -40 577.365 51.5872   1                                                
   0  -4  41 13004.7 121.905  -4                                                
   0  -4  41 13004.7 121.905  -3                                                
   0  -4  41 13004.7 121.905   1                                                
   0  -4  42 2704.47 75.8939  -4                                                
   0  -4  42 2704.47 75.8939  -3                                                
   0  -4  42 2704.47 75.8939   1                                                
   0   4  43 2344.43 90.0205  -4                                                
   0   4  43 2344.43 90.0205  -3                                                
   0   4  43 2344.43 90.0205   1                                                
   0  -4  44 358.628 52.3666  -4                                                
   0  -4  44 358.628 52.3666  -3                                                
   0  -4  44 358.628 52.3666   1                                                
   0   4  45 5850.26 93.9730  -4                                                
   0   4  45 5850.26 93.9730  -3                                                
   0   4  45 5850.26 93.9730   1                                                
   0   6   0 255479. 2102.87  -4                                                
   0   6   0 255479. 2102.87  -3                                                
   0   6   0 255479. 2102.87   1                                                
   0   6  -1 117100. 1195.65   1                                                
   0  -6  -1 206274. 1368.90  -4                                                
   0  -6  -1 206274. 1368.90  -3                                                
   0  -6  -1 206274. 1368.90   1                                                
   0   6   2 4315.84 177.393   1                                                
   0  -6  -2 7984.98 181.917  -4                                                
   0  -6  -2 7984.98 181.917  -3                                                
   0  -6  -2 7984.98 181.917   1                                                
   0   6  -3 296.416 117.141   1                                                
   0   6   3 806.208 94.2230  -4                                                
   0   6   3 806.208 94.2230  -3                                                
   0   6   3 806.208 94.2230   1                                                
   0   6  -4 6393.41 315.069   1                                                
   0  -6  -4 11400.0 225.242  -4                                                
   0  -6  -4 11400.0 225.242  -3                                                
   0  -6  -4 11400.0 225.242   1                                                
   0   6  -5 30521.8 666.985   1                                                
   0  -6  -5 60060.0 482.491  -4                                                
   0  -6  -5 60060.0 482.491  -3                                                
   0  -6  -5 60060.0 482.491   1                                                
   0   6  -6 637.786 143.129   1                                                
   0  -6  -6 1037.50 112.369  -4                                                
   0  -6  -6 1037.50 112.369   1                                                
   0   6  -6 1330.64 142.425  -4                                                
   0   6  -6 1330.64 142.425  -3                                                
   0   6  -6 1330.64 142.425   1                                                
   0   6  -7 23818.3 628.193   1                                                
   0  -6  -7 48148.6 494.331  -4                                                
   0  -6  -7 48148.6 494.331   1                                                
   0  -6   7 55428.6 371.151  -4                                                
   0  -6   7 55428.6 371.151  -3                                                
   0  -6   7 55428.6 371.151   1                                                
   0  -6  -8 61532.5 474.666  -4                                                
   0  -6  -8 61532.5 474.666   1                                                
   0   6  -8 73345.7 405.303  -4                                                
   0   6  -8 73345.7 405.303  -3                                                
   0   6  -8 73345.7 405.303   1                                                
   0  -6  -9 33003.4 307.356  -4                                                
   0  -6  -9 33003.4 307.356   1                                                
   0   6  -9 42498.7 316.549  -4                                                
   0   6  -9 42498.7 316.549  -3                                                
   0   6  -9 42498.7 316.549   1                                                
   0   6  10 4971.34 101.742  -4                                                
   0   6  10 4971.34 101.742   1                                                
   0   6 -10 6561.52 144.259  -4                                                
   0   6 -10 6561.52 144.259  -3                                                
   0   6 -10 6561.52 144.259   1                                                
   0  -6 -11 59970.2 313.639  -4                                                
   0  -6 -11 59970.2 313.639   1                                                
   0  -6  11 73448.7 367.088  -4                                                
   0  -6  11 73448.7 367.088  -3                                                
   0  -6  11 73448.7 367.088   1                                                
   0  -6 -12 6558.62 113.967  -4                                                
   0  -6 -12 6558.62 113.967   1                                                
   0  -6  12 8253.46 161.999  -4                                                
   0  -6  12 8253.46 161.999  -3                                                
   0  -6  12 8253.46 161.999   1                                                
   0  -6 -13 24624.0 210.618  -4                                                
   0  -6 -13 24624.0 210.618   1                                                
   0   6 -13 32139.5 301.461  -4                                                
   0   6 -13 32139.5 301.461  -3                                                
   0   6 -13 32139.5 301.461   1                                                
   0  -6 -14 8361.97 166.840  -4                                                
   0  -6 -14 8361.97 166.840   1                                                
   0   6 -14 10004.4 183.458  -4                                                
   0   6 -14 10004.4 183.458  -3                                                
   0   6 -14 10004.4 183.458   1                                                
   0  -6 -15 39004.4 353.679  -4                                                
   0  -6 -15 39004.4 353.679   1                                                
   0   6 -15 47652.6 275.401  -4                                                
   0   6 -15 47652.6 275.401  -3                                                
   0   6 -15 47652.6 275.401   1                                                
   0  -6  16 51142.7 814.390   1                                                
   0  -6 -16 90548.7 546.580  -4                                                
   0  -6 -16 90548.7 546.580   1                                                
   0   6 -16 103787. 461.939  -4                                                
   0   6 -16 103787. 461.939  -3                                                
   0   6 -16 103787. 461.939   1                                                
   0  -6  17 16159.9 472.555   1                                                
   0  -6 -17 26803.7 311.002  -4                                                
   0  -6 -17 26803.7 311.002   1                                                
   0  -6  17 28771.1 263.021  -4                                                
   0  -6  17 28771.1 263.021  -3                                                
   0  -6  17 28771.1 263.021   1                                                
   0  -6  18 2191.90 187.989   1                                                
   0  -6 -18 3736.71 138.920  -4                                                
   0  -6 -18 3736.71 138.920   1                                                
   0  -6  18 4012.80 121.659  -4                                                
   0  -6  18 4012.80 121.659  -3                                                
   0  -6  18 4012.80 121.659   1                                                
   0  -6  19 4547.61 274.084   1                                                
   0  -6 -19 9260.51 210.838  -4                                                
   0  -6 -19 9260.51 210.838   1                                                
   0   6 -19 8968.57 165.116  -4                                                
   0   6 -19 8968.57 165.116  -3                                                
   0   6 -19 8968.57 165.116   1                                                
   0  -6 -20 1805.78 123.178  -4                                                
   0  -6 -20 1805.78 123.178   1                                                
   0   6 -20 1940.11 85.1827  -4                                                
   0   6 -20 1940.11 85.1827  -3                                                
   0   6 -20 1940.11 85.1827   1                                                
   0  -6 -21 2133.15 140.913  -4                                                
   0  -6 -21 2133.15 140.913   1                                                
   0  -6  21 2739.19 88.4264  -4                                                
   0  -6  21 2739.19 88.4264  -3                                                
   0  -6  21 2739.19 88.4264   1                                                
   0  -6 -22 2765.88 110.134  -4                                                
   0  -6 -22 2765.88 110.134   1                                                
   0   6 -22 2913.20 92.7806  -4                                                
   0   6 -22 2913.20 92.7806  -3                                                
   0   6 -22 2913.20 92.7806   1                                                
   0  -6 -23 23493.3 193.516  -4                                                
   0  -6 -23 23493.3 193.516   1                                                
   0   6 -23 29549.2 241.630  -4                                                
   0   6 -23 29549.2 241.630  -3                                                
   0   6 -23 29549.2 241.630   1                                                
   0   6  24 22593.1 208.222  -4                                                
   0   6  24 22593.1 208.222   1                                                
   0   6 -24 31723.1 251.235  -4                                                
   0   6 -24 31723.1 251.235  -3                                                
   0   6 -24 31723.1 251.235   1                                                
   0  -6 -25 1215.31 88.3150  -4                                                
   0  -6 -25 1215.31 88.3150   1                                                
   0   6 -25 1876.95 98.2000  -4                                                
   0   6 -25 1876.95 98.2000  -3                                                
   0   6 -25 1876.95 98.2000   1                                                
   0  -6 -26 4345.29 126.676  -4                                                
   0  -6 -26 4345.29 126.676   1                                                
   0  -6  26 6494.22 201.442  -4                                                
   0  -6  26 6494.22 201.442  -3                                                
   0  -6  26 6494.22 201.442   1                                                
   0  -6 -27 11239.5 187.484  -4                                                
   0  -6 -27 11239.5 187.484   1                                                
   0   6 -27 15615.3 276.100  -4                                                
   0   6 -27 15615.3 276.100  -3                                                
   0   6 -27 15615.3 276.100   1                                                
   0  -6 -28 98.1674 105.883  -4                                                
   0  -6 -28 98.1674 105.883   1                                                
   0   6 -28 57.2446 86.9882  -4                                                
   0   6 -28 57.2446 86.9882  -3                                                
   0   6 -28 57.2446 86.9882   1                                                
   0  -6 -29 3382.57 147.188  -4                                                
   0  -6 -29 3382.57 147.188   1                                                
   0   6 -29 4296.46 154.078  -4                                                
   0   6 -29 4296.46 154.078  -3                                                
   0   6 -29 4296.46 154.078   1                                                
   0  -6 -30 15907.7 277.431  -4                                                
   0  -6 -30 15907.7 277.431   1                                                
   0  -6  30 17815.7 274.020  -4                                                
   0  -6  30 17815.7 274.020  -3                                                
   0  -6  30 17815.7 274.020   1                                                
   0  -6 -31 7646.17 201.744  -4                                                
   0  -6 -31 7646.17 201.744   1                                                
   0  -6  31 8799.03 206.019  -4                                                
   0  -6  31 8799.03 206.019  -3                                                
   0  -6  31 8799.03 206.019   1                                                
   0  -6 -32 21928.4 311.965  -4                                                
   0  -6 -32 21928.4 311.965   1                                                
   0   6 -32 25631.6 316.113  -4                                                
   0   6 -32 25631.6 316.113  -3                                                
   0   6 -32 25631.6 316.113   1                                                
   0  -6 -33 3509.68 143.556  -4                                                
   0  -6 -33 3509.68 143.556   1                                                
   0   6 -33 3974.99 143.233  -4                                                
   0   6 -33 3974.99 143.233  -3                                                
   0   6 -33 3974.99 143.233   1                                                
   0  -6 -34 3806.83 112.461  -4                                                
   0  -6 -34 3806.83 112.461   1                                                
   0   6 -34 4326.22 142.179  -4                                                
   0   6 -34 4326.22 142.179  -3                                                
   0   6 -34 4326.22 142.179   1                                                
   0   6  35 7314.12 139.914  -4                                                
   0   6  35 7314.12 139.914   1                                                
   0  -6  35 8600.86 181.691  -4                                                
   0  -6  35 8600.86 181.691  -3                                                
   0  -6  35 8600.86 181.691   1                                                
   0   6  36 1188.48 73.0145  -4                                                
   0   6  36 1188.48 73.0145   1                                                
   0  -6  36 1464.85 94.3367  -4                                                
   0  -6  36 1464.85 94.3367  -3                                                
   0  -6  36 1464.85 94.3367   1                                                
   0   6  37 958.691 64.6121  -4                                                
   0   6  37 958.691 64.6121   1                                                
   0  -6  37 1095.72 85.9019  -4                                                
   0  -6  37 1095.72 85.9019  -3                                                
   0  -6  37 1095.72 85.9019   1                                                
   0   6  38 3696.37 156.900  -4                                                
   0   6  38 3696.37 156.900   1                                                
   0  -6  38 3630.57 179.329  -4                                                
   0  -6  38 3630.57 179.329  -3                                                
   0  -6  38 3630.57 179.329   1                                                
   0   6  39 977.294 99.6607  -4                                                
   0   6  39 977.294 99.6607   1                                                
   0  -6  39 926.557 118.315  -4                                                
   0  -6  39 926.557 118.315  -3                                                
   0  -6  39 926.557 118.315   1                                                
   0   6  40 12392.4 211.940  -4                                                
   0   6  40 12392.4 211.940   1                                                
   0  -6  40 11698.7 261.786  -4                                                
   0  -6  40 11698.7 261.786  -3                                                
   0  -6  40 11698.7 261.786   1                                                
   0   6  41 832.258 79.8688  -4                                                
   0   6  41 832.258 79.8688   1                                                
   0  -6  41 1079.71 100.620  -4                                                
   0  -6  41 1079.71 100.620  -3                                                
   0  -6  41 1079.71 100.620   1                                                
   0   6  42 2031.79 85.9443  -4                                                
   0   6  42 2031.79 85.9443   1                                                
   0  -6  42 2124.88 110.946  -4                                                
   0  -6  42 2124.88 110.946  -3                                                
   0  -6  42 2124.88 110.946   1                                                
   0   6  43 4969.91 103.755  -4                                                
   0   6  43 4969.91 103.755   1                                                
   0  -6  43 7460.14 142.671  -4                                                
   0  -6  43 7460.14 142.671  -3                                                
   0  -6  43 7460.14 142.671   1                                                
   0   8   0 31890.6 288.562   1                                                
   0   8  -1 9264.99 117.105   1                                                
   0  -8   2 6023.24 92.5835   1                                                
   0   8   2 17201.8 228.590  -4                                                
   0   8   1 17201.8 228.590  -3                                                
   0   8   2 17201.8 228.590   1                                                
   0   8  -3 24146.5 174.026   1                                                
   0   8   3 46846.0 390.995  -4                                                
   0   8   2 46846.0 390.995  -3                                                
   0   8   3 46846.0 390.995   1                                                
   0  -8   4 412.295 55.3600   1                                                
   0   8   4 15375.7 193.893  -4                                                
   0   8   3 15375.7 193.893  -3                                                
   0   8   4 15375.7 193.893   1                                                
   0  -8   5 22557.8 232.069   1                                                
   0   8   5 37515.1 323.695  -4                                                
   0   8   4 37515.1 323.695  -3                                                
   0   8   5 37515.1 323.695   1                                                
   0  -8   6 770.822 52.1787   1                                                
   0  -8  -6 13755.1 194.195  -4                                                
   0  -8  -5 13755.1 194.195  -3                                                
   0  -8  -6 13755.1 194.195   1                                                
   0   8  -6 13733.7 587.276  -4                                                
   0   8  -7 13733.7 587.276  -3                                                
   0   8  -6 13733.7 587.276   1                                                
   0  -8   7 19464.3 201.375   1                                                
   0   8   7 34338.9 336.776  -4                                                
   0   8   6 34338.9 336.776  -3                                                
   0   8   7 34338.9 336.776   1                                                
   0   8  -8 7932.33 137.913   1                                                
   0   8   8 12048.6 387.556  -4                                                
   0   8   8 12048.6 387.556   1                                                
   0  -8  -8 29443.5 830.879  -4                                                
   0  -8  -7 29443.5 830.879  -3                                                
   0  -8  -8 29443.5 830.879   1                                                
   0   8   9 11086.4 149.226   1                                                
   0   8   9 17429.5 374.347  -4                                                
   0   8   9 17429.5 374.347   1                                                
   0  -8  -9 25793.3 776.860  -4                                                
   0  -8  -8 25793.3 776.860  -3                                                
   0  -8  -9 25793.3 776.860   1                                                
   0   8 -10 5024.56 83.9971   1                                                
   0   8  10 6098.97 210.661  -4                                                
   0   8  10 6098.97 210.661   1                                                
   0  -8 -10 16695.7 663.491  -4                                                
   0  -8  -9 16695.7 663.491  -3                                                
   0  -8 -10 16695.7 663.491   1                                                
   0   8 -11 8270.57 107.038   1                                                
   0  -8  11 14771.1 189.718  -4                                                
   0  -8  11 14771.1 189.718   1                                                
   0  -8 -11 18286.7 686.689  -4                                                
   0  -8 -10 18286.7 686.689  -3                                                
   0  -8 -11 18286.7 686.689   1                                                
   0   8  12 207.540 29.4430   1                                                
   0  -8  12 192.778 56.6201  -4                                                
   0  -8  12 192.778 56.6201   1                                                
   0  -8 -12 7608.46 494.512  -4                                                
   0  -8 -11 7608.46 494.512  -3                                                
   0  -8 -12 7608.46 494.512   1                                                
   0  -8 -13 12426.5 148.228   1                                                
   0   8 -13 26052.0 234.982  -4                                                
   0   8 -13 26052.0 234.982   1                                                
   0  -8 -13 25355.6 830.624  -4                                                
   0  -8 -12 25355.6 830.624  -3                                                
   0  -8 -13 25355.6 830.624   1                                                
   0  -8 -14 72.0327 31.1911   1                                                
   0  -8  14 12.1268 65.4061  -4                                                
   0  -8  14 12.1268 65.4061   1                                                
   0  -8 -15 3185.88 65.7307   1                                                
   0  -8 -15 6251.94 132.534  -4                                                
   0  -8 -15 6251.94 132.534   1                                                
   0   8 -16 32649.0 196.476   1                                                
   0  -8  16 51501.3 361.745  -4                                                
   0  -8  16 51501.3 361.745   1                                                
   0  -8  17 15626.4 160.634   1                                                
   0  -8 -17 25642.4 273.465  -4                                                
   0  -8 -17 25642.4 273.465   1                                                
   0  -8  18 15264.2 197.743   1                                                
   0  -8  18 27065.4 266.425  -4                                                
   0  -8  18 27065.4 266.425   1                                                
   0   8  19 9046.87 162.855   1                                                
   0  -8  19 16628.1 177.127  -4                                                
   0  -8  19 16628.1 177.127   1                                                
   0  -8 -20 9207.35 170.881   1                                                
   0  -8 -20 16602.8 148.591  -4                                                
   0  -8 -20 16602.8 148.591   1                                                
   0  -8  21 17010.8 283.729   1                                                
   0  -8  21 36776.5 212.050  -4                                                
   0  -8  21 36776.5 212.050   1                                                
   0  -8 -22 3846.15 144.577   1                                                
   0   8  22 8011.31 113.608  -4                                                
   0   8  22 8011.31 113.608   1                                                
   0  -8  23 4984.06 158.529   1                                                
   0  -8 -23 11856.5 165.386  -4                                                
   0  -8 -23 11856.5 165.386   1                                                
   0  -8 -24 6178.59 189.996   1                                                
   0  -8  24 16236.0 191.899  -4                                                
   0  -8  24 16236.0 191.899   1                                                
   0  -8 -25 1376.14 94.4526   1                                                
   0  -8  25 3732.65 106.129  -4                                                
   0  -8  25 3732.65 106.129   1                                                
   0  -8  26 15.0012 72.3704  -4                                                
   0  -8  26 15.0012 72.3704   1                                                
   0  -8  27 9338.47 172.263  -4                                                
   0  -8  27 9338.47 172.263   1                                                
   0  -8 -28 6111.75 148.289  -4                                                
   0  -8 -28 6111.75 148.289   1                                                
   0  -8  29 1817.39 129.756   1                                                
   0  -8  29 4414.71 129.036  -4                                                
   0  -8  29 4414.71 129.036   1                                                
   0  -8  30 3234.73 153.727   1                                                
   0  -8 -30 9411.78 165.168  -4                                                
   0  -8 -30 9411.78 165.168   1                                                
   0  -8  31 3038.16 139.255   1                                                
   0   8  31 8240.98 171.186  -4                                                
   0   8  31 8240.98 171.186   1                                                
   0  -8  32 4603.95 151.459   1                                                
   0  -8  32 12321.4 143.860  -4                                                
   0  -8  32 12321.4 143.860   1                                                
   0  -8  33 1106.43 79.3057   1                                                
   0   8  33 3100.12 109.720  -4                                                
   0   8  33 3100.12 109.720   1                                                
   0  -8 -34 2455.45 85.0885  -4                                                
   0  -8 -34 2455.45 85.0885   1                                                
   0   8  35 12886.0 146.411  -4                                                
   0   8  35 12886.0 146.411   1                                                
   0  -8  36 295.497 66.3820  -4                                                
   0  -8  36 295.497 66.3820   1                                                
   0  -8 -37 5313.99 113.732  -4                                                
   0  -8 -37 5313.99 113.732   1                                                
   0  -8  38 4413.81 137.051  -4                                                
   0  -8  38 4413.81 137.051   1                                                
   0  -8  39 618.708 72.4363  -4                                                
   0  -8  39 618.708 72.4363   1                                                
   0   8  40 7587.20 83.6825  -4                                                
   0   8  40 7587.20 83.6825   1                                                
   0 -10   0 4547.88 116.680   1                                                
   0 -10   1 16651.8 123.697   1                                                
   0 -10  -2 1455.36 39.1996   1                                                
   0 -10   2 9891.20 298.795  -4                                                
   0 -10   3 9891.20 298.795  -3                                                
   0 -10   2 9891.20 298.795   1                                                
   0 -10   3 8397.19 85.3859   1                                                
   0 -10  -3 14574.0 271.885  -4                                                
   0 -10  -2 14574.0 271.885  -3                                                
   0 -10  -3 14574.0 271.885   1                                                
   0  10   4 1014.87 37.1162   1                                                
   0 -10  -4 8860.78 305.922  -4                                                
   0 -10  -3 8860.78 305.922  -3                                                
   0 -10  -4 8860.78 305.922   1                                                
   0 -10  -5 19003.6 106.837   1                                                
   0  10   5 32696.3 394.212  -4                                                
   0  10   4 32696.3 394.212  -3                                                
   0  10   5 32696.3 394.212   1                                                
   0  10  -5 40288.0 988.397  -4                                                
   0  10  -6 40288.0 988.397  -3                                                
   0  10  -5 40288.0 988.397   1                                                
   0  10   6 9395.54 81.6734   1                                                
   0 -10  -6 32978.4 429.268  -4                                                
   0 -10  -5 32978.4 429.268  -3                                                
   0 -10  -6 32978.4 429.268   1                                                
   0 -10   7 32181.4 143.974   1                                                
   0  10   7 57357.1 954.474  -4                                                
   0  10   6 57357.1 954.474  -3                                                
   0  10   7 57357.1 954.474   1                                                
   0 -10  -8 3972.20 54.3084   1                                                
   0  10   8 31152.8 735.516  -4                                                
   0  10   7 31152.8 735.516  -3                                                
   0  10   8 31152.8 735.516   1                                                
   0 -10   8 8961.58 300.729  -4                                                
   0 -10   9 8961.58 300.729  -3                                                
   0 -10   8 8961.58 300.729   1                                                
   0 -10  -9 1943.79 36.7678   1                                                
   0 -10   9 5838.09 220.724  -4                                                
   0 -10  10 5838.09 220.724  -3                                                
   0 -10   9 5838.09 220.724   1                                                
   0  10 -10 3146.01 48.9482   1                                                
   0 -10  10 15820.6 334.657  -4                                                
   0 -10  11 15820.6 334.657  -3                                                
   0 -10  10 15820.6 334.657   1                                                
   0 -10 -11 11606.2 88.0939   1                                                
   0  10 -11 36715.2 1251.98  -4                                                
   0  10 -11 36715.2 1251.98   1                                                
   0 -10  11 24612.5 465.297  -4                                                
   0 -10  12 24612.5 465.297  -3                                                
   0 -10  11 24612.5 465.297   1                                                
   0  10  12 4191.21 57.1937   1                                                
   0  10 -12 12806.4 789.029  -4                                                
   0  10 -12 12806.4 789.029   1                                                
   0 -10  12 23029.1 373.648  -4                                                
   0 -10  13 23029.1 373.648  -3                                                
   0 -10  12 23029.1 373.648   1                                                
   0 -10  13 16739.5 114.656   1                                                
   0  10 -13 35297.9 502.783  -4                                                
   0  10 -13 35297.9 502.783   1                                                
   0 -10  14 303.164 30.5818   1                                                
   0 -10 -14 436.282 122.987  -4                                                
   0 -10 -14 436.282 122.987   1                                                
   0 -10  15 12979.7 128.543   1                                                
   0 -10 -15 24866.9 256.116  -4                                                
   0 -10 -15 24866.9 256.116   1                                                
   0 -10  16 597.864 40.7518   1                                                
   0 -10 -16 984.656 122.119  -4                                                
   0 -10 -16 984.656 122.119   1                                                
   0  10  17 13851.9 147.671   1                                                
   0 -10  17 29224.9 275.514  -4                                                
   0 -10  17 29224.9 275.514   1                                                
   0 -10 -18 2587.26 72.2030   1                                                
   0 -10  18 5071.29 143.859  -4                                                
   0 -10  18 5071.29 143.859   1                                                
   0 -10 -19 6147.85 105.684   1                                                
   0 -10  19 13123.8 160.983  -4                                                
   0 -10  19 13123.8 160.983   1                                                
   0 -10  20 602.864 67.7171   1                                                
   0  10 -20 1487.21 84.6352  -4                                                
   0  10 -20 1487.21 84.6352   1                                                
   0  10  21 4568.45 140.584   1                                                
   0 -10  21 12038.5 209.787  -4                                                
   0 -10  21 12038.5 209.787   1                                                
   0  10  22 3769.18 132.861   1                                                
   0 -10  22 10679.7 224.959  -4                                                
   0 -10  22 10679.7 224.959   1                                                
   0  10  23 10353.4 203.282   1                                                
   0 -10 -23 31687.7 587.441  -4                                                
   0 -10 -23 31687.7 587.441   1                                                
   0 -10  24 162.073 53.9261   1                                                
   0 -10  24 104.054 123.256  -4                                                
   0 -10  24 104.054 123.256   1                                                
   0  10  25 9153.65 166.000   1                                                
   0 -10 -25 29837.4 394.262  -4                                                
   0 -10 -25 29837.4 394.262   1                                                
   0 -10 -26 1709.10 145.036  -4                                                
   0 -10 -26 1709.10 145.036   1                                                
   0 -10 -27 5181.63 174.149  -4                                                
   0 -10 -27 5181.63 174.149   1                                                
   0 -10  28-31.0606 92.6023  -4                                                
   0 -10  28-31.0606 92.6023   1                                                
   0 -10  29 6964.14 175.429  -4                                                
   0 -10  29 6964.14 175.429   1                                                
   0 -10  30 1350.81 70.4592  -4                                                
   0 -10  30 1350.81 70.4592   1                                                
   0 -10  31 11914.2 196.041  -4                                                
   0 -10  31 11914.2 196.041   1                                                
   0 -10  32 3127.53 113.562  -4                                                
   0 -10  32 3127.53 113.562   1                                                
   0 -10  33 11612.7 162.625  -4                                                
   0 -10  33 11612.7 162.625   1                                                
   0 -10  34 141.315 74.8680  -4                                                
   0 -10  34 141.315 74.8680   1                                                
   0 -10  35 350.316 68.6352   1                                                
   0 -12   0 1628.46 75.7630   1                                                
   0 -12   1 936.642 41.0945   1                                                
   0 -12   2 15961.2 104.396   1                                                
   0 -12  -3 2698.05 51.1452   1                                                
   0 -12  -4 207.322 27.2700   1                                                
   0 -12   5 9356.62 86.7228   1                                                
   0 -12   6 9854.69 101.371   1                                                
   0 -12  -7 87.9676 26.3147   1                                                
   0 -12   8 429.083 31.7578   1                                                
   0 -12  -8 926.970 172.305  -4                                                
   0 -12  -7 926.970 172.305  -3                                                
   0 -12  -8 926.970 172.305   1                                                
   0 -12   9 304.844 32.3901   1                                                
   0 -12  -9 304.433 186.234  -4                                                
   0 -12  -8 304.433 186.234  -3                                                
   0 -12  -9 304.433 186.234   1                                                
   0 -12 -10 17303.1 150.540   1                                                
   0 -12 -10 31306.5 537.557  -4                                                
   0 -12  -9 31306.5 537.557  -3                                                
   0 -12 -10 31306.5 537.557   1                                                
   0 -12  11 10103.4 158.915   1                                                
   0 -12 -11 34538.7 582.442  -4                                                
   0 -12 -10 34538.7 582.442  -3                                                
   0 -12 -11 34538.7 582.442   1                                                
   0 -12 -12-69.3540 35.8232   1                                                
   0 -12 -12 7857.40 357.437  -4                                                
   0 -12 -11 7857.40 357.437  -3                                                
   0 -12 -12 7857.40 357.437   1                                                
   0 -12 -13 5231.17 93.7474   1                                                
   0 -12 -13 9060.99 356.340  -4                                                
   0 -12 -12 9060.99 356.340  -3                                                
   0 -12 -13 9060.99 356.340   1                                                
   0 -12 -14 10216.3 147.794   1                                                
   0 -12 -14 20882.6 439.364  -4                                                
   0 -12 -14 20882.6 439.364   1                                                
   0 -12  15 245.786 33.3635   1                                                
   0 -12  16 409.000 77.3456   1                                                
   0  12 -16 783.539 93.9419  -4                                                
   0  12 -16 783.539 93.9419   1                                                
   0  12 -17 1382.86 62.6709   1                                                
   0 -12  18 10172.3 133.110   1                                                
   0 -12 -18 20741.2 424.936  -4                                                
   0 -12 -18 20741.2 424.936   1                                                
   0 -12  19 3597.18 251.376   1                                                
   0 -12 -19 8029.35 289.877  -4                                                
   0 -12 -19 8029.35 289.877   1                                                
   0 -12  20-44.6115 140.441   1                                                
   0 -12 -20-22.5841 134.285  -4                                                
   0 -12 -20-22.5841 134.285   1                                                
   0 -12  21 4621.10 278.591   1                                                
   0 -12 -21 9057.27 292.732  -4                                                
   0 -12 -21 9057.27 292.732   1                                                
   0 -12  22 4231.87 275.420   1                                                
   0 -12 -22 8081.73 268.600  -4                                                
   0 -12 -22 8081.73 268.600   1                                                
   0 -12  23 183.339 139.123   1                                                
   0 -12 -23 483.522 138.208  -4                                                
   0 -12 -23 483.522 138.208   1                                                
   0 -12  24 171.433 118.445   1                                                
   0 -12 -24 563.485 126.246  -4                                                
   0 -12 -24 563.485 126.246   1                                                
   0 -12  25 89.5181 103.727   1                                                
   0 -12 -25 214.145 118.981  -4                                                
   0 -12 -25 214.145 118.981   1                                                
   0 -12  26 3797.19 177.825   1                                                
   0 -12 -26 9418.16 244.460  -4                                                
   0 -12 -26 9418.16 244.460   1                                                
   0 -12  27 1924.12 128.820   1                                                
   0 -12 -27 4059.33 177.666  -4                                                
   0 -12 -27 4059.33 177.666   1                                                
   0 -12  28 687.840 56.5772   1                                                
   0 -12 -28 1417.05 124.881  -4                                                
   0 -12 -28 1417.05 124.881   1                                                
   0 -12  29 1191.11 59.5116   1                                                
   0 -12 -29 2804.98 135.339  -4                                                
   0 -12 -29 2804.98 135.339   1                                                
   0 -12  30 2199.04 64.7302   1                                                
   0 -12 -30 4926.72 138.578  -4                                                
   0 -12 -30 4926.72 138.578   1                                                
   0 -14   1 496.197 69.4988   1                                                
   0 -14   2 136.252 36.4749   1                                                
   0 -14   3 258.334 37.3392   1                                                
   0 -14   4 56.5923 46.7376   1                                                
   0 -14   5 313.665 59.6442   1                                                
   0 -14   6 48.8720 47.9048   1                                                
   0 -14   7-11.2757 59.6614   1                                                
   0 -14   8 18097.1 269.865   1                                                
   0 -14   9 81.6176 56.8532   1                                                
   0 -14  10 1031.20 76.0596   1                                                
   0 -14  11 294.981 53.6742   1                                                
   0 -14  12 7.06955 40.9260   1                                                
   0 -14  13 59.5886 44.8424   1                                                
   0 -14  14 38.0165 43.5087   1                                                
   0 -14  15-3.42837 43.7921   1                                                
   0 -14  16 12005.2 213.353   1                                                
   0 -14  17 242.390 52.2709   1                                                
   0 -14  18 132.934 42.5646   1                                                
   0 -14  19 2160.88 77.2286   1                                                
   0 -14  20 525.036 38.8768   1                                                
  -1   0   0 28.9906 65.2317  -4                                                
  -1   0   0 28.9906 65.2317  -3                                                
  -1   0   0 28.9906 65.2317   1                                                
  -1   0   0 20.4321 60.8388  -4                                                
  -1   0   0 20.4321 60.8388  -3                                                
   1   0   0 20.4321 60.8388  -2                                                
  -1   0   0 20.4321 60.8388   1                                                
   1   0  -2 4991.91 108.500   1                                                
  -1   0   2 9220.08 127.222  -4                                                
  -1   0   2 9220.08 127.222  -3                                                
  -1   0   2 9220.08 127.222   1                                                
  -1   0  -2 9579.59 105.946  -4                                                
  -1   0  -2 9579.59 105.946  -3                                                
   1   0   2 9579.59 105.946  -2                                                
  -1   0  -2 9579.59 105.946   1                                                
   1   0  -4 1701.14 50.1436   1                                                
   1   0  -4 3924.85 190.976  -4                                                
   1   0  -4 3924.85 190.976  -3                                                
   1   0  -4 3924.85 190.976   1                                                
  -1   0  -4 3992.95 72.7605  -4                                                
  -1   0  -4 3992.95 72.7605  -3                                                
   1   0   4 3992.95 72.7605  -2                                                
  -1   0  -4 3992.95 72.7605   1                                                
   1   0  -6 429.115 70.7749  -4                                                
   1   0  -6 429.115 70.7749  -3                                                
   1   0  -6 429.115 70.7749   1                                                
  -1   0  -6 292.171 47.2028  -4                                                
  -1   0  -6 292.171 47.2028  -3                                                
   1   0   6 292.171 47.2028  -2                                                
  -1   0  -6 292.171 47.2028   1                                                
   1   0  -8-25.1189 101.179  -4                                                
   1   0  -8-25.1189 101.179  -3                                                
   1   0  -8-25.1189 101.179   1                                                
   1   0   8 65.0762 73.3985  -4                                                
   1   0   8 65.0762 73.3985  -3                                                
  -1   0  -8 65.0762 73.3985  -2                                                
   1   0   8 65.0762 73.3985   1                                                
   1   0 -10 105443. 554.817  -4                                                
   1   0 -10 105443. 554.817  -3                                                
   1   0 -10 105443. 554.817   1                                                
  -1   0 -10 126356. 895.786  -4                                                
  -1   0 -10 126356. 895.786  -3                                                
   1   0  10 126356. 895.786  -2                                                
  -1   0 -10 126356. 895.786   1                                                
   1   0 -12 147.748 69.6020  -4                                                
   1   0 -12 147.748 69.6020   1                                                
   1   0 -12 93.2104 77.5454  -4                                                
   1   0 -12 93.2104 77.5454  -3                                                
   1   0 -12 93.2104 77.5454   1                                                
  -1   0 -12 78.4985 80.3820  -4                                                
  -1   0 -12 78.4985 80.3820  -3                                                
   1   0  12 78.4985 80.3820  -2                                                
  -1   0 -12 78.4985 80.3820   1                                                
   1   0 -14 14024.9 239.874  -4                                                
   1   0 -14 14024.9 239.874  -3                                                
   1   0 -14 14024.9 239.874   1                                                
  -1   0 -14 18301.2 372.586  -4                                                
  -1   0 -14 18301.2 372.586  -3                                                
   1   0  14 18301.2 372.586  -2                                                
  -1   0 -14 18301.2 372.586   1                                                
   1   0 -16 219.121 85.1127  -4                                                
   1   0 -16 219.121 85.1127  -3                                                
   1   0 -16 219.121 85.1127   1                                                
  -1   0 -16 382.811 176.287  -4                                                
  -1   0 -16 382.811 176.287  -3                                                
   1   0  16 382.811 176.287  -2                                                
  -1   0 -16 382.811 176.287   1                                                
  -1   0 -18 7488.88 163.368  -4                                                
  -1   0 -18 7488.88 163.368  -3                                                
  -1   0 -18 7488.88 163.368   1                                                
  -1   0 -20 6868.76 87.3504  -4                                                
  -1   0 -20 6868.76 87.3504  -3                                                
  -1   0 -20 6868.76 87.3504   1                                                
   1   0 -20 10281.6 652.097  -4                                                
   1   0 -20 10281.6 652.097  -3                                                
  -1  -1  20 10281.6 652.097  -2                                                
   1   0 -20 10281.6 652.097   1                                                
   1   0 -22 17666.5 133.318  -4                                                
   1   0 -22 17666.5 133.318  -3                                                
   1   0 -22 17666.5 133.318   1                                                
   1   0 -22 19377.0 255.443  -4                                                
   1   0 -22 19377.0 255.443  -3                                                
  -1  -1  22 19377.0 255.443  -2                                                
   1   0 -22 19377.0 255.443   1                                                
   1   0  24 4682.67 84.0077  -4                                                
   1   0  24 4682.67 84.0077  -3                                                
   1   0  24 4682.67 84.0077   1                                                
  -1   0  24 6011.97 388.958  -4                                                
  -1   0  24 6011.97 388.958  -3                                                
   1   1 -24 6011.97 388.958  -2                                                
  -1   0  24 6011.97 388.958   1                                                
  -1   0 -26 38066.3 258.311  -4                                                
  -1   0 -26 38066.3 258.311  -3                                                
  -1   0 -26 38066.3 258.311   1                                                
  -1   0  26 44159.1 955.567  -4                                                
  -1   0  26 44159.1 955.567  -3                                                
   1   1 -26 44159.1 955.567  -2                                                
  -1   0  26 44159.1 955.567   1                                                
  -1   0 -28 93.2988 51.0881  -4                                                
  -1   0 -28 93.2988 51.0881  -3                                                
  -1   0 -28 93.2988 51.0881   1                                                
   1   0 -28 2479.09 265.851  -4                                                
   1   0 -28 2479.09 265.851  -3                                                
  -1  -1  28 2479.09 265.851  -2                                                
   1   0 -28 2479.09 265.851   1                                                
   1   0  30 2550.06 114.036  -4                                                
   1   0  30 2550.06 114.036  -3                                                
   1   0  30 2550.06 114.036   1                                                
  -1   0 -30 4582.65 134.777  -4                                                
  -1   0 -30 4582.65 134.777  -3                                                
   1  -1  30 4582.65 134.777  -2                                                
  -1   0 -30 4582.65 134.777   1                                                
  -1   0 -32 131.490 245.925  -4                                                
  -1   0 -32 131.490 245.925  -3                                                
  -1   0 -32 131.490 245.925   1                                                
  -1   0 -32 696.681 62.9976  -4                                                
  -1   0 -32 696.681 62.9976  -3                                                
   1  -1  32 696.681 62.9976  -2                                                
  -1   0 -32 696.681 62.9976   1                                                
   1   0  34 8528.18 118.294  -4                                                
   1   0  34 8528.18 118.294  -3                                                
  -1   1 -34 8528.18 118.294  -2                                                
   1   0  34 8528.18 118.294   1                                                
   1   0  36 1201.66 72.9533  -4                                                
   1   0  36 1201.66 72.9533  -3                                                
  -1   1 -36 1201.66 72.9533  -2                                                
   1   0  36 1201.66 72.9533   1                                                
   1   0 -38 13142.4 191.287  -4                                                
   1   0 -38 13142.4 191.287  -3                                                
  -1  -1  38 13142.4 191.287  -2                                                
   1   0 -38 13142.4 191.287   1                                                
   1   0  40 430.668 57.6165  -4                                                
   1   0  40 430.668 57.6165  -3                                                
  -1   1 -40 430.668 57.6165  -2                                                
   1   0  40 430.668 57.6165   1                                                
  -1   0  42 2327.59 106.369  -4                                                
  -1   0  42 2327.59 106.369  -3                                                
  -1   0  42 2327.59 106.369   1                                                
   1   0  42 3301.00 118.467  -4                                                
   1   0  42 3301.00 118.467  -3                                                
  -1   1 -42 3301.00 118.467  -2                                                
   1   0  42 3301.00 118.467   1                                                
  -1   0  44 1284.53 123.018  -4                                                
  -1   0  44 1284.53 123.018  -3                                                
  -1   0  44 1284.53 123.018   1                                                
   1   0  44 1546.17 103.234  -4                                                
   1   0  44 1546.17 103.234  -3                                                
  -1   1 -44 1546.17 103.234  -2                                                
   1   0  44 1546.17 103.234   1                                                
   1  -1   0 1.95075 35.9402  -4                                                
   1  -1   0 1.95075 35.9402  -3                                                
   1  -1   0 1.95075 35.9402   1                                                
  -1  -1  -1 119.913 21.9376  -4                                                
  -1  -1  -1 119.913 21.9376  -3                                                
  -1  -1  -1 119.913 21.9376   1                                                
  -1   1  -1 261.575 97.6152  -4                                                
  -1   1  -1 261.575 97.6152  -3                                                
   1   1   1 261.575 97.6152  -2                                                
  -1   1  -1 261.575 97.6152   1                                                
   1   1  -2 2046.37 85.5831   1                                                
  -1  -1  -2 3852.34 51.6509  -4                                                
  -1  -1  -2 3852.34 51.6509  -3                                                
  -1  -1  -2 3852.34 51.6509   1                                                
   1   1   2 3938.74 99.2927  -4                                                
   1   1   2 3938.74 99.2927  -3                                                
  -1   1  -2 3938.74 99.2927  -2                                                
   1   1   2 3938.74 99.2927   1                                                
  -1  -1  -3 1587.00 42.8501  -4                                                
  -1  -1  -3 1587.00 42.8501  -3                                                
  -1  -1  -3 1587.00 42.8501   1                                                
  -1  -1  -3 1946.57 66.6845  -4                                                
  -1  -1  -3 1946.57 66.6845  -3                                                
   1  -1   3 1946.57 66.6845  -2                                                
  -1  -1  -3 1946.57 66.6845   1                                                
   1   1  -4 86.3651 24.3777   1                                                
  -1   1  -4 81.4939 62.5557  -4                                                
  -1   1  -4 81.4939 62.5557  -3                                                
  -1   1  -4 81.4939 62.5557   1                                                
   1  -1   4 391.959 41.6524  -4                                                
   1  -1   4 391.959 41.6524  -3                                                
  -1  -1  -4 391.959 41.6524  -2                                                
   1  -1   4 391.959 41.6524   1                                                
   1  -1  -5 62389.1 196.356  -4                                                
   1  -1  -5 62389.1 196.356  -3                                                
   1  -1  -5 62389.1 196.356   1                                                
  -1  -1  -5 73461.2 356.243  -4                                                
  -1  -1  -5 73461.2 356.243  -3                                                
   1  -1   5 73461.2 356.243  -2                                                
  -1  -1  -5 73461.2 356.243   1                                                
   1   1  -6 35713.5 356.769   1                                                
   1   1  -6 68072.1 224.106  -4                                                
   1   1  -6 68072.1 224.106  -3                                                
   1   1  -6 68072.1 224.106   1                                                
  -1  -1  -6 92103.0 426.804  -4                                                
  -1  -1  -6 92103.0 426.804  -3                                                
   1  -1   6 92103.0 426.804  -2                                                
  -1  -1  -6 92103.0 426.804   1                                                
   1  -1  -7 891.307 51.8280  -4                                                
   1  -1  -7 891.307 51.8280  -3                                                
   1  -1  -7 891.307 51.8280   1                                                
   1  -1   7 855.768 62.3231  -4                                                
   1  -1   7 855.768 62.3231  -3                                                
  -1  -1  -7 855.768 62.3231  -2                                                
   1  -1   7 855.768 62.3231   1                                                
   1  -1  -8 4430.78 83.4309  -4                                                
   1  -1  -8 4430.78 83.4309  -3                                                
   1  -1  -8 4430.78 83.4309   1                                                
  -1  -1  -8 4826.28 128.063  -4                                                
  -1  -1  -8 4826.28 128.063  -3                                                
   1  -1   8 4826.28 128.063  -2                                                
  -1  -1  -8 4826.28 128.063   1                                                
  -1  -1   9 492.426 51.1896  -4                                                
  -1  -1   9 492.426 51.1896  -3                                                
  -1  -1   9 492.426 51.1896   1                                                
  -1  -1  -9 490.545 86.1570  -4                                                
  -1  -1  -9 490.545 86.1570  -3                                                
   1  -1   9 490.545 86.1570  -2                                                
  -1  -1  -9 490.545 86.1570   1                                                
  -1   1 -10 7186.34 106.369  -4                                                
  -1   1 -10 7186.34 106.369  -3                                                
  -1   1 -10 7186.34 106.369   1                                                
  -1  -1 -10 7481.67 214.245  -4                                                
  -1  -1 -10 7481.67 214.245  -3                                                
   1  -1  10 7481.67 214.245  -2                                                
  -1  -1 -10 7481.67 214.245   1                                                
  -1   1 -11 100183. 383.307  -4                                                
  -1   1 -11 100183. 383.307  -3                                                
  -1   1 -11 100183. 383.307   1                                                
   1   1  11 100920. 718.891  -4                                                
   1   1  11 100920. 718.891  -3                                                
  -1   1 -11 100920. 718.891  -2                                                
   1   1  11 100920. 718.891   1                                                
  -1  -1 -12 63296.5 263.904  -4                                                
  -1  -1 -12 63296.5 263.904  -3                                                
  -1  -1 -12 63296.5 263.904   1                                                
  -1  -1 -12 56993.2 740.524  -4                                                
  -1  -1 -12 56993.2 740.524  -3                                                
   1  -1  12 56993.2 740.524  -2                                                
  -1  -1 -12 56993.2 740.524   1                                                
   1   1 -13 50421.9 256.123  -4                                                
   1   1 -13 50421.9 256.123  -3                                                
   1   1 -13 50421.9 256.123   1                                                
  -1  -1 -13 53086.1 511.467  -4                                                
  -1  -1 -13 53086.1 511.467  -3                                                
   1  -1  13 53086.1 511.467  -2                                                
  -1  -1 -13 53086.1 511.467   1                                                
  -1   1 -14 74051.1 309.392  -4                                                
  -1   1 -14 74051.1 309.392  -3                                                
  -1   1 -14 74051.1 309.392   1                                                
  -1  -1 -14 85132.7 736.007  -4                                                
  -1  -1 -14 85132.7 736.007  -3                                                
   1  -1  14 85132.7 736.007  -2                                                
  -1  -1 -14 85132.7 736.007   1                                                
  -1  -1  15 644.693 50.5081  -4                                                
  -1  -1  15 644.693 50.5081  -3                                                
  -1  -1  15 644.693 50.5081   1                                                
  -1  -1 -15-116.701 149.526  -4                                                
  -1  -1 -15-116.701 149.526  -3                                                
   1  -1  15-116.701 149.526  -2                                                
  -1  -1 -15-116.701 149.526   1                                                
  -1  -1 -16 15846.5 146.394  -4                                                
  -1  -1 -16 15846.5 146.394  -3                                                
  -1  -1 -16 15846.5 146.394   1                                                
  -1  -1 -16 15287.3 594.017  -4                                                
  -1  -1 -16 15287.3 594.017  -3                                                
   1  -1  16 15287.3 594.017  -2                                                
  -1  -1 -16 15287.3 594.017   1                                                
  -1  -1  17 919.399 72.1865  -4                                                
  -1  -1  17 919.399 72.1865  -3                                                
  -1  -1  17 919.399 72.1865   1                                                
   1   1 -18 68679.9 489.115  -4                                                
   1   1 -18 68679.9 489.115   1                                                
  -1   1 -18 85244.1 318.246  -4                                                
  -1   1 -18 85244.1 318.246  -3                                                
  -1   1 -18 85244.1 318.246   1                                                
   1   1  18 74282.7 979.397  -4                                                
   1   1  18 74282.7 979.397  -3                                                
  -1   1 -18 74282.7 979.397  -2                                                
   1   1  18 74282.7 979.397   1                                                
   1  -1 -19 45740.9 206.673  -4                                                
   1  -1 -19 45740.9 206.673  -3                                                
   1  -1 -19 45740.9 206.673   1                                                
   1   1  19 39884.0 751.098  -4                                                
   1   1  19 39884.0 751.098  -3                                                
  -1   1 -19 39884.0 751.098  -2                                                
   1   1  19 39884.0 751.098   1                                                
  -1  -1  20 18410.8 122.324  -4                                                
  -1  -1  20 18410.8 122.324  -3                                                
  -1  -1  20 18410.8 122.324   1                                                
   1   1 -20 27507.4 476.490  -4                                                
   1   1 -20 27507.4 476.490  -3                                                
  -1   0  20 27507.4 476.490  -2                                                
   1   1 -20 27507.4 476.490   1                                                
   1  -1  21 84207.6 216.326  -4                                                
   1  -1  21 84207.6 216.326  -3                                                
   1  -1  21 84207.6 216.326   1                                                
   1  -1 -22 13672.5 114.560  -4                                                
   1  -1 -22 13672.5 114.560  -3                                                
   1  -1 -22 13672.5 114.560   1                                                
  -1  -1  22 18114.8 307.955  -4                                                
  -1  -1  22 18114.8 307.955  -3                                                
   1   0 -22 18114.8 307.955  -2                                                
  -1  -1  22 18114.8 307.955   1                                                
   1   1 -23 143.763 28.7779  -4                                                
   1   1 -23 143.763 28.7779  -3                                                
   1   1 -23 143.763 28.7779   1                                                
  -1  -1 -24 8434.11 86.5238  -4                                                
  -1  -1 -24 8434.11 86.5238  -3                                                
  -1  -1 -24 8434.11 86.5238   1                                                
   1   1 -24 9134.37 261.992  -4                                                
   1   1 -24 9134.37 261.992  -3                                                
  -1   0  24 9134.37 261.992  -2                                                
   1   1 -24 9134.37 261.992   1                                                
   1  -1  25 465.681 33.9042  -4                                                
   1  -1  25 465.681 33.9042  -3                                                
   1  -1  25 465.681 33.9042   1                                                
  -1   1 -26 10896.1 95.5450  -4                                                
  -1   1 -26 10896.1 95.5450  -3                                                
  -1   1 -26 10896.1 95.5450   1                                                
   1   1 -26 19184.4 381.004  -4                                                
   1   1 -26 19184.4 381.004  -3                                                
  -1   0  26 19184.4 381.004  -2                                                
   1   1 -26 19184.4 381.004   1                                                
  -1  -1 -27 32351.6 146.635  -4                                                
  -1  -1 -27 32351.6 146.635  -3                                                
  -1  -1 -27 32351.6 146.635   1                                                
   1   1  28 18286.0 130.661  -4                                                
   1   1  28 18286.0 130.661  -3                                                
   1   1  28 18286.0 130.661   1                                                
   1   1 -28 20470.0 234.874  -4                                                
   1   1 -28 20470.0 234.874  -3                                                
  -1   0  28 20470.0 234.874  -2                                                
   1   1 -28 20470.0 234.874   1                                                
  -1  -1  29 64478.4 216.467  -4                                                
  -1  -1  29 64478.4 216.467  -3                                                
  -1  -1  29 64478.4 216.467   1                                                
   1  -1 -30 21322.8 187.737  -4                                                
   1  -1 -30 21322.8 187.737  -3                                                
   1  -1 -30 21322.8 187.737   1                                                
   1   1 -30 23638.5 223.769  -4                                                
   1   1 -30 23638.5 223.769  -3                                                
  -1   0  30 23638.5 223.769  -2                                                
   1   1 -30 23638.5 223.769   1                                                
  -1  -1 -31 5683.21 66.3458  -4                                                
  -1  -1 -31 5683.21 66.3458  -3                                                
  -1  -1 -31 5683.21 66.3458   1                                                
  -1  -1 -32 6580.93 127.553  -4                                                
  -1  -1 -32 6580.93 127.553  -3                                                
  -1  -1 -32 6580.93 127.553   1                                                
   1   1 -32 6342.60 117.120  -4                                                
   1   1 -32 6342.60 117.120  -3                                                
  -1   0  32 6342.60 117.120  -2                                                
   1   1 -32 6342.60 117.120   1                                                
  -1  -1  33 2367.94 53.8575  -4                                                
  -1  -1  33 2367.94 53.8575  -3                                                
  -1  -1  33 2367.94 53.8575   1                                                
  -1   1  34 8988.06 151.729  -4                                                
  -1   1  34 8988.06 151.729  -3                                                
  -1   1  34 8988.06 151.729   1                                                
   1   1 -34 10976.0 167.111  -4                                                
   1   1 -34 10976.0 167.111  -3                                                
  -1   0  34 10976.0 167.111  -2                                                
   1   1 -34 10976.0 167.111   1                                                
   1  -1  35 28770.7 177.005  -4                                                
   1  -1  35 28770.7 177.005  -3                                                
   1  -1  35 28770.7 177.005   1                                                
   1   1  36 2658.87 88.5799  -4                                                
   1   1  36 2658.87 88.5799  -3                                                
   1   1  36 2658.87 88.5799   1                                                
   1  -1  36 3219.56 84.1546  -4                                                
   1  -1  36 3219.56 84.1546  -3                                                
  -1   0 -36 3219.56 84.1546  -2                                                
   1  -1  36 3219.56 84.1546   1                                                
  -1  -1  37 17688.5 115.745  -4                                                
  -1  -1  37 17688.5 115.745  -3                                                
  -1  -1  37 17688.5 115.745   1                                                
  -1  -1 -38 2680.29 90.1677  -4                                                
  -1  -1 -38 2680.29 90.1677  -3                                                
  -1  -1 -38 2680.29 90.1677   1                                                
   1   1 -38 4465.72 87.9216  -4                                                
   1   1 -38 4465.72 87.9216  -3                                                
  -1   0  38 4465.72 87.9216  -2                                                
   1   1 -38 4465.72 87.9216   1                                                
   1  -1 -39 1689.35 45.7741  -4                                                
   1  -1 -39 1689.35 45.7741  -3                                                
   1  -1 -39 1689.35 45.7741   1                                                
  -1   1  40 216.677 57.6356  -4                                                
  -1   1  40 216.677 57.6356  -3                                                
  -1   1  40 216.677 57.6356   1                                                
   1   1 -40 196.297 51.9532  -4                                                
   1   1 -40 196.297 51.9532  -3                                                
  -1   0  40 196.297 51.9532  -2                                                
   1   1 -40 196.297 51.9532   1                                                
   1  -1  41 2016.57 56.1218  -4                                                
   1  -1  41 2016.57 56.1218  -3                                                
   1  -1  41 2016.57 56.1218   1                                                
  -1   1  42 4893.80 115.739  -4                                                
  -1   1  42 4893.80 115.739  -3                                                
  -1   1  42 4893.80 115.739   1                                                
  -1   1 -42 5272.30 180.215  -4                                                
  -1   1 -42 5272.30 180.215  -3                                                
   1   0  42 5272.30 180.215  -2                                                
  -1   1 -42 5272.30 180.215   1                                                
  -1  -1  42 6346.73 248.289  -4                                                
  -1  -1  42 6346.73 248.289  -3                                                
   1   1 -42 6346.73 248.289  -2                                                
  -1  -1  42 6346.73 248.289   1                                                
   1   1  43 8666.17 114.345  -4                                                
   1   1  43 8666.17 114.345  -3                                                
   1   1  43 8666.17 114.345   1                                                
  -1  -1  43 10464.1 295.264  -4                                                
  -1  -1  43 10464.1 295.264  -3                                                
   1   1 -43 10464.1 295.264  -2                                                
  -1  -1  43 10464.1 295.264   1                                                
  -1  -1 -44 1457.35 69.6672  -4                                                
  -1  -1 -44 1457.35 69.6672  -3                                                
  -1  -1 -44 1457.35 69.6672   1                                                
  -1   1 -44 1654.85 108.960  -4                                                
  -1   1 -44 1654.85 108.960  -3                                                
   1   0  44 1654.85 108.960  -2                                                
  -1   1 -44 1654.85 108.960   1                                                
  -1  -1  44 1903.65 146.969  -4                                                
  -1  -1  44 1903.65 146.969  -3                                                
   1   1 -44 1903.65 146.969  -2                                                
  -1  -1  44 1903.65 146.969   1                                                
   1  -1  45 13739.4 133.668  -4                                                
   1  -1  45 13739.4 133.668  -3                                                
   1  -1  45 13739.4 133.668   1                                                
  -1  -1  45 16733.3 313.797  -4                                                
  -1  -1  45 16733.3 313.797  -3                                                
   1   1 -45 16733.3 313.797  -2                                                
  -1  -1  45 16733.3 313.797   1                                                
  -1   1  46 5267.80 139.559  -4                                                
  -1   1  46 5267.80 139.559  -3                                                
  -1   1  46 5267.80 139.559   1                                                
  -1  -1  46 6044.92 162.395  -4                                                
  -1  -1  46 6044.92 162.395  -3                                                
   1   1 -46 6044.92 162.395  -2                                                
  -1  -1  46 6044.92 162.395   1                                                
   1  -2   0 8.16659 54.4341  -4                                                
   1  -2   0 8.16659 54.4341   1                                                
  -1  -2   0 45.5311 71.2932  -4                                                
  -1  -2   0 45.5311 71.2932  -3                                                
  -1  -2   0 45.5311 71.2932   1                                                
   1  -2  -1 219.150 43.8720  -4                                                
   1  -2  -1 219.150 43.8720   1                                                
   1  -2   1 524.284 69.1717  -4                                                
   1  -2   1 524.284 69.1717  -3                                                
   1  -2   1 524.284 69.1717   1                                                
   1  -2  -2 393.394 51.9783   1                                                
  -1   2  -2 780.692 36.7383  -4                                                
  -1   2  -2 780.692 36.7383  -3                                                
  -1   2  -2 780.692 36.7383   1                                                
   1  -2  -3 461.539 60.9419   1                                                
  -1   2  -3 515.302 65.0555  -3                                                
  -1   2  -3 515.302 65.0555   1                                                
   1  -2  -3 903.467 48.0380  -4                                                
   1  -2  -3 903.467 48.0380  -3                                                
   1  -2  -3 903.467 48.0380   1                                                
   1  -2  -4 39058.5 391.465   1                                                
  -1   2  -4 70381.5 235.489  -4                                                
  -1   2  -4 70381.5 235.489  -3                                                
  -1   2  -4 70381.5 235.489   1                                                
   1   2  -5 38259.7 173.413  -4                                                
   1   2  -5 38259.7 173.413  -3                                                
   1   2  -5 38259.7 173.413   1                                                
   1  -2   6 2883.37 66.9527  -4                                                
   1  -2   6 2883.37 66.9527   1                                                
   1  -2   6 3123.47 61.2380  -4                                                
   1  -2   6 3123.47 61.2380  -3                                                
   1  -2   6 3123.47 61.2380   1                                                
  -1   2  -7 13063.4 99.9798  -4                                                
  -1   2  -7 13063.4 99.9798  -3                                                
  -1   2  -7 13063.4 99.9798   1                                                
   1   2  -8 4017.17 70.6464  -4                                                
   1   2  -8 4017.17 70.6464  -3                                                
   1   2  -8 4017.17 70.6464   1                                                
   1   2   9 47823.4 198.875  -4                                                
   1   2   9 47823.4 198.875  -3                                                
   1   2   9 47823.4 198.875   1                                                
   1   2 -10 3243.02 62.6024  -4                                                
   1   2 -10 3243.02 62.6024  -3                                                
   1   2 -10 3243.02 62.6024   1                                                
  -1   2  11 8861.62 88.2863   1                                                
  -1  -2 -11 34167.4 210.974  -4                                                
  -1  -2 -11 34167.4 210.974  -3                                                
  -1  -2 -11 34167.4 210.974   1                                                
   1  -2  12 56623.1 301.130  -4                                                
   1  -2  12 56623.1 301.130  -3                                                
   1  -2  12 56623.1 301.130   1                                                
   1  -2  13 1057.74 61.2083  -4                                                
   1  -2  13 1057.74 61.2083  -3                                                
   1  -2  13 1057.74 61.2083   1                                                
   1  -2  14 500.164 54.9943  -4                                                
   1  -2  14 500.164 54.9943  -3                                                
   1  -2  14 500.164 54.9943   1                                                
   1   2 -15 18316.1 187.109  -4                                                
   1   2 -15 18316.1 187.109  -3                                                
   1   2 -15 18316.1 187.109   1                                                
   1  -2  16 7877.93 125.142  -4                                                
   1  -2  16 7877.93 125.142  -3                                                
   1  -2  16 7877.93 125.142   1                                                
  -1  -2 -17 2953.02 77.2930  -4                                                
  -1  -2 -17 2953.02 77.2930  -3                                                
  -1  -2 -17 2953.02 77.2930   1                                                
   1   2 -18 744.726 46.2759  -4                                                
   1   2 -18 744.726 46.2759  -3                                                
   1   2 -18 744.726 46.2759   1                                                
  -1  -2 -19 30.4460 30.2395  -4                                                
  -1  -2 -19 30.4460 30.2395  -3                                                
  -1  -2 -19 30.4460 30.2395   1                                                
  -1  -2 -20 43842.6 172.961  -4                                                
  -1  -2 -20 43842.6 172.961  -3                                                
  -1  -2 -20 43842.6 172.961   1                                                
   1  -2 -21 23332.1 144.191  -4                                                
   1  -2 -21 23332.1 144.191  -3                                                
   1  -2 -21 23332.1 144.191   1                                                
   1  -2 -22 4191.56 75.2425  -4                                                
   1  -2 -22 4191.56 75.2425  -3                                                
   1  -2 -22 4191.56 75.2425   1                                                
   1   2 -23 7501.18 92.4389  -4                                                
   1   2 -23 7501.18 92.4389  -3                                                
   1   2 -23 7501.18 92.4389   1                                                
   1  -2 -23 7531.06 663.556  -4                                                
   1  -2 -23 7531.06 663.556  -3                                                
  -1  -3  22 7531.06 663.556  -2                                                
   1  -2 -23 7531.06 663.556   1                                                
   1   2 -24 116.690 39.2948  -4                                                
   1   2 -24 116.690 39.2948  -3                                                
   1   2 -24 116.690 39.2948   1                                                
   1  -2 -24 13877.5 531.186  -4                                                
   1  -2 -24 13877.5 531.186  -3                                                
  -1  -3  23 13877.5 531.186  -2                                                
   1  -2 -24 13877.5 531.186   1                                                
   1   2  25 11859.0 103.480  -4                                                
   1   2  25 11859.0 103.480  -3                                                
   1   2  25 11859.0 103.480   1                                                
   1  -2 -25 9738.48 805.897  -4                                                
   1  -2 -25 9738.48 805.897  -3                                                
  -1  -3  24 9738.48 805.897  -2                                                
   1  -2 -25 9738.48 805.897   1                                                
  -1   2 -26 1857.67 49.7987  -4                                                
  -1   2 -26 1857.67 49.7987  -3                                                
  -1   2 -26 1857.67 49.7987   1                                                
   1   2 -26 4343.83 207.160  -4                                                
   1   2 -26 4343.83 207.160  -3                                                
  -1   1  26 4343.83 207.160  -2                                                
   1   2 -26 4343.83 207.160   1                                                
   1  -2 -26 7940.07 229.834  -4                                                
   1  -2 -26 7940.07 229.834  -3                                                
  -1  -3  25 7940.07 229.834  -2                                                
   1  -2 -26 7940.07 229.834   1                                                
  -1  -2  27 9863.71 100.056  -4                                                
  -1  -2  27 9863.71 100.056  -3                                                
  -1  -2  27 9863.71 100.056   1                                                
   1   2 -27 17346.4 331.674  -4                                                
   1   2 -27 17346.4 331.674  -3                                                
  -1   1  27 17346.4 331.674  -2                                                
   1   2 -27 17346.4 331.674   1                                                
   1  -2 -27 8737.15 194.738  -4                                                
   1  -2 -27 8737.15 194.738  -3                                                
  -1  -3  26 8737.15 194.738  -2                                                
   1  -2 -27 8737.15 194.738   1                                                
   1   2  28 19198.6 135.528  -4                                                
   1   2  28 19198.6 135.528  -3                                                
   1   2  28 19198.6 135.528   1                                                
   1   2 -28 25418.0 433.332  -4                                                
   1   2 -28 25418.0 433.332  -3                                                
  -1   1  28 25418.0 433.332  -2                                                
   1   2 -28 25418.0 433.332   1                                                
   1  -2 -28 17926.3 265.397  -4                                                
   1  -2 -28 17926.3 265.397  -3                                                
  -1  -3  27 17926.3 265.397  -2                                                
   1  -2 -28 17926.3 265.397   1                                                
   1   2 -29-74.1577 34.6266  -4                                                
   1   2 -29-74.1577 34.6266  -3                                                
   1   2 -29-74.1577 34.6266   1                                                
   1  -2 -29 2616.57 104.685  -4                                                
   1  -2 -29 2616.57 104.685  -3                                                
  -1  -3  28 2616.57 104.685  -2                                                
   1  -2 -29 2616.57 104.685   1                                                
  -1  -2  30 268.877 42.6303  -4                                                
  -1  -2  30 268.877 42.6303  -3                                                
  -1  -2  30 268.877 42.6303   1                                                
   1  -2 -30 1120.85 91.5939  -4                                                
   1  -2 -30 1120.85 91.5939  -3                                                
  -1  -3  29 1120.85 91.5939  -2                                                
   1  -2 -30 1120.85 91.5939   1                                                
  -1  -2 -31 799.836 49.9089  -4                                                
  -1  -2 -31 799.836 49.9089  -3                                                
  -1  -2 -31 799.836 49.9089   1                                                
  -1  -2 -31 1097.49 101.627  -4                                                
  -1  -2 -31 1097.49 101.627  -3                                                
   1  -3  30 1097.49 101.627  -2                                                
  -1  -2 -31 1097.49 101.627   1                                                
  -1  -2  32 2401.43 67.6406  -4                                                
  -1  -2  32 2401.43 67.6406  -3                                                
  -1  -2  32 2401.43 67.6406   1                                                
  -1   2  32 3795.86 129.303  -4                                                
  -1   2  32 3795.86 129.303  -3                                                
   1   3 -31 3795.86 129.303  -2                                                
  -1   2  32 3795.86 129.303   1                                                
   1   2  33 2924.62 71.6034  -4                                                
   1   2  33 2924.62 71.6034  -3                                                
   1   2  33 2924.62 71.6034   1                                                
  -1  -2 -33 2854.92 140.256  -4                                                
  -1  -2 -33 2854.92 140.256  -3                                                
   1  -3  32 2854.92 140.256  -2                                                
  -1  -2 -33 2854.92 140.256   1                                                
   1   2 -34 212.212 54.1620  -4                                                
   1   2 -34 212.212 54.1620  -3                                                
   1   2 -34 212.212 54.1620   1                                                
  -1  -2  34 540.796 177.802  -4                                                
  -1  -2  34 540.796 177.802  -3                                                
   1  -1 -34 540.796 177.802  -2                                                
  -1  -2  34 540.796 177.802   1                                                
   1  -2 -34 1227.79 113.384  -4                                                
   1  -2 -34 1227.79 113.384  -3                                                
  -1  -3  33 1227.79 113.384  -2                                                
   1  -2 -34 1227.79 113.384   1                                                
  -1   2 -35-112.200 47.6193  -4                                                
  -1   2 -35-112.200 47.6193  -3                                                
  -1   2 -35-112.200 47.6193   1                                                
  -1  -2  35 2413.69 207.221  -4                                                
  -1  -2  35 2413.69 207.221  -3                                                
   1  -1 -35 2413.69 207.221  -2                                                
  -1  -2  35 2413.69 207.221   1                                                
  -1  -2 -35 30.2231 146.385  -4                                                
  -1  -2 -35 30.2231 146.385  -3                                                
   1  -3  34 30.2231 146.385  -2                                                
  -1  -2 -35 30.2231 146.385   1                                                
  -1  -2 -36 3687.79 85.1373  -4                                                
  -1  -2 -36 3687.79 85.1373  -3                                                
  -1  -2 -36 3687.79 85.1373   1                                                
  -1   2  36 5256.79 251.284  -4                                                
  -1   2  36 5256.79 251.284  -3                                                
   1   3 -35 5256.79 251.284  -2                                                
  -1   2  36 5256.79 251.284   1                                                
  -1  -2  37 1739.26 52.0966  -4                                                
  -1  -2  37 1739.26 52.0966  -3                                                
  -1  -2  37 1739.26 52.0966   1                                                
  -1   2  38 250.062 38.3531  -4                                                
  -1   2  38 250.062 38.3531  -3                                                
  -1   2  38 250.062 38.3531   1                                                
   1   2 -39 1687.29 50.0773  -4                                                
   1   2 -39 1687.29 50.0773  -3                                                
   1   2 -39 1687.29 50.0773   1                                                
  -1   2 -40 343.052 36.1220  -4                                                
  -1   2 -40 343.052 36.1220  -3                                                
  -1   2 -40 343.052 36.1220   1                                                
   1   2 -41 851.168 38.2956  -4                                                
   1   2 -41 851.168 38.2956  -3                                                
   1   2 -41 851.168 38.2956   1                                                
   1  -2 -42 1103.38 42.1870  -4                                                
   1  -2 -42 1103.38 42.1870  -3                                                
   1  -2 -42 1103.38 42.1870   1                                                
  -1  -2 -43 711.683 40.7640  -4                                                
  -1  -2 -43 711.683 40.7640  -3                                                
  -1  -2 -43 711.683 40.7640   1                                                
   1  -2  44 6418.67 101.350  -4                                                
   1  -2  44 6418.67 101.350  -3                                                
   1  -2  44 6418.67 101.350   1                                                
   1   2  45 295.230 43.3613  -4                                                
   1   2  45 295.230 43.3613  -3                                                
   1   2  45 295.230 43.3613   1                                                
   1   2  46 22.9494 32.8249  -4                                                
   1   2  46 22.9494 32.8249  -3                                                
   1   2  46 22.9494 32.8249   1                                                
   1  -3   0 532.480 123.984  -4                                                
   1  -3   0 532.480 123.984  -3                                                
   1  -3   0 532.480 123.984   1                                                
   1   3   1 43433.8 496.327   1                                                
  -1  -3   1 78570.8 334.120  -4                                                
  -1  -3   1 78570.8 334.120  -3                                                
  -1  -3   1 78570.8 334.120   1                                                
  -1  -3   2 5842.42 70.5319   1                                                
   1  -3   2 11985.3 128.925  -4                                                
   1  -3   2 11985.3 128.925  -3                                                
   1  -3   2 11985.3 128.925   1                                                
   1   3  -3 9813.94 112.039   1                                                
  -1   3  -3 20102.0 166.234  -4                                                
  -1   3  -3 20102.0 166.234  -3                                                
  -1   3  -3 20102.0 166.234   1                                                
  -1  -3   4 62370.4 355.577  -4                                                
  -1  -3   4 62370.4 355.577   1                                                
  -1   3  -4 66212.7 222.700  -4                                                
  -1   3  -4 66212.7 222.700  -3                                                
  -1   3  -4 66212.7 222.700   1                                                
  -1  -3  -5 45171.1 215.672  -4                                                
  -1  -3  -5 45171.1 215.672   1                                                
  -1  -3  -5 49279.8 181.170  -4                                                
  -1  -3  -5 49279.8 181.170  -3                                                
  -1  -3  -5 49279.8 181.170   1                                                
   1  -3  -6 20296.1 264.266   1                                                
  -1  -3  -6 40128.7 191.185  -4                                                
  -1  -3  -6 40128.7 191.185  -3                                                
  -1  -3  -6 40128.7 191.185   1                                                
   1  -3   7 213220. 682.848  -4                                                
   1  -3   7 213220. 682.848   1                                                
  -1  -3   7 233252. 436.272  -4                                                
  -1  -3   7 233252. 436.272  -3                                                
  -1  -3   7 233252. 436.272   1                                                
   1   3  -8 982.599 124.416   1                                                
   1  -3   8 1495.88 79.0580  -4                                                
   1  -3   8 1495.88 79.0580   1                                                
  -1  -3  -8 1497.51 56.5755  -4                                                
  -1  -3  -8 1497.51 56.5755  -3                                                
  -1  -3  -8 1497.51 56.5755   1                                                
   1   3  -9 175509. 318.478  -4                                                
   1   3  -9 175509. 318.478  -3                                                
   1   3  -9 175509. 318.478   1                                                
  -1  -3  10 5771.38 70.8248  -4                                                
  -1  -3  10 5771.38 70.8248  -3                                                
  -1  -3  10 5771.38 70.8248   1                                                
   1   3  11 14513.9 105.360  -4                                                
   1   3  11 14513.9 105.360  -3                                                
   1   3  11 14513.9 105.360   1                                                
  -1  -3 -12 25753.8 133.662  -4                                                
  -1  -3 -12 25753.8 133.662  -3                                                
  -1  -3 -12 25753.8 133.662   1                                                
  -1  -3 -13 21970.7 156.786  -4                                                
  -1  -3 -13 21970.7 156.786  -3                                                
  -1  -3 -13 21970.7 156.786   1                                                
  -1  -3 -14 29112.6 194.404  -4                                                
  -1  -3 -14 29112.6 194.404  -3                                                
  -1  -3 -14 29112.6 194.404   1                                                
  -1  -3  15 81646.8 319.327  -4                                                
  -1  -3  15 81646.8 319.327  -3                                                
  -1  -3  15 81646.8 319.327   1                                                
   1   3 -16 9684.73 97.6371  -4                                                
   1   3 -16 9684.73 97.6371  -3                                                
   1   3 -16 9684.73 97.6371   1                                                
  -1   3 -17 130623. 303.288  -4                                                
  -1   3 -17 130623. 303.288  -3                                                
  -1   3 -17 130623. 303.288   1                                                
   1   3  18 488.603 40.2237  -4                                                
   1   3  18 488.603 40.2237  -3                                                
   1   3  18 488.603 40.2237   1                                                
   1   3 -19 2660.16 57.7243  -4                                                
   1   3 -19 2660.16 57.7243  -3                                                
   1   3 -19 2660.16 57.7243   1                                                
   1  -3  20 28305.0 145.219  -4                                                
   1  -3  20 28305.0 145.219  -3                                                
   1  -3  20 28305.0 145.219   1                                                
   1  -3 -21 1445.37 45.2025  -4                                                
   1  -3 -21 1445.37 45.2025  -3                                                
   1  -3 -21 1445.37 45.2025   1                                                
   1  -3 -22 12572.6 100.852  -4                                                
   1  -3 -22 12572.6 100.852  -3                                                
   1  -3 -22 12572.6 100.852   1                                                
  -1  -3  23 120533. 329.627  -4                                                
  -1  -3  23 120533. 329.627  -3                                                
  -1  -3  23 120533. 329.627   1                                                
  -1  -3  23 120607. 844.969  -4                                                
  -1  -3  23 120607. 844.969  -3                                                
   1  -2 -24 120607. 844.969  -2                                                
  -1  -3  23 120607. 844.969   1                                                
  -1   3 -24 2981.52 67.7918  -4                                                
  -1   3 -24 2981.52 67.7918  -3                                                
  -1   3 -24 2981.52 67.7918   1                                                
  -1  -3  24 5189.68 218.396  -4                                                
  -1  -3  24 5189.68 218.396  -3                                                
   1  -2 -25 5189.68 218.396  -2                                                
  -1  -3  24 5189.68 218.396   1                                                
  -1   3 -25 45899.3 208.532  -4                                                
  -1   3 -25 45899.3 208.532  -3                                                
  -1   3 -25 45899.3 208.532   1                                                
  -1  -3  25 49617.1 560.893  -4                                                
  -1  -3  25 49617.1 560.893  -3                                                
   1  -2 -26 49617.1 560.893  -2                                                
  -1  -3  25 49617.1 560.893   1                                                
  -1  -3 -26 141.933 36.8195  -4                                                
  -1  -3 -26 141.933 36.8195  -3                                                
  -1  -3 -26 141.933 36.8195   1                                                
  -1  -3  26 1700.15 162.683  -4                                                
  -1  -3  26 1700.15 162.683  -3                                                
   1  -2 -27 1700.15 162.683  -2                                                
  -1  -3  26 1700.15 162.683   1                                                
  -1  -3 -27 9429.32 101.435  -4                                                
  -1  -3 -27 9429.32 101.435  -3                                                
  -1  -3 -27 9429.32 101.435   1                                                
  -1  -3  27 11118.1 235.175  -4                                                
  -1  -3  27 11118.1 235.175  -3                                                
   1  -2 -28 11118.1 235.175  -2                                                
  -1  -3  27 11118.1 235.175   1                                                
   1  -3 -27 8015.22 305.164  -4                                                
  -1  -4  26 8015.22 305.164  -2                                                
   1  -3 -27 8015.22 305.164   1                                                
  -1  -3 -28 36755.8 161.623  -4                                                
  -1  -3 -28 36755.8 161.623  -3                                                
  -1  -3 -28 36755.8 161.623   1                                                
   1  -3 -28 30546.4 556.753  -4                                                
  -1  -4  27 30546.4 556.753  -2                                                
   1  -3 -28 30546.4 556.753   1                                                
   1   3 -29 9312.94 91.3456  -4                                                
   1   3 -29 9312.94 91.3456  -3                                                
   1   3 -29 9312.94 91.3456   1                                                
   1  -3 -29 8686.17 313.661  -4                                                
  -1  -4  28 8686.17 313.661  -2                                                
   1  -3 -29 8686.17 313.661   1                                                
   1  -3 -29 8941.58 340.137  -4                                                
   1  -3 -29 8941.58 340.137  -3                                                
  -1  -4  28 8941.58 340.137  -2                                                
   1  -3 -29 8941.58 340.137   1                                                
  -1   3  30 4952.48 75.2639  -4                                                
  -1   3  30 4952.48 75.2639  -3                                                
  -1   3  30 4952.48 75.2639   1                                                
   1  -3 -30 4008.61 239.852  -4                                                
  -1  -4  29 4008.61 239.852  -2                                                
   1  -3 -30 4008.61 239.852   1                                                
   1  -3 -30 4113.73 176.820  -4                                                
   1  -3 -30 4113.73 176.820  -3                                                
  -1  -4  29 4113.73 176.820  -2                                                
   1  -3 -30 4113.73 176.820   1                                                
   1   3 -31 14231.6 109.679  -4                                                
   1   3 -31 14231.6 109.679  -3                                                
   1   3 -31 14231.6 109.679   1                                                
  -1   3  31 15417.3 325.219  -4                                                
  -1   3  31 15417.3 325.219  -3                                                
   1   4 -30 15417.3 325.219  -2                                                
  -1   3  31 15417.3 325.219   1                                                
  -1  -3 -32 1871.72 56.2148  -4                                                
  -1  -3 -32 1871.72 56.2148  -3                                                
  -1  -3 -32 1871.72 56.2148   1                                                
   1  -3 -32 2607.40 130.146  -4                                                
   1  -3 -32 2607.40 130.146  -3                                                
  -1  -4  31 2607.40 130.146  -2                                                
   1  -3 -32 2607.40 130.146   1                                                
   1   3 -33 17593.4 155.744  -4                                                
   1   3 -33 17593.4 155.744  -3                                                
   1   3 -33 17593.4 155.744   1                                                
  -1   3  33 20116.9 362.447  -4                                                
  -1   3  33 20116.9 362.447  -3                                                
   1   4 -32 20116.9 362.447  -2                                                
  -1   3  33 20116.9 362.447   1                                                
   1   3 -34 118.441 56.8796  -4                                                
   1   3 -34 118.441 56.8796  -3                                                
   1   3 -34 118.441 56.8796   1                                                
  -1  -3 -34 773.214 105.649  -4                                                
  -1  -3 -34 773.214 105.649  -3                                                
   1  -4  33 773.214 105.649  -2                                                
  -1  -3 -34 773.214 105.649   1                                                
  -1  -3  35 53.7180 67.1533  -4                                                
  -1  -3  35 53.7180 67.1533  -3                                                
  -1  -3  35 53.7180 67.1533   1                                                
  -1  -3 -35 223.326 89.5308  -4                                                
  -1  -3 -35 223.326 89.5308  -3                                                
   1  -4  34 223.326 89.5308  -2                                                
  -1  -3 -35 223.326 89.5308   1                                                
   1  -3  36 6322.55 117.988  -4                                                
   1  -3  36 6322.55 117.988  -3                                                
   1  -3  36 6322.55 117.988   1                                                
  -1   3  36 6467.44 176.219  -4                                                
  -1   3  36 6467.44 176.219  -3                                                
   1   4 -35 6467.44 176.219  -2                                                
  -1   3  36 6467.44 176.219   1                                                
   1   3 -37 935.059 80.8197   1                                                
  -1  -3  37 1948.82 104.331  -4                                                
  -1  -3  37 1948.82 104.331  -3                                                
  -1  -3  37 1948.82 104.331   1                                                
   1  -3 -37 2240.60 113.161  -4                                                
   1  -3 -37 2240.60 113.161  -3                                                
  -1  -4  36 2240.60 113.161  -2                                                
   1  -3 -37 2240.60 113.161   1                                                
  -1  -3  38 2170.72 74.3727  -4                                                
  -1  -3  38 2170.72 74.3727  -3                                                
  -1  -3  38 2170.72 74.3727   1                                                
  -1   3  38 2508.01 108.647  -4                                                
  -1   3  38 2508.01 108.647  -3                                                
   1   4 -37 2508.01 108.647  -2                                                
  -1   3  38 2508.01 108.647   1                                                
   1   3  39 13155.4 122.594  -4                                                
   1   3  39 13155.4 122.594  -3                                                
   1   3  39 13155.4 122.594   1                                                
  -1   3  39 15958.6 227.682  -4                                                
  -1   3  39 15958.6 227.682  -3                                                
   1   4 -38 15958.6 227.682  -2                                                
  -1   3  39 15958.6 227.682   1                                                
   1  -3  40 65.4609 42.9660  -4                                                
   1  -3  40 65.4609 42.9660  -3                                                
   1  -3  40 65.4609 42.9660   1                                                
   1   3  40 783.070 70.0126  -4                                                
   1   3  40 783.070 70.0126  -3                                                
  -1   4 -39 783.070 70.0126  -2                                                
   1   3  40 783.070 70.0126   1                                                
   1  -3  41 12631.6 109.157  -4                                                
   1  -3  41 12631.6 109.157  -3                                                
   1  -3  41 12631.6 109.157   1                                                
   1   3  41 11189.2 230.308  -4                                                
   1   3  41 11189.2 230.308  -3                                                
  -1   4 -40 11189.2 230.308  -2                                                
   1   3  41 11189.2 230.308   1                                                
  -1   3  42-29.5676 31.7387  -4                                                
  -1   3  42-29.5676 31.7387  -3                                                
  -1   3  42-29.5676 31.7387   1                                                
   1   3  42 287.345 87.6981  -4                                                
   1   3  42 287.345 87.6981  -3                                                
  -1   4 -41 287.345 87.6981  -2                                                
   1   3  42 287.345 87.6981   1                                                
   1  -3  43 344.717 39.0310  -4                                                
   1  -3  43 344.717 39.0310  -3                                                
   1  -3  43 344.717 39.0310   1                                                
   1   3  43 546.368 81.9907  -4                                                
   1   3  43 546.368 81.9907  -3                                                
  -1   4 -42 546.368 81.9907  -2                                                
   1   3  43 546.368 81.9907   1                                                
   1   3  44 3416.53 83.3310  -4                                                
   1   3  44 3416.53 83.3310  -3                                                
   1   3  44 3416.53 83.3310   1                                                
   1   3  45 388.812 39.1420  -4                                                
   1   3  45 388.812 39.1420  -3                                                
   1   3  45 388.812 39.1420   1                                                
  -1   4   0 273.512 28.8557   1                                                
   1  -4   0 877.709 69.5484  -4                                                
   1  -4   0 877.709 69.5484  -3                                                
   1  -4   0 877.709 69.5484   1                                                
  -1   4   1 22433.2 98.5711   1                                                
   1  -4  -1 44379.5 178.356  -4                                                
   1  -4  -1 44379.5 178.356  -3                                                
   1  -4  -1 44379.5 178.356   1                                                
   1   4   2 93.0865 22.8824   1                                                
  -1   4   2 504.422 85.3172  -4                                                
  -1   4   2 504.422 85.3172   1                                                
  -1  -4  -2 308.280 47.3183  -4                                                
  -1  -4  -2 308.280 47.3183  -3                                                
  -1  -4  -2 308.280 47.3183   1                                                
  -1  -4   3 4530.85 63.8917   1                                                
  -1   4   3 8077.52 158.007  -4                                                
  -1   4   3 8077.52 158.007   1                                                
  -1   4  -3 4069.95 123.003  -3                                                
  -1   4  -3 4069.95 123.003   1                                                
  -1  -4  -3 8680.99 120.961  -4                                                
  -1  -4  -3 8680.99 120.961  -3                                                
  -1  -4  -3 8680.99 120.961   1                                                
   1   4  -4 12854.0 98.1432   1                                                
  -1   4  -4 28613.4 191.392  -4                                                
  -1   4  -4 28613.4 191.392  -3                                                
  -1   4  -4 28613.4 191.392   1                                                
   1   4  -5 3190.74 188.262   1                                                
  -1   4  -5 5439.55 99.6877  -4                                                
  -1   4  -5 5439.55 99.6877  -3                                                
  -1   4  -5 5439.55 99.6877   1                                                
   1   4  -6 1625.69 145.294   1                                                
  -1   4  -6 3566.67 132.292  -4                                                
  -1   4  -6 3566.67 132.292   1                                                
  -1  -4  -6 3001.69 93.3624  -4                                                
  -1  -4  -6 3001.69 93.3624  -3                                                
  -1  -4  -6 3001.69 93.3624   1                                                
  -1   4   7 16588.9 313.436   1                                                
  -1   4  -7 29597.8 343.261  -4                                                
  -1   4  -7 29597.8 343.261   1                                                
   1   4  -7 30357.5 210.417  -4                                                
   1   4  -7 30357.5 210.417  -3                                                
   1   4  -7 30357.5 210.417   1                                                
  -1   4   8-5.34305 14.2233   1                                                
   1   4  -8-41.9410 41.5546  -4                                                
   1   4  -8-41.9410 41.5546  -3                                                
   1   4  -8-41.9410 41.5546   1                                                
  -1   4   9 18210.2 115.067   1                                                
   1  -4   9 35636.0 351.325  -4                                                
   1  -4   9 35636.0 351.325   1                                                
   1  -4   9 39587.3 193.667  -4                                                
   1  -4   9 39587.3 193.667  -3                                                
   1  -4   9 39587.3 193.667   1                                                
   1  -4  10 1317.82 89.0764  -4                                                
   1  -4  10 1317.82 89.0764   1                                                
  -1  -4 -10 1637.60 51.2368  -4                                                
  -1  -4 -10 1637.60 51.2368  -3                                                
  -1  -4 -10 1637.60 51.2368   1                                                
   1  -4  11 1230.98 87.5295  -4                                                
   1  -4  11 1230.98 87.5295   1                                                
  -1   4  11 1583.33 46.4456  -4                                                
  -1   4  11 1583.33 46.4456  -3                                                
  -1   4  11 1583.33 46.4456   1                                                
  -1   4 -12 11296.8 85.3337  -4                                                
  -1   4 -12 11296.8 85.3337  -3                                                
  -1   4 -12 11296.8 85.3337   1                                                
  -1   4  13 2663.65 49.5316  -4                                                
  -1   4  13 2663.65 49.5316  -3                                                
  -1   4  13 2663.65 49.5316   1                                                
   1  -4  14 2080.15 50.9875  -4                                                
   1  -4  14 2080.15 50.9875  -3                                                
   1  -4  14 2080.15 50.9875   1                                                
  -1   4 -15 47848.5 193.940  -4                                                
  -1   4 -15 47848.5 193.940  -3                                                
  -1   4 -15 47848.5 193.940   1                                                
   1   4 -16 109.508 34.4805  -4                                                
   1   4 -16 109.508 34.4805  -3                                                
   1   4 -16 109.508 34.4805   1                                                
   1  -4 -17 33363.4 156.462  -4                                                
   1  -4 -17 33363.4 156.462  -3                                                
   1  -4 -17 33363.4 156.462   1                                                
   1  -4 -18 171.941 33.9558  -4                                                
   1  -4 -18 171.941 33.9558  -3                                                
   1  -4 -18 171.941 33.9558   1                                                
  -1   4 -19 133.924 35.9738  -4                                                
  -1   4 -19 133.924 35.9738  -3                                                
  -1   4 -19 133.924 35.9738   1                                                
   1   4 -20 10180.1 102.552  -4                                                
   1   4 -20 10180.1 102.552  -3                                                
   1   4 -20 10180.1 102.552   1                                                
  -1  -4  21 1273.39 51.9201  -4                                                
  -1  -4  21 1273.39 51.9201  -3                                                
  -1  -4  21 1273.39 51.9201   1                                                
   1   4  22-1.86538 39.3740  -4                                                
   1   4  22-1.86538 39.3740  -3                                                
   1   4  22-1.86538 39.3740   1                                                
  -1   4 -23 14060.4 129.815  -4                                                
  -1   4 -23 14060.4 129.815  -3                                                
  -1   4 -23 14060.4 129.815   1                                                
   1   4  24 298.043 47.0048  -4                                                
   1   4  24 298.043 47.0048  -3                                                
   1   4  24 298.043 47.0048   1                                                
  -1   4 -25 13086.3 121.405  -4                                                
  -1   4 -25 13086.3 121.405  -3                                                
  -1   4 -25 13086.3 121.405   1                                                
   1  -4 -26 464.282 44.2161  -4                                                
   1  -4 -26 464.282 44.2161  -3                                                
   1  -4 -26 464.282 44.2161   1                                                
  -1   4 -27 244.748 40.6114  -4                                                
  -1   4 -27 244.748 40.6114  -3                                                
  -1   4 -27 244.748 40.6114   1                                                
  -1  -4 -28 5902.51 190.352  -4                                                
  -1  -4 -28 5902.51 190.352   1                                                
  -1   4  28 6610.49 88.9594  -4                                                
  -1   4  28 6610.49 88.9594  -3                                                
  -1   4  28 6610.49 88.9594   1                                                
  -1  -4 -29 72.2848 93.4674  -4                                                
  -1  -4 -29 72.2848 93.4674   1                                                
   1   4  29 130.269 41.5365  -4                                                
   1   4  29 130.269 41.5365  -3                                                
   1   4  29 130.269 41.5365   1                                                
  -1  -4  30-74.1524 61.8827   1                                                
   1  -4 -30 37.1903 91.7936  -4                                                
   1  -4 -30 37.1903 91.7936   1                                                
  -1  -4  30 27.6593 40.9663  -4                                                
  -1  -4  30 27.6593 40.9663  -3                                                
  -1  -4  30 27.6593 40.9663   1                                                
  -1  -4 -31 12513.4 252.085  -4                                                
  -1  -4 -31 12513.4 252.085   1                                                
  -1   4 -31 13523.8 124.655  -4                                                
  -1   4 -31 13523.8 124.655  -3                                                
  -1   4 -31 13523.8 124.655   1                                                
   1  -4 -32 538.708 145.592  -4                                                
   1  -4 -32 538.708 145.592   1                                                
   1   4  32 648.592 57.4130  -4                                                
   1   4  32 648.592 57.4130  -3                                                
   1   4  32 648.592 57.4130   1                                                
  -1   4  32 947.058 259.915  -4                                                
  -1   4  32 947.058 259.915  -3                                                
   1   5 -31 947.058 259.915  -2                                                
  -1   4  32 947.058 259.915   1                                                
   1  -4 -33 8275.37 284.277  -4                                                
   1  -4 -33 8275.37 284.277   1                                                
   1   4  33 9674.65 121.135  -4                                                
   1   4  33 9674.65 121.135  -3                                                
   1   4  33 9674.65 121.135   1                                                
  -1   4  33 12537.4 442.390  -4                                                
  -1   4  33 12537.4 442.390  -3                                                
   1   5 -32 12537.4 442.390  -2                                                
  -1   4  33 12537.4 442.390   1                                                
   1  -4  34 2329.50 88.3629  -4                                                
   1  -4  34 2329.50 88.3629  -3                                                
   1  -4  34 2329.50 88.3629   1                                                
   1  -4 -34 2619.01 173.002  -4                                                
   1  -4 -34 2619.01 173.002  -3                                                
  -1  -5  33 2619.01 173.002  -2                                                
   1  -4 -34 2619.01 173.002   1                                                
  -1  -4 -35 2.49350 52.9045  -4                                                
  -1  -4 -35 2.49350 52.9045  -3                                                
  -1  -4 -35 2.49350 52.9045   1                                                
  -1   4  35 1027.18 227.718  -4                                                
  -1   4  35 1027.18 227.718  -3                                                
   1   5 -34 1027.18 227.718  -2                                                
  -1   4  35 1027.18 227.718   1                                                
   1  -4  36 32.4152 54.7724  -4                                                
   1  -4  36 32.4152 54.7724  -3                                                
   1  -4  36 32.4152 54.7724   1                                                
   1   4  36 1138.62 160.637  -4                                                
   1   4  36 1138.62 160.637  -3                                                
  -1   5 -35 1138.62 160.637  -2                                                
   1   4  36 1138.62 160.637   1                                                
   1   4 -37 47.6123 47.0489  -4                                                
   1   4 -37 47.6123 47.0489  -3                                                
   1   4 -37 47.6123 47.0489   1                                                
  -1   4  37 3624.42 191.481  -4                                                
  -1   4  37 3624.42 191.481  -3                                                
   1   5 -36 3624.42 191.481  -2                                                
  -1   4  37 3624.42 191.481   1                                                
  -1   4  38 144.323 43.0741  -4                                                
  -1   4  38 144.323 43.0741  -3                                                
  -1   4  38 144.323 43.0741   1                                                
  -1   4  38 1181.30 151.295  -4                                                
  -1   4  38 1181.30 151.295  -3                                                
   1   5 -37 1181.30 151.295  -2                                                
  -1   4  38 1181.30 151.295   1                                                
  -1   4  39 5923.11 88.4520  -4                                                
  -1   4  39 5923.11 88.4520  -3                                                
  -1   4  39 5923.11 88.4520   1                                                
  -1   4  39 7834.29 213.960  -4                                                
  -1   4  39 7834.29 213.960  -3                                                
   1   5 -38 7834.29 213.960  -2                                                
  -1   4  39 7834.29 213.960   1                                                
  -1  -4 -40 171.630 39.8152  -4                                                
  -1  -4 -40 171.630 39.8152  -3                                                
  -1  -4 -40 171.630 39.8152   1                                                
   1   4  40 671.528 120.014  -4                                                
   1   4  40 671.528 120.014  -3                                                
  -1   5 -39 671.528 120.014  -2                                                
   1   4  40 671.528 120.014   1                                                
  -1  -4  41 1949.83 51.3509  -4                                                
  -1  -4  41 1949.83 51.3509  -3                                                
  -1  -4  41 1949.83 51.3509   1                                                
   1  -4  41 2300.91 126.270  -4                                                
   1  -4  41 2300.91 126.270  -3                                                
  -1  -3 -42 2300.91 126.270  -2                                                
   1  -4  41 2300.91 126.270   1                                                
   1   4  41 2776.38 195.439  -4                                                
   1   4  41 2776.38 195.439  -3                                                
  -1   5 -40 2776.38 195.439  -2                                                
   1   4  41 2776.38 195.439   1                                                
   1   4  42 86.7204 31.4076  -4                                                
   1   4  42 86.7204 31.4076  -3                                                
   1   4  42 86.7204 31.4076   1                                                
   1   4  42 360.252 133.024  -4                                                
   1   4  42 360.252 133.024  -3                                                
  -1   5 -41 360.252 133.024  -2                                                
   1   4  42 360.252 133.024   1                                                
   1  -4  43 680.487 51.7814  -4                                                
   1  -4  43 680.487 51.7814  -3                                                
   1  -4  43 680.487 51.7814   1                                                
  -1  -4  44 1393.29 66.3327  -4                                                
  -1  -4  44 1393.29 66.3327  -3                                                
  -1  -4  44 1393.29 66.3327   1                                                
  -1  -4  45 132.518 34.2473  -4                                                
  -1  -4  45 132.518 34.2473  -3                                                
  -1  -4  45 132.518 34.2473   1                                                
  -1   5   0 358.445 33.0485   1                                                
  -1   5   0 1200.27 85.4505  -4                                                
  -1   5   0 1200.27 85.4505  -3                                                
  -1   5   0 1200.27 85.4505   1                                                
  -1   5   1 17302.7 104.048   1                                                
  -1   5   1 30234.9 408.289  -4                                                
  -1   5   1 30234.9 408.289   1                                                
  -1  -5   1 30667.1 177.188  -4                                                
  -1  -5   1 30667.1 177.188  -3                                                
  -1  -5   1 30667.1 177.188   1                                                
  -1   5  -2 3956.56 62.5232   1                                                
  -1   5  -2 7705.60 124.063  -4                                                
  -1   5  -2 7705.60 124.063  -3                                                
  -1   5  -2 7705.60 124.063   1                                                
  -1   5  -3 6375.59 70.7228   1                                                
  -1  -5  -3 12703.1 135.967  -4                                                
  -1  -5  -3 12703.1 135.967  -3                                                
  -1  -5  -3 12703.1 135.967   1                                                
  -1   5   4 70578.7 215.542   1                                                
   1  -5  -4 156029. 415.463  -4                                                
   1  -5  -4 156029. 415.463  -3                                                
   1  -5  -4 156029. 415.463   1                                                
  -1   5  -5 15370.2 125.685   1                                                
   1  -5   5 40149.4 232.684  -4                                                
   1  -5   5 40149.4 232.684  -3                                                
   1  -5   5 40149.4 232.684   1                                                
  -1   5  -6 1409.89 43.4449   1                                                
  -1  -5   6 3768.54 94.7177  -4                                                
  -1  -5   6 3768.54 94.7177  -3                                                
  -1  -5   6 3768.54 94.7177   1                                                
  -1   5  -7 12213.1 214.509   1                                                
  -1  -5  -7 32012.0 200.739  -4                                                
  -1  -5  -7 32012.0 200.739  -3                                                
  -1  -5  -7 32012.0 200.739   1                                                
  -1   5  -8 375.197 48.1358   1                                                
  -1   5  -8 819.839 57.2089  -4                                                
  -1   5  -8 819.839 57.2089  -3                                                
  -1   5  -8 819.839 57.2089   1                                                
   1   5  -9 7470.91 343.284   1                                                
   1  -5   9 17051.4 148.037  -4                                                
   1  -5   9 17051.4 148.037  -3                                                
   1  -5   9 17051.4 148.037   1                                                
  -1   5 -10 61.8073 110.261   1                                                
   1   5  10 44.4833 44.3223  -4                                                
   1   5  10 44.4833 44.3223  -3                                                
   1   5  10 44.4833 44.3223   1                                                
   1   5 -11 15843.0 274.747   1                                                
   1  -5 -11 31611.4 156.506  -4                                                
   1  -5 -11 31611.4 156.506  -3                                                
   1  -5 -11 31611.4 156.506   1                                                
   1  -5  12 93004.2 776.498   1                                                
   1  -5 -12 202611. 347.758  -4                                                
   1  -5 -12 202611. 347.758  -3                                                
   1  -5 -12 202611. 347.758   1                                                
   1  -5  13 16267.8 328.964   1                                                
   1   5  13 34969.7 157.987  -4                                                
   1   5  13 34969.7 157.987  -3                                                
   1   5  13 34969.7 157.987   1                                                
   1  -5  14 40.3750 48.5083   1                                                
   1  -5  14 7.90627 31.9819  -4                                                
   1  -5  14 7.90627 31.9819  -3                                                
   1  -5  14 7.90627 31.9819   1                                                
   1  -5  15 5547.72 199.616   1                                                
  -1  -5 -15 12105.7 94.8804  -4                                                
  -1  -5 -15 12105.7 94.8804  -3                                                
  -1  -5 -15 12105.7 94.8804   1                                                
  -1  -5  16 104.347 30.8691  -4                                                
  -1  -5  16 104.347 30.8691  -3                                                
  -1  -5  16 104.347 30.8691   1                                                
   1  -5 -17 15334.1 107.375  -4                                                
   1  -5 -17 15334.1 107.375  -3                                                
   1  -5 -17 15334.1 107.375   1                                                
   1  -5 -18 77.0235 37.7440  -4                                                
   1  -5 -18 77.0235 37.7440  -3                                                
   1  -5 -18 77.0235 37.7440   1                                                
   1   5 -19 19265.5 127.050  -4                                                
   1   5 -19 19265.5 127.050  -3                                                
   1   5 -19 19265.5 127.050   1                                                
   1  -5 -20 101159. 300.093  -4                                                
   1  -5 -20 101159. 300.093  -3                                                
   1  -5 -20 101159. 300.093   1                                                
  -1   5 -21 12146.6 119.978  -4                                                
  -1   5 -21 12146.6 119.978  -3                                                
  -1   5 -21 12146.6 119.978   1                                                
  -1   5 -22 1634.49 60.7076  -4                                                
  -1   5 -22 1634.49 60.7076  -3                                                
  -1   5 -22 1634.49 60.7076   1                                                
  -1  -5  23 10210.5 98.6222  -4                                                
  -1  -5  23 10210.5 98.6222  -3                                                
  -1  -5  23 10210.5 98.6222   1                                                
   1  -5 -24 105.290 42.5275  -4                                                
   1  -5 -24 105.290 42.5275  -3                                                
   1  -5 -24 105.290 42.5275   1                                                
  -1  -5  25 17336.2 131.891  -4                                                
  -1  -5  25 17336.2 131.891  -3                                                
  -1  -5  25 17336.2 131.891   1                                                
  -1  -5  26 228.990 44.4823  -4                                                
  -1  -5  26 228.990 44.4823  -3                                                
  -1  -5  26 228.990 44.4823   1                                                
   1  -5 -27 12323.7 379.806  -4                                                
   1  -5 -27 12323.7 379.806   1                                                
  -1  -5  27 14787.7 121.567  -4                                                
  -1  -5  27 14787.7 121.567  -3                                                
  -1  -5  27 14787.7 121.567   1                                                
   1  -5 -28 48382.7 723.502  -4                                                
   1  -5 -28 48382.7 723.502   1                                                
   1   5 -28 55458.0 227.398  -4                                                
   1   5 -28 55458.0 227.398  -3                                                
   1   5 -28 55458.0 227.398   1                                                
  -1  -5 -29 13312.4 283.903  -4                                                
  -1  -5 -29 13312.4 283.903   1                                                
  -1   5  29 15518.6 122.342  -4                                                
  -1   5  29 15518.6 122.342  -3                                                
  -1   5  29 15518.6 122.342   1                                                
   1  -5 -30 861.078 117.548  -4                                                
   1  -5 -30 861.078 117.548   1                                                
   1  -5 -30 714.226 55.8114  -4                                                
   1  -5 -30 714.226 55.8114  -3                                                
   1  -5 -30 714.226 55.8114   1                                                
   1   5 -31 1122.64 92.5637   1                                                
   1  -5 -31 2966.96 149.866  -4                                                
   1  -5 -31 2966.96 149.866   1                                                
  -1   5 -31 2975.58 72.7475  -4                                                
  -1   5 -31 2975.58 72.7475  -3                                                
  -1   5 -31 2975.58 72.7475   1                                                
  -1  -5 -32 2625.74 143.283  -4                                                
  -1  -5 -32 2625.74 143.283   1                                                
  -1   5  32 2690.11 74.4632  -4                                                
  -1   5  32 2690.11 74.4632  -3                                                
  -1   5  32 2690.11 74.4632   1                                                
  -1  -5 -33 3856.49 155.455  -4                                                
  -1  -5 -33 3856.49 155.455   1                                                
  -1   5  33 4082.02 88.6047  -4                                                
  -1   5  33 4082.02 88.6047  -3                                                
  -1   5  33 4082.02 88.6047   1                                                
  -1  -5 -34 3104.65 139.589  -4                                                
  -1  -5 -34 3104.65 139.589   1                                                
  -1   5 -34 3345.83 90.1160  -4                                                
  -1   5 -34 3345.83 90.1160  -3                                                
  -1   5 -34 3345.83 90.1160   1                                                
   1  -5 -35 8629.77 187.793  -4                                                
   1  -5 -35 8629.77 187.793   1                                                
  -1   5  35 9345.12 129.991  -4                                                
  -1   5  35 9345.12 129.991  -3                                                
  -1   5  35 9345.12 129.991   1                                                
   1  -5 -36 26209.2 389.101  -4                                                
   1  -5 -36 26209.2 389.101   1                                                
  -1   5  36 30461.1 186.110  -4                                                
  -1   5  36 30461.1 186.110  -3                                                
  -1   5  36 30461.1 186.110   1                                                
   1   5  37 9266.22 104.888  -4                                                
   1   5  37 9266.22 104.888  -3                                                
   1   5  37 9266.22 104.888   1                                                
  -1  -5  38 385.817 44.0112  -4                                                
  -1  -5  38 385.817 44.0112  -3                                                
  -1  -5  38 385.817 44.0112   1                                                
   1  -5  39 2549.36 59.8216  -4                                                
   1  -5  39 2549.36 59.8216  -3                                                
   1  -5  39 2549.36 59.8216   1                                                
  -1  -5  40 983.900 52.8617  -4                                                
  -1  -5  40 983.900 52.8617  -3                                                
  -1  -5  40 983.900 52.8617   1                                                
   1   5  41 4152.09 65.8738  -4                                                
   1   5  41 4152.09 65.8738  -3                                                
   1   5  41 4152.09 65.8738   1                                                
  -1  -5  42-56.0533 49.7726  -4                                                
  -1  -5  42-56.0533 49.7726  -3                                                
  -1  -5  42-56.0533 49.7726   1                                                
   1   5  43 345.191 49.5630  -4                                                
   1   5  43 345.191 49.5630  -3                                                
   1   5  43 345.191 49.5630   1                                                
   1   5  44 15422.1 129.893  -4                                                
   1   5  44 15422.1 129.893  -3                                                
   1   5  44 15422.1 129.893   1                                                
  -1   6   0 50.0985 19.3785   1                                                
  -1  -6   0 1568.50 219.888  -4                                                
  -1  -6   1 1568.50 219.888  -3                                                
  -1  -6   0 1568.50 219.888   1                                                
  -1   6   1 1508.13 28.7402   1                                                
  -1  -6  -1 2118.54 261.495  -4                                                
  -1  -6   0 2118.54 261.495  -3                                                
  -1  -6  -1 2118.54 261.495   1                                                
  -1   6  -1 2602.37 146.185  -4                                                
  -1   6  -1 2602.37 146.185  -3                                                
  -1   6  -1 2602.37 146.185   1                                                
  -1  -6   1 2716.90 277.421  -4                                                
  -1  -6   2 2716.90 277.421  -3                                                
  -1  -6   1 2716.90 277.421   1                                                
  -1   6  -2 261.182 18.8735   1                                                
  -1  -6   2 474.199 78.1625  -4                                                
  -1  -6   2 474.199 78.1625   1                                                
   1  -6  -2 418.272 118.856  -4                                                
   1  -6  -2 418.272 118.856  -3                                                
   1  -6  -2 418.272 118.856   1                                                
   1   6  -3 6150.06 85.1523   1                                                
   1   6   3 11011.1 223.167  -4                                                
   1   6   3 11011.1 223.167   1                                                
  -1  -6  -3 10748.3 305.971  -4                                                
  -1  -6  -2 10748.3 305.971  -3                                                
  -1  -6  -3 10748.3 305.971   1                                                
   1  -6   3 11258.7 178.328  -4                                                
   1  -6   3 11258.7 178.328  -3                                                
   1  -6   3 11258.7 178.328   1                                                
  -1   6  -4 10374.8 91.1164   1                                                
  -1  -6  -4 17159.6 300.470  -4                                                
  -1  -6  -4 17159.6 300.470   1                                                
  -1  -6  -4 22872.1 619.918  -4                                                
  -1  -6  -3 22872.1 619.918  -3                                                
  -1  -6  -4 22872.1 619.918   1                                                
   1  -6   4 19247.5 242.657  -4                                                
   1  -6   4 19247.5 242.657  -3                                                
   1  -6   4 19247.5 242.657   1                                                
  -1   6  -5 10446.6 99.6222   1                                                
  -1  -6  -5 18651.4 164.955  -4                                                
  -1  -6  -5 18651.4 164.955   1                                                
  -1  -6  -5 27890.2 680.858  -4                                                
  -1  -6  -4 27890.2 680.858  -3                                                
  -1  -6  -5 27890.2 680.858   1                                                
   1  -6   5 21667.6 244.637  -4                                                
   1  -6   5 21667.6 244.637  -3                                                
   1  -6   5 21667.6 244.637   1                                                
   1  -6  -6 4553.31 71.3741   1                                                
  -1  -6   6 9238.84 136.263  -4                                                
  -1  -6   6 9238.84 136.263   1                                                
  -1  -6  -6 18683.6 577.509  -4                                                
  -1  -6  -5 18683.6 577.509  -3                                                
  -1  -6  -6 18683.6 577.509   1                                                
  -1   6  -6 11613.6 192.748  -4                                                
  -1   6  -6 11613.6 192.748  -3                                                
  -1   6  -6 11613.6 192.748   1                                                
  -1   6  -7 79.7629 38.1461   1                                                
  -1  -6   7 264.203 42.4453  -4                                                
  -1  -6   7 264.203 42.4453   1                                                
  -1  -6  -7 4543.84 329.289  -4                                                
  -1  -6  -6 4543.84 329.289  -3                                                
  -1  -6  -7 4543.84 329.289   1                                                
   1  -6  -7 356.274 85.3283  -4                                                
   1  -6  -7 356.274 85.3283  -3                                                
   1  -6  -7 356.274 85.3283   1                                                
  -1   6  -8 767.507 59.9910   1                                                
  -1  -6   8 1433.45 55.8738  -4                                                
  -1  -6   8 1433.45 55.8738   1                                                
  -1  -6  -8 1731.77 275.128  -4                                                
  -1  -6  -7 1731.77 275.128  -3                                                
  -1  -6  -8 1731.77 275.128   1                                                
   1  -6   8 2548.57 111.036  -4                                                
   1  -6   8 2548.57 111.036  -3                                                
   1  -6   8 2548.57 111.036   1                                                
   1  -6  -9 361.149 65.1692   1                                                
  -1  -6   9 466.976 43.9205  -4                                                
  -1  -6   9 466.976 43.9205   1                                                
  -1  -6  -9 1411.15 256.801  -4                                                
  -1  -6  -8 1411.15 256.801  -3                                                
  -1  -6  -9 1411.15 256.801   1                                                
   1  -6   9 1126.34 88.6006  -4                                                
   1  -6   9 1126.34 88.6006  -3                                                
   1  -6   9 1126.34 88.6006   1                                                
  -1   6 -10 29203.8 492.430   1                                                
   1   6 -10 37910.7 155.109  -4                                                
   1   6 -10 37910.7 155.109   1                                                
  -1   6  10 51320.5 334.691  -4                                                
  -1   6  10 51320.5 334.691  -3                                                
  -1   6  10 51320.5 334.691   1                                                
  -1   6 -11 5299.95 103.027   1                                                
  -1  -6 -11 8067.48 89.2822  -4                                                
  -1  -6 -11 8067.48 89.2822   1                                                
   1  -6 -11 10478.7 142.904  -4                                                
   1  -6 -11 10478.7 142.904  -3                                                
   1  -6 -11 10478.7 142.904   1                                                
  -1   6 -12 14885.7 378.408   1                                                
  -1  -6 -12 19449.4 135.846  -4                                                
  -1  -6 -12 19449.4 135.846   1                                                
  -1   6  12 24212.4 212.353  -4                                                
  -1   6  12 24212.4 212.353  -3                                                
  -1   6  12 24212.4 212.353   1                                                
   1   6 -13 1871.86 125.371   1                                                
   1   6 -13 3013.48 50.4013  -4                                                
   1   6 -13 3013.48 50.4013   1                                                
   1  -6  13 3047.53 87.5990  -4                                                
   1  -6  13 3047.53 87.5990  -3                                                
   1  -6  13 3047.53 87.5990   1                                                
   1  -6 -14 6629.54 100.021   1                                                
  -1  -6 -14 13744.0 94.1535  -4                                                
  -1  -6 -14 13744.0 94.1535   1                                                
   1  -6  14 14824.3 277.058  -4                                                
   1  -6  14 14824.3 277.058  -3                                                
   1  -6  14 14824.3 277.058   1                                                
   1   6  15 437.396 74.6905   1                                                
  -1  -6 -15 949.253 38.3098  -4                                                
  -1  -6 -15 949.253 38.3098   1                                                
   1  -6  15 1222.19 133.295  -4                                                
   1  -6  15 1222.19 133.295  -3                                                
   1  -6  15 1222.19 133.295   1                                                
  -1  -6  16 86.5565 28.0798  -4                                                
  -1  -6  16 86.5565 28.0798   1                                                
  -1   6 -16-12.1108 201.240  -4                                                
  -1   6 -16-12.1108 201.240  -3                                                
  -1   6 -16-12.1108 201.240   1                                                
   1   6 -17 89.0287 29.5173  -4                                                
   1   6 -17 89.0287 29.5173   1                                                
   1  -6  17-10.7138 165.829  -4                                                
   1  -6  17-10.7138 165.829  -3                                                
   1  -6  17-10.7138 165.829   1                                                
  -1   6  18 3840.93 294.719   1                                                
   1  -6 -18 7003.24 74.5131  -4                                                
   1  -6 -18 7003.24 74.5131   1                                                
   1  -6  18 10182.6 388.525  -4                                                
   1  -6  18 10182.6 388.525  -3                                                
   1  -6  18 10182.6 388.525   1                                                
   1  -6 -19 2746.87 50.5370  -4                                                
   1  -6 -19 2746.87 50.5370   1                                                
   1  -6  19 4226.98 245.038  -4                                                
   1  -6  19 4226.98 245.038  -3                                                
   1  -6  19 4226.98 245.038   1                                                
  -1  -6  20 3811.46 305.384   1                                                
   1   6  20 6734.94 74.3129  -4                                                
   1   6  20 6734.94 74.3129   1                                                
   1  -6  20 9300.96 197.747  -4                                                
   1  -6  20 9300.96 197.747  -3                                                
   1  -6  20 9300.96 197.747   1                                                
  -1  -6  21 3902.29 315.339   1                                                
   1  -6 -21 5901.94 77.2341  -4                                                
   1  -6 -21 5901.94 77.2341   1                                                
   1  -6  21 7726.91 182.410  -4                                                
   1  -6  21 7726.91 182.410  -3                                                
   1  -6  21 7726.91 182.410   1                                                
  -1  -6  22 1585.62 236.089   1                                                
   1  -6 -22 2321.38 53.9791  -4                                                
   1  -6 -22 2321.38 53.9791   1                                                
  -1   6 -22 2953.30 153.798  -4                                                
  -1   6 -22 2953.30 153.798  -3                                                
  -1   6 -22 2953.30 153.798   1                                                
  -1  -6  23-71.3997 89.8350   1                                                
   1  -6 -23-42.2052 36.2871  -4                                                
   1  -6 -23-42.2052 36.2871   1                                                
  -1   6 -23-25.0140 99.7636  -4                                                
  -1   6 -23-25.0140 99.7636  -3                                                
  -1   6 -23-25.0140 99.7636   1                                                
  -1  -6  24 157.463 123.521   1                                                
   1   6 -24 241.160 41.4645  -4                                                
   1   6 -24 241.160 41.4645   1                                                
  -1   6 -24 424.172 110.581  -4                                                
  -1   6 -24 424.172 110.581  -3                                                
  -1   6 -24 424.172 110.581   1                                                
  -1  -6 -25 2129.62 66.8600  -4                                                
  -1  -6 -25 2129.62 66.8600   1                                                
  -1   6 -25 2899.54 205.970  -4                                                
  -1   6 -25 2899.54 205.970  -3                                                
  -1   6 -25 2899.54 205.970   1                                                
  -1  -6 -26 11342.4 117.299  -4                                                
  -1  -6 -26 11342.4 117.299   1                                                
  -1   6 -26 14796.8 363.413  -4                                                
  -1   6 -26 14796.8 363.413  -3                                                
  -1   6 -26 14796.8 363.413   1                                                
   1   6 -27 4290.56 159.788   1                                                
   1   6  27 8196.73 105.172  -4                                                
   1   6  27 8196.73 105.172   1                                                
  -1   6 -27 12298.2 316.116  -4                                                
  -1   6 -27 12298.2 316.116  -3                                                
  -1   6 -27 12298.2 316.116   1                                                
   1   6 -28 3820.11 145.801   1                                                
   1  -6 -28 8760.84 144.616  -4                                                
   1  -6 -28 8760.84 144.616   1                                                
  -1   6 -28 12390.5 317.408  -4                                                
  -1   6 -28 12390.5 317.408  -3                                                
  -1   6 -28 12390.5 317.408   1                                                
   1   6 -29 299.826 64.9813   1                                                
  -1  -6  29 551.380 55.9488  -4                                                
  -1  -6  29 551.380 55.9488   1                                                
  -1   6 -29 784.177 137.640  -4                                                
  -1   6 -29 784.177 137.640  -3                                                
  -1   6 -29 784.177 137.640   1                                                
  -1  -6 -30 7384.30 110.193  -4                                                
  -1  -6 -30 7384.30 110.193   1                                                
  -1   6 -30 9623.06 272.688  -4                                                
  -1   6 -30 9623.06 272.688  -3                                                
  -1   6 -30 9623.06 272.688   1                                                
  -1   6  31 97.8356 48.7928  -4                                                
  -1   6  31 97.8356 48.7928   1                                                
  -1   6 -31-8.33464 77.0956  -4                                                
  -1   6 -31-8.33464 77.0956  -3                                                
  -1   6 -31-8.33464 77.0956   1                                                
  -1  -6  32 144.937 47.1802  -4                                                
  -1  -6  32 144.937 47.1802   1                                                
   1  -6  32 218.233 81.3497  -4                                                
   1  -6  32 218.233 81.3497  -3                                                
   1  -6  32 218.233 81.3497   1                                                
   1   6 -33 287.099 41.6805  -4                                                
   1   6 -33 287.099 41.6805   1                                                
   1  -6  33 214.472 81.1099  -4                                                
   1  -6  33 214.472 81.1099  -3                                                
   1  -6  33 214.472 81.1099   1                                                
  -1  -6 -34 3096.64 69.5720  -4                                                
  -1  -6 -34 3096.64 69.5720   1                                                
   1  -6  34 3455.02 132.469  -4                                                
   1  -6  34 3455.02 132.469  -3                                                
   1  -6  34 3455.02 132.469   1                                                
  -1  -6  35 115.411 39.6794  -4                                                
  -1  -6  35 115.411 39.6794   1                                                
   1  -6  35 190.452 76.0934  -4                                                
   1  -6  35 190.452 76.0934  -3                                                
   1  -6  35 190.452 76.0934   1                                                
  -1  -6 -36 1181.29 48.3757  -4                                                
  -1  -6 -36 1181.29 48.3757   1                                                
  -1   6 -36 1554.30 126.412  -4                                                
  -1   6 -36 1554.30 126.412  -3                                                
  -1   6 -36 1554.30 126.412   1                                                
  -1  -6  37 1391.78 60.0238  -4                                                
  -1  -6  37 1391.78 60.0238   1                                                
  -1   6 -37 1655.94 121.534  -4                                                
  -1   6 -37 1655.94 121.534  -3                                                
  -1   6 -37 1655.94 121.534   1                                                
  -1   6  38 3169.77 84.1413  -4                                                
  -1   6  38 3169.77 84.1413   1                                                
  -1   6 -38 3450.30 105.369  -4                                                
  -1   6 -38 3450.30 105.369  -3                                                
  -1   6 -38 3450.30 105.369   1                                                
  -1   6  39 17.5061 54.2716  -4                                                
  -1   6  39 17.5061 54.2716   1                                                
   1  -6  39-58.6837 52.6680  -4                                                
   1  -6  39-58.6837 52.6680  -3                                                
   1  -6  39-58.6837 52.6680   1                                                
  -1   6  40 846.008 63.1233  -4                                                
  -1   6  40 846.008 63.1233   1                                                
  -1   6 -40 914.317 62.5782  -4                                                
  -1   6 -40 914.317 62.5782  -3                                                
  -1   6 -40 914.317 62.5782   1                                                
  -1  -6  41 45.6376 44.1704  -4                                                
  -1  -6  41 45.6376 44.1704   1                                                
   1  -6  41 23.3773 44.5803  -4                                                
   1  -6  41 23.3773 44.5803  -3                                                
   1  -6  41 23.3773 44.5803   1                                                
   1   6  42 4030.73 79.8440  -4                                                
   1   6  42 4030.73 79.8440   1                                                
   1   6  43 263.960 31.0122  -4                                                
   1   6  43 263.960 31.0122   1                                                
   1  -7   0 245.234 29.0806   1                                                
  -1  -7   0 2801.97 108.674  -4                                                
  -1  -7   1 2801.97 108.674  -3                                                
  -1  -7   0 2801.97 108.674   1                                                
   1  -7  -1 2788.37 43.3143   1                                                
  -1  -7  -1 4865.46 352.645  -4                                                
  -1  -7   0 4865.46 352.645  -3                                                
  -1  -7  -1 4865.46 352.645   1                                                
   1   7  -1 49687.5 330.893  -4                                                
   1   7  -2 49687.5 330.893  -3                                                
   1   7  -1 49687.5 330.893   1                                                
   1  -7  -2 63604.8 174.363   1                                                
  -1  -7  -2 119158. 1467.69  -4                                                
  -1  -7  -1 119158. 1467.69  -3                                                
  -1  -7  -2 119158. 1467.69   1                                                
  -1   7  -2 117870. 488.502  -4                                                
  -1   7  -3 117870. 488.502  -3                                                
  -1   7  -2 117870. 488.502   1                                                
  -1   7  -3 544.682 23.8200   1                                                
   1   7   3 717.378 91.2299  -4                                                
   1   7   3 717.378 91.2299   1                                                
   1  -7  -3 41656.2 544.980  -4                                                
   1  -7  -2 41656.2 544.980  -3                                                
   1  -7  -3 41656.2 544.980   1                                                
  -1  -7   3 3836.98 105.689  -4                                                
  -1  -7   4 3836.98 105.689  -3                                                
  -1  -7   3 3836.98 105.689   1                                                
   1  -7   4 5349.13 48.8436   1                                                
   1   7  -4 8846.27 145.676  -4                                                
   1   7  -4 8846.27 145.676   1                                                
  -1  -7  -4 9581.27 315.042  -4                                                
  -1  -7  -3 9581.27 315.042  -3                                                
  -1  -7  -4 9581.27 315.042   1                                                
   1   7  -4 11552.5 272.964  -4                                                
   1   7  -5 11552.5 272.964  -3                                                
   1   7  -4 11552.5 272.964   1                                                
   1   7  -5 1750.23 33.9599   1                                                
  -1   7   5 2885.98 140.512  -4                                                
  -1   7   5 2885.98 140.512   1                                                
  -1  -7  -5 6632.78 267.286  -4                                                
  -1  -7  -4 6632.78 267.286  -3                                                
  -1  -7  -5 6632.78 267.286   1                                                
  -1   7  -5 32678.8 544.338  -4                                                
  -1   7  -6 32678.8 544.338  -3                                                
  -1   7  -5 32678.8 544.338   1                                                
  -1  -7   6 39728.5 155.871   1                                                
  -1   7  -6 67029.6 380.045  -4                                                
  -1   7  -6 67029.6 380.045   1                                                
  -1  -7  -6 75784.8 790.665  -4                                                
  -1  -7  -5 75784.8 790.665  -3                                                
  -1  -7  -6 75784.8 790.665   1                                                
  -1  -7   6 69546.2 1176.08  -4                                                
  -1  -7   7 69546.2 1176.08  -3                                                
  -1  -7   6 69546.2 1176.08   1                                                
  -1   7  -7 1167.64 29.7166   1                                                
   1   7  -7 1895.18 81.4856  -4                                                
   1   7  -7 1895.18 81.4856   1                                                
  -1  -7  -7 31883.3 479.856  -4                                                
  -1  -7  -6 31883.3 479.856  -3                                                
  -1  -7  -7 31883.3 479.856   1                                                
  -1  -7   7 4569.28 347.086  -4                                                
  -1  -7   8 4569.28 347.086  -3                                                
  -1  -7   7 4569.28 347.086   1                                                
   1  -7   8 3699.34 55.5341   1                                                
  -1   7   8 6196.81 78.8391  -4                                                
  -1   7   8 6196.81 78.8391   1                                                
   1  -7  -8 7221.90 424.036  -4                                                
   1  -7  -7 7221.90 424.036  -3                                                
   1  -7  -8 7221.90 424.036   1                                                
  -1  -7   8 6703.48 417.057  -4                                                
  -1  -7   9 6703.48 417.057  -3                                                
  -1  -7   8 6703.48 417.057   1                                                
   1   7   9 117.641 20.9017   1                                                
   1  -7   9 124.588 35.8191  -4                                                
   1  -7   9 124.588 35.8191   1                                                
   1  -7  -9 3983.51 356.584  -4                                                
   1  -7  -8 3983.51 356.584  -3                                                
   1  -7  -9 3983.51 356.584   1                                                
   1   7 -10 37958.3 161.062   1                                                
   1  -7  10 65676.3 294.561  -4                                                
   1  -7  10 65676.3 294.561   1                                                
   1  -7 -10 66057.7 1107.76  -4                                                
   1  -7  -9 66057.7 1107.76  -3                                                
   1  -7 -10 66057.7 1107.76   1                                                
   1  -7 -11 1658.19 57.3147   1                                                
   1  -7  11 2845.23 53.4860  -4                                                
   1  -7  11 2845.23 53.4860   1                                                
   1  -7 -11 35878.2 863.060  -4                                                
   1  -7 -10 35878.2 863.060  -3                                                
   1  -7 -11 35878.2 863.060   1                                                
   1   7 -12 1363.84 35.3147   1                                                
  -1   7 -12 2421.79 68.0598  -4                                                
  -1   7 -12 2421.79 68.0598   1                                                
   1   7 -13 192.747 21.6461   1                                                
   1   7 -13 390.691 55.6197  -4                                                
   1   7 -13 390.691 55.6197   1                                                
  -1   7  14 29604.8 176.643   1                                                
  -1  -7  14 57638.4 269.103  -4                                                
  -1  -7  14 57638.4 269.103   1                                                
   1  -7 -15 8778.30 99.8327   1                                                
  -1  -7  15 16861.2 162.231  -4                                                
  -1  -7  15 16861.2 162.231   1                                                
  -1   7  16 806.734 33.6827   1                                                
  -1   7 -16 1422.76 49.8007  -4                                                
  -1   7 -16 1422.76 49.8007   1                                                
   1  -7 -17 1950.50 44.7276   1                                                
   1   7  17 3694.13 64.7090  -4                                                
   1   7  17 3694.13 64.7090   1                                                
  -1  -7 -18 18067.7 119.888   1                                                
   1  -7 -18 36747.8 185.592  -4                                                
   1  -7 -18 36747.8 185.592   1                                                
   1   7 -19 793.737 41.3953   1                                                
  -1   7 -19 1542.29 50.8397  -4                                                
  -1   7 -19 1542.29 50.8397   1                                                
   1   7 -20 82.0447 38.3705   1                                                
   1  -7  20-11.0550 33.4450  -4                                                
   1  -7  20-11.0550 33.4450   1                                                
   1   7 -21 347.918 52.4940   1                                                
  -1  -7 -21 949.723 44.2603  -4                                                
  -1  -7 -21 949.723 44.2603   1                                                
   1   7 -22 28712.4 302.949   1                                                
  -1   7 -22 74272.8 233.662  -4                                                
  -1   7 -22 74272.8 233.662   1                                                
  -1   7  23 295.875 64.8824   1                                                
   1   7 -23 525.063 44.2511  -4                                                
   1   7 -23 525.063 44.2511   1                                                
   1   7 -24 263.023 69.1309   1                                                
  -1  -7 -24 412.677 45.1142  -4                                                
  -1  -7 -24 412.677 45.1142   1                                                
   1   7 -25 558.756 78.8743   1                                                
   1   7  25 630.109 48.1712  -4                                                
   1   7  25 630.109 48.1712   1                                                
   1   7 -26 10778.6 241.367   1                                                
   1  -7 -26 21967.4 135.991  -4                                                
   1  -7 -26 21967.4 135.991   1                                                
   1   7 -27 854.784 85.0339   1                                                
   1  -7 -27 2107.25 57.3103  -4                                                
   1  -7 -27 2107.25 57.3103   1                                                
   1   7 -28-80.7394 50.2045   1                                                
   1   7  28 39.9880 44.4327  -4                                                
   1   7  28 39.9880 44.4327   1                                                
  -1   7  29 411.222 54.5660  -4                                                
  -1   7  29 411.222 54.5660   1                                                
   1  -7  30 59192.7 240.118  -4                                                
   1  -7  30 59192.7 240.118   1                                                
  -1   7 -31 1657.55 58.8467  -4                                                
  -1   7 -31 1657.55 58.8467   1                                                
   1  -7  32 14.6675 41.7288  -4                                                
   1  -7  32 14.6675 41.7288   1                                                
   1   7 -33 106.962 36.5286  -4                                                
   1   7 -33 106.962 36.5286   1                                                
   1   7  34 18662.5 137.498  -4                                                
   1   7  34 18662.5 137.498   1                                                
  -1   7 -35 121.874 40.6794  -4                                                
  -1   7 -35 121.874 40.6794   1                                                
  -1  -7 -36 6.36352 36.0970  -4                                                
  -1  -7 -36 6.36352 36.0970   1                                                
   1  -7 -37 499.484 34.4623  -4                                                
   1  -7 -37 499.484 34.4623   1                                                
  -1   7 -38 12688.9 120.605  -4                                                
  -1   7 -38 12688.9 120.605   1                                                
  -1  -7  39 188.103 39.8668  -4                                                
  -1  -7  39 188.103 39.8668   1                                                
  -1  -7  40 296.493 74.0304  -4                                                
  -1  -7  40 296.493 74.0304   1                                                
  -1  -7  41 812.124 44.4290  -4                                                
  -1  -7  41 812.124 44.4290   1                                                
   1  -8   0 55.3629 20.0779   1                                                
  -1  -8  -1 1851.18 28.3255   1                                                
   1   8   1 3125.58 137.389  -4                                                
   1   8   0 3125.58 137.389  -3                                                
   1   8   1 3125.58 137.389   1                                                
   1   8  -1 8151.84 410.161  -4                                                
   1   8  -2 8151.84 410.161  -3                                                
   1   8  -1 8151.84 410.161   1                                                
  -1   8  -2 4685.64 39.7130   1                                                
   1  -8   3 2811.70 33.7817   1                                                
  -1   8  -3 11380.7 526.164  -4                                                
  -1   8  -4 11380.7 526.164  -3                                                
  -1   8  -3 11380.7 526.164   1                                                
  -1  -8   4 7350.24 54.1862   1                                                
   1   8   4 15249.9 234.979  -4                                                
   1   8   3 15249.9 234.979  -3                                                
   1   8   4 15249.9 234.979   1                                                
   1  -8   5 9841.21 72.6704   1                                                
  -1   8   5 21826.9 235.183  -4                                                
  -1   8   4 21826.9 235.183  -3                                                
  -1   8   5 21826.9 235.183   1                                                
   1   8  -5 24851.8 688.092  -4                                                
   1   8  -6 24851.8 688.092  -3                                                
   1   8  -5 24851.8 688.092   1                                                
   1  -8  -6 6040.60 53.0607   1                                                
   1   8   6 8649.62 349.798  -4                                                
   1   8   6 8649.62 349.798   1                                                
  -1   8   6 20450.6 445.190  -4                                                
  -1   8   5 20450.6 445.190  -3                                                
  -1   8   6 20450.6 445.190   1                                                
   1  -8  -7 1445.20 31.4208   1                                                
   1   8   7 1968.91 137.876  -4                                                
   1   8   7 1968.91 137.876   1                                                
   1  -8  -7 6974.94 450.807  -4                                                
   1  -8  -6 6974.94 450.807  -3                                                
   1  -8  -7 6974.94 450.807   1                                                
   1  -8  -8 157.592 15.7183   1                                                
   1   8   8 201.106 77.8317  -4                                                
   1   8   8 201.106 77.8317   1                                                
   1  -8  -8 1301.16 294.306  -4                                                
   1  -8  -7 1301.16 294.306  -3                                                
   1  -8  -8 1301.16 294.306   1                                                
   1   8  -9 2104.82 39.4627   1                                                
  -1   8  -9 3145.85 120.626  -4                                                
  -1   8  -9 3145.85 120.626   1                                                
   1  -8  -9 3627.83 366.803  -4                                                
   1  -8  -8 3627.83 366.803  -3                                                
   1  -8  -9 3627.83 366.803   1                                                
   1  -8  10 5256.84 59.5055   1                                                
  -1   8 -10 7690.47 187.525  -4                                                
  -1   8 -10 7690.47 187.525   1                                                
   1  -8 -10 10479.6 528.936  -4                                                
   1  -8  -9 10479.6 528.936  -3                                                
   1  -8 -10 10479.6 528.936   1                                                
   1  -8  10 11688.1 272.116  -4                                                
   1  -8  11 11688.1 272.116  -3                                                
   1  -8  10 11688.1 272.116   1                                                
  -1  -8 -11 5490.34 53.2889   1                                                
  -1   8 -11 8478.26 132.262  -4                                                
  -1   8 -11 8478.26 132.262   1                                                
   1  -8 -11 14245.8 440.433  -4                                                
   1  -8 -10 14245.8 440.433  -3                                                
   1  -8 -11 14245.8 440.433   1                                                
   1  -8  12 543.475 22.1002   1                                                
   1  -8  12 872.063 58.4963  -4                                                
   1  -8  12 872.063 58.4963   1                                                
   1  -8 -12 5267.82 436.416  -4                                                
   1  -8 -11 5267.82 436.416  -3                                                
   1  -8 -12 5267.82 436.416   1                                                
   1  -8 -13 1857.84 32.9095   1                                                
  -1  -8  13 3644.17 92.6515  -4                                                
  -1  -8  13 3644.17 92.6515   1                                                
   1  -8 -14 2592.08 39.8564   1                                                
   1  -8 -14 4799.99 106.725  -4                                                
   1  -8 -14 4799.99 106.725   1                                                
   1   8 -15 309.104 23.6021   1                                                
   1  -8 -15 431.571 66.6802  -4                                                
   1  -8 -15 431.571 66.6802   1                                                
   1  -8 -16 206.663 23.0389   1                                                
   1  -8  16 404.524 56.3009  -4                                                
   1  -8  16 404.524 56.3009   1                                                
   1  -8  17 468.167 26.0917   1                                                
   1  -8  17 1016.23 70.9971  -4                                                
   1  -8  17 1016.23 70.9971   1                                                
   1   8 -18 1082.24 43.6126   1                                                
  -1  -8  18 2320.89 86.4849  -4                                                
  -1  -8  18 2320.89 86.4849   1                                                
  -1   8  19 1502.42 62.1156   1                                                
   1  -8 -19 3831.90 93.9340  -4                                                
   1  -8 -19 3831.90 93.9340   1                                                
  -1  -8 -20 5086.04 103.497   1                                                
   1   8  20 11083.9 111.884  -4                                                
   1   8  20 11083.9 111.884   1                                                
  -1  -8 -21 3961.59 99.0682   1                                                
   1   8  21 9320.47 94.6108  -4                                                
   1   8  21 9320.47 94.6108   1                                                
   1   8  22 3609.26 111.834   1                                                
   1  -8 -22 7686.95 93.9949  -4                                                
   1  -8 -22 7686.95 93.9949   1                                                
   1   8 -23 2801.82 105.751   1                                                
   1   8 -23 5554.73 77.4684  -4                                                
   1   8 -23 5554.73 77.4684   1                                                
   1   8 -24 395.516 51.6519   1                                                
  -1  -8  24 645.683 50.1837  -4                                                
  -1  -8  24 645.683 50.1837   1                                                
   1   8 -25 3476.87 143.629   1                                                
  -1   8 -25 7195.09 95.1625  -4                                                
  -1   8 -25 7195.09 95.1625   1                                                
  -1  -8 -26 384.577 48.4169   1                                                
   1   8  26 977.141 53.9319  -4                                                
   1   8  26 977.141 53.9319   1                                                
  -1  -8 -27 1927.21 73.3173   1                                                
   1   8  27 5280.47 78.7433  -4                                                
   1   8  27 5280.47 78.7433   1                                                
  -1  -8 -28 1898.24 112.496   1                                                
   1   8  28 4667.37 79.5999  -4                                                
   1   8  28 4667.37 79.5999   1                                                
  -1  -8 -29 344.647 60.2042   1                                                
  -1   8 -29 674.613 48.6438  -4                                                
  -1   8 -29 674.613 48.6438   1                                                
  -1  -8 -30 287.376 55.2259   1                                                
  -1   8 -30 1026.64 52.0789  -4                                                
  -1   8 -30 1026.64 52.0789   1                                                
   1  -8  31 132.828 40.9124  -4                                                
   1  -8  31 132.828 40.9124   1                                                
   1  -8  32 53.5304 56.8475   1                                                
   1  -8  32 98.7214 39.3497  -4                                                
   1  -8  32 98.7214 39.3497   1                                                
   1  -8  33 104.498 57.5321   1                                                
  -1   8  33 272.906 41.0668  -4                                                
  -1   8  33 272.906 41.0668   1                                                
   1  -8  34 198.694 55.2674   1                                                
  -1  -8  34 310.972 36.9987  -4                                                
  -1  -8  34 310.972 36.9987   1                                                
   1  -8  35 298.146 54.8922   1                                                
  -1  -8 -35 913.965 44.1297  -4                                                
  -1  -8 -35 913.965 44.1297   1                                                
   1  -8  36 635.385 59.1548   1                                                
   1  -8 -36 1762.78 53.9657  -4                                                
   1  -8 -36 1762.78 53.9657   1                                                
   1  -8  37 362.065 43.3904   1                                                
  -1  -8  37 1154.62 45.2725  -4                                                
  -1  -8  37 1154.62 45.2725   1                                                
  -1  -8  38 2680.30 115.184  -4                                                
  -1  -8  38 2680.30 115.184   1                                                
  -1   8  39 285.057 37.7852   1                                                
  -1  -8  39 421.548 71.4030  -4                                                
  -1  -8  39 421.548 71.4030   1                                                
   1   8  40-147.610 31.7694  -4                                                
   1   8  40-147.610 31.7694   1                                                
  -1  -9   0 143.400 20.1292   1                                                
  -1  -9   0 4765.19 177.244  -4                                                
  -1  -9   1 4765.19 177.244  -3                                                
  -1  -9   0 4765.19 177.244   1                                                
   1  -9  -1 4712.95 40.9907   1                                                
  -1  -9   1 7614.97 287.496  -4                                                
  -1  -9   2 7614.97 287.496  -3                                                
  -1  -9   1 7614.97 287.496   1                                                
  -1  -9   2 1065.35 24.4118   1                                                
  -1  -9   2 5354.02 229.469  -4                                                
  -1  -9   3 5354.02 229.469  -3                                                
  -1  -9   2 5354.02 229.469   1                                                
   1   9  -3 3776.95 45.6401   1                                                
   1   9  -3 36933.6 418.718  -4                                                
   1   9  -4 36933.6 418.718  -3                                                
   1   9  -3 36933.6 418.718   1                                                
   1   9  -4 37846.7 132.354   1                                                
   1   9   4 63120.2 1011.79  -4                                                
   1   9   3 63120.2 1011.79  -3                                                
   1   9   4 63120.2 1011.79   1                                                
  -1  -9   4 70052.7 621.764  -4                                                
  -1  -9   5 70052.7 621.764  -3                                                
  -1  -9   4 70052.7 621.764   1                                                
   1  -9  -5 10339.8 66.1101   1                                                
   1   9   5 51121.2 949.185  -4                                                
   1   9   4 51121.2 949.185  -3                                                
   1   9   5 51121.2 949.185   1                                                
  -1  -9   5 20768.3 403.783  -4                                                
  -1  -9   6 20768.3 403.783  -3                                                
  -1  -9   5 20768.3 403.783   1                                                
   1  -9   6 6638.91 53.9685   1                                                
   1   9   6 20045.5 284.940  -4                                                
   1   9   5 20045.5 284.940  -3                                                
   1   9   6 20045.5 284.940   1                                                
  -1  -9   6 18747.5 371.850  -4                                                
  -1  -9   7 18747.5 371.850  -3                                                
  -1  -9   6 18747.5 371.850   1                                                
  -1  -9   7 8572.77 70.6614   1                                                
   1   9   7 21436.6 328.653  -4                                                
   1   9   6 21436.6 328.653  -3                                                
   1   9   7 21436.6 328.653   1                                                
  -1  -9   7 12750.2 297.923  -4                                                
  -1  -9   8 12750.2 297.923  -3                                                
  -1  -9   7 12750.2 297.923   1                                                
   1  -9  -8-22.8278 13.4305   1                                                
   1   9   8 8029.74 214.106  -4                                                
   1   9   7 8029.74 214.106  -3                                                
   1   9   8 8029.74 214.106   1                                                
  -1  -9   8 9868.91 225.342  -4                                                
  -1  -9   9 9868.91 225.342  -3                                                
  -1  -9   8 9868.91 225.342   1                                                
  -1  -9  -9 11510.1 81.0584   1                                                
  -1   9   9 17083.8 340.798  -4                                                
  -1   9   9 17083.8 340.798   1                                                
   1  -9  -9 20293.7 340.785  -4                                                
   1  -9  -8 20293.7 340.785  -3                                                
   1  -9  -9 20293.7 340.785   1                                                
  -1  -9   9 19544.4 409.385  -4                                                
  -1  -9  10 19544.4 409.385  -3                                                
  -1  -9   9 19544.4 409.385   1                                                
   1   9 -10 1379.77 30.4331   1                                                
   1   9  10 1959.41 188.217  -4                                                
   1   9  10 1959.41 188.217   1                                                
   1  -9 -10 12169.9 338.587  -4                                                
   1  -9  -9 12169.9 338.587  -3                                                
   1  -9 -10 12169.9 338.587   1                                                
  -1  -9  10 2748.39 191.563  -4                                                
  -1  -9  11 2748.39 191.563  -3                                                
  -1  -9  10 2748.39 191.563   1                                                
   1   9  11 248.037 19.7348   1                                                
   1   9  11 460.641 133.745  -4                                                
   1   9  11 460.641 133.745   1                                                
   1  -9 -11 1105.76 337.129  -4                                                
   1  -9 -10 1105.76 337.129  -3                                                
   1  -9 -11 1105.76 337.129   1                                                
  -1  -9  11 33678.7 361.917  -4                                                
  -1  -9  12 33678.7 361.917  -3                                                
  -1  -9  11 33678.7 361.917   1                                                
  -1  -9 -12 38917.8 132.339   1                                                
  -1   9 -12 110353. 1805.35  -4                                                
  -1   9 -12 110353. 1805.35   1                                                
   1  -9 -12 70005.4 1323.65  -4                                                
   1  -9 -11 70005.4 1323.65  -3                                                
   1  -9 -12 70005.4 1323.65   1                                                
  -1  -9  12 84675.4 774.660  -4                                                
  -1  -9  13 84675.4 774.660  -3                                                
  -1  -9  12 84675.4 774.660   1                                                
  -1  -9 -13 10000.7 76.3486   1                                                
   1  -9 -13 18480.2 290.191  -4                                                
   1  -9 -13 18480.2 290.191   1                                                
   1  -9 -13 47889.2 1181.80  -4                                                
   1  -9 -12 47889.2 1181.80  -3                                                
   1  -9 -13 47889.2 1181.80   1                                                
   1  -9  13 27069.8 441.493  -4                                                
   1  -9  14 27069.8 441.493  -3                                                
   1  -9  13 27069.8 441.493   1                                                
  -1   9  14 6769.48 64.9142   1                                                
  -1  -9  14 13717.2 154.089  -4                                                
  -1  -9  14 13717.2 154.089   1                                                
   1  -9 -14 20059.8 804.862  -4                                                
   1  -9 -13 20059.8 804.862  -3                                                
   1  -9 -14 20059.8 804.862   1                                                
  -1  -9  15 128.897 22.2049   1                                                
  -1  -9  15 352.450 63.1417  -4                                                
  -1  -9  15 352.450 63.1417   1                                                
   1  -9 -16 536.064 28.7854   1                                                
  -1  -9  16 982.923 74.9141  -4                                                
  -1  -9  16 982.923 74.9141   1                                                
  -1  -9  17 9204.98 100.846   1                                                
   1  -9 -17 18267.7 186.222  -4                                                
   1  -9 -17 18267.7 186.222   1                                                
  -1  -9  18 778.073 45.6748   1                                                
   1  -9 -18 1281.73 79.4606  -4                                                
   1  -9 -18 1281.73 79.4606   1                                                
   1  -9  19 415.904 36.4716   1                                                
  -1   9 -19 733.936 61.6890  -4                                                
  -1   9 -19 733.936 61.6890   1                                                
   1   9 -20 4581.14 92.2216   1                                                
  -1  -9  20 10490.4 141.929  -4                                                
  -1  -9  20 10490.4 141.929   1                                                
   1   9 -21 5874.59 115.869   1                                                
   1   9 -21 9939.25 122.253  -4                                                
   1   9 -21 9939.25 122.253   1                                                
   1  -9  22 1398.94 67.1225   1                                                
   1  -9 -22 2325.98 77.4303  -4                                                
   1  -9 -22 2325.98 77.4303   1                                                
   1  -9  23 548.977 67.8263   1                                                
   1   9 -23 888.487 65.1336  -4                                                
   1   9 -23 888.487 65.1336   1                                                
   1  -9  24 2070.18 101.741   1                                                
  -1  -9  24 4681.50 98.5422  -4                                                
  -1  -9  24 4681.50 98.5422   1                                                
  -1  -9 -25 8839.35 184.606   1                                                
  -1  -9  25 21899.6 178.420  -4                                                
  -1  -9  25 21899.6 178.420   1                                                
   1  -9  26 1154.47 74.4526   1                                                
  -1  -9  26 2738.08 75.3440  -4                                                
  -1  -9  26 2738.08 75.3440   1                                                
   1  -9  27 2637.60 96.2105   1                                                
  -1   9 -27 6048.68 101.626  -4                                                
  -1   9 -27 6048.68 101.626   1                                                
   1  -9  28 8907.20 253.667   1                                                
  -1  -9 -28 21648.7 201.924  -4                                                
  -1  -9 -28 21648.7 201.924   1                                                
   1  -9  29 1745.83 120.409   1                                                
  -1  -9 -29 4470.32 101.441  -4                                                
  -1  -9 -29 4470.32 101.441   1                                                
   1  -9  30-14.6578 53.9840   1                                                
  -1   9 -30 36.4618 51.1830  -4                                                
  -1   9 -30 36.4618 51.1830   1                                                
   1  -9  31 714.598 76.9164   1                                                
   1  -9 -31 1779.51 68.7569  -4                                                
   1  -9 -31 1779.51 68.7569   1                                                
   1  -9  32 54.2065 44.5519   1                                                
  -1  -9  32 50.7538 47.0470  -4                                                
  -1  -9  32 50.7538 47.0470   1                                                
   1  -9  33 3333.20 109.466   1                                                
  -1  -9  33 9145.17 130.542  -4                                                
  -1  -9  33 9145.17 130.542   1                                                
   1  -9  34 147.246 38.1783   1                                                
  -1  -9  34 354.112 49.8642  -4                                                
  -1  -9  34 354.112 49.8642   1                                                
  -1  -9 -35 1742.15 70.1297  -4                                                
  -1  -9 -35 1742.15 70.1297   1                                                
   1  -9 -36 8294.23 101.565  -4                                                
   1  -9 -36 8294.23 101.565   1                                                
  -1   9  37 2282.91 68.8853   1                                                
  -1  -9  37 4020.16 121.403  -4                                                
  -1  -9  37 4020.16 121.403   1                                                
  -1  -9  38 904.268 62.8584  -4                                                
  -1  -9  38 904.268 62.8584   1                                                
  -1 -10   0 62.1192 22.2509   1                                                
   1  10  -1 1367.56 28.3732   1                                                
  -1  10   1 2229.04 291.530  -4                                                
  -1  10   0 2229.04 291.530  -3                                                
  -1  10   1 2229.04 291.530   1                                                
  -1 -10   2 1180.10 26.0179   1                                                
  -1  10   2 3068.25 317.919  -4                                                
  -1  10   1 3068.25 317.919  -3                                                
  -1  10   2 3068.25 317.919   1                                                
  -1 -10  -3 2454.10 37.2929   1                                                
  -1  10   3 4526.11 184.205  -4                                                
  -1  10   2 4526.11 184.205  -3                                                
  -1  10   3 4526.11 184.205   1                                                
   1 -10  -4 761.585 23.6333   1                                                
   1 -10  -4 3103.47 177.069  -4                                                
   1 -10  -3 3103.47 177.069  -3                                                
   1 -10  -4 3103.47 177.069   1                                                
  -1 -10   5 720.012 23.1856   1                                                
   1  10   5 1632.32 147.296  -4                                                
   1  10   4 1632.32 147.296  -3                                                
   1  10   5 1632.32 147.296   1                                                
  -1 -10   5 2244.76 165.954  -4                                                
  -1 -10   6 2244.76 165.954  -3                                                
  -1 -10   5 2244.76 165.954   1                                                
   1  10  -6 839.581 24.1803   1                                                
  -1  10   6 1970.82 131.986  -4                                                
  -1  10   5 1970.82 131.986  -3                                                
  -1  10   6 1970.82 131.986   1                                                
  -1 -10   6 7017.06 227.877  -4                                                
  -1 -10   7 7017.06 227.877  -3                                                
  -1 -10   6 7017.06 227.877   1                                                
  -1 -10  -7 6208.07 56.5933   1                                                
   1 -10  -7 11577.4 261.894  -4                                                
   1 -10  -6 11577.4 261.894  -3                                                
   1 -10  -7 11577.4 261.894   1                                                
  -1 -10   7 10044.4 283.043  -4                                                
  -1 -10   8 10044.4 283.043  -3                                                
  -1 -10   7 10044.4 283.043   1                                                
   1 -10  -8 130.670 18.2281   1                                                
   1 -10  -8 5094.82 231.082  -4                                                
   1 -10  -7 5094.82 231.082  -3                                                
   1 -10  -8 5094.82 231.082   1                                                
  -1 -10   8 5565.99 204.512  -4                                                
  -1 -10   9 5565.99 204.512  -3                                                
  -1 -10   8 5565.99 204.512   1                                                
   1 -10   9 5766.31 56.2564   1                                                
   1  10   9 9521.14 250.908  -4                                                
   1  10   8 9521.14 250.908  -3                                                
   1  10   9 9521.14 250.908   1                                                
  -1 -10   9 10672.8 330.820  -4                                                
  -1 -10  10 10672.8 330.820  -3                                                
  -1 -10   9 10672.8 330.820   1                                                
   1 -10 -10 43.0591 19.7534   1                                                
   1 -10 -10 4189.61 308.026  -4                                                
   1 -10  -9 4189.61 308.026  -3                                                
   1 -10 -10 4189.61 308.026   1                                                
  -1 -10  10 428.209 145.840  -4                                                
  -1 -10  11 428.209 145.840  -3                                                
  -1 -10  10 428.209 145.840   1                                                
  -1 -10  11 171.953 19.2722   1                                                
   1 -10 -11 557.700 199.241  -4                                                
   1 -10 -10 557.700 199.241  -3                                                
   1 -10 -11 557.700 199.241   1                                                
   1  10 -11 731.625 279.648  -4                                                
   1  10 -12 731.625 279.648  -3                                                
   1  10 -11 731.625 279.648   1                                                
   1  10 -12 30.2952 20.4409   1                                                
  -1  10 -12 44.3213 106.244  -4                                                
  -1  10 -12 44.3213 106.244   1                                                
  -1 -10  12 189.147 157.885  -4                                                
  -1 -10  13 189.147 157.885  -3                                                
  -1 -10  12 189.147 157.885   1                                                
  -1  10  13 23.5760 19.2344   1                                                
  -1 -10  13 58.9567 138.510  -4                                                
  -1 -10  13 58.9567 138.510   1                                                
  -1 -10  13 763.469 179.048  -4                                                
  -1 -10  14 763.469 179.048  -3                                                
  -1 -10  13 763.469 179.048   1                                                
   1 -10 -14 674.038 31.4330   1                                                
   1 -10 -14 969.409 93.8986  -4                                                
   1 -10 -14 969.409 93.8986   1                                                
  -1 -10 -15 5419.77 81.2717   1                                                
   1 -10 -15 9890.00 232.706  -4                                                
   1 -10 -15 9890.00 232.706   1                                                
  -1 -10 -16 11.7941 31.7455   1                                                
   1 -10  16 50.7498 76.5014  -4                                                
   1 -10  16 50.7498 76.5014   1                                                
   1 -10 -17 1163.85 44.2486   1                                                
   1 -10  17 2203.29 93.0021  -4                                                
   1 -10  17 2203.29 93.0021   1                                                
  -1 -10 -18 271.317 41.5695   1                                                
  -1 -10  18 406.905 60.1672  -4                                                
  -1 -10  18 406.905 60.1672   1                                                
   1 -10  19 160.085 34.7647   1                                                
   1 -10 -19 249.648 53.7191  -4                                                
   1 -10 -19 249.648 53.7191   1                                                
  -1  10  20 191.113 33.6641   1                                                
  -1 -10  20 395.327 54.3160  -4                                                
  -1 -10  20 395.327 54.3160   1                                                
   1 -10  21 103.729 33.6831   1                                                
  -1  10 -21 121.770 52.1255  -4                                                
  -1  10 -21 121.770 52.1255   1                                                
  -1  10  22 341.069 34.7621   1                                                
  -1 -10 -22 616.831 65.9448  -4                                                
  -1 -10 -22 616.831 65.9448   1                                                
   1 -10  23 2067.74 72.3040   1                                                
  -1 -10 -23 5965.23 97.0315  -4                                                
  -1 -10 -23 5965.23 97.0315   1                                                
   1  10  24 41.7048 32.3713   1                                                
  -1 -10  24-150.077 61.0454  -4                                                
  -1 -10  24-150.077 61.0454   1                                                
  -1  10  25 1176.29 58.6083   1                                                
  -1 -10  25 3881.33 92.8701  -4                                                
  -1 -10  25 3881.33 92.8701   1                                                
   1  10 -26 45.6041 32.4768   1                                                
  -1  10 -26 56.2603 60.8823  -4                                                
  -1  10 -26 56.2603 60.8823   1                                                
  -1  10  27 23.1497 32.8202   1                                                
  -1 -10 -27-14.3254 59.4133  -4                                                
  -1 -10 -27-14.3254 59.4133   1                                                
   1 -10  28 45.2135 47.3889   1                                                
  -1 -10  28 84.0340 49.3747  -4                                                
  -1 -10  28 84.0340 49.3747   1                                                
   1 -10  29-17.3564 40.2038   1                                                
   1 -10 -29-31.0144 38.4849  -4                                                
   1 -10 -29-31.0144 38.4849   1                                                
   1  10  30 238.907 35.4562   1                                                
  -1  10 -30 732.807 51.9861  -4                                                
  -1  10 -30 732.807 51.9861   1                                                
  -1 -10  31 1860.14 52.3001   1                                                
  -1 -10 -31 5040.22 94.6197  -4                                                
  -1 -10 -31 5040.22 94.6197   1                                                
  -1 -10  32-45.0339 74.6049   1                                                
  -1 -10 -32 104.469 41.4151  -4                                                
  -1 -10 -32 104.469 41.4151   1                                                
   1 -10 -33 4405.43 109.843  -4                                                
   1 -10 -33 4405.43 109.843   1                                                
  -1 -10  34 53.9656 64.1497   1                                                
  -1 -10  35 6.00627 53.6122  -4                                                
  -1 -10  35 6.00627 53.6122   1                                                
   1 -11   0 330.157 32.0233   1                                                
   1  11   0 7700.07 530.108  -4                                                
   1  11  -1 7700.07 530.108  -3                                                
   1  11   0 7700.07 530.108   1                                                
  -1 -11  -1 9712.93 64.7472   1                                                
   1  11   1 16408.0 655.722  -4                                                
   1  11   0 16408.0 655.722  -3                                                
   1  11   1 16408.0 655.722   1                                                
  -1 -11   2 1310.38 31.9282   1                                                
   1  11   2 8746.29 553.164  -4                                                
   1  11   1 8746.29 553.164  -3                                                
   1  11   2 8746.29 553.164   1                                                
  -1  11  -2 3538.89 410.697  -4                                                
  -1  11  -3 3538.89 410.697  -3                                                
  -1  11  -2 3538.89 410.697   1                                                
  -1 -11   3 2680.45 38.4356   1                                                
  -1 -11  -3 5367.96 179.169  -4                                                
  -1 -11  -2 5367.96 179.169  -3                                                
  -1 -11  -3 5367.96 179.169   1                                                
   1  11  -4 12799.2 78.5630   1                                                
  -1 -11  -4 23517.6 249.844  -4                                                
  -1 -11  -3 23517.6 249.844  -3                                                
  -1 -11  -4 23517.6 249.844   1                                                
  -1 -11   5 118.926 20.3859   1                                                
  -1 -11  -5 12416.3 259.884  -4                                                
  -1 -11  -4 12416.3 259.884  -3                                                
  -1 -11  -5 12416.3 259.884   1                                                
  -1 -11  -6 3036.71 49.1138   1                                                
   1 -11  -6 5195.43 246.112  -4                                                
   1 -11  -5 5195.43 246.112  -3                                                
   1 -11  -6 5195.43 246.112   1                                                
   1  11   7 12973.0 90.7920   1                                                
   1 -11  -7 25829.4 462.535  -4                                                
   1 -11  -6 25829.4 462.535  -3                                                
   1 -11  -7 25829.4 462.535   1                                                
  -1 -11  -8 132.667 20.1437   1                                                
   1 -11  -8 12121.9 387.369  -4                                                
   1 -11  -7 12121.9 387.369  -3                                                
   1 -11  -8 12121.9 387.369   1                                                
  -1 -11  -9 1663.79 36.6010   1                                                
   1 -11  -9 2814.50 219.918  -4                                                
   1 -11  -8 2814.50 219.918  -3                                                
   1 -11  -9 2814.50 219.918   1                                                
   1 -11  10 1611.64 37.6371   1                                                
   1 -11 -10 4368.27 266.778  -4                                                
   1 -11  -9 4368.27 266.778  -3                                                
   1 -11 -10 4368.27 266.778   1                                                
  -1 -11  11 5217.26 65.9174   1                                                
   1 -11 -11 9536.37 342.220  -4                                                
   1 -11 -10 9536.37 342.220  -3                                                
   1 -11 -11 9536.37 342.220   1                                                
  -1 -11  12 8689.65 87.3783   1                                                
   1 -11 -12 20316.6 479.501  -4                                                
   1 -11 -11 20316.6 479.501  -3                                                
   1 -11 -12 20316.6 479.501   1                                                
   1 -11  13 156.024 26.5215   1                                                
   1 -11 -14 74.2349 22.4366   1                                                
  -1 -11  15 4552.83 62.7625   1                                                
  -1 -11 -15 8283.44 304.734  -4                                                
  -1 -11 -15 8283.44 304.734   1                                                
  -1 -11  16-43.4996 21.1802   1                                                
   1 -11 -16-46.2184 110.422  -4                                                
   1 -11 -16-46.2184 110.422   1                                                
   1  11 -17 3804.15 62.2917   1                                                
  -1 -11 -17 7429.23 139.144  -4                                                
  -1 -11 -17 7429.23 139.144   1                                                
   1 -11  18 134.302 27.0855   1                                                
  -1  11 -18 309.362 72.3540  -4                                                
  -1  11 -18 309.362 72.3540   1                                                
   1 -11  19 1239.95 41.6141   1                                                
   1 -11 -19 2340.28 96.2861  -4                                                
   1 -11 -19 2340.28 96.2861   1                                                
   1  11  20 6062.71 81.0298   1                                                
   1 -11 -20 11367.0 166.457  -4                                                
   1 -11 -20 11367.0 166.457   1                                                
   1 -11  21 983.080 47.9204   1                                                
  -1 -11 -21 1891.02 83.3199  -4                                                
  -1 -11 -21 1891.02 83.3199   1                                                
  -1 -11  22 184.325 34.6240   1                                                
  -1  11 -22 316.217 71.2057  -4                                                
  -1  11 -22 316.217 71.2057   1                                                
  -1 -11  23 4359.38 107.344   1                                                
   1 -11 -23 13561.7 151.942  -4                                                
   1 -11 -23 13561.7 151.942   1                                                
   1 -11  24-56.4979 33.3336   1                                                
  -1 -11 -24-50.1122 63.0339  -4                                                
  -1 -11 -24-50.1122 63.0339   1                                                
   1  11  25 4197.26 90.7055   1                                                
   1 -11 -25 9695.32 143.163  -4                                                
   1 -11 -25 9695.32 143.163   1                                                
   1 -11  26-25.9252 26.2595   1                                                
  -1  11 -26 85.1664 51.6673  -4                                                
  -1  11 -26 85.1664 51.6673   1                                                
  -1 -11  27 236.959 29.8047   1                                                
   1 -11 -27 499.608 95.1880  -4                                                
   1 -11 -27 499.608 95.1880   1                                                
  -1 -11  28 3047.95 69.9260   1                                                
   1 -11 -28 9122.75 118.031  -4                                                
   1 -11 -28 9122.75 118.031   1                                                
  -1 -11  29-97.5926 86.1302   1                                                
  -1  11 -29 116.697 45.2217  -4                                                
  -1  11 -29 116.697 45.2217   1                                                
   1 -11 -29 765.857 152.006  -4                                                
   0 -12  26 765.857 152.006  -2                                                
   1 -11 -29 765.857 152.006   1                                                
  -1 -11  30-51.8756 76.4979   1                                                
  -1 -11 -30 24.6553 97.9708  -4                                                
  -1 -11 -30 24.6553 97.9708   1                                                
   1 -11 -30 546.845 129.036  -4                                                
   0 -12  27 546.845 129.036  -2                                                
   1 -11 -30 546.845 129.036   1                                                
  -1 -11  31 3487.32 148.199   1                                                
  -1 -11 -31 8942.03 228.847  -4                                                
  -1 -11 -31 8942.03 228.847   1                                                
   1 -11 -31 8133.15 215.031  -4                                                
   0 -12  28 8133.15 215.031  -2                                                
   1 -11 -31 8133.15 215.031   1                                                
  -1 -11  32-14.2571 56.0995   1                                                
  -1 -11 -32 163.450 74.3031  -4                                                
  -1 -11 -32 163.450 74.3031   1                                                
   1 -11 -32 252.971 92.7626  -4                                                
   0 -12  29 252.971 92.7626  -2                                                
   1 -11 -32 252.971 92.7626   1                                                
   1 -12   0 81.0432 28.9782   1                                                
   1 -12   1 3112.23 42.5561   1                                                
  -1 -12   2 275.941 30.2642   1                                                
  -1 -12  -3 1643.78 35.7968   1                                                
  -1 -12  -4 3579.09 44.1452   1                                                
  -1 -12  -5 265.021 19.6355   1                                                
   1  12   6 162.463 21.5782   1                                                
  -1 -12   7 118.659 21.1198   1                                                
  -1 -12  -8 27.9771 22.8233   1                                                
  -1 -12  -8-10.4605 162.868  -4                                                
  -1 -12  -7-10.4605 162.868  -3                                                
  -1 -12  -8-10.4605 162.868   1                                                
   1 -12   9 128.205 20.7172   1                                                
  -1 -12  -9 136.413 181.162  -4                                                
  -1 -12  -8 136.413 181.162  -3                                                
  -1 -12  -9 136.413 181.162   1                                                
  -1 -12 -10 146.757 23.1773   1                                                
   1 -12 -10 242.990 166.777  -4                                                
   1 -12  -9 242.990 166.777  -3                                                
   1 -12 -10 242.990 166.777   1                                                
  -1 -12 -10 400.898 228.130  -4                                                
  -1 -12  -9 400.898 228.130  -3                                                
   2 -12   7 400.898 228.130  -2                                                
  -1 -12 -10 400.898 228.130   1                                                
   1 -12  11 33.4846 22.0535   1                                                
  -1 -12 -11-49.1150 126.361  -4                                                
  -1 -12 -10-49.1150 126.361  -3                                                
  -1 -12 -11-49.1150 126.361   1                                                
  -1 -12  12 2692.64 47.4895   1                                                
  -1 -12 -12 4708.61 190.714  -4                                                
  -1 -12 -11 4708.61 190.714  -3                                                
  -1 -12 -12 4708.61 190.714   1                                                
   1  12  13 1104.09 43.7768   1                                                
   1 -12 -13 4761.65 197.471  -4                                                
   1 -12 -12 4761.65 197.471  -3                                                
   1 -12 -13 4761.65 197.471   1                                                
   1  12  14-0.24076 23.1947   1                                                
   1 -12 -14-49.4100 150.120  -4                                                
   1 -12 -14-49.4100 150.120   1                                                
   1 -12  15 1696.68 43.8029   1                                                
   1 -12 -15 2729.10 208.405  -4                                                
   1 -12 -15 2729.10 208.405   1                                                
  -1  12 -16 33.1797 21.5616   1                                                
   1 -12  17 696.939 32.1337   1                                                
  -1 -12 -17 1276.97 178.138  -4                                                
  -1 -12 -17 1276.97 178.138   1                                                
  -1 -12  18-6.46660 25.8144   1                                                
  -1 -12 -18-32.3913 142.463  -4                                                
  -1 -12 -18-32.3913 142.463   1                                                
  -1  12 -19 677.103 38.6876   1                                                
  -1 -12 -19 1238.47 171.740  -4                                                
  -1 -12 -19 1238.47 171.740   1                                                
  -1 -12  20 1911.27 49.9747   1                                                
   1 -12 -20 4395.70 158.102  -4                                                
   1 -12 -20 4395.70 158.102   1                                                
   1  12  21 308.472 31.4489   1                                                
   1 -12 -21 809.793 109.566  -4                                                
   1 -12 -21 809.793 109.566   1                                                
   2 -11 -24 256.137 143.783  -2                                                
  -1 -12  21 256.137 143.783   1                                                
   1 -12  22 73.6957 39.6101   1                                                
   1 -12 -22 123.223 56.2867  -4                                                
   1 -12 -22 123.223 56.2867   1                                                
   2 -11 -25 736.621 152.812  -2                                                
  -1 -12  22 736.621 152.812   1                                                
   1 -12  23 68.6455 31.3444   1                                                
   1 -12 -23 296.027 54.1139  -4                                                
   1 -12 -23 296.027 54.1139   1                                                
   2 -11 -26 519.824 147.318  -2                                                
  -1 -12  23 519.824 147.318   1                                                
  -1 -12  24 24.4050 35.5713   1                                                
  -1 -12 -24-150.780 75.8861  -4                                                
  -1 -12 -24-150.780 75.8861   1                                                
  -1 -12  25 310.151 116.306   1                                                
  -1 -12 -25 789.232 52.8970  -4                                                
  -1 -12 -25 789.232 52.8970   1                                                
  -1 -12  26 396.922 49.6046   1                                                
  -1 -12 -26 860.264 87.9522  -4                                                
  -1 -12 -26 860.264 87.9522   1                                                
  -1 -12  27 425.379 32.5383   1                                                
   1 -12 -27 1134.92 87.5616  -4                                                
   1 -12 -27 1134.92 87.5616   1                                                
  -1 -12  28 1422.71 42.4643   1                                                
  -1 -12 -28 3415.91 103.161  -4                                                
  -1 -12 -28 3415.91 103.161   1                                                
   1 -12  29 66.4235 17.1612   1                                                
  -1 -12 -29 146.970 52.1926  -4                                                
  -1 -12 -29 146.970 52.1926   1                                                
  -1 -13   0 32.9899 39.0986   1                                                
   1 -13   0 168.640 103.077  -4                                                
   1 -13   1 168.640 103.077  -3                                                
   1 -13   0 168.640 103.077   1                                                
  -1 -13  -1 288.423 40.9475   1                                                
   1 -13   1 3754.24 209.767  -4                                                
   1 -13   2 3754.24 209.767  -3                                                
   1 -13   1 3754.24 209.767   1                                                
   1 -13  -2 3366.90 71.0560   1                                                
   1 -13   2 10985.0 297.183  -4                                                
   1 -13   3 10985.0 297.183  -3                                                
   1 -13   2 10985.0 297.183   1                                                
   1 -13  -3 5023.48 63.3191   1                                                
   1 -13   3 10761.3 272.860  -4                                                
   1 -13   4 10761.3 272.860  -3                                                
   1 -13   3 10761.3 272.860   1                                                
   1 -13  -4 2629.52 47.7114   1                                                
   1 -13  -5 4005.18 63.8104   1                                                
  -1 -13   6 3563.17 54.1911   1                                                
   1 -13   7 96.1463 32.2107   1                                                
  -1 -13   8 332.793 41.9468   1                                                
  -1 -13  -8 932.702 134.955  -4                                                
  -1 -13  -7 932.702 134.955  -3                                                
   2 -13   4 932.702 134.955  -2                                                
  -1 -13  -8 932.702 134.955   1                                                
   1 -13   9 174.229 41.8419   1                                                
  -1 -13  -9 1216.86 143.003  -4                                                
  -1 -13  -8 1216.86 143.003  -3                                                
   2 -13   5 1216.86 143.003  -2                                                
  -1 -13  -9 1216.86 143.003   1                                                
   1 -13  10 4675.42 107.004   1                                                
  -1 -13 -10 12324.5 288.006  -4                                                
  -1 -13  -9 12324.5 288.006  -3                                                
   2 -13   6 12324.5 288.006  -2                                                
  -1 -13 -10 12324.5 288.006   1                                                
   1 -13  11 1736.00 70.8970   1                                                
  -1 -13 -11 9861.53 261.414  -4                                                
  -1 -13 -10 9861.53 261.414  -3                                                
   2 -13   7 9861.53 261.414  -2                                                
  -1 -13 -11 9861.53 261.414   1                                                
   1 -13  12 786.683 45.7292   1                                                
  -1 -13 -12 8968.88 243.344  -4                                                
  -1 -13 -11 8968.88 243.344  -3                                                
   2 -13   8 8968.88 243.344  -2                                                
  -1 -13 -12 8968.88 243.344   1                                                
   1 -13  13 6075.60 81.0033   1                                                
  -1 -13 -13 15540.2 338.599  -4                                                
  -1 -13 -12 15540.2 338.599  -3                                                
   2 -13   9 15540.2 338.599  -2                                                
  -1 -13 -13 15540.2 338.599   1                                                
  -1 -13  14 2088.06 43.8556   1                                                
  -1 -13  15 266.458 26.9267   1                                                
   1 -13  16 726.897 39.8939   1                                                
   2 -12 -20 620.137 73.5951  -2                                                
  -1 -13  16 620.137 73.5951   1                                                
   1 -13  17 34.4744 26.1966   1                                                
   2 -12 -21 356.071 59.1521  -2                                                
  -1 -13  17 356.071 59.1521   1                                                
  -1  13 -18 3122.29 59.0055   1                                                
   2 -12 -22 3334.69 130.895  -2                                                
  -1 -13  18 3334.69 130.895   1                                                
   1 -13  19 1250.36 58.8318   1                                                
   2 -12 -23 980.058 87.1392  -2                                                
  -1 -13  19 980.058 87.1392   1                                                
  -1  13 -20 2984.15 77.2459   1                                                
   2 -12 -24 2894.58 135.199  -2                                                
  -1 -13  20 2894.58 135.199   1                                                
   1 -13  21 3768.83 93.3111   1                                                
  -1 -13 -21 7320.62 219.661  -4                                                
  -1 -13 -21 7320.62 219.661   1                                                
  -1 -13  22 1960.25 64.0560   1                                                
  -1 -13 -22 4063.49 172.000  -4                                                
  -1 -13 -22 4063.49 172.000   1                                                
   1 -13  23 281.860 31.2528   1                                                
  -1 -13 -23 456.040 99.2314  -4                                                
  -1 -13 -23 456.040 99.2314   1                                                
   1 -13  24 57.8193 19.4359   1                                                
  -1 -13 -24 64.6667 51.6075  -4                                                
  -1 -13 -24 64.6667 51.6075   1                                                
  -1 -13  25 97.2169 24.8470   1                                                
  -1 -13 -25 42.6936 62.7015  -4                                                
  -1 -13 -25 42.6936 62.7015   1                                                
  -1 -14   0 67.1442 49.1934   1                                                
   1 -14   0 346.655 101.120  -4                                                
   1 -14   1 346.655 101.120  -3                                                
   0 -14  -4 346.655 101.120  -2                                                
   1 -14   0 346.655 101.120   1                                                
  -1 -14   1 318.000 40.4664   1                                                
   1 -14  -1 722.239 103.506  -4                                                
   1 -14   0 722.239 103.506  -3                                                
   0 -14  -3 722.239 103.506  -2                                                
   1 -14  -1 722.239 103.506   1                                                
   1 -14   1 1868.09 154.940  -4                                                
   1 -14   2 1868.09 154.940  -3                                                
   0 -14  -5 1868.09 154.940  -2                                                
   1 -14   1 1868.09 154.940   1                                                
  -1 -14   2 1658.07 48.7206   1                                                
   1 -14   2 3104.41 155.593  -4                                                
   1 -14   3 3104.41 155.593  -3                                                
   0 -14  -6 3104.41 155.593  -2                                                
   1 -14   2 3104.41 155.593   1                                                
   1 -14  -3 330.410 30.6877   1                                                
   1 -14   3 1069.39 103.124  -4                                                
   1 -14   4 1069.39 103.124  -3                                                
   0 -14  -7 1069.39 103.124  -2                                                
   1 -14   3 1069.39 103.124   1                                                
   1 -14  -4 187.559 28.4501   1                                                
   1 -14   4 3937.15 116.941  -4                                                
   1 -14   5 3937.15 116.941  -3                                                
   0 -14  -8 3937.15 116.941  -2                                                
   1 -14   4 3937.15 116.941   1                                                
   1 -14   5 116.991 25.0296   1                                                
  -1 -14  -6 1538.98 40.6727   1                                                
   1 -14   7 234.073 24.3715   1                                                
  -1 -14   8 18.5012 19.6263   1                                                
  -1 -14  -8 248.954 116.441  -4                                                
  -1 -14  -7 248.954 116.441  -3                                                
   2 -14   4 248.954 116.441  -2                                                
  -1 -14  -8 248.954 116.441   1                                                
   1 -14   9 138.471 24.8809   1                                                
  -1 -14  -9 310.744 127.287  -4                                                
  -1 -14  -8 310.744 127.287  -3                                                
   2 -14   5 310.744 127.287  -2                                                
  -1 -14  -9 310.744 127.287   1                                                
   1 -14  10 3483.16 51.5044   1                                                
  -1 -14 -10 6874.99 257.412  -4                                                
  -1 -14  -9 6874.99 257.412  -3                                                
   2 -14   6 6874.99 257.412  -2                                                
  -1 -14 -10 6874.99 257.412   1                                                
   1 -14  11 104.028 20.3333   1                                                
  -1  14 -12 931.512 36.3688   1                                                
  -1  14 -13-21.6212 20.9837   1                                                
   1 -14  14 2327.61 67.4891   1                                                
   1 -14  15 0.99350 26.6326   1                                                
  -1 -14  16 46.0966 29.3895   1                                                
  -1 -14  17 164.176 50.1919   1                                                
   2 -13 -22 1069.45 65.7312  -2                                                
  -1 -14  18 1069.45 65.7312   1                                                
   2 -13 -23 608.049 48.1799  -2                                                
  -1 -14  19 608.049 48.1799   1                                                
  -1 -15   0 32.6805 35.8747   1                                                
  -1 -15   1 135.614 28.1945   1                                                
  -1 -15   2 841.905 56.2445   1                                                
   2   0   0 691364. 1700.43  -4                                                
   2   0   0 691364. 1700.43  -3                                                
   2   0   0 691364. 1700.43   1                                                
  -2   0   2 112312. 707.432  -4                                                
  -2   0   2 112312. 707.432  -3                                                
  -2   0   2 112312. 707.432   1                                                
  -2   0   4 127101. 820.068  -4                                                
  -2   0   4 127101. 820.068  -3                                                
  -2   0   4 127101. 820.068   1                                                
  -2   0   6 475.154 33.1777   1                                                
  -2   0   6 1375.51 83.0623  -4                                                
  -2   0   6 1375.51 83.0623  -3                                                
  -2   0   6 1375.51 83.0623   1                                                
  -2   0  -6 1252.67 126.623  -4                                                
  -2   0  -6 1252.67 126.623  -3                                                
   2   0   6 1252.67 126.623  -2                                                
  -2   0  -6 1252.67 126.623   1                                                
  -2   0   8 155212. 705.538   1                                                
  -2   0   8 398221. 1098.70  -4                                                
  -2   0   8 398221. 1098.70  -3                                                
  -2   0   8 398221. 1098.70   1                                                
  -2   0  -8 422680. 1427.53  -4                                                
  -2   0  -8 422680. 1427.53  -3                                                
   2   0   8 422680. 1427.53  -2                                                
  -2   0  -8 422680. 1427.53   1                                                
  -2   0  10 21094.8 258.198  -4                                                
  -2   0  10 21094.8 258.198  -3                                                
  -2   0  10 21094.8 258.198   1                                                
  -2   0 -10 19611.7 264.156  -4                                                
  -2   0 -10 19611.7 264.156  -3                                                
   2   0  10 19611.7 264.156  -2                                                
  -2   0 -10 19611.7 264.156   1                                                
   2   0 -12 5255.84 170.322  -4                                                
   2   0 -12 5255.84 170.322  -3                                                
   2   0 -12 5255.84 170.322   1                                                
  -2   0 -12 4867.08 127.159  -4                                                
  -2   0 -12 4867.08 127.159  -3                                                
   2   0  12 4867.08 127.159  -2                                                
  -2   0 -12 4867.08 127.159   1                                                
  -2   0  14 38758.6 433.933  -4                                                
  -2   0  14 38758.6 433.933  -3                                                
  -2   0  14 38758.6 433.933   1                                                
   2   0  14 37768.1 331.637  -4                                                
   2   0  14 37768.1 331.637  -3                                                
  -2   0 -14 37768.1 331.637  -2                                                
   2   0  14 37768.1 331.637   1                                                
   2   0 -16 54327.5 1056.83  -4                                                
   2   0 -16 54327.5 1056.83  -3                                                
   2   0 -16 54327.5 1056.83   1                                                
  -2   0 -16 96286.3 909.197  -4                                                
  -2   0 -16 96286.3 909.197  -3                                                
   2   0  16 96286.3 909.197  -2                                                
  -2   0 -16 96286.3 909.197   1                                                
  -2   0  16 77439.9 717.531  -4                                                
  -2   0  16 77439.9 717.531  -3                                                
   2   1 -16 77439.9 717.531  -2                                                
  -2   0  16 77439.9 717.531   1                                                
   2   0  18 18767.2 321.031  -4                                                
   2   0  18 18767.2 321.031  -3                                                
  -2   0 -18 18767.2 321.031  -2                                                
   2   0  18 18767.2 321.031   1                                                
   2   0 -18 18355.6 254.102  -4                                                
   2   0 -18 18355.6 254.102  -3                                                
  -2  -1  18 18355.6 254.102  -2                                                
   2   0 -18 18355.6 254.102   1                                                
  -2   0 -20 1700.12 130.429  -4                                                
  -2   0 -20 1700.12 130.429  -3                                                
   2   0  20 1700.12 130.429  -2                                                
  -2   0 -20 1700.12 130.429   1                                                
   2   0 -20 2092.33 91.4301  -4                                                
   2   0 -20 2092.33 91.4301  -3                                                
  -2  -1  20 2092.33 91.4301  -2                                                
   2   0 -20 2092.33 91.4301   1                                                
   2   0  22 6771.17 567.689  -4                                                
   2   0  22 6771.17 567.689  -3                                                
   2   0  22 6771.17 567.689   1                                                
  -2   0 -22 7499.24 170.891  -4                                                
  -2   0 -22 7499.24 170.891  -3                                                
   2   0  22 7499.24 170.891  -2                                                
  -2   0 -22 7499.24 170.891   1                                                
   2   0 -22 6610.62 136.437  -4                                                
   2   0 -22 6610.62 136.437  -3                                                
  -2  -1  22 6610.62 136.437  -2                                                
   2   0 -22 6610.62 136.437   1                                                
   2   0  24 58974.7 801.555  -4                                                
   2   0  24 58974.7 801.555  -3                                                
   2   0  24 58974.7 801.555   1                                                
   2   0  24 50840.8 291.509  -4                                                
   2   0  24 50840.8 291.509  -3                                                
  -2   0 -24 50840.8 291.509  -2                                                
   2   0  24 50840.8 291.509   1                                                
   2   0 -24 51709.5 318.092  -4                                                
   2   0 -24 51709.5 318.092  -3                                                
  -2  -1  24 51709.5 318.092  -2                                                
   2   0 -24 51709.5 318.092   1                                                
   2   0  26 110.971 55.5479  -4                                                
   2   0  26 110.971 55.5479  -3                                                
   2   0  26 110.971 55.5479   1                                                
  -2   0 -26 580.520 285.626  -4                                                
  -2   0 -26 580.520 285.626  -3                                                
   2   0  26 580.520 285.626  -2                                                
  -2   0 -26 580.520 285.626   1                                                
   2   0 -26 1773.05 87.7282  -4                                                
   2   0 -26 1773.05 87.7282  -3                                                
  -2  -1  26 1773.05 87.7282  -2                                                
   2   0 -26 1773.05 87.7282   1                                                
  -2   0 -28 233.324 66.1957  -4                                                
  -2   0 -28 233.324 66.1957  -3                                                
  -2   0 -28 233.324 66.1957   1                                                
  -2   0 -28 137.853 80.6320  -4                                                
  -2   0 -28 137.853 80.6320  -3                                                
   2   0  28 137.853 80.6320  -2                                                
  -2   0 -28 137.853 80.6320   1                                                
   2   0 -28 312.632 65.4340  -4                                                
   2   0 -28 312.632 65.4340  -3                                                
  -2  -1  28 312.632 65.4340  -2                                                
   2   0 -28 312.632 65.4340   1                                                
  -2   0 -30 40.0136 57.7490  -4                                                
  -2   0 -30 40.0136 57.7490  -3                                                
  -2   0 -30 40.0136 57.7490   1                                                
   2   0 -30 1574.89 85.6341  -4                                                
   2   0 -30 1574.89 85.6341  -3                                                
  -2  -1  30 1574.89 85.6341  -2                                                
   2   0 -30 1574.89 85.6341   1                                                
   2   0  32 13089.9 162.901  -4                                                
   2   0  32 13089.9 162.901  -3                                                
   2   0  32 13089.9 162.901   1                                                
   2   0 -32 16923.6 241.706  -4                                                
   2   0 -32 16923.6 241.706  -3                                                
  -2  -1  32 16923.6 241.706  -2                                                
   2   0 -32 16923.6 241.706   1                                                
  -2   0 -34 209.912 66.3052  -4                                                
  -2   0 -34 209.912 66.3052  -3                                                
  -2   0 -34 209.912 66.3052   1                                                
   2   0 -34 400.662 137.651  -4                                                
   2   0 -34 400.662 137.651  -3                                                
  -2  -1  34 400.662 137.651  -2                                                
   2   0 -34 400.662 137.651   1                                                
   2   0 -36 630.111 73.3600  -4                                                
   2   0 -36 630.111 73.3600  -3                                                
   2   0 -36 630.111 73.3600   1                                                
  -2   0 -36 700.900 106.334  -4                                                
  -2   0 -36 700.900 106.334  -3                                                
   2  -1  36 700.900 106.334  -2                                                
  -2   0 -36 700.900 106.334   1                                                
  -2   0 -38 466.508 100.029  -4                                                
  -2   0 -38 466.508 100.029  -3                                                
   2  -1  38 466.508 100.029  -2                                                
  -2   0 -38 466.508 100.029   1                                                
   2   0 -40 12888.5 284.560  -4                                                
   2   0 -40 12888.5 284.560  -3                                                
   2   0 -40 12888.5 284.560   1                                                
  -2   0 -40 11257.6 234.490  -4                                                
  -2   0 -40 11257.6 234.490  -3                                                
   2  -1  40 11257.6 234.490  -2                                                
  -2   0 -40 11257.6 234.490   1                                                
  -2   0 -42 241.410 131.567  -4                                                
  -2   0 -42 241.410 131.567  -3                                                
   2  -1  42 241.410 131.567  -2                                                
  -2   0 -42 241.410 131.567   1                                                
  -2   0  44 328.632 70.9821  -4                                                
  -2   0  44 328.632 70.9821  -3                                                
  -2   0  44 328.632 70.9821   1                                                
   2   1   0 33980.7 146.532   1                                                
  -2  -1   0 65992.8 474.119  -4                                                
  -2  -1   0 65992.8 474.119  -3                                                
  -2  -1   0 65992.8 474.119   1                                                
   2   1   1 4886.17 84.9749   1                                                
  -2  -1  -1 7896.26 217.314  -3                                                
  -2  -1  -1 7896.26 217.314   1                                                
   2  -1  -1 10207.9 148.744  -4                                                
   2  -1  -1 10207.9 148.744  -3                                                
   2  -1  -1 10207.9 148.744   1                                                
   2   1  -2 85701.7 647.818   1                                                
   2   1  -2 174234. 454.185  -4                                                
   2   1  -2 174234. 454.185  -3                                                
   2   1  -2 174234. 454.185   1                                                
   2   1  -3 113019. 524.397   1                                                
  -2   1  -3 130187. 1247.22  -3                                                
  -2   1  -3 130187. 1247.22   1                                                
  -2  -1   3 230665. 496.612  -4                                                
  -2  -1   3 230665. 496.612  -3                                                
  -2  -1   3 230665. 496.612   1                                                
   2   1  -4 17847.4 305.559   1                                                
  -2  -1  -4 32462.7 291.213  -4                                                
  -2  -1  -4 32462.7 291.213   1                                                
  -2  -1   4 35586.3 200.478  -4                                                
  -2  -1   4 35586.3 200.478  -3                                                
  -2  -1   4 35586.3 200.478   1                                                
  -2   1  -4 35566.5 486.096  -4                                                
  -2   1  -4 35566.5 486.096  -3                                                
   2   1   4 35566.5 486.096  -2                                                
  -2   1  -4 35566.5 486.096   1                                                
   2   1  -5 35035.2 431.610   1                                                
  -2   1   5 64109.3 396.682  -4                                                
  -2   1   5 64109.3 396.682   1                                                
  -2  -1  -5 70949.9 369.434  -4                                                
  -2  -1  -5 70949.9 369.434  -3                                                
  -2  -1  -5 70949.9 369.434   1                                                
  -2   1  -5 84963.4 572.035  -4                                                
  -2   1  -5 84963.4 572.035  -3                                                
   2   1   5 84963.4 572.035  -2                                                
  -2   1  -5 84963.4 572.035   1                                                
   2   1  -6 11273.7 257.297   1                                                
  -2   1   6 20071.2 244.252  -4                                                
  -2   1   6 20071.2 244.252   1                                                
  -2   1  -6 23056.6 232.668  -4                                                
  -2   1  -6 23056.6 232.668  -3                                                
  -2   1  -6 23056.6 232.668   1                                                
  -2  -1  -6 26240.6 259.603  -4                                                
  -2  -1  -6 26240.6 259.603  -3                                                
   2  -1   6 26240.6 259.603  -2                                                
  -2  -1  -6 26240.6 259.603   1                                                
   2   1  -7 9965.23 246.478   1                                                
   2   1  -7 25262.2 226.024  -4                                                
   2   1  -7 25262.2 226.024  -3                                                
   2   1  -7 25262.2 226.024   1                                                
   2  -1   7 22529.1 211.276  -4                                                
   2  -1   7 22529.1 211.276  -3                                                
  -2  -1  -7 22529.1 211.276  -2                                                
   2  -1   7 22529.1 211.276   1                                                
  -2  -1   8 209513. 699.002  -4                                                
  -2  -1   8 209513. 699.002   1                                                
  -2   1  -8 266355. 629.082  -4                                                
  -2   1  -8 266355. 629.082  -3                                                
  -2   1  -8 266355. 629.082   1                                                
  -2  -1  -8 257291. 732.785  -4                                                
  -2  -1  -8 257291. 732.785  -3                                                
   2  -1   8 257291. 732.785  -2                                                
  -2  -1  -8 257291. 732.785   1                                                
   2   1  -9 22100.1 158.431  -4                                                
   2   1  -9 22100.1 158.431  -3                                                
   2   1  -9 22100.1 158.431   1                                                
  -2   1  -9 21207.8 237.029  -4                                                
  -2   1  -9 21207.8 237.029  -3                                                
   2   1   9 21207.8 237.029  -2                                                
  -2   1  -9 21207.8 237.029   1                                                
  -2   1  10 8256.10 229.239   1                                                
  -2   1  10 17522.4 182.356  -4                                                
  -2   1  10 17522.4 182.356  -3                                                
  -2   1  10 17522.4 182.356   1                                                
  -2  -1 -10 17649.4 220.680  -4                                                
  -2  -1 -10 17649.4 220.680  -3                                                
   2  -1  10 17649.4 220.680  -2                                                
  -2  -1 -10 17649.4 220.680   1                                                
  -2  -1  11 50329.5 291.215  -4                                                
  -2  -1  11 50329.5 291.215  -3                                                
  -2  -1  11 50329.5 291.215   1                                                
  -2  -1 -11 53643.8 434.920  -4                                                
  -2  -1 -11 53643.8 434.920  -3                                                
   2  -1  11 53643.8 434.920  -2                                                
  -2  -1 -11 53643.8 434.920   1                                                
   2   1 -12 2551.60 124.074   1                                                
  -2   1  12 5698.47 118.570  -4                                                
  -2   1  12 5698.47 118.570  -3                                                
  -2   1  12 5698.47 118.570   1                                                
  -2  -1 -12 5601.86 122.092  -4                                                
  -2  -1 -12 5601.86 122.092  -3                                                
   2  -1  12 5601.86 122.092  -2                                                
  -2  -1 -12 5601.86 122.092   1                                                
  -2   1  13 18232.9 176.949  -4                                                
  -2   1  13 18232.9 176.949  -3                                                
  -2   1  13 18232.9 176.949   1                                                
  -2  -1 -13 20170.0 306.254  -4                                                
  -2  -1 -13 20170.0 306.254  -3                                                
   2  -1  13 20170.0 306.254  -2                                                
  -2  -1 -13 20170.0 306.254   1                                                
   2   1 -14 13249.9 258.444   1                                                
  -2   1  14 27417.0 276.497  -4                                                
  -2   1  14 27417.0 276.497  -3                                                
  -2   1  14 27417.0 276.497   1                                                
   2   1 -14 33715.8 777.176  -4                                                
   2   1 -14 33715.8 777.176  -3                                                
  -2   0  14 33715.8 777.176  -2                                                
   2   1 -14 33715.8 777.176   1                                                
   2  -1  14 37456.3 387.992  -4                                                
   2  -1  14 37456.3 387.992  -3                                                
  -2  -1 -14 37456.3 387.992  -2                                                
   2  -1  14 37456.3 387.992   1                                                
  -2   1  15 1224.65 78.3736  -4                                                
  -2   1  15 1224.65 78.3736  -3                                                
  -2   1  15 1224.65 78.3736   1                                                
  -2  -1 -15 811.467 95.4119  -4                                                
  -2  -1 -15 811.467 95.4119  -3                                                
   2  -1  15 811.467 95.4119  -2                                                
  -2  -1 -15 811.467 95.4119   1                                                
   2  -1 -16 74712.4 616.309  -4                                                
   2  -1 -16 74712.4 616.309  -3                                                
   2  -1 -16 74712.4 616.309   1                                                
   2   1 -16 73597.5 453.390  -4                                                
   2   1 -16 73597.5 453.390  -3                                                
  -2   0  16 73597.5 453.390  -2                                                
   2   1 -16 73597.5 453.390   1                                                
  -2  -1 -16 75290.3 430.695  -4                                                
  -2  -1 -16 75290.3 430.695  -3                                                
   2  -1  16 75290.3 430.695  -2                                                
  -2  -1 -16 75290.3 430.695   1                                                
   2   1 -17 28883.3 212.648  -4                                                
   2   1 -17 28883.3 212.648  -3                                                
   2   1 -17 28883.3 212.648   1                                                
  -2  -1 -17 32904.1 300.208  -4                                                
  -2  -1 -17 32904.1 300.208  -3                                                
   2  -1  17 32904.1 300.208  -2                                                
  -2  -1 -17 32904.1 300.208   1                                                
  -2   1  18 18284.6 235.384  -4                                                
  -2   1  18 18284.6 235.384  -3                                                
  -2   1  18 18284.6 235.384   1                                                
   2   1 -18 15038.7 231.224  -4                                                
   2   1 -18 15038.7 231.224  -3                                                
  -2   0  18 15038.7 231.224  -2                                                
   2   1 -18 15038.7 231.224   1                                                
  -2  -1 -18 18882.2 216.198  -4                                                
  -2  -1 -18 18882.2 216.198  -3                                                
   2  -1  18 18882.2 216.198  -2                                                
  -2  -1 -18 18882.2 216.198   1                                                
   2  -1  19 56086.8 237.536  -4                                                
   2  -1  19 56086.8 237.536  -3                                                
   2  -1  19 56086.8 237.536   1                                                
  -2  -1 -19 55316.9 338.079  -4                                                
  -2  -1 -19 55316.9 338.079  -3                                                
   2  -1  19 55316.9 338.079  -2                                                
  -2  -1 -19 55316.9 338.079   1                                                
   2  -1  20 5264.30 128.317  -4                                                
   2  -1  20 5264.30 128.317  -3                                                
   2  -1  20 5264.30 128.317   1                                                
  -2  -1  20 5077.83 116.918  -4                                                
  -2  -1  20 5077.83 116.918  -3                                                
   2   0 -20 5077.83 116.918  -2                                                
  -2  -1  20 5077.83 116.918   1                                                
  -2   1 -20 5540.87 113.399  -4                                                
  -2   1 -20 5540.87 113.399  -3                                                
   2   1  20 5540.87 113.399  -2                                                
  -2   1 -20 5540.87 113.399   1                                                
   2  -1 -20 3720.80 143.258  -4                                                
   2  -1 -20 3720.80 143.258  -3                                                
  -2  -2  19 3720.80 143.258  -2                                                
   2  -1 -20 3720.80 143.258   1                                                
   2   1 -21 21168.6 139.636  -4                                                
   2   1 -21 21168.6 139.636  -3                                                
   2   1 -21 21168.6 139.636   1                                                
  -2  -1 -21 22445.8 160.508  -4                                                
  -2  -1 -21 22445.8 160.508  -3                                                
   2  -1  21 22445.8 160.508  -2                                                
  -2  -1 -21 22445.8 160.508   1                                                
   2  -1 -22 2088.07 76.7509  -4                                                
   2  -1 -22 2088.07 76.7509  -3                                                
   2  -1 -22 2088.07 76.7509   1                                                
   2   1 -22 3142.04 114.291  -4                                                
   2   1 -22 3142.04 114.291  -3                                                
  -2   0  22 3142.04 114.291  -2                                                
   2   1 -22 3142.04 114.291   1                                                
  -2   1 -22 2595.22 65.6061  -4                                                
  -2   1 -22 2595.22 65.6061  -3                                                
   2   1  22 2595.22 65.6061  -2                                                
  -2   1 -22 2595.22 65.6061   1                                                
  -2   1  23 2328.39 59.4094  -4                                                
  -2   1  23 2328.39 59.4094  -3                                                
  -2   1  23 2328.39 59.4094   1                                                
   2   1  23 2288.33 63.2696  -4                                                
   2   1  23 2288.33 63.2696  -3                                                
  -2   1 -23 2288.33 63.2696  -2                                                
   2   1  23 2288.33 63.2696   1                                                
   2  -1 -24 25573.1 203.884  -4                                                
   2  -1 -24 25573.1 203.884  -3                                                
   2  -1 -24 25573.1 203.884   1                                                
   2   1 -24 32914.4 311.309  -4                                                
   2   1 -24 32914.4 311.309  -3                                                
  -2   0  24 32914.4 311.309  -2                                                
   2   1 -24 32914.4 311.309   1                                                
   2   1  24 27979.7 210.605  -4                                                
   2   1  24 27979.7 210.605  -3                                                
  -2   1 -24 27979.7 210.605  -2                                                
   2   1  24 27979.7 210.605   1                                                
  -2  -1 -25 7108.31 73.8347  -4                                                
  -2  -1 -25 7108.31 73.8347  -3                                                
  -2  -1 -25 7108.31 73.8347   1                                                
  -2   1 -25 8494.19 192.772  -4                                                
  -2   1 -25 8494.19 192.772  -3                                                
   2   1  25 8494.19 192.772  -2                                                
  -2   1 -25 8494.19 192.772   1                                                
  -2   1  26 18236.4 132.570  -4                                                
  -2   1  26 18236.4 132.570  -3                                                
  -2   1  26 18236.4 132.570   1                                                
  -2  -1  26 19739.5 192.465  -4                                                
  -2  -1  26 19739.5 192.465  -3                                                
   2   0 -26 19739.5 192.465  -2                                                
  -2  -1  26 19739.5 192.465   1                                                
  -2   1 -26 20395.2 228.265  -4                                                
  -2   1 -26 20395.2 228.265  -3                                                
   2   1  26 20395.2 228.265  -2                                                
  -2   1 -26 20395.2 228.265   1                                                
  -2   1 -27 27433.7 125.429  -4                                                
  -2   1 -27 27433.7 125.429  -3                                                
  -2   1 -27 27433.7 125.429   1                                                
  -2  -1 -27 33520.0 668.252  -4                                                
  -2  -1 -27 33520.0 668.252  -3                                                
   2  -1  27 33520.0 668.252  -2                                                
  -2  -1 -27 33520.0 668.252   1                                                
   2   1  28 1025.78 42.9728  -4                                                
   2   1  28 1025.78 42.9728  -3                                                
   2   1  28 1025.78 42.9728   1                                                
   2   1 -28 1195.95 82.9082  -4                                                
   2   1 -28 1195.95 82.9082  -3                                                
  -2   0  28 1195.95 82.9082  -2                                                
   2   1 -28 1195.95 82.9082   1                                                
   2  -1 -29 6330.80 68.0798  -4                                                
   2  -1 -29 6330.80 68.0798  -3                                                
   2  -1 -29 6330.80 68.0798   1                                                
  -2   1  30 15466.9 119.712  -4                                                
  -2   1  30 15466.9 119.712  -3                                                
  -2   1  30 15466.9 119.712   1                                                
   2   1 -30 16525.1 271.962  -4                                                
   2   1 -30 16525.1 271.962  -3                                                
  -2   0  30 16525.1 271.962  -2                                                
   2   1 -30 16525.1 271.962   1                                                
  -2  -1 -31 484.277 35.4900  -4                                                
  -2  -1 -31 484.277 35.4900  -3                                                
  -2  -1 -31 484.277 35.4900   1                                                
   2  -1  32 36386.8 174.114  -4                                                
   2  -1  32 36386.8 174.114  -3                                                
   2  -1  32 36386.8 174.114   1                                                
   2   1 -32 41840.4 325.762  -4                                                
   2   1 -32 41840.4 325.762  -3                                                
  -2   0  32 41840.4 325.762  -2                                                
   2   1 -32 41840.4 325.762   1                                                
   2   1  33 1474.86 48.3483  -4                                                
   2   1  33 1474.86 48.3483  -3                                                
   2   1  33 1474.86 48.3483   1                                                
   2  -1  34 3088.27 70.4914  -4                                                
   2  -1  34 3088.27 70.4914  -3                                                
   2  -1  34 3088.27 70.4914   1                                                
   2   1 -34 3134.55 106.045  -4                                                
   2   1 -34 3134.55 106.045  -3                                                
  -2   0  34 3134.55 106.045  -2                                                
   2   1 -34 3134.55 106.045   1                                                
   2   1  35 11428.0 105.633  -4                                                
   2   1  35 11428.0 105.633  -3                                                
   2   1  35 11428.0 105.633   1                                                
   2   1  36 243.573 47.3838  -4                                                
   2   1  36 243.573 47.3838  -3                                                
   2   1  36 243.573 47.3838   1                                                
  -2   1 -36 265.822 91.2859  -4                                                
  -2   1 -36 265.822 91.2859  -3                                                
   2   0  36 265.822 91.2859  -2                                                
  -2   1 -36 265.822 91.2859   1                                                
   2   1  37 5754.01 72.9477  -4                                                
   2   1  37 5754.01 72.9477  -3                                                
   2   1  37 5754.01 72.9477   1                                                
   2   1  38 5866.20 122.395  -4                                                
   2   1  38 5866.20 122.395  -3                                                
   2   1  38 5866.20 122.395   1                                                
   2  -1  38 6687.71 150.932  -4                                                
   2  -1  38 6687.71 150.932  -3                                                
  -2   0 -38 6687.71 150.932  -2                                                
   2  -1  38 6687.71 150.932   1                                                
  -2  -1 -39 423.830 48.7869  -4                                                
  -2  -1 -39 423.830 48.7869  -3                                                
  -2  -1 -39 423.830 48.7869   1                                                
   2   1  40 18173.8 288.217  -4                                                
   2   1  40 18173.8 288.217  -3                                                
   2   1  40 18173.8 288.217   1                                                
   2  -1  40 19552.9 243.207  -4                                                
   2  -1  40 19552.9 243.207  -3                                                
  -2   0 -40 19552.9 243.207  -2                                                
   2  -1  40 19552.9 243.207   1                                                
   2   1 -40 20005.8 323.742  -4                                                
   2   1 -40 20005.8 323.742  -3                                                
  -2  -1  40 20005.8 323.742  -2                                                
   2   1 -40 20005.8 323.742   1                                                
  -2  -1 -41 946.116 75.7697  -4                                                
  -2  -1 -41 946.116 75.7697  -3                                                
  -2  -1 -41 946.116 75.7697   1                                                
   2   1 -41 798.990 122.530  -4                                                
   2   1 -41 798.990 122.530  -3                                                
  -2  -1  41 798.990 122.530  -2                                                
   2   1 -41 798.990 122.530   1                                                
  -2  -1 -42 1613.34 93.4341  -4                                                
  -2  -1 -42 1613.34 93.4341  -3                                                
  -2  -1 -42 1613.34 93.4341   1                                                
  -2   1 -42 1745.49 179.453  -4                                                
  -2   1 -42 1745.49 179.453  -3                                                
   2   0  42 1745.49 179.453  -2                                                
  -2   1 -42 1745.49 179.453   1                                                
  -2   1  43 3965.13 120.743  -4                                                
  -2   1  43 3965.13 120.743  -3                                                
  -2   1  43 3965.13 120.743   1                                                
  -2   1  44 245.684 69.9410  -4                                                
  -2   1  44 245.684 69.9410  -3                                                
  -2   1  44 245.684 69.9410   1                                                
  -2  -1  44 341.836 77.8906  -4                                                
  -2  -1  44 341.836 77.8906  -3                                                
   2   1 -44 341.836 77.8906  -2                                                
  -2  -1  44 341.836 77.8906   1                                                
   2  -2   0 95.5409 15.1954   1                                                
  -2   2   0 421.469 58.1805  -4                                                
  -2   2   0 421.469 58.1805  -3                                                
  -2   2   0 421.469 58.1805   1                                                
   2   2   1 3230.69 39.1638   1                                                
  -2  -2   1 4947.37 162.723  -3                                                
  -2  -2   1 4947.37 162.723   1                                                
  -2   2   1 7713.29 95.9392  -4                                                
  -2   2   1 7713.29 95.9392  -3                                                
  -2   2   1 7713.29 95.9392   1                                                
   2  -2  -2 85297.6 295.316   1                                                
  -2   2  -2 191277. 387.893  -4                                                
  -2   2  -2 191277. 387.893  -3                                                
  -2   2  -2 191277. 387.893   1                                                
   2  -2  -3 13824.7 125.571   1                                                
  -2   2  -3 29111.4 196.060  -4                                                
  -2   2  -3 29111.4 196.060  -3                                                
  -2   2  -3 29111.4 196.060   1                                                
   2  -2  -4 911.826 49.5936   1                                                
  -2   2  -4 2355.08 64.0228  -4                                                
  -2   2  -4 2355.08 64.0228  -3                                                
  -2   2  -4 2355.08 64.0228   1                                                
   2  -2  -5 21898.0 191.681   1                                                
  -2  -2  -5 53767.1 287.477  -4                                                
  -2  -2  -5 53767.1 287.477  -3                                                
  -2  -2  -5 53767.1 287.477   1                                                
   2   2  -6 25616.2 224.408   1                                                
  -2   2  -6 71116.7 291.081  -4                                                
  -2   2  -6 71116.7 291.081  -3                                                
  -2   2  -6 71116.7 291.081   1                                                
  -2   2  -7 6306.17 89.3902  -4                                                
  -2   2  -7 6306.17 89.3902  -3                                                
  -2   2  -7 6306.17 89.3902   1                                                
   2  -2  -8 5519.15 154.183   1                                                
  -2  -2  -8 17710.8 128.618  -4                                                
  -2  -2  -8 17710.8 128.618  -3                                                
  -2  -2  -8 17710.8 128.618   1                                                
   2  -2  -9 168.924 45.1233   1                                                
  -2  -2  -9 380.903 46.8013  -4                                                
  -2  -2  -9 380.903 46.8013  -3                                                
  -2  -2  -9 380.903 46.8013   1                                                
  -2   2 -10 37554.1 218.374  -4                                                
  -2   2 -10 37554.1 218.374  -3                                                
  -2   2 -10 37554.1 218.374   1                                                
   2   2  11 4623.27 97.9798  -4                                                
   2   2  11 4623.27 97.9798  -3                                                
   2   2  11 4623.27 97.9798   1                                                
   2  -2  12 2130.45 80.6767  -4                                                
   2  -2  12 2130.45 80.6767  -3                                                
   2  -2  12 2130.45 80.6767   1                                                
   2  -2  13 14692.1 125.212  -4                                                
   2  -2  13 14692.1 125.212  -3                                                
   2  -2  13 14692.1 125.212   1                                                
  -2  -2 -14 20815.4 154.176  -4                                                
  -2  -2 -14 20815.4 154.176  -3                                                
  -2  -2 -14 20815.4 154.176   1                                                
  -2  -2 -15 24338.1 156.250  -4                                                
  -2  -2 -15 24338.1 156.250  -3                                                
  -2  -2 -15 24338.1 156.250   1                                                
   2   2  16 15591.6 117.428  -4                                                
   2   2  16 15591.6 117.428  -3                                                
   2   2  16 15591.6 117.428   1                                                
  -2  -2  17 184.940 37.4265  -4                                                
  -2  -2  17 184.940 37.4265  -3                                                
  -2  -2  17 184.940 37.4265   1                                                
   2   2 -18 22562.9 370.142   1                                                
  -2   2  18 46238.6 182.450  -4                                                
  -2   2  18 46238.6 182.450  -3                                                
  -2   2  18 46238.6 182.450   1                                                
   2   2 -19 16.9199 48.3904   1                                                
  -2  -2 -19 38.3030 30.8837  -4                                                
  -2  -2 -19 38.3030 30.8837  -3                                                
  -2  -2 -19 38.3030 30.8837   1                                                
  -2   2  19 1145.11 201.399  -4                                                
  -2   2  19 1145.11 201.399  -3                                                
   2   3 -18 1145.11 201.399  -2                                                
  -2   2  19 1145.11 201.399   1                                                
   2   2 -20 415.384 63.0285   1                                                
   2   2  20 823.583 39.1703  -4                                                
   2   2  20 823.583 39.1703  -3                                                
   2   2  20 823.583 39.1703   1                                                
  -2   2  20 1948.98 232.625  -4                                                
  -2   2  20 1948.98 232.625  -3                                                
   2   3 -19 1948.98 232.625  -2                                                
  -2   2  20 1948.98 232.625   1                                                
  -2   2  21 16022.8 109.735  -4                                                
  -2   2  21 16022.8 109.735  -3                                                
  -2   2  21 16022.8 109.735   1                                                
  -2   2  21 16990.6 288.470  -4                                                
  -2   2  21 16990.6 288.470  -3                                                
   2   3 -20 16990.6 288.470  -2                                                
  -2   2  21 16990.6 288.470   1                                                
   2   2  22 20564.1 129.690  -4                                                
   2   2  22 20564.1 129.690  -3                                                
   2   2  22 20564.1 129.690   1                                                
   2  -2 -22 20177.6 236.190  -4                                                
   2  -2 -22 20177.6 236.190  -3                                                
  -2  -3  21 20177.6 236.190  -2                                                
   2  -2 -22 20177.6 236.190   1                                                
  -2  -2 -23 881.024 41.7047  -4                                                
  -2  -2 -23 881.024 41.7047  -3                                                
  -2  -2 -23 881.024 41.7047   1                                                
   2  -2 -23 1056.32 90.4999  -4                                                
   2  -2 -23 1056.32 90.4999  -3                                                
  -2  -3  22 1056.32 90.4999  -2                                                
   2  -2 -23 1056.32 90.4999   1                                                
   2  -2  24 4191.58 63.6794  -4                                                
   2  -2  24 4191.58 63.6794  -3                                                
   2  -2  24 4191.58 63.6794   1                                                
   2  -2 -24 4553.47 128.858  -4                                                
   2  -2 -24 4553.47 128.858  -3                                                
  -2  -3  23 4553.47 128.858  -2                                                
   2  -2 -24 4553.47 128.858   1                                                
  -2  -2 -25 3941.24 65.5811  -4                                                
  -2  -2 -25 3941.24 65.5811  -3                                                
  -2  -2 -25 3941.24 65.5811   1                                                
  -2   2  25 3801.01 127.557  -4                                                
  -2   2  25 3801.01 127.557  -3                                                
   2   3 -24 3801.01 127.557  -2                                                
  -2   2  25 3801.01 127.557   1                                                
  -2   2 -26 14353.8 108.370  -4                                                
  -2   2 -26 14353.8 108.370  -3                                                
  -2   2 -26 14353.8 108.370   1                                                
   2  -2 -26 14700.2 215.280  -4                                                
   2  -2 -26 14700.2 215.280  -3                                                
  -2  -3  25 14700.2 215.280  -2                                                
   2  -2 -26 14700.2 215.280   1                                                
  -2  -2 -27 2401.88 55.5435  -4                                                
  -2  -2 -27 2401.88 55.5435  -3                                                
  -2  -2 -27 2401.88 55.5435   1                                                
  -2   2  27 3230.11 122.234  -4                                                
  -2   2  27 3230.11 122.234  -3                                                
   2   3 -26 3230.11 122.234  -2                                                
  -2   2  27 3230.11 122.234   1                                                
   2  -2 -28 199.220 40.6879   1                                                
  -2   2 -28 640.902 41.5840  -4                                                
  -2   2 -28 640.902 41.5840  -3                                                
  -2   2 -28 640.902 41.5840   1                                                
  -2   2  28 1382.96 103.280  -4                                                
  -2   2  28 1382.96 103.280  -3                                                
   2   3 -27 1382.96 103.280  -2                                                
  -2   2  28 1382.96 103.280   1                                                
  -2  -2 -29 14242.2 120.215  -4                                                
  -2  -2 -29 14242.2 120.215  -3                                                
  -2  -2 -29 14242.2 120.215   1                                                
   2  -2 -29 13302.4 218.552  -4                                                
   2  -2 -29 13302.4 218.552  -3                                                
  -2  -3  28 13302.4 218.552  -2                                                
   2  -2 -29 13302.4 218.552   1                                                
  -2  -2 -30 24.4437 36.1835  -4                                                
  -2  -2 -30 24.4437 36.1835  -3                                                
  -2  -2 -30 24.4437 36.1835   1                                                
   2  -2 -30 1087.49 101.815  -4                                                
   2  -2 -30 1087.49 101.815  -3                                                
  -2  -3  29 1087.49 101.815  -2                                                
   2  -2 -30 1087.49 101.815   1                                                
   2   2 -31 158.291 40.6059  -4                                                
   2   2 -31 158.291 40.6059  -3                                                
   2   2 -31 158.291 40.6059   1                                                
   2  -2 -31 288.378 98.1279  -4                                                
   2  -2 -31 288.378 98.1279  -3                                                
  -2  -3  30 288.378 98.1279  -2                                                
   2  -2 -31 288.378 98.1279   1                                                
  -2  -2 -32 2618.37 74.9897  -4                                                
  -2  -2 -32 2618.37 74.9897  -3                                                
  -2  -2 -32 2618.37 74.9897   1                                                
   2  -2 -32 2826.15 152.746  -4                                                
   2  -2 -32 2826.15 152.746  -3                                                
  -2  -3  31 2826.15 152.746  -2                                                
   2  -2 -32 2826.15 152.746   1                                                
  -2   2 -33 342.769 49.1976  -4                                                
  -2   2 -33 342.769 49.1976  -3                                                
  -2   2 -33 342.769 49.1976   1                                                
  -2   2  33 705.411 90.7234  -4                                                
  -2   2  33 705.411 90.7234  -3                                                
   2   3 -32 705.411 90.7234  -2                                                
  -2   2  33 705.411 90.7234   1                                                
   2   2 -34 15827.7 126.646  -4                                                
   2   2 -34 15827.7 126.646  -3                                                
   2   2 -34 15827.7 126.646   1                                                
   2  -2 -34 19173.0 293.682  -4                                                
   2  -2 -34 19173.0 293.682  -3                                                
  -2  -3  33 19173.0 293.682  -2                                                
   2  -2 -34 19173.0 293.682   1                                                
  -2   2 -35 7024.06 100.445  -4                                                
  -2   2 -35 7024.06 100.445  -3                                                
  -2   2 -35 7024.06 100.445   1                                                
  -2  -2 -35 6593.11 210.329  -4                                                
  -2  -2 -35 6593.11 210.329  -3                                                
   2  -3  34 6593.11 210.329  -2                                                
  -2  -2 -35 6593.11 210.329   1                                                
   2  -2  36 80.9369 39.0383  -4                                                
   2  -2  36 80.9369 39.0383  -3                                                
   2  -2  36 80.9369 39.0383   1                                                
   2  -2 -37 2151.49 58.7519  -4                                                
   2  -2 -37 2151.49 58.7519  -3                                                
   2  -2 -37 2151.49 58.7519   1                                                
   2   2  38 3795.75 68.1562  -4                                                
   2   2  38 3795.75 68.1562  -3                                                
   2   2  38 3795.75 68.1562   1                                                
  -2   2  39 1089.27 45.2693  -4                                                
  -2   2  39 1089.27 45.2693  -3                                                
  -2   2  39 1089.27 45.2693   1                                                
  -2  -2 -40 903.157 43.3854  -4                                                
  -2  -2 -40 903.157 43.3854  -3                                                
  -2  -2 -40 903.157 43.3854   1                                                
  -2   2  41-0.15850 34.4837  -4                                                
  -2   2  41-0.15850 34.4837  -3                                                
  -2   2  41-0.15850 34.4837   1                                                
  -2   2 -42 3868.27 88.0173  -4                                                
  -2   2 -42 3868.27 88.0173  -3                                                
  -2   2 -42 3868.27 88.0173   1                                                
  -2   2  43 1728.14 103.786  -4                                                
  -2   2  43 1728.14 103.786  -3                                                
  -2   2  43 1728.14 103.786   1                                                
  -2   2  44 127.673 54.9296  -4                                                
  -2   2  44 127.673 54.9296  -3                                                
  -2   2  44 127.673 54.9296   1                                                
   2   3   0 10481.1 282.296   1                                                
   2  -3   0 24269.0 240.504  -4                                                
   2  -3   0 24269.0 240.504  -3                                                
   2  -3   0 24269.0 240.504   1                                                
   2   3  -1 53557.8 440.261   1                                                
   2  -3   1 112190. 339.067  -4                                                
   2  -3   1 112190. 339.067  -3                                                
   2  -3   1 112190. 339.067   1                                                
   2   3  -2 10537.6 290.223   1                                                
  -2   3  -2 27388.2 250.970  -3                                                
  -2   3  -2 27388.2 250.970   1                                                
   2   3   2 20331.2 207.410  -4                                                
   2   3   2 20331.2 207.410  -3                                                
   2   3   2 20331.2 207.410   1                                                
   2   3  -3 62394.0 697.153   1                                                
   2   3   3 116589. 350.724  -4                                                
   2   3   3 116589. 350.724  -3                                                
   2   3   3 116589. 350.724   1                                                
   2   3  -4 966.335 115.864   1                                                
  -2  -3   4 1046.71 87.0746  -3                                                
  -2  -3   4 1046.71 87.0746   1                                                
   2   3  -4 1601.80 59.8743  -4                                                
   2   3  -4 1601.80 59.8743  -3                                                
   2   3  -4 1601.80 59.8743   1                                                
   2   3  -5 8879.29 279.591   1                                                
   2  -3   5 14311.4 188.164  -4                                                
   2  -3   5 14311.4 188.164   1                                                
  -2  -3  -5 15659.3 124.619  -4                                                
  -2  -3  -5 15659.3 124.619  -3                                                
  -2  -3  -5 15659.3 124.619   1                                                
   2   3  -6 6050.21 239.292   1                                                
   2  -3   6 12349.2 137.618  -4                                                
   2  -3   6 12349.2 137.618  -3                                                
   2  -3   6 12349.2 137.618   1                                                
   2   3  -7 15572.2 383.187   1                                                
   2   3  -7 28029.9 179.348  -4                                                
   2   3  -7 28029.9 179.348  -3                                                
   2   3  -7 28029.9 179.348   1                                                
   2   3  -8 338.998 96.6979   1                                                
  -2  -3  -8 443.585 56.3330  -4                                                
  -2  -3  -8 443.585 56.3330  -3                                                
  -2  -3  -8 443.585 56.3330   1                                                
   2   3  -9 25214.2 503.851   1                                                
  -2  -3   9 52513.4 278.218  -4                                                
  -2  -3   9 52513.4 278.218  -3                                                
  -2  -3   9 52513.4 278.218   1                                                
  -2  -3 -10 6810.36 103.826  -4                                                
  -2  -3 -10 6810.36 103.826  -3                                                
  -2  -3 -10 6810.36 103.826   1                                                
   2  -3 -11 742.118 61.7645  -4                                                
   2  -3 -11 742.118 61.7645  -3                                                
   2  -3 -11 742.118 61.7645   1                                                
  -2  -3 -12 48.2296 51.9438  -4                                                
  -2  -3 -12 48.2296 51.9438  -3                                                
  -2  -3 -12 48.2296 51.9438   1                                                
   2  -3 -13 49512.2 285.840  -4                                                
   2  -3 -13 49512.2 285.840  -3                                                
   2  -3 -13 49512.2 285.840   1                                                
  -2   3  14 2.25218 48.1445  -4                                                
  -2   3  14 2.25218 48.1445   1                                                
  -2  -3 -14 154.885 43.9288  -4                                                
  -2  -3 -14 154.885 43.9288  -3                                                
  -2  -3 -14 154.885 43.9288   1                                                
   2   3 -15 36565.4 193.017  -4                                                
   2   3 -15 36565.4 193.017  -3                                                
   2   3 -15 36565.4 193.017   1                                                
   2   3 -16 2323.42 164.045   1                                                
  -2  -3 -16 4566.13 82.1383  -4                                                
  -2  -3 -16 4566.13 82.1383  -3                                                
  -2  -3 -16 4566.13 82.1383   1                                                
   2   3 -17 55570.8 191.548  -4                                                
   2   3 -17 55570.8 191.548  -3                                                
   2   3 -17 55570.8 191.548   1                                                
  -2  -3 -18 11097.8 93.9824  -4                                                
  -2  -3 -18 11097.8 93.9824  -3                                                
  -2  -3 -18 11097.8 93.9824   1                                                
   2   3 -18 11268.0 194.622  -4                                                
   2   3 -18 11268.0 194.622  -3                                                
  -2   2  19 11268.0 194.622  -2                                                
   2   3 -18 11268.0 194.622   1                                                
  -2   3  19 12957.8 101.874  -4                                                
  -2   3  19 12957.8 101.874  -3                                                
  -2   3  19 12957.8 101.874   1                                                
   2   3 -19 11783.9 194.533  -4                                                
   2   3 -19 11783.9 194.533  -3                                                
  -2   2  20 11783.9 194.533  -2                                                
   2   3 -19 11783.9 194.533   1                                                
  -2  -3 -20 287.840 34.5011  -4                                                
  -2  -3 -20 287.840 34.5011  -3                                                
  -2  -3 -20 287.840 34.5011   1                                                
   2   3 -20 2226.19 93.8229  -4                                                
   2   3 -20 2226.19 93.8229  -3                                                
  -2   2  21 2226.19 93.8229  -2                                                
   2   3 -20 2226.19 93.8229   1                                                
   2   3 -21 11670.1 306.192   1                                                
  -2  -3 -21 24190.4 135.241  -4                                                
  -2  -3 -21 24190.4 135.241  -3                                                
  -2  -3 -21 24190.4 135.241   1                                                
   2   3 -21 27705.9 313.576  -4                                                
   2   3 -21 27705.9 313.576  -3                                                
  -2   2  22 27705.9 313.576  -2                                                
   2   3 -21 27705.9 313.576   1                                                
  -2  -3 -22 5742.70 76.1127  -4                                                
  -2  -3 -22 5742.70 76.1127  -3                                                
  -2  -3 -22 5742.70 76.1127   1                                                
   2   3 -22 5901.39 164.395  -4                                                
   2   3 -22 5901.39 164.395  -3                                                
  -2   2  23 5901.39 164.395  -2                                                
   2   3 -22 5901.39 164.395   1                                                
  -2   3  23 7343.60 73.8264  -4                                                
  -2   3  23 7343.60 73.8264  -3                                                
  -2   3  23 7343.60 73.8264   1                                                
  -2   3 -24 4230.13 71.6305  -4                                                
  -2   3 -24 4230.13 71.6305  -3                                                
  -2   3 -24 4230.13 71.6305   1                                                
   2   3 -24 4833.92 127.055  -4                                                
   2   3 -24 4833.92 127.055  -3                                                
  -2   2  25 4833.92 127.055  -2                                                
   2   3 -24 4833.92 127.055   1                                                
   2   3  25 21918.8 118.870  -4                                                
   2   3  25 21918.8 118.870  -3                                                
   2   3  25 21918.8 118.870   1                                                
  -2   3 -26 9299.77 87.0830  -4                                                
  -2   3 -26 9299.77 87.0830  -3                                                
  -2   3 -26 9299.77 87.0830   1                                                
   2  -3 -26 8372.14 317.273  -4                                                
   2  -3 -26 8372.14 317.273  -3                                                
  -2  -4  25 8372.14 317.273  -2                                                
   2  -3 -26 8372.14 317.273   1                                                
  -2   3 -27 9966.05 94.1051  -4                                                
  -2   3 -27 9966.05 94.1051  -3                                                
  -2   3 -27 9966.05 94.1051   1                                                
   2  -3 -27 11359.0 248.408  -4                                                
   2  -3 -27 11359.0 248.408  -3                                                
  -2  -4  26 11359.0 248.408  -2                                                
   2  -3 -27 11359.0 248.408   1                                                
   2   3 -28 675.567 39.6930  -4                                                
   2   3 -28 675.567 39.6930  -3                                                
   2   3 -28 675.567 39.6930   1                                                
  -2  -3  28 2310.63 176.367  -4                                                
  -2  -3  28 2310.63 176.367  -3                                                
   2  -2 -29 2310.63 176.367  -2                                                
  -2  -3  28 2310.63 176.367   1                                                
   2  -3 -28 638.328 127.683  -4                                                
   2  -3 -28 638.328 127.683  -3                                                
  -2  -4  27 638.328 127.683  -2                                                
   2  -3 -28 638.328 127.683   1                                                
   2  -3 -29 12311.4 98.7806  -4                                                
   2  -3 -29 12311.4 98.7806  -3                                                
   2  -3 -29 12311.4 98.7806   1                                                
  -2  -3  29 13097.8 289.354  -4                                                
  -2  -3  29 13097.8 289.354  -3                                                
   2  -2 -30 13097.8 289.354  -2                                                
  -2  -3  29 13097.8 289.354   1                                                
   2  -3 -29 12596.2 267.448  -4                                                
   2  -3 -29 12596.2 267.448  -3                                                
  -2  -4  28 12596.2 267.448  -2                                                
   2  -3 -29 12596.2 267.448   1                                                
   2  -3  30 1382.50 49.7338  -4                                                
   2  -3  30 1382.50 49.7338  -3                                                
   2  -3  30 1382.50 49.7338   1                                                
  -2  -3  30 1514.34 150.859  -4                                                
  -2  -3  30 1514.34 150.859  -3                                                
   2  -2 -31 1514.34 150.859  -2                                                
  -2  -3  30 1514.34 150.859   1                                                
   2  -3 -30 1793.07 142.871  -4                                                
   2  -3 -30 1793.07 142.871  -3                                                
  -2  -4  29 1793.07 142.871  -2                                                
   2  -3 -30 1793.07 142.871   1                                                
  -2  -3 -31 7082.46 91.9224  -4                                                
  -2  -3 -31 7082.46 91.9224  -3                                                
  -2  -3 -31 7082.46 91.9224   1                                                
   2  -3 -31 6273.54 265.472  -4                                                
   2  -3 -31 6273.54 265.472  -3                                                
  -2  -4  30 6273.54 265.472  -2                                                
   2  -3 -31 6273.54 265.472   1                                                
   2  -3 -32 5590.04 221.362  -4                                                
   2  -3 -32 5590.04 221.362   1                                                
   2  -3  32 6569.65 92.7812  -4                                                
   2  -3  32 6569.65 92.7812  -3                                                
   2  -3  32 6569.65 92.7812   1                                                
   2  -3 -32 6725.78 306.652  -4                                                
   2  -3 -32 6725.78 306.652  -3                                                
  -2  -4  31 6725.78 306.652  -2                                                
   2  -3 -32 6725.78 306.652   1                                                
  -2  -3 -33 34568.2 201.348  -4                                                
  -2  -3 -33 34568.2 201.348  -3                                                
  -2  -3 -33 34568.2 201.348   1                                                
   2  -3 -33 31831.9 588.140  -4                                                
   2  -3 -33 31831.9 588.140  -3                                                
  -2  -4  32 31831.9 588.140  -2                                                
   2  -3 -33 31831.9 588.140   1                                                
  -2  -3 -34 810.076 52.1838  -4                                                
  -2  -3 -34 810.076 52.1838  -3                                                
  -2  -3 -34 810.076 52.1838   1                                                
  -2   3  34 1976.33 164.280  -4                                                
  -2   3  34 1976.33 164.280  -3                                                
   2   4 -33 1976.33 164.280  -2                                                
  -2   3  34 1976.33 164.280   1                                                
  -2  -3 -35 17069.0 137.284  -4                                                
  -2  -3 -35 17069.0 137.284  -3                                                
  -2  -3 -35 17069.0 137.284   1                                                
   2   3 -36 291.849 43.2178  -4                                                
   2   3 -36 291.849 43.2178  -3                                                
   2   3 -36 291.849 43.2178   1                                                
   2   3  37 16164.6 128.232  -4
[truncated: 810,051 more chars]
