# Supplementary material for: Structures 4-n-propyl Piperazines as Non-Imidazole Histamine H3 Antagonists
Source: Materials (Basel). 2021 Nov 22;14(22):7094. doi: 10.3390/ma14227094 (PMC8621284; doi:10.3390/ma14227094)
Supplement: Supplementary file 1 [file materials-14-07094-s001.zip › 2106627.cif]

####################################################################### 
# 
# This file contains crystal structure data downloaded from the 
# Cambridge Structural Database (CSD) hosted by the Cambridge 
# Crystallographic Data Centre (CCDC).
# 
# Full information about CCDC data access policies and citation 
# guidelines are available at http://www.ccdc.cam.ac.uk/access/V1 
# 
# Audit and citation data items may have been added by the CCDC. 
# Please retain this information to preserve the provenance of 
# this file and to allow appropriate attribution of the data. 
# 
#######################################################################

data_global
#==============================================================================

# 0. AUDIT DETAILS

_audit_creation_date             'Thu Sep 23 13:27:34 2021'
_audit_creation_method           'PLATON <TABLE ACC> option'
_audit_update_record             
;
;

#===============================================================================

# 1. SUBMISSION DETAILS

# Name of author for correspondence
_publ_contact_author_name        
;
;
# address of author for correspondence
_publ_contact_author_address     
;
;

_publ_contact_author_email       ?
_publ_contact_author_fax         ?
_publ_contact_author_phone       ?

_publ_requested_journal          'Acta Crystallographica C'
# Publication choise FI, CI or EI for Inorganic
#                    FM, CM or EM for Metal-organic
#                    FO, CO or EO for Organic
_publ_requested_category         ?
_publ_requested_coeditor_name    ?

_publ_contact_letter             # Include date of submission
;
Date of submission ?

Please consider this CIF submission for publication as a
Regular Structural Paper in Acta Crystallographica C. 
;

#===============================================================================

# 2. PROCESSING SUMMARY (JOURNAL OFFICE ONLY)

_journal_date_recd_electronic    ?

_journal_date_to_coeditor        ?
_journal_date_from_coeditor      ?
_journal_date_accepted           ?

_journal_date_printers_first     ?
_journal_date_printers_final     ?
_journal_date_proofs_out         ?
_journal_date_proofs_in          ?

_journal_coeditor_name           ?
_journal_coeditor_code           ?
_journal_coeditor_notes          
;
;

_journal_techeditor_code         ?
_journal_techeditor_notes        
;
;

_journal_coden_ASTM              ?
_journal_name_full               ?
_journal_year                    ?
_journal_volume                  ?
_journal_issue                   ?
_journal_page_first              ?
_journal_page_last               ?


_journal_suppl_publ_number       ?
_journal_suppl_publ_pages        ?


#===============================================================================

# 3. TITLE AND AUTHOR LIST

_publ_section_title              
;
;
_publ_section_title_footnote     
;
;

# The loop structure below should contain the names and adresses of all
# authors, in the required order of publication. Repeat as necessary.


loop_
_publ_author_name
_publ_author_footnote
_publ_author_address
# author name
?
;   # author related footnote
;
;   # Address of this author
;

#===============================================================================

# 4. TEXT

_publ_section_synopsis           
;
 ?
;
_publ_section_abstract           
;
 ?
;

# Insert blank lines between paragraphs

_publ_section_comment            
;
;
_publ_section_exptl_prep         
;
 ?
;
_publ_section_exptl_refinement   
;
 ?
;

# Insert blank lines between references

_publ_section_references         
;
 Allen, F.H. (2002).
   Acta Cryst. B58, 380-388.

 Altomare, A., Burla, M.C., Camalli, M., Cascarano, G.L., Giacovazzo, C.
   Guagliardi, A., Moliterni, A.G.G., Polidori, G. & Spagna, R.
   (1999) J. Appl. Cryst. 32, 115-119.

 Beurskens, P.T., Beurskens, G., de Gelder, R., Garc\'ia-Granda, S.,
 Gould, R.O., Israel, R. & Smits, J.M.M. (1999) The DIRDIF99 Program System,
   Technical Report of the Crystallography Laboratory,
   University of Nijmegen, The Netherlands.

 Boer, J.L. de & Duisenberg, A.J.M. (1984). Acta Cryst. A40, C-410.

 Boeyens, J.C.A. (1978). J.Cryst.Mol.Struct. 8, 317-320.

 Cremer, D. & Pople, J.A. (1975). J. Am. Chem. Soc. 97, 1354-1358.

 Duisenberg, A.J.M. (1992). J. Appl. Cryst. 25, 92-96.

 Duisenberg, A.J.M., Kroon-Batenburg, L.M.J. & Schreurs, A.M.M. (2003).
   J. Appl. Cryst. 36, 220-229.

 Enraf-Nonius (1989). CAD-4 Software. Version 5. Enraf-Nonius, Delft,
   The Netherlands.

 Flack, H.D. (1983). Acta Cryst. A39, 876-881.

 Hooft, R.W.W. (1998). Collect Software, Nonius B.V., Delft, The Netherlands.

 LePage, Y. (1987). J. Appl. Cryst. 20, 264-269.

 Mackay, A.L. (1984). Acta Cryst. A40, 165-166.

 Meulenaer, J. de & Tompa, H. (1965). Acta Cryst. 19, 1014-1018.

 North, A.C.T., Phillips, D.C. & Mathews, F.S. (1968).
  Acta Cryst. A24, 351-359.

 Otwinowski, Z. & Minor, W. (1997). Methods in Enzymology, Vol. 276,
   Macromolecular Crystallography, Part A, edited by C.W. Carter &
    R.M. Sweet, pp. 307-326. London: Academic Press.

 Sheldrick, G.M. (1986). SHELXS86. University of G\"ottingen, Germany.

 Sheldrick, G.M. (1993). SHELXL93. University of G\"ottingen, Germany.

 Sheldrick, G.M. (1997). SHELXS97. University of G\"ottingen, Germany.

 Sheldrick, G.M. (1997). SHELXL97. University of G\"ottingen, Germany.

 Sluis, P. van der & Spek, A.L. (1990). Acta Cryst. A46, 194-201.

 Spek, A.L. (1987). Acta Cryst. C43, 1233-1235.

 Spek, A.L. (1988). J. Appl. Cryst. 21, 578-579.

 Spek, A.L. (1994). Am. Crystallogr. Assoc.-Abstracts, 22, 66.

 Spek, A.L. (1997). HELENA, Program for Datareduction, Utrecht
   University, The Netherlands.

 Spek, A.L. (2003). J. Appl. Cryst. 36, 7-13.

 Wilson, A.J.C. (1992). Ed. International Tables for Crystallography,
   Volume C, Kluwer Academic Publishers, Dordrecht, The Netherlands.
;
_publ_section_acknowledgements   
;
;
_publ_section_figure_captions    
; View of the title compound with the atom numbering scheme.
Displacement ellipsoids for non-H atoms are drawn at the 50% probability level.
;

#===============================================================================

data_3_new
_database_code_depnum_ccdc_archive 'CCDC 2106627'
loop_
_audit_author_name
_audit_author_address
'Andrzej Olczak'
;Lodz University of Technology
Poland
;
_audit_update_record             
;
2021-09-23 deposited with the CCDC.	2021-10-08 downloaded from the CCDC.
;

#===============================================================================

# 5. CHEMICAL DATA

_chemical_name_systematic        
;
;
_chemical_name_common            ?
_chemical_melting_point          ?
_chemical_formula_moiety         
'C13 H19.50 N4 O 1.5+, 1.5(Br 1.5-), 0.25(C3 H7 N O), H2 O'
# Ex: 'C12 H16 N2 O6, H2 O' and '(Cd 2+)3, (C6 N6 Cr 3-)2, 2(H2 O)' 
_chemical_formula_structural     ?

_chemical_formula_sum            'C13.75 H23.50 Br1.50 N4.25 O2.25'


_chemical_formula_iupac          ?

_chemical_formula_weight         404.22

_chemical_compound_source        'see text'

loop_
_atom_type_symbol
_atom_type_description
_atom_type_scat_dispersion_real
_atom_type_scat_dispersion_imag
_atom_type_scat_source
C C 0.0181 0.0091 ' International Tables Vol C Tables 4.2.6.8 and 6.1.1.4'
H H 0.0000 0.0000 ' International Tables Vol C Tables 4.2.6.8 and 6.1.1.4'
Br Br -0.6763 1.2805 ' International Tables Vol C Tables 4.2.6.8 and 6.1.1.4'
N N 0.0311 0.0180 ' International Tables Vol C Tables 4.2.6.8 and 6.1.1.4'
O O 0.0492 0.0322 ' International Tables Vol C Tables 4.2.6.8 and 6.1.1.4'

#===============================================================================

# 6. CRYSTAL DATA

_symmetry_cell_setting           monoclinic
_symmetry_space_group_name_Hall  '-C 2yc'
_symmetry_space_group_name_H-M   'C 2/c'
_symmetry_Int_Tables_number      15

loop_
_space_group_symop_id
_space_group_symop_operation_xyz
1 x,y,z
2 -x,y,1/2-z
3 -x,-y,-z
4 x,-y,1/2+z
5 1/2+x,1/2+y,z
6 1/2-x,1/2+y,1/2-z
7 1/2-x,1/2-y,-z
8 1/2+x,1/2-y,1/2+z

_cell_length_a                   51.1351(4)
_cell_length_b                   9.36026(8)
_cell_length_c                   7.19352(8)
_cell_angle_alpha                90
_cell_angle_beta                 93.8822(9)
_cell_angle_gamma                90
_cell_volume                     3435.19(6)
_cell_formula_units_Z            8
_cell_special_details            
;
;


_cell_measurement_temperature    100(2)
_cell_measurement_reflns_used    44193
_cell_measurement_theta_min      3.4580
_cell_measurement_theta_max      78.3810


_exptl_crystal_description       prism
_exptl_crystal_colour            colourless


_exptl_crystal_size_max          0.48
_exptl_crystal_size_mid          0.07
_exptl_crystal_size_min          0.06


_exptl_crystal_size_rad          ?
_exptl_crystal_density_meas      ?

_exptl_crystal_density_diffrn    1.563


_exptl_crystal_density_method    'Not Measured'
_exptl_crystal_F_000             1348

_exptl_absorpt_coefficient_mu    4.744

_exptl_crystal_density_meas_temp ?

# Permitted for _exptl_absorpt_correction_type :
# analytical     'analytical from crystal shape'
#                Example: de Meulenaer&Tompa: ABST
# cylinder       'cylindrical'
# gaussian       'Gaussian from crystal shape'
#                Example: PLATON/ABSG
# integration    'integration from crystal shape'
# multi-scan     'symmetry-related measurements'
#                Example: SADABS, MULABS
# none           'no absorption corr. applied'
# numerical      'numerical from crystal shape'
# psi-scan       'psi-scan corrections'
#                Example: PLATON/ABSP
# refdelf        'refined from delta-F'
#                Example: SHELXA, 
# sphere         'spherical'
#                Example: PLATON/ABSS


#===============================================================================

# 7. EXPERIMENTAL DATA


_exptl_absorpt_correction_type   analytical
_exptl_absorpt_correction_T_min  0.451
_exptl_absorpt_correction_T_max  0.847
_exptl_absorpt_process_details   
;
CrysAlisPro 1.171.40.84a (Rigaku Oxford Diffraction, 2020)
Analytical numeric absorption correction using a multifaceted crystal
model based on expressions derived by Clark & Reid (1995).
Empirical absorption correction using spherical harmonics,
implemented in SCALE3 ABSPACK scaling algorithm.
;
_oxdiff_exptl_absorpt_empirical_full_min 0.596
_oxdiff_exptl_absorpt_empirical_full_max 1.494
_oxdiff_exptl_absorpt_empirical_details 
;
Empirical correction (ABSPACK) includes:
- Absorption correction using spherical harmonics
- Frame scaling
;

_diffrn_ambient_temperature      100(2)
_diffrn_radiation_wavelength     1.54184
_diffrn_radiation_type           CuK\a
_diffrn_source                   'micro-focus sealed X-ray tube'

_diffrn_radiation_monochromator  mirror
_diffrn_measurement_device       'four-circle diffractometer'
_diffrn_measurement_device_type  'XtaLAB Synergy, Dualflex, Pilatus 300K'
_diffrn_detector_type            'Pilatus 300K'

_diffrn_detector                 'CCD plate'


_diffrn_measurement_method       '\w scans'


_exptl_special_details           
;
;
_diffrn_radiation_probe          x-ray

_diffrn_detector_area_resol_mean ?

# number of measured reflections (redundant set)
_diffrn_reflns_number            4702
_diffrn_reflns_av_R_equivalents  ?
_diffrn_reflns_av_unetI/netI     0.0101
_diffrn_reflns_limit_h_min       -64
_diffrn_reflns_limit_h_max       64
_diffrn_reflns_limit_k_min       -11
_diffrn_reflns_limit_k_max       11
_diffrn_reflns_limit_l_min       -9
_diffrn_reflns_limit_l_max       8
_diffrn_reflns_theta_min         3.46
_diffrn_reflns_theta_max         78.82
_diffrn_reflns_theta_full        67.68
_diffrn_measured_fraction_theta_max 0.976
_diffrn_measured_fraction_theta_full 0.999
_diffrn_reflns_reduction_process 
;
;

# number of unique reflections
_reflns_number_total             4702
# number of observed reflections (> n sig(I))
_reflns_number_gt                4462
_reflns_threshold_expression     I>2\s(I)

_computing_data_collection       ?
_computing_cell_refinement       ?
_computing_data_reduction        ?
_computing_structure_solution    ?
_computing_structure_refinement  'SHELXL-201n (Sheldrick, 2014)'
_computing_molecular_graphics    ?
_computing_publication_material  'PLATON (Spek, 2003)'

#===============================================================================

# 8. REFINEMENT DATA

_refine_special_details          
;Refinement on F^2^ for ALL reflections except those
 flagged by the user for potential systematic errors.
 Weighted R-factors wR and all goodnesses of fit S
 are based on F^2^, conventional R-factors R are based
 on F, with F set to zero for negative F^2^. The
 observed criterion of F^2^ > 2sigma(F^2^) is used only
 for calculating -R-factor-obs etc. and is not
 relevant to the choice of reflections for refinement.
 R-factors based on F^2^ are statistically about twice
 as large as those based on F, and R-factors based on
 ALL data will be even larger.,Twin,SQUEEZE
;
_refine_ls_structure_factor_coef Fsqd
_refine_ls_matrix_type           full
_refine_ls_weighting_scheme      calc
_refine_ls_weighting_details     
'W=1/[\S^2^(FO^2^)+(0.1025P)^2^+6.1017P] WHERE P=(FO^2^+2FC^2^)/3'
_atom_sites_solution_primary     ?
_atom_sites_solution_secondary   ?
_atom_sites_solution_hydrogens   mixed


# Permitted for _refine_ls_hydrogen_treatment :
# refall            - refined all H-atom parameters
# refxyz            - refined H-atom coordinates only
# refU              - refined H-atom U only
# noref             - no refinement of H-atom parameters
# constr            - H-atom parameters constrained
# hetero            - H-atom parameters constrained for H on C,
#                     all H-atom parameters refined for H on
#                     heteroatoms
# heteroxyz         - H-atom parameters constrained for H on C,
#                     refined H-atom coordinates only for H
#                     on heteroatoms
# heteroU           - H-atom parameters constrained for H on C,
#                     refined H-atom U's only for H on
#                     heteroatoms
# heteronoref       - H-atom parameters constrained for H on C,
#                     no refinement of H-atom parameters for
#                     H on heteroatoms
# hetero-mixed      - H-atom parameters constrained for H on C
#                     and some heteroatoms, all H-atom
#                     parameters refined for H on remaining
#                     heteroatoms.
# heteroxyz-mixed   - H-atom parameters constrained for H on C
#                     and some heteroatoms, refined H-atom
#                     coordinates only for H on remaining
#                     heteroatoms.
# heteroU-mixed     - H-atom parameters constrained for H on C
#                     and some heteroatoms, refined H-atom
#                     U's only for H on remaining heteroatoms
# heteronoref-mixed - H-atom parameters constrained for H on C
#                     and some heteroatoms, no refinement of
#                     H-atom parameters for H on remaining
#                     heteroatoms
# mixed   - some constrained, some independent
# undef   - H-atom parameters not defined
_refine_ls_hydrogen_treatment    mixed

_refine_ls_extinction_method     none
_refine_ls_abs_structure_details ?
_refine_ls_abs_structure_Flack   .
_refine_ls_number_reflns         4702
_refine_ls_number_parameters     179
_refine_ls_number_restraints     0
_refine_ls_number_constraints    ?
_refine_ls_R_factor_all          0.0477
_refine_ls_R_factor_gt           0.0464
_refine_ls_wR_factor_ref         0.1462
_refine_ls_wR_factor_gt          0.1441
_refine_ls_goodness_of_fit_ref   1.052
_refine_ls_restrained_S_all      1.052
_refine_ls_shift/su_max          0.001
_refine_ls_shift/su_mean         0.000
_refine_diff_density_max         1.074
_refine_diff_density_min         -0.855
_refine_diff_density_rms         0.093

#===============================================================================

# 9. ATOMIC COORDINATES AND DISPLACEMENT PARAMETERS

loop_
_atom_site_label
_atom_site_type_symbol
_atom_site_thermal_displace_type
_atom_site_fract_x
_atom_site_fract_y
_atom_site_fract_z
_atom_site_occupancy
_atom_site_U_iso_or_equiv
_atom_site_calc_flag
_atom_site_refinement_flags
_atom_site_disorder_assembly
_atom_site_disorder_group
Br1 Br Uani 0.68041(2) 0.74660(3) 0.25528(4) 1.000 0.0203(1) d . . .
O22 O Uani 0.58145(4) 0.6751(2) 0.7996(3) 1.000 0.0219(6) d . . .
N11 N Uani 0.67298(5) 0.7958(3) 0.6925(3) 1.000 0.0181(7) d . . .
N14 N Uani 0.62323(5) 0.6600(3) 0.7029(3) 1.000 0.0199(7) d . . .
N25 N Uani 0.52398(5) 0.4837(3) 0.9378(3) 1.000 0.0280(8) d . . .
N29 N Uani 0.59871(5) 0.4525(3) 0.7665(3) 1.000 0.0196(7) d . . .
C1 C Uani 0.74603(6) 0.8893(4) 0.7942(5) 1.000 0.0350(11) d . . .
C2 C Uani 0.72275(6) 0.8021(4) 0.7109(5) 1.000 0.0294(10) d . . .
C3 C Uani 0.69771(5) 0.8618(3) 0.7807(4) 1.000 0.0197(8) d . . .
C12 C Uani 0.64957(5) 0.8740(3) 0.7568(4) 1.000 0.0204(8) d . . .
C13 C Uani 0.62421(6) 0.8142(3) 0.6676(4) 1.000 0.0222(8) d . . .
C15 C Uani 0.64557(5) 0.5798(3) 0.6413(4) 1.000 0.0195(8) d . . .
C16 C Uani 0.67091(5) 0.6391(3) 0.7328(4) 1.000 0.0181(8) d . . .
C21 C Uani 0.60199(5) 0.5918(3) 0.7533(4) 1.000 0.0185(8) d . . .
C23 C Uani 0.56297(6) 0.5764(3) 0.8458(4) 1.000 0.0212(8) d . . .
C24 C Uani 0.53828(6) 0.6000(4) 0.9012(4) 1.000 0.0256(9) d . . .
C26 C Uani 0.53349(6) 0.3515(4) 0.9211(4) 1.000 0.0295(10) d . . .
C27 C Uani 0.55849(6) 0.3219(4) 0.8658(4) 1.000 0.0257(9) d . . .
C28 C Uani 0.57360(6) 0.4408(3) 0.8264(4) 1.000 0.0217(8) d . . .
H1A H Uiso 0.76233 0.85100 0.74991 1.000 0.0520 c RU . .
H1B H Uiso 0.74667 0.88342 0.93046 1.000 0.0520 c RU . .
H1C H Uiso 0.74400 0.98932 0.75554 1.000 0.0520 c RU . .
H2A H Uiso 0.72205 0.80723 0.57323 1.000 0.0350 c RU . .
H2B H Uiso 0.72478 0.70073 0.74830 1.000 0.0350 c RU . .
H3A H Uiso 0.69807 0.84755 0.91716 1.000 0.0240 c RU . .
H3B H Uiso 0.69721 0.96603 0.75698 1.000 0.0240 c RU . .
H11 H Uiso 0.6739(7) 0.801(4) 0.557(5) 1.000 0.0220 d U . .
H12A H Uiso 0.65092 0.97652 0.72478 1.000 0.0240 c RU . .
H12B H Uiso 0.64941 0.86626 0.89397 1.000 0.0240 c RU . .
H13A H Uiso 0.60909 0.86176 0.72034 1.000 0.0270 c RU . .
H13B H Uiso 0.62324 0.83227 0.53166 1.000 0.0270 c RU . .
H15A H Uiso 0.64591 0.58661 0.50414 1.000 0.0230 c RU . .
H15B H Uiso 0.64381 0.47779 0.67464 1.000 0.0230 c RU . .
H16A H Uiso 0.67132 0.62366 0.86909 1.000 0.0220 c RU . .
H16B H Uiso 0.68602 0.58816 0.68465 1.000 0.0220 c RU . .
H24 H Uiso 0.53153 0.69389 0.91322 1.000 0.0310 c RU . .
H25 H Uiso 0.50799 0.49489 0.97358 0.500 0.0340 c RUP . .
H26 H Uiso 0.52255 0.27330 0.94856 1.000 0.0350 c RU . .
H27 H Uiso 0.56484 0.22706 0.85562 1.000 0.0310 c RU . .

loop_
_atom_site_aniso_label
_atom_site_aniso_U_11
_atom_site_aniso_U_22
_atom_site_aniso_U_33
_atom_site_aniso_U_23
_atom_site_aniso_U_13
_atom_site_aniso_U_12
Br1 0.0265(2) 0.0204(2) 0.0144(2) -0.0004(1) 0.0047(2) -0.0036(1)
O22 0.0167(9) 0.0255(11) 0.0238(10) -0.0011(8) 0.0036(8) -0.0011(8)
N11 0.0192(12) 0.0173(12) 0.0184(12) 0.0009(10) 0.0047(9) -0.0006(10)
N14 0.0177(11) 0.0195(13) 0.0233(13) -0.0013(9) 0.0064(9) -0.0019(9)
N25 0.0210(12) 0.0454(17) 0.0174(12) 0.0019(11) -0.0004(9) -0.0070(11)
N29 0.0188(11) 0.0239(13) 0.0164(11) -0.0003(9) 0.0038(8) -0.0042(9)
C1 0.0233(16) 0.045(2) 0.0364(19) -0.0041(16) 0.0008(13) -0.0046(14)
C2 0.0185(15) 0.038(2) 0.0315(17) -0.0080(15) -0.0002(12) 0.0012(14)
C3 0.0196(13) 0.0209(14) 0.0188(13) -0.0008(11) 0.0027(10) -0.0020(11)
C12 0.0203(13) 0.0184(13) 0.0232(14) -0.0012(11) 0.0062(10) 0.0012(11)
C13 0.0207(14) 0.0205(15) 0.0254(15) 0.0028(12) 0.0027(11) 0.0016(11)
C15 0.0198(13) 0.0205(14) 0.0185(13) -0.0020(10) 0.0033(10) -0.0011(11)
C16 0.0206(13) 0.0162(13) 0.0176(13) 0.0031(10) 0.0030(10) -0.0005(11)
C21 0.0173(12) 0.0254(15) 0.0125(12) -0.0033(10) -0.0001(9) -0.0009(11)
C23 0.0187(13) 0.0294(16) 0.0155(13) 0.0022(11) 0.0004(10) -0.0042(11)
C24 0.0195(14) 0.0382(18) 0.0188(14) 0.0009(12) 0.0000(10) -0.0015(12)
C26 0.0272(15) 0.042(2) 0.0194(14) 0.0030(13) 0.0025(11) -0.0120(14)
C27 0.0267(15) 0.0279(16) 0.0228(15) 0.0017(12) 0.0029(11) -0.0067(12)
C28 0.0228(14) 0.0293(16) 0.0129(13) 0.0007(11) 0.0008(10) -0.0067(12)

#===============================================================================

# 10. MOLECULAR GEOMETRY

_geom_special_details            
;
 Bond distances, angles etc. have been calculated using the
 rounded fractional coordinates. All su's are estimated
 from the variances of the (full) variance-covariance matrix.
 The cell esds are taken into account in the estimation of
 distances, angles and torsion angles
;

loop_
_geom_bond_atom_site_label_1
_geom_bond_atom_site_label_2
_geom_bond_distance
_geom_bond_site_symmetry_1
_geom_bond_site_symmetry_2
_geom_bond_publ_flag
O22 C21 1.367(3) . . yes
O22 C23 1.378(4) . . yes
N11 C3 1.508(4) . . yes
N11 C12 1.503(4) . . yes
N11 C16 1.500(4) . . yes
N14 C13 1.467(4) . . yes
N14 C15 1.461(4) . . yes
N14 C21 1.331(4) . . yes
N25 C24 1.347(4) . . yes
N25 C26 1.338(5) . . yes
N29 C21 1.319(4) . . yes
N29 C28 1.386(4) . . yes
C1 C2 1.532(5) . . no
C2 C3 1.514(4) . . no
N11 H11 0.98(4) . . no
C12 C13 1.515(4) . . no
C15 C16 1.518(4) . . no
C23 C24 1.367(4) . . no
C23 C28 1.392(4) . . no
N25 H25 0.8800 . . no
C26 C27 1.392(4) . . no
C27 C28 1.395(5) . . no
C1 H1A 0.9800 . . no
C1 H1B 0.9800 . . no
C1 H1C 0.9800 . . no
C2 H2A 0.9900 . . no
C2 H2B 0.9900 . . no
C3 H3A 0.9900 . . no
C3 H3B 0.9900 . . no
C12 H12A 0.9900 . . no
C12 H12B 0.9900 . . no
C13 H13A 0.9900 . . no
C13 H13B 0.9900 . . no
C15 H15A 0.9900 . . no
C15 H15B 0.9900 . . no
C16 H16A 0.9900 . . no
C16 H16B 0.9900 . . no
C24 H24 0.9500 . . no
C26 H26 0.9500 . . no
C27 H27 0.9500 . . no

loop_
_geom_angle_atom_site_label_1
_geom_angle_atom_site_label_2
_geom_angle_atom_site_label_3
_geom_angle
_geom_angle_site_symmetry_1
_geom_angle_site_symmetry_2
_geom_angle_site_symmetry_3
_geom_angle_publ_flag
C21 O22 C23 103.1(2) . . . yes
C3 N11 C12 109.5(2) . . . yes
C3 N11 C16 112.8(2) . . . yes
C12 N11 C16 110.4(2) . . . yes
C13 N14 C15 114.6(2) . . . yes
C13 N14 C21 123.9(3) . . . yes
C15 N14 C21 120.4(3) . . . yes
C24 N25 C26 121.6(3) . . . yes
C21 N29 C28 103.0(2) . . . yes
C1 C2 C3 109.0(3) . . . no
N11 C3 C2 114.4(2) . . . yes
C16 N11 H11 104(2) . . . no
C3 N11 H11 108(2) . . . no
C12 N11 H11 112(2) . . . no
N11 C12 C13 111.5(2) . . . yes
N14 C13 C12 109.2(2) . . . yes
N14 C15 C16 110.0(2) . . . yes
N11 C16 C15 110.1(2) . . . yes
O22 C21 N29 116.3(2) . . . yes
O22 C21 N14 116.6(2) . . . yes
N14 C21 N29 127.1(3) . . . yes
O22 C23 C24 128.6(3) . . . yes
O22 C23 C28 108.0(3) . . . yes
C24 C23 C28 123.5(3) . . . no
N25 C24 C23 116.8(3) . . . yes
C24 N25 H25 119.00 . . . no
C26 N25 H25 119.00 . . . no
N25 C26 C27 123.8(3) . . . yes
C26 C27 C28 115.6(3) . . . no
N29 C28 C27 131.6(3) . . . yes
C23 C28 C27 118.8(3) . . . no
N29 C28 C23 109.6(3) . . . yes
C2 C1 H1A 109.00 . . . no
C2 C1 H1B 109.00 . . . no
C2 C1 H1C 109.00 . . . no
H1A C1 H1B 109.00 . . . no
H1A C1 H1C 109.00 . . . no
H1B C1 H1C 109.00 . . . no
C1 C2 H2A 110.00 . . . no
C1 C2 H2B 110.00 . . . no
C3 C2 H2A 110.00 . . . no
C3 C2 H2B 110.00 . . . no
H2A C2 H2B 108.00 . . . no
N11 C3 H3A 109.00 . . . no
N11 C3 H3B 109.00 . . . no
C2 C3 H3A 109.00 . . . no
C2 C3 H3B 109.00 . . . no
H3A C3 H3B 108.00 . . . no
N11 C12 H12A 109.00 . . . no
N11 C12 H12B 109.00 . . . no
C13 C12 H12A 109.00 . . . no
C13 C12 H12B 109.00 . . . no
H12A C12 H12B 108.00 . . . no
N14 C13 H13A 110.00 . . . no
N14 C13 H13B 110.00 . . . no
C12 C13 H13A 110.00 . . . no
C12 C13 H13B 110.00 . . . no
H13A C13 H13B 108.00 . . . no
N14 C15 H15A 110.00 . . . no
N14 C15 H15B 110.00 . . . no
C16 C15 H15A 110.00 . . . no
C16 C15 H15B 110.00 . . . no
H15A C15 H15B 108.00 . . . no
N11 C16 H16A 110.00 . . . no
N11 C16 H16B 110.00 . . . no
C15 C16 H16A 110.00 . . . no
C15 C16 H16B 110.00 . . . no
H16A C16 H16B 108.00 . . . no
N25 C24 H24 122.00 . . . no
C23 C24 H24 122.00 . . . no
N25 C26 H26 118.00 . . . no
C27 C26 H26 118.00 . . . no
C26 C27 H27 122.00 . . . no
C28 C27 H27 122.00 . . . no

loop_
_geom_torsion_atom_site_label_1
_geom_torsion_atom_site_label_2
_geom_torsion_atom_site_label_3
_geom_torsion_atom_site_label_4
_geom_torsion
_geom_torsion_site_symmetry_1
_geom_torsion_site_symmetry_2
_geom_torsion_site_symmetry_3
_geom_torsion_site_symmetry_4
_geom_torsion_publ_flag
C21 O22 C23 C28 0.6(3) . . . . no
C23 O22 C21 N29 -0.6(3) . . . . no
C21 O22 C23 C24 -179.2(3) . . . . no
C23 O22 C21 N14 -179.5(2) . . . . no
C16 N11 C3 C2 62.7(3) . . . . no
C12 N11 C16 C15 56.8(3) . . . . no
C3 N11 C12 C13 178.4(2) . . . . no
C12 N11 C3 C2 -173.9(2) . . . . no
C3 N11 C16 C15 179.6(2) . . . . no
C16 N11 C12 C13 -56.9(3) . . . . no
C21 N14 C15 C16 -134.9(3) . . . . no
C13 N14 C15 C16 57.0(3) . . . . no
C21 N14 C13 C12 136.6(3) . . . . no
C13 N14 C21 N29 171.6(3) . . . . no
C13 N14 C21 O22 -9.6(4) . . . . no
C15 N14 C21 N29 4.6(4) . . . . no
C15 N14 C21 O22 -176.6(2) . . . . no
C15 N14 C13 C12 -55.8(3) . . . . no
C26 N25 C24 C23 0.1(4) . . . . no
C24 N25 C26 C27 0.1(4) . . . . no
C21 N29 C28 C27 179.6(3) . . . . no
C28 N29 C21 N14 179.1(3) . . . . no
C28 N29 C21 O22 0.3(3) . . . . no
C21 N29 C28 C23 0.1(3) . . . . no
C1 C2 C3 N11 173.6(3) . . . . no
N11 C12 C13 N14 54.6(3) . . . . no
N14 C15 C16 N11 -55.9(3) . . . . no
C28 C23 C24 N25 0.0(4) . . . . no
O22 C23 C28 N29 -0.5(3) . . . . no
O22 C23 C28 C27 179.9(2) . . . . no
O22 C23 C24 N25 179.8(3) . . . . no
C24 C23 C28 N29 179.3(3) . . . . no
C24 C23 C28 C27 -0.2(4) . . . . no
N25 C26 C27 C28 -0.3(4) . . . . no
C26 C27 C28 C23 0.4(4) . . . . no
C26 C27 C28 N29 -179.1(3) . . . . no

loop_
_geom_hbond_atom_site_label_D
_geom_hbond_atom_site_label_H
_geom_hbond_atom_site_label_A
_geom_hbond_distance_DH
_geom_hbond_distance_HA
_geom_hbond_distance_DA
_geom_hbond_angle_DHA
_geom_hbond_site_symmetry_A
_geom_hbond_publ_flag
#
#D   H   A   D - H  H...A   D...A    D - H...A  symm(A)
#
N11 H11 Br1 0.98(4) 2.28(4) 3.227(2) 163(3) . yes
N25 H25 N25 0.8800 1.8100 2.684(4) 176.00 3_667 yes
C3 H3A Br1 0.9900 2.8100 3.743(3) 156.00 1_556 yes
C3 H3B Br1 0.9900 2.8200 3.772(3) 161.00 4_575 yes
C13 H13A O22 0.9900 2.3400 2.768(4) 105.00 . yes
C15 H15B N29 0.9900 2.4500 2.875(4) 105.00 . yes
C15 H15B Br1 0.9900 2.8500 3.603(3) 134.00 4_565 yes

# Loop Mechanism for Extra Tables(s)

#loop_
#_publ_manuscript_incl_extra_item
#'_geom_extra_tableA_col_1'
#'_geom_extra_tableA_col_2'
#'_geom_extra_tableA_col_3'
#'_geom_extra_table_head_A'
#'_geom_table_footnote_A'
#'_geom_extra_tableB_col_1'
#'_geom_extra_tableB_col_2'
#'_geom_extra_tableB_col_3'
#'_geom_extra_table_head_B'
#'_geom_table_footnote_B'


#
#loop_
#_geom_extra_tableA_col_1
#_geom_extra_tableA_col_2
#_geom_extra_tableA_col_3
# ? ? ?


#
#loop_
#_geom_extra_tableB_col_1
#_geom_extra_tableB_col_2
#_geom_extra_tableB_col_3
# ? ? ?


#
#_geom_table_footnote_A
#;
# ?
#;


#
#_geom_table_footnote_B
#;
# ?
#;


#
#_geom_table_footnote_A
#;
# ?
#;


#
#_geom_table_footnote_B
#;
# ?
#;

_shelx_res_file                  
;
TITL mavo_69_criiia_a.res in C2/c                                               
    3_new.res                                                                   
    created by SHELXL-2018/3 at 12:19:54 on 17-Sep-2021                         
REM Old TITL mavo_69_crIIIa in C2/c                                             
REM SHELXT solution in C2/c                                                     
REM R1 0.145, Rweak 0.011, Alpha 0.052, Orientation as input                    
CELL 1.54184 51.135119 9.360261 7.193524 90 93.8822 90                          
ZERR 8 0.000448 0.000078 0.000082 0 0.0009 0                                    
LATT 7                                                                          
SYMM -X,+Y,0.5-Z                                                                
SFAC C H Br N O                                                                 
UNIT 110 188 12 34 18                                                           
EQIV $1 +X,+Y,1+Z                                                               
EQIV $2 +X,2-Y,0.5+Z                                                            
EQIV $3 +X,1-Y,0.5+Z                                                            
EQIV $4 1-X,1-Y,2-Z                                                             
                                                                                
eqiv $5 x,-y+1,z+0.5                                                            
mpla 9 C21 O22 C23 C24 N25 C26 C27 C28 N29  C21_$5 O22_$5 C23_$5 C24_$5         
mpla 9 C21 O22 C23 C24 N25 C26 C27 C28 N29  N25_$5 C26_$5 C27_$5 C28_$5 N29_$5  
mpla 9 C21_$5 O22_$5 C23_$5 C24_$5 N25_$5 C26_$5 C27_$5 C28_$5 N29_$5           
mpla 3 C13 N14 C15                                                              
mpla 3 C16 N11 C12                                                              
                                                                                
L.S. 100 0 42                                                                   
PLAN 25                                                                         
TEMP -173.15(10)                                                                
CONF                                                                            
HTAB C2 Br1                                                                     
HTAB C3 Br1_$1                                                                  
HTAB C3 Br1_$2                                                                  
HTAB N11 Br1                                                                    
HTAB C12 Br1_$2                                                                 
HTAB C15 Br1                                                                    
HTAB C15 Br1_$3                                                                 
HTAB C16 Br1_$1                                                                 
HTAB N25 N25_$4                                                                 
TWST 0                                                                          
LIST 4                                                                          
MORE -1                                                                         
BOND $H                                                                         
HTAB                                                                            
ABIN                                                                            
fmap -2                                                                         
acta                                                                            
REM <olex2.extras>                                                              
REM <HklSrc "%./3.hkl">                                                         
REM </olex2.extras>                                                             
                                                                                
WGHT    0.102500    6.101700                                                    
BASF   0.22688   0.01454   0.24372                                              
FVAR       2.01651                                                              
BR1   3    0.680413    0.746603    0.255282    11.00000    0.02654    0.02042 = 
         0.01436   -0.00042    0.00472   -0.00359                               
C1    1    0.746032    0.889320    0.794209    11.00000    0.02331    0.04458 = 
         0.03642   -0.00411    0.00084   -0.00461                               
AFIX 137                                                                        
H1A   2    0.762326    0.850999    0.749909    11.00000   -1.50000              
H1B   2    0.746666    0.883424    0.930457    11.00000   -1.50000              
H1C   2    0.744003    0.989321    0.755543    11.00000   -1.50000              
AFIX   0                                                                        
C2    1    0.722748    0.802133    0.710935    11.00000    0.01847    0.03835 = 
         0.03151   -0.00801   -0.00022    0.00116                               
AFIX  23                                                                        
H2A   2    0.722052    0.807234    0.573225    11.00000   -1.20000              
H2B   2    0.724784    0.700735    0.748295    11.00000   -1.20000              
AFIX   0                                                                        
C3    1    0.697715    0.861847    0.780652    11.00000    0.01959    0.02095 = 
         0.01881   -0.00082    0.00268   -0.00202                               
AFIX  23                                                                        
H3A   2    0.698067    0.847553    0.917160    11.00000   -1.20000              
H3B   2    0.697206    0.966032    0.756976    11.00000   -1.20000              
AFIX   0                                                                        
N11   4    0.672978    0.795814    0.692548    11.00000    0.01916    0.01727 = 
         0.01842    0.00085    0.00468   -0.00059                               
REM  AFIX  13                                                                   
H11   2    0.673923    0.801433    0.556586    11.00000   -1.20000              
REM  AFIX   0                                                                   
C12   1    0.649566    0.874039    0.756798    11.00000    0.02026    0.01837 = 
         0.02321   -0.00121    0.00619    0.00117                               
AFIX  23                                                                        
H12A  2    0.650917    0.976517    0.724775    11.00000   -1.20000              
H12B  2    0.649414    0.866263    0.893972    11.00000   -1.20000              
AFIX   0                                                                        
C13   1    0.624208    0.814185    0.667552    11.00000    0.02067    0.02051 = 
         0.02543    0.00279    0.00275    0.00161                               
AFIX  23                                                                        
H13A  2    0.609087    0.861762    0.720336    11.00000   -1.20000              
H13B  2    0.623238    0.832271    0.531663    11.00000   -1.20000              
AFIX   0                                                                        
N14   4    0.623232    0.659964    0.702921    11.00000    0.01767    0.01948 = 
         0.02331   -0.00132    0.00644   -0.00191                               
C15   1    0.645568    0.579791    0.641296    11.00000    0.01975    0.02047 = 
         0.01847   -0.00195    0.00332   -0.00109                               
AFIX  23                                                                        
H15A  2    0.645909    0.586609    0.504144    11.00000   -1.20000              
H15B  2    0.643810    0.477790    0.674643    11.00000   -1.20000              
AFIX   0                                                                        
C16   1    0.670911    0.639058    0.732765    11.00000    0.02061    0.01624 = 
         0.01760    0.00308    0.00299   -0.00047                               
AFIX  23                                                                        
H16A  2    0.671319    0.623662    0.869088    11.00000   -1.20000              
H16B  2    0.686024    0.588165    0.684651    11.00000   -1.20000              
AFIX   0                                                                        
C21   1    0.601992    0.591761    0.753303    11.00000    0.01728    0.02540 = 
         0.01251   -0.00332   -0.00010   -0.00089                               
O22   5    0.581452    0.675142    0.799610    11.00000    0.01667    0.02548 = 
         0.02380   -0.00112    0.00355   -0.00110                               
C23   1    0.562966    0.576434    0.845808    11.00000    0.01867    0.02938 = 
         0.01547    0.00224    0.00037   -0.00417                               
C24   1    0.538276    0.600033    0.901164    11.00000    0.01946    0.03823 = 
         0.01878    0.00088   -0.00004   -0.00148                               
AFIX  43                                                                        
H24   2    0.531526    0.693887    0.913224    11.00000   -1.20000              
AFIX   0                                                                        
N25   4    0.523983    0.483652    0.937788    11.00000    0.02097    0.04537 = 
         0.01742    0.00192   -0.00044   -0.00697                               
AFIX  43                                                                        
H25   2    0.507994    0.494893    0.973581    10.50000   -1.20000              
AFIX   0                                                                        
C26   1    0.533492    0.351498    0.921098    11.00000    0.02723    0.04196 = 
         0.01942    0.00300    0.00253   -0.01203                               
AFIX  43                                                                        
H26   2    0.522554    0.273303    0.948557    11.00000   -1.20000              
AFIX   0                                                                        
C27   1    0.558493    0.321925    0.865804    11.00000    0.02673    0.02793 = 
         0.02278    0.00172    0.00293   -0.00669                               
AFIX  43                                                                        
H27   2    0.564842    0.227057    0.855619    11.00000   -1.20000              
AFIX   0                                                                        
C28   1    0.573599    0.440770    0.826363    11.00000    0.02276    0.02931 = 
         0.01292    0.00072    0.00078   -0.00672                               
N29   4    0.598712    0.452515    0.766512    11.00000    0.01880    0.02393 = 
         0.01645   -0.00028    0.00376   -0.00425                               
REM  AFIX  43                                                                   
REM  H29   2    0.609747    0.383923    0.743128    10.25000    0.17580         
REM  AFIX   0                                                                   
HKLF 5                                                                          
                                                                                
                                                                                
                                                                                
                                                                                
REM  mavo_69_criiia_a.res in C2/c                                               
REM wR2 = 0.1462, GooF = S = 1.052, Restrained GooF = 1.052 for all data        
REM R1 = 0.0464 for 4462 Fo > 4sig(Fo) and 0.0477 for all 4702 data             
REM 179 parameters refined using 0 restraints                                   
                                                                                
END                                                                             
                                                                                
WGHT      0.1025      6.1017                                                    
                                                                                
REM Instructions for potential hydrogen bonds                                   
HTAB C2 Br1                                                                     
HTAB C3 Br1_$1                                                                  
HTAB C3 Br1_$2                                                                  
HTAB N11 Br1                                                                    
HTAB C12 Br1_$2                                                                 
HTAB C15 Br1                                                                    
HTAB C15 Br1_$3                                                                 
HTAB C16 Br1_$1                                                                 
HTAB N25 N25_$4                                                                 
                                                                                
REM Highest difference peak  1.074,  deepest hole -0.855,  1-sigma level  0.093 
Q1    1   0.6798  0.7498  0.3702  11.00000  0.05    1.07                        
Q2    1   0.6813  0.7478  0.1425  11.00000  0.05    1.05                        
Q3    1   0.6914  0.7422  0.3187  11.00000  0.05   -0.86                        
Q4    1   0.6697  0.7214  0.1928  11.00000  0.05   -0.80                        
Q5    1   0.6808  0.8593  0.2627  11.00000  0.05    0.62                        
Q6    1   0.6866  0.7521  0.0701  11.00000  0.05   -0.61                        
Q7    1   0.6808  0.6378  0.2616  11.00000  0.05    0.57                        
Q8    1   0.6742  0.7368  0.7507  11.00000  0.05    0.54                        
Q9    1   0.6736  0.7442  0.4423  11.00000  0.05   -0.54                        
Q10   1   0.6705  0.7253  0.2885  11.00000  0.05   -0.48                        
Q11   1   0.6924  0.7572  0.2230  11.00000  0.05   -0.46                        
Q12   1   0.5494 -0.0233  1.0533  11.00000  0.05    0.44                        
Q13   1   0.5448  0.0147  1.0026  11.00000  0.05   -0.44                        
Q14   1   0.5490  0.0766  0.5768  11.00000  0.05   -0.43                        
Q15   1   0.6149  0.2786  0.6997  11.00000  0.05    0.40                        
Q16   1   0.5616  0.9243  0.9891  11.00000  0.05    0.39                        
Q17   1   0.5523  0.0204  1.1125  11.00000  0.05   -0.38                        
Q18   1   0.5524  0.8793  1.0108  11.00000  0.05    0.37                        
Q19   1   0.6910  0.8286  0.1405  11.00000  0.05    0.37                        
Q20   1   0.6835  0.7375  0.9966  11.00000  0.05    0.37                        
Q21   1   0.6121  1.1411  0.6433  11.00000  0.05    0.37                        
Q22   1   0.5612  0.0522  0.9989  11.00000  0.05    0.37                        
Q23   1   0.6940  0.7364  0.9454  11.00000  0.05   -0.36                        
Q24   1   0.5963  0.4411  0.8672  11.00000  0.05    0.34                        
Q25   1   0.6156  0.5428  0.7567  11.00000  0.05   -0.29                        
;
_shelx_res_checksum              59965
_shelx_hkl_file                  
;
   0   0   2 986714. 1821.45  -4                                                
   2   0  -2 986714. 1821.45  -2                                                
   0   0  -2 986714. 1821.45   1                                                
   0   0  -4 98486.6 702.409   1                                                
   0   0  -4 158098. 957.813  -4                                                
  -4   0   4 158098. 957.813  -2                                                
   0   0   4 158098. 957.813   1                                                
   0   0  -6 50103.0 536.495   1                                                
   0   0   6 91992.2 891.615  -4                                                
   6   0  -6 91992.2 891.615  -2                                                
   0   0  -6 91992.2 891.615   1                                                
   0   0  -8 15535.2 257.022   1                                                
   0  -2   0 32439.2 330.420   1                                                
   0   2   0 61514.2 553.858  -4                                                
   0  -2   0 61514.2 553.858  -2                                                
   0   2   0 61514.2 553.858   1                                                
   0  -2  -1 4752.08 62.3466   1                                                
   0  -2   1 6314.55 150.057  -4                                                
   0  -2  -1 6314.55 150.057   1                                                
   0   2  -2 220087. 1051.08   1                                                
   0   2   2 351025. 1602.76  -4                                                
   2  -2  -2 351025. 1602.76  -2                                                
   0   2  -2 351025. 1602.76   1                                                
   0   2   3 6320.20 88.4214   1                                                
   0  -2  -3 6927.26 286.314  -4                                                
   0  -2   3 6927.26 286.314   1                                                
   0   2   4 36822.6 199.098   1                                                
   0  -2  -4 53977.1 602.596  -4                                                
  -4   2   4 53977.1 602.596  -2                                                
   0  -2   4 53977.1 602.596   1                                                
   0   2   5 2618.71 48.7197   1                                                
   0   2  -6 16510.0 137.216   1                                                
   0   2  -7 19.6699 21.6109   1                                                
   0  -2  -8 16704.7 217.354   1                                                
   0   2  -9 428.769 46.2420   1                                                
   0  -4   0 12488.1 176.545   1                                                
   0  -4   1 1207.57 34.8496   1                                                
   0  -4   1 1808.31 183.320  -2                                                
   0   4   1 1808.31 183.320   1                                                
  -2   4   1 14440.7 396.641  -2                                                
   0  -4   1 14440.7 396.641   1                                                
   0   4   2 2739.13 45.5772   1                                                
   0   4   3 8280.41 71.0995   1                                                
  -4   4   3 10915.3 594.934  -2                                                
   0  -4   3 10915.3 594.934   1                                                
   0   4  -4 42896.8 230.170   1                                                
   0  -4   5 65.6167 14.6946   1                                                
   0   4  -6 19038.7 208.770   1                                                
   0  -4   7 26.6491 17.5568   1                                                
   0  -4  -8 5973.95 136.988   1                                                
   0   6   0 6862.12 67.3378   1                                                
   0   6  -1 13402.4 73.1844   1                                                
   0   6  -2 45176.7 166.496   1                                                
   0  -6  -3 4533.93 49.6234   1                                                
   0   6   4 24280.6 130.484   1                                                
   0  -6  -5 268.401 21.8070   1                                                
   9  -7  -4 403.712 69.2012  -3                                                
   0   6  -5 403.712 69.2012   1                                                
   0   6  -6 12889.0 211.925   1                                                
   0  -6   7 353.883 24.9122   1                                                
   0   8   0 16276.2 131.862   1                                                
   0  -8  -1 588.686 18.1314   1                                                
   0  -8   2 12375.0 83.1163   1                                                
   0  -8  -3 869.712 24.0662   1                                                
   0   8   4 26073.1 175.909   1                                                
   0  -8   5 1021.07 27.2350   1                                                
   0  -8   6 29512.1 253.295   1                                                
   0 -10   0 19663.6 168.945   1                                                
   0 -10   1 2889.65 40.8589   1                                                
   0  10   2 17959.7 143.940   1                                                
   0  10   3 4849.98 61.4097   1                                                
   0 -10  -4 15323.6 222.099   1                                                
   1  -1  -8 87.2074 40.2814   1                                                
  -1  -1   8 516.410 125.471  -4                                                
   7  -1  -8 516.410 125.471  -3                                                
   7   1  -8 516.410 125.471  -2                                                
   1  -1  -8 516.410 125.471   1                                                
   1   1  -7 13717.4 180.410   1                                                
  -1   1   6 5.68757 14.5936   1                                                
  -1   1   5 18227.7 191.502   1                                                
  -1   1   4 4266.47 59.9806   1                                                
   1  -1  -4 8046.41 444.504  -4                                                
  -3   1   4 8046.41 444.504  -2                                                
  -1  -1   4 8046.41 444.504   1                                                
  -1  -1   4 14289.0 675.567  -4                                                
   2   0  -4 14289.0 675.567  -3                                                
   3   1  -4 14289.0 675.567  -2                                                
   1  -1  -4 14289.0 675.567   1                                                
  -1   1   3 1881.86 45.7815   1                                                
   1  -1  -3 2876.18 125.156  -4                                                
  -1  -1   3 2876.18 125.156   1                                                
   1  -1  -2 50210.4 382.582   1                                                
  -1   1   2 96726.0 881.453  -4                                                
   1  -1  -2 96726.0 881.453  -2                                                
   1   1  -2 96726.0 881.453   1                                                
   1  -1  -1 147.521 8.78882   1                                                
  -1   1   1 162.169 20.3308  -4                                                
   1   1  -1 162.169 20.3308   1                                                
  -1  -1   0 15419.0 97.5451   1                                                
  -1  -1   0 27446.1 275.719  -4                                                
  -1   1   0 27446.1 275.719  -2                                                
   1  -1   0 27446.1 275.719   1                                                
   1  -1   1 8849.49 63.1871   1                                                
   1  -1   1 11531.5 177.427  -4                                                
  -1  -1  -1 11531.5 177.427   1                                                
  -1   1  -2 8573.45 104.314   1                                                
   1  -1   2 48430.6 609.975  -4                                                
   3   1  -2 48430.6 609.975  -2                                                
  -1  -1  -2 48430.6 609.975   1                                                
   1   1   3 12325.5 120.865   1                                                
  -1  -1  -3 16236.2 272.906  -4                                                
   1  -1   3 16236.2 272.906   1                                                
   1   1   4 261.233 20.9980   1                                                
  -1   1  -4 9273.98 266.101  -4                                                
  -5  -1   4 9273.98 266.101  -2                                                
   1   1   4 9273.98 266.101   1                                                
  -1  -1  -5 65.1833 23.0639   1                                                
  -1  -1  -5-8.05831 70.9960  -4                                                
   1  -1   5-8.05831 70.9960   1                                                
  -1   1  -6 44.0726 16.5665   1                                                
   1  -1   6 863.984 144.006  -4                                                
   7   1  -6 863.984 144.006  -2                                                
  -1  -1  -6 863.984 144.006   1                                                
  -1  -1  -7 1048.88 48.3382   1                                                
  -1   1  -8 529.869 67.8032   1                                                
  -1   1  -9 1513.89 86.5601   1                                                
  -1  -3   8 919.414 52.4188   1                                                
   1  -3  -7 26021.4 336.606   1                                                
   1   3  -6 15.1461 16.1266   1                                                
  -1   3   5 12476.5 95.4468   1                                                
   1  -3  -4 2723.76 45.0153   1                                                
  -1  -3   4 3518.82 175.536  -4                                                
   3   3  -4 3518.82 175.536  -2                                                
   1  -3  -4 3518.82 175.536   1                                                
  -1  -3   3 31722.2 155.837   1                                                
  -1  -3   2 126.714 16.9615   1                                                
   1   3  -2 332.453 52.7853  -4                                                
  -1  -3   2 332.453 52.7853  -2                                                
  -1   3   2 332.453 52.7853   1                                                
   1  -3  -1 67302.1 287.813   1                                                
  -1   3   1 91977.3 1046.35  -2                                                
  -1  -3   1 91977.3 1046.35   1                                                
   1  -3   0 14811.3 102.436   1                                                
  -1  -3   0 31209.0 457.811  -4                                                
  -1   3   0 31209.0 457.811  -2                                                
   1  -3   0 31209.0 457.811   1                                                
   1   3   1 16187.7 122.803   1                                                
  -1  -3  -2 13248.7 120.013   1                                                
  -1   3  -2 21077.9 434.699  -4                                                
  -3  -3   2 21077.9 434.699  -2                                                
   1   3   2 21077.9 434.699   1                                                
  -1   3  -3 6600.00 58.2555   1                                                
   1   3   4 54.3526 13.0546   1                                                
   1  -3   4 288.011 91.2577  -4                                                
   5   3  -4 288.011 91.2577  -2                                                
  -1  -3  -4 288.011 91.2577   1                                                
   1   3   5 134.692 16.2895   1                                                
  -1   3  -6 3867.89 67.2102   1                                                
  -1   3  -7 3319.63 91.1401   1                                                
  -1   3  -8 82.2865 31.3495   1                                                
   1   5  -8 602.982 38.7743   1                                                
   1  -5  -7 2844.27 83.0142   1                                                
   1   5  -6 2911.70 62.9924   1                                                
   1   5  -5 27633.9 165.628   1                                                
  -1  -5   4 6306.70 59.1556   1                                                
  -1   5   3 44751.1 218.655   1                                                
   1  -5  -2 14010.7 84.4969   1                                                
   1   5  -1 35845.2 140.088   1                                                
  -1   5   1 54943.3 629.676  -2                                                
  -1  -5   1 54943.3 629.676   1                                                
  -1   5  -1 50021.4 616.769  -2                                                
   1  -5  -1 50021.4 616.769   1                                                
  -1  -5   0 6582.20 54.7652   1                                                
  -1   5  -1 28371.3 125.720   1                                                
   1   5  -1 48043.7 605.258  -2                                                
  -1  -5  -1 48043.7 605.258   1                                                
  -3   5   1 108597. 888.733  -2                                                
   1  -5   1 108597. 888.733   1                                                
  -1  -5  -2 3961.35 39.6070   1                                                
  -1   5  -3 7830.82 61.6780   1                                                
   1  -5   4 966.817 24.9349   1                                                
  -1   5  -5 11733.5 102.376   1                                                
  -1   5  -6 1832.57 50.0516   1                                                
  -1  -5  -7 55.3345 20.2956   1                                                
  -1   5  -8 35.9689 24.5788   1                                                
   1  -7  -7 1071.12 54.8153   1                                                
   1   7  -6 3111.03 54.4466   1                                                
   1   7  -5 192.277 19.1586   1                                                
   1  -7  -4 2773.13 47.0761   1                                                
  -1  -7   3 9193.33 85.2590   1                                                
  -4   6  -4 10940.7 129.300  -3                                                
   1  -7  -3 10940.7 129.300   1                                                
  -1   7   2 1173.50 25.4118   1                                                
   1  -7  -1 2225.27 29.3804   1                                                
   5  -7   0 2898.53 158.726  -3                                                
   1   7  -1 2898.53 158.726   1                                                
   1   7   0 2772.24 31.7829   1                                                
  -1  -7  -1 2940.00 37.3171   1                                                
   7  -7   0 4534.68 186.738  -3                                                
  -1   7  -1 4534.68 186.738   1                                                
  -1   7  -2 9.39215 11.8027   1                                                
   1  -7   3 25515.2 178.783   1                                                
  -2   6  -4 28490.5 287.683  -3                                                
  -1  -7  -3 28490.5 287.683   1                                                
  -1   7  -4 5754.39 69.3670   1                                                
  -1  -7  -5 519.326 26.1038   1                                                
  -5  -7   5 10917.4 257.037  -2                                                
   1   7   5 10917.4 257.037   1                                                
  -1   7  -6 2507.24 52.0369   1                                                
  -1  -7  -7 177.891 26.3892   1                                                
   1   9  -5 3114.63 45.5545   1                                                
   1  -9  -4 19.2948 12.5300   1                                                
   1  -9  -3 287.134 18.2650   1                                                
   1  -9  -2 981.867 28.7210   1                                                
  -1  -9   1 6520.94 53.2670   1                                                
  -1   9   0 876.808 24.5310   1                                                
  -1  -9  -1 19998.1 105.748   1                                                
   1   9   2 293.109 17.8832   1                                                
   1   9   3 441.519 19.4753   1                                                
   1  -9   4 450.358 20.7667   1                                                
   1   9   5 2566.69 44.8554   1                                                
  -1 -11   3 3189.72 85.3734   1                                                
   1 -11  -2 12.5425 16.5560   1                                                
   1 -11  -1 2275.55 50.4292   1                                                
   1  11   0 771.213 25.8414   1                                                
  -1 -11  -1 530.708 21.0676   1                                                
   1 -11   2 253.492 38.8697   1                                                
   1 -11   3 2412.98 73.7192   1                                                
   2   0  -8 3389.72 134.201   1                                                
   2   0  -6 5507.47 108.672   1                                                
   2   0  -4 52433.2 372.994   1                                                
   2   0  -4 104741. 977.489  -4                                                
  -2   0   4 104741. 977.489  -2                                                
  -2   0   4 104741. 977.489   1                                                
  -2   0   2 291768. 894.162   1                                                
  -2   0   2 671764. 2303.88  -4                                                
   0   0  -2 671764. 2303.88  -2                                                
   2   0  -2 671764. 2303.88   1                                                
   2   0   2 173507. 1373.50   1                                                
   2   0   2 265801. 563.990  -4                                                
  -2   0  -2 265801. 563.990   1                                                
   2   0   2 306216. 1414.38  -4                                                
   4   0  -2 306216. 1414.38  -2                                                
  -2   0  -2 306216. 1414.38   1                                                
  -2   0  -4 60155.7 534.876   1                                                
  -2   0  -4 137280. 854.670  -4                                                
  -6   0   4 137280. 854.670  -2                                                
   2   0   4 137280. 854.670   1                                                
  -2   0  -6 13320.2 168.195   1                                                
   2   0   6 40413.0 618.534  -4                                                
   8   0  -6 40413.0 618.534  -2                                                
  -2   0  -6 40413.0 618.534   1                                                
  -2   0  -8 26809.3 354.215   1                                                
   2   2  -8 1319.11 63.6819   1                                                
   2  -2  -7 90.9661 23.6691   1                                                
  -2  -2   6 15868.4 136.673   1                                                
   2  -2  -5 518.413 24.3841   1                                                
   2   2  -4 66231.7 328.012   1                                                
   2  -2  -4 129976. 1254.70  -4                                                
  -2   2   4 129976. 1254.70  -2                                                
  -2  -2   4 129976. 1254.70   1                                                
   2  -2  -3 318.767 17.6870   1                                                
  -2   2   2 25993.3 162.433   1                                                
   2   2  -2 148355. 1196.67  -4                                                
   0  -2   2 148355. 1196.67  -2                                                
  -2   2   2 148355. 1196.67   1                                                
  -2  -2   1 287.685 15.3891   1                                                
   2  -2  -1 251.839 27.6722  -4                                                
  -2  -2   1 251.839 27.6722   1                                                
  -2  -2   0 296169. 889.728   1                                                
   2  -2   0 579430. 1680.80  -4                                                
   2   2   0 579430. 1680.80  -2                                                
  -2  -2   0 579430. 1680.80   1                                                
   2  -2   1 62906.8 242.101   1                                                
  -2  -2  -1 90769.9 619.728  -4                                                
   2  -2   1 90769.9 619.728   1                                                
   2   2   2 12847.0 110.120   1                                                
   2   2   2 20685.0 409.802  -4                                                
   4  -2  -2 20685.0 409.802  -2                                                
  -2   2  -2 20685.0 409.802   1                                                
   2  -2   3 8103.91 113.793   1                                                
  -2  -2  -3 9782.50 275.090  -4                                                
   2  -2   3 9782.50 275.090   1                                                
  -2  -2  -4 18113.9 149.406   1                                                
  -2   2  -4 40924.9 649.808  -4                                                
   2   2   4 40924.9 649.808   1                                                
   2  -2   4 45392.0 405.708  -4                                                
   6   2  -4 45392.0 405.708  -2                                                
  -2  -2  -4 45392.0 405.708   1                                                
  -2  -2  -5 401.500 25.8752   1                                                
  -2  -2  -5 597.281 176.270  -4                                                
   2  -2   5 597.281 176.270   1                                                
   2   2   6 19419.1 201.397   1                                                
  -2  -2  -7 3.17241 21.0263   1                                                
  -2  -2  -8 5637.54 162.876   1                                                
   2   4  -8 7429.95 155.935   1                                                
  -2  -4   7 15.9472 21.7160   1                                                
   2   4  -6 5500.79 86.6496   1                                                
   2  -4  -5 4247.87 57.6526   1                                                
  -2   4   4 516.718 25.4759   1                                                
   2  -4  -3 13402.0 110.873   1                                                
  -2   4   2 36551.9 225.950   1                                                
  -2   4   1 26337.9 187.943   1                                                
   0   4   1 25743.6 776.850  -2                                                
  -2  -4   1 25743.6 776.850   1                                                
   2  -4   0 2452.20 43.1584   1                                                
   2   4   1 176.047 13.7154   1                                                
   2   4  -1 10627.1 491.355  -2                                                
  -2  -4  -1 10627.1 491.355   1                                                
  -4   4   1 538.838 95.1826  -2                                                
   2  -4   1 538.838 95.1826   1                                                
  -2   4  -2 34750.1 196.379   1                                                
   2  -4   3 4944.88 55.1321   1                                                
   4   4  -3 7292.44 251.457  -2                                                
  -2  -4  -3 7292.44 251.457   1                                                
  -6   4   3 9224.11 234.770  -2                                                
   2  -4   3 9224.11 234.770   1                                                
   2  -4   4 14595.6 102.721   1                                                
  -2   4  -5 2972.98 44.6291   1                                                
  -2  -4  -6 6950.23 99.6819   1                                                
  -2  -4  -7 453.526 34.1199   1                                                
  -2  -4  -8 10494.3 220.653   1                                                
   2   6  -7 10.3479 13.8709   1                                                
  -2  -6   6 3753.92 80.3140   1                                                
   2   6  -5 2306.73 52.1885   1                                                
   7  -7  -4 2959.65 198.636  -3                                                
   2   6  -5 2959.65 198.636   1                                                
   2   6  -4 4348.62 51.2890   1                                                
  -2  -6   3 3165.03 43.0084   1                                                
   2  -6  -2 467.104 15.8077   1                                                
  -2  -6   1 97.3074 8.74959   1                                                
  -2  -6   0 30211.8 104.593   1                                                
  -2   6  -1 118.096 10.1499   1                                                
  -2  -6  -2 14183.7 80.4511   1                                                
  -2  -6  -3 5698.36 51.1019   1                                                
  -2   6  -4 17292.9 112.130   1                                                
  -2  -6  -5 29.5551 15.6444   1                                                
  11  -7  -4 74.0779 73.8447  -3                                                
  -2   6  -5 74.0779 73.8447   1                                                
  -2  -6  -6 18282.2 192.690   1                                                
   2   6   7 369.664 29.2909   1                                                
   2  -8  -6 1623.32 40.9673   1                                                
   2  -8  -5 408.975 20.1469   1                                                
   2  -8  -4 7858.40 96.2125   1                                                
   2   8  -3 1921.85 35.5395   1                                                
   2   8  -2 25386.6 140.444   1                                                
  -2   8   1 10708.8 69.6298   1                                                
  -2   8   0 19480.3 95.2325   1                                                
  -2   8  -1 72.8519 10.1052   1                                                
   2  -8   2 23370.2 109.452   1                                                
  -2  -8  -3 220.438 16.5449   1                                                
  -2   8  -4 14339.1 104.938   1                                                
   0  -8   4 31801.7 567.794  -4                                                
  -1   7  -5 31801.7 567.794  -3                                                
   4   8  -4 31801.7 567.794  -2                                                
  -2  -8  -4 31801.7 567.794   1                                                
   2  -8   5 13.5999 11.3392   1                                                
   2  -8   6 5494.67 92.8163   1                                                
  -2 -10   4 765.070 39.5726   1                                                
  -2 -10   3 15.6421 11.0119   1                                                
   2  10  -2 1881.42 34.1498   1                                                
   2 -10  -1 107.236 12.5433   1                                                
   2  10   0 3533.98 50.3262   1                                                
   2 -10   1 3456.35 46.8892   1                                                
  -2 -10  -2 6595.45 70.2314   1                                                
  -2  10  -3 30.6300 11.3260   1                                                
  -2 -10  -4 6635.79 136.710   1                                                
   3   1  -9 20367.4 290.035   1                                                
   3  -1  -8 350.777 42.9531   1                                                
  -3  -1   8 1346.89 139.115  -4                                                
   5  -1  -8 1346.89 139.115  -3                                                
   5   1  -8 1346.89 139.115  -2                                                
   3  -1  -8 1346.89 139.115   1                                                
   3   1  -7 34340.7 310.621   1                                                
  -3  -1   6 2369.41 48.1138   1                                                
  -3   1   5 28835.2 204.762   1                                                
   3   1  -4 3130.52 58.4794   1                                                
   3  -1  -4 6889.29 411.217  -4                                                
  -1   1   4 6889.29 411.217  -2                                                
  -3  -1   4 6889.29 411.217   1                                                
   3  -1  -3 35764.9 207.993   1                                                
   3  -1  -3 36106.4 596.450  -4                                                
  -3  -1   3 36106.4 596.450   1                                                
   3  -1  -2 81285.9 415.652   1                                                
  -3  -1   2 126697. 992.783  -4                                                
  -1   1  -2 126697. 992.783  -2                                                
   3  -1  -2 126697. 992.783   1                                                
  -3   1   1 3542.19 31.3399   1                                                
  -3   1   1 4956.32 100.210  -4                                                
   3   1  -1 4956.32 100.210   1                                                
   3   1   0 112.861 11.1527   1                                                
  -3   1   0 226.649 20.9111  -4                                                
  -3  -1   0 226.649 20.9111  -2                                                
   3   1   0 226.649 20.9111   1                                                
   3  -1   1 1490.69 23.0691   1                                                
  -3  -1  -1 2348.14 82.7837  -4                                                
   3  -1   1 2348.14 82.7837   1                                                
   3  -1   2 71442.4 282.833   1                                                
  -5  -1   2 75720.3 645.240  -2                                                
   3   1   2 75720.3 645.240   1                                                
   3   1   2 117733. 706.810  -4                                                
   5  -1  -2 117733. 706.810  -2                                                
  -3   1  -2 117733. 706.810   1                                                
  -3  -1  -3 32176.8 266.629   1                                                
   3   1   3 45184.7 342.901  -4                                                
  -3   1  -3 45184.7 342.901   1                                                
  -3   1  -4 3102.46 70.2691   1                                                
  -3  -1  -4 9741.90 151.347  -4                                                
  -7   1   4 9741.90 151.347  -2                                                
   3  -1   4 9741.90 151.347   1                                                
   3   1   5 22547.0 244.964   1                                                
  -3  -1  -5 26527.2 538.142  -4                                                
   3  -1   5 26527.2 538.142   1                                                
  -3   1  -6 1222.32 35.6948   1                                                
   3  -1   6 2784.23 140.827  -4                                                
   9   1  -6 2784.23 140.827  -2                                                
  -3  -1  -6 2784.23 140.827   1                                                
  -3   1  -7 24934.5 257.549   1                                                
  -3  -1  -8 261.449 36.9941   1                                                
  -3   1  -9 9646.74 192.393   1                                                
  -3  -3   8 113.392 21.9976   1                                                
   3  -3  -7 35721.3 410.096   1                                                
  -3   3   6 2999.95 61.9400   1                                                
   3  -3  -5 76635.7 320.450   1                                                
   3  -3  -4 418.929 19.7377   1                                                
  -3  -3   4 905.904 100.588  -4                                                
   1   3  -4 905.904 100.588  -2                                                
   3  -3  -4 905.904 100.588   1                                                
  -3  -3   3 92964.3 412.808   1                                                
   3  -3  -2 1258.02 31.5591   1                                                
  -3  -3   1 66707.7 294.627   1                                                
  -3   3   0 54227.5 239.491   1                                                
  -3  -3   0 87403.8 766.221  -4                                                
  -3   3   0 87403.8 766.221  -2                                                
   3  -3   0 87403.8 766.221   1                                                
   3  -3   1 134507. 547.093   1                                                
  -3   3  -1 160402. 834.093  -4                                                
   3   3   1 160402. 834.093   1                                                
   3   3  -1 159570. 988.281  -2                                                
  -3  -3  -1 159570. 988.281   1                                                
   5  -3  -1 136071. 549.470  -2                                                
  -3   3  -1 136071. 549.470   1                                                
   3   3   2 6325.92 70.1988   1                                                
  -3   3  -2 11986.0 387.376  -4                                                
  -5  -3   2 11986.0 387.376  -2                                                
   3   3   2 11986.0 387.376   1                                                
  -3  -3  -3 35577.7 210.977   1                                                
   3   3   4 8086.55 78.4084   1                                                
  -3   3  -4 13480.7 292.642  -4                                                
  -7  -3   4 13480.7 292.642  -2                                                
   3   3   4 13480.7 292.642   1                                                
   3   3   5 27254.3 186.684   1                                                
  -3  -3  -5 28301.2 452.130  -4                                                
   3  -3   5 28301.2 452.130   1                                                
  -3  -3  -6 1442.06 44.4771   1                                                
  -3   3  -7 10607.4 177.314   1                                                
  -3  -3  -8 266.045 35.2498   1                                                
   3  -5  -8 1869.31 73.5617   1                                                
   3  -5  -7 24180.3 400.968   1                                                
   3   5  -6 1776.21 54.2519   1                                                
   3   5  -5 35464.6 206.419   1                                                
   3  -5  -4 5076.05 56.6600   1                                                
   3   5  -3 59425.2 262.143   1                                                
  -3   5   2 1962.70 27.9222   1                                                
   3  -5  -1 147759. 343.787   1                                                
   1   5   1 165797. 2288.98  -2                                                
  -3  -5   1 165797. 2288.98   1                                                
   3  -5   0 1917.96 27.2070   1                                                
   3   5   1 75638.7 236.981   1                                                
   3   5  -1 139185. 678.328  -2                                                
  -3  -5  -1 139185. 678.328   1                                                
  -5   5   1 75431.5 737.052  -2                                                
   3  -5   1 75431.5 737.052   1                                                
  -3   5  -2 59.8329 12.5419   1                                                
   3   5   3 102514. 346.325   1                                                
  -7   5   3 102494. 857.170  -2                                                
   3  -5   3 102494. 857.170   1                                                
  -3   5  -4 214.094 15.0904   1                                                
  -3  -5  -5 30986.4 194.780   1                                                
  -3   5  -6 2021.93 54.2221   1                                                
  -3  -5  -7 14837.6 168.641   1                                                
  -3  -5  -8 24.7461 16.1131   1                                                
   3   7  -7 3333.73 62.7387   1                                                
  -3  -7   6 1781.33 50.7703   1                                                
  -3  -7   5 10885.0 131.706   1                                                
   8  -8  -4 12651.9 398.698  -3                                                
   3   7  -5 12651.9 398.698   1                                                
   3  -7  -4 434.099 20.6615   1                                                
  -3   7   3 21707.2 121.951   1                                                
  -6   6  -4 19021.2 410.061  -3                                                
   3  -7  -3 19021.2 410.061   1                                                
  -3   7   2 1814.33 28.9659   1                                                
   3   7  -1 33061.8 104.189   1                                                
  -3  -7   0 1469.24 25.0867   1                                                
   3   7   1 49504.4 159.825   1                                                
  -9   7   0 49545.6 1322.33  -3                                                
   3  -7   1 49545.6 1322.33   1                                                
  -3  -7  -2 123.984 12.7275   1                                                
   3  -7   3 4577.16 45.8082   1                                                
  -3  -7  -4 2295.17 43.0082   1                                                
   3   7   5 21873.9 158.222   1                                                
   3  -7   6 606.693 30.2266   1                                                
   5   7   6 3079.48 238.538  -4                                                
  14  -8  -5 3079.48 238.538  -3                                                
  11  -7  -6 3079.48 238.538  -2                                                
  -3   7  -6 3079.48 238.538   1                                                
  -3   7  -7 6439.45 97.7709   1                                                
   3  -9  -5 898.614 28.4684   1                                                
  -3   9   4 573.530 20.4226   1                                                
   3  -9  -3 12680.2 97.4082   1                                                
   3  -9  -2 255.260 20.9355   1                                                
  -3   9   1 23627.2 130.132   1                                                
   3  -9   0 73.6807 12.6069   1                                                
   3   9   1 9468.13 77.0987   1                                                
   3  -9   2 302.673 17.0281   1                                                
  -3  -9  -3 21301.3 148.291   1                                                
  -3  -9  -4 895.751 28.8053   1                                                
  -3   9  -5 3410.27 58.0482   1                                                
  -3 -11   3 9592.36 145.621   1                                                
   3 -11  -2 790.668 57.5224   1                                                
  -3  11   1 8366.11 96.5722   1                                                
  -3 -11   0 970.611 32.8653   1                                                
  -3  11  -1 19565.3 159.914   1                                                
  -3 -11  -2 152.961 35.3618   1                                                
   3 -11   3 6695.14 117.736   1                                                
   4   0  -8 10528.7 326.761   1                                                
  -4   0   6 207.402 28.2193   1                                                
   4   0  -4 5151.30 129.184   1                                                
   4   0  -4 47557.3 917.403  -4                                                
   0   0   4 47557.3 917.403  -2                                                
  -4   0   4 47557.3 917.403   1                                                
   4   0  -2 14868.8 180.636   1                                                
   4   0  -2 113600. 490.515  -4                                                
   2   0   2 113600. 490.515  -2                                                
  -4   0   2 113600. 490.515   1                                                
  -4   0   0 43920.4 168.048   1                                                
   4   0   0 77682.7 215.255  -4                                                
   4   0   0 77682.7 215.255  -2                                                
  -4   0   0 77682.7 215.255   1                                                
   4   0   2 312629. 1267.44   1                                                
   4   0   2 669251. 2450.32  -4                                                
   6   0  -2 669251. 2450.32  -2                                                
  -4   0  -2 669251. 2450.32   1                                                
  -4   0  -4 25832.7 375.874   1                                                
  -4   0  -4 83911.6 826.957  -4                                                
  -8   0   4 83911.6 826.957  -2                                                
   4   0   4 83911.6 826.957   1                                                
   4   0   6 2339.51 73.4251   1                                                
   4   0   6 6169.45 203.052  -4                                                
  10   0  -6 6169.45 203.052  -2                                                
  -4   0  -6 6169.45 203.052   1                                                
  -4   0  -8 2636.48 119.387   1                                                
   4   2  -8 196.435 34.0410   1                                                
   4  -2  -7 150.408 23.6727   1                                                
   4   2  -6 356.849 22.8605   1                                                
  -4   2   5 530.346 25.2098   1                                                
   4   2  -4 6806.31 89.4184   1                                                
  -4  -2   3 867.063 23.8388   1                                                
  -4   2   2 2765.59 46.7054   1                                                
   4   2  -2 11817.4 466.573  -4                                                
   2  -2   2 11817.4 466.573  -2                                                
  -4   2   2 11817.4 466.573   1                                                
   4  -2  -1 75386.7 323.934   1                                                
   4   2  -1 108285. 946.929  -4                                                
  -4   2   1 108285. 946.929   1                                                
   4   2   0 40687.1 256.039   1                                                
   4  -2   0 80257.2 586.780  -4                                                
   4   2   0 80257.2 586.780  -2                                                
  -4  -2   0 80257.2 586.780   1                                                
  -4  -2  -1 23895.3 138.280   1                                                
   4   2   1 33753.0 376.143  -4                                                
  -4   2  -1 33753.0 376.143   1                                                
   4  -2   2 439.352 24.4045   1                                                
   4   2   2 71631.2 917.880  -4                                                
   6  -2  -2 71631.2 917.880  -2                                                
  -4   2  -2 71631.2 917.880   1                                                
   4   2   3 6026.98 87.8365   1                                                
  -4  -2  -3 8211.63 255.954  -4                                                
   4  -2   3 8211.63 255.954   1                                                
   4  -2   4 904.748 30.1361   1                                                
   4  -2   4 20520.7 386.391  -4                                                
   8   2  -4 20520.7 386.391  -2                                                
  -4  -2  -4 20520.7 386.391   1                                                
  -4  -2  -5 286.198 20.3231   1                                                
  -4  -2  -5 242.559 151.610  -4                                                
   4  -2   5 242.559 151.610   1                                                
  -4   2  -6 848.102 32.8745   1                                                
   4  -2   6 1428.89 146.402  -4                                                
  10   2  -6 1428.89 146.402  -2                                                
  -4  -2  -6 1428.89 146.402   1                                                
  -4  -2  -7 311.474 38.9598   1                                                
  12  -2  -7 748.926 131.599  -2                                                
  -4   2  -7 748.926 131.599   1                                                
  -4  -2  -8 1898.99 99.9104   1                                                
   4  -2   8 6542.93 260.973  -4                                                
  12   2  -8 6542.93 260.973  -2                                                
  -4  -2  -8 6542.93 260.973   1                                                
   4   4  -8 1216.15 85.3338   1                                                
  -4  -4   7 1082.48 51.9118   1                                                
   4  -4  -6 1662.38 54.7970   1                                                
   4  -4  -5 694.031 28.4135   1                                                
  -4   4   4 303.828 20.2987   1                                                
   4   4  -3 6707.47 78.2560   1                                                
  -4  -4   2 9083.17 69.3947   1                                                
   4  -4  -1 537.576 21.5427   1                                                
  -4   4   0 10066.1 104.018   1                                                
   4  -4   1 2677.33 47.6746   1                                                
  -4  -4   1 3178.25 244.288  -2                                                
   4   4   1 3178.25 244.288   1                                                
   6  -4  -1 4810.48 343.670  -2                                                
  -4   4  -1 4810.48 343.670   1                                                
  -4   4  -2 540.417 21.4503   1                                                
   4   4   3 2445.41 36.2070   1                                                
   6   4  -3 6871.49 171.854  -2                                                
  -4  -4  -3 6871.49 171.854   1                                                
  -8   4   3 4146.63 159.604  -2                                                
   4  -4   3 4146.63 159.604   1                                                
  -4  -4  -4 1781.97 32.8881   1                                                
   4   4   5 5024.33 54.2993   1                                                
  -4  -4  -6 236.671 24.9852   1                                                
  -4   4  -7 1363.09 58.6383   1                                                
  -4   4  -8 199.473 38.0502   1                                                
   4  -4   8 2953.00 139.976  -4                                                
  12   4  -8 2953.00 139.976  -2                                                
  -4  -4  -8 2953.00 139.976   1                                                
  -4  -6   7 2141.42 60.9198   1                                                
   4   6  -6 7807.81 117.408   1                                                
   4   6  -5 2032.79 55.8213   1                                                
   4   6  -4 5756.33 65.9004   1                                                
  -2   6   4 8025.80 313.521  -4                                                
   5  -7  -3 8025.80 313.521  -3                                                
   2  -6  -4 8025.80 313.521  -2                                                
   4   6  -4 8025.80 313.521   1                                                
   4   6  -3 17.0274 10.8134   1                                                
   4   6  -2 1384.38 26.0960   1                                                
  -4  -6   1 969.192 17.5188   1                                                
   4   6   0 520.168 14.3180   1                                                
   4   6   1 23261.8 104.094   1                                                
   4   6  -1 22410.8 407.316  -2                                                
  -4  -6  -1 22410.8 407.316   1                                                
   4   6   2 108.695 13.3731   1                                                
   4  -6   3 384.926 16.1026   1                                                
  -4  -6  -4 31.0159 13.1857   1                                                
  -4  -6  -5 1865.52 42.9658   1                                                
  -4  -6  -6 247.413 23.7232   1                                                
  -4  -6  -7 444.755 36.6917   1                                                
   4   8  -6 5204.88 72.3107   1                                                
   4  -8  -5 1785.26 48.3997   1                                                
   4  -8  -4 11420.5 125.762   1                                                
   4   8  -3 988.148 27.7548   1                                                
  -7   7  -4 905.700 133.042  -3                                                
  -2   8  -3 905.700 133.042  -2                                                
   4  -8  -3 905.700 133.042   1                                                
  -4  -8   2 13494.9 88.0293   1                                                
   4  -8  -1 8208.10 58.6746   1                                                
  -4   8   0 115.192 12.7002   1                                                
   4  -8   1 3980.49 38.7176   1                                                
   4  -8   2 2630.14 31.9175   1                                                
  -4  -8  -3 127.137 15.6318   1                                                
   4   8   4 1053.41 29.3872   1                                                
  -4   8  -5 502.299 21.4141   1                                                
   4   8   6 11.2233 17.2812   1                                                
   4 -10  -4 2176.81 68.8670   1                                                
   4  10  -3 824.712 27.5566   1                                                
   0 -10  -3 2324.96 101.963  -2                                                
   4  10  -3 2324.96 101.963   1                                                
   4 -10  -2 2981.35 51.5810   1                                                
   4 -10  -1 181.583 14.1553   1                                                
  -4 -10   0 1665.53 34.2459   1                                                
  -4 -10  -1 3890.13 48.2685   1                                                
  -4 -10  -2 206.725 14.1804   1                                                
   4 -10   3 8.17476 11.1317   1                                                
  -4  10  -4 21.8540 18.0838   1                                                
   5  -1  -8 306.922 47.3511   1                                                
  -5  -1   8 1114.30 122.205  -4                                                
   3  -1  -8 1114.30 122.205  -3                                                
   3   1  -8 1114.30 122.205  -2                                                
   5  -1  -8 1114.30 122.205   1                                                
   5   1  -7 5385.43 100.835   1                                                
   1  -1  -7 5761.30 192.501  -3                                                
   5  -1  -7 5761.30 192.501   1                                                
  -5   1   6 517.961 24.5008   1                                                
  -5  -1   5 6125.64 99.0430   1                                                
   5  -1  -4 21529.2 182.221   1                                                
   5  -1  -4 33606.5 520.788  -4                                                
   1   1   4 33606.5 520.788  -2                                                
  -5  -1   4 33606.5 520.788   1                                                
   5  -1  -3 21365.5 172.251   1                                                
  -5  -1   2 1093.58 39.6517   1                                                
  -5   1   2 34633.3 580.733  -4                                                
  -3  -1  -2 34633.3 580.733  -2                                                
   5   1  -2 34633.3 580.733   1                                                
  -5  -1   1 13645.6 93.3838   1                                                
  -5  -1   1 19777.8 229.731  -4                                                
   5  -1  -1 19777.8 229.731   1                                                
   5  -1   0 45248.3 280.162   1                                                
  -5  -1   0 85781.5 436.326  -4                                                
  -5   1   0 85781.5 436.326  -2                                                
   5  -1   0 85781.5 436.326   1                                                
  -5   1  -1 60456.8 236.143   1                                                
  -5   1  -1 87526.7 533.018  -4                                                
   5   1   1 87526.7 533.018   1                                                
   5  -1   2 207193. 614.830   1                                                
  -5   1  -2 348592. 1324.99  -4                                                
   5   1   2 348592. 1324.99   1                                                
  -5  -1  -2 370694. 1195.66  -4                                                
  -7   1   2 370694. 1195.66  -2                                                
   5  -1   2 370694. 1195.66   1                                                
  -5   1  -3 80656.4 469.844   1                                                
  -5   1  -3 134024. 968.586  -4                                                
   5   1   3 134024. 968.586   1                                                
   5  -1   4 969.423 46.8311   1                                                
  -5   1  -4 1819.88 49.3920  -4                                                
  -9  -1   4 1819.88 49.3920  -2                                                
   5   1   4 1819.88 49.3920   1                                                
  -5   1  -5 67440.8 435.382   1                                                
  -5  -1  -5 85081.6 1002.24  -4                                                
   5  -1   5 85081.6 1002.24   1                                                
  -5   1  -6 563.449 26.2635   1                                                
   5   1   6 1287.00 88.5235  -4                                                
  11  -1  -6 1287.00 88.5235  -2                                                
  -5   1  -6 1287.00 88.5235   1                                                
  -5   1  -7 21255.5 287.760   1                                                
  -5   1  -8 102.545 47.0355   1                                                
   5  -1   8 117.733 114.017  -4                                                
  13   1  -8 117.733 114.017  -2                                                
  -5  -1  -8 117.733 114.017   1                                                
  -5   1  -9 10758.8 197.529   1                                                
   5  -3  -8 6549.25 145.700   1                                                
   5   3  -7 8399.52 160.561   1                                                
  -5   3   6 26.7242 17.9890   1                                                
   5   3  -5 16615.8 130.688   1                                                
  -5  -3   4 392.969 20.3956   1                                                
   5  -3  -3 45947.7 281.072   1                                                
  -5  -3   2 4822.27 60.3723   1                                                
  -5   3   1 188632. 585.222   1                                                
   3   3   1 228410. 1640.19  -2                                                
  -5  -3   1 228410. 1640.19   1                                                
  -5   3   0 52.9897 10.3693   1                                                
  -5  -3   0 205.189 48.4140  -4                                                
  -5   3   0 205.189 48.4140  -2                                                
   5  -3   0 205.189 48.4140   1                                                
   5  -3   1 34691.2 206.358   1                                                
  -5   3  -1 51760.5 555.929  -4                                                
   5   3   1 51760.5 555.929   1                                                
  -5   3  -2 62.5004 21.3166   1                                                
  -5   3  -2 220.662 40.4854  -4                                                
  -7  -3   2 220.662 40.4854  -2                                                
   5   3   2 220.662 40.4854   1                                                
   5  -3   3 47431.5 248.783   1                                                
  -5   3  -3 61324.6 858.075  -4                                                
   5   3   3 61324.6 858.075   1                                                
   7   3  -3 50981.4 593.139  -2                                                
  -5  -3  -3 50981.4 593.139   1                                                
  -5   3  -4 7567.31 68.7156   1                                                
   5  -3   4 11052.3 211.853  -4                                                
   9   3  -4 11052.3 211.853  -2                                                
  -5  -3  -4 11052.3 211.853   1                                                
   5   3   5 27543.9 164.539   1                                                
   5  -3   5 27983.1 513.395  -4                                                
  -5  -3  -5 27983.1 513.395   1                                                
  11  -3  -5 46877.8 669.611  -2                                                
  -5   3  -5 46877.8 669.611   1                                                
  -5  -3  -6 1093.66 34.8714   1                                                
  -5   3  -7 21797.1 224.075   1                                                
  -5  -3  -8 16.0339 31.2738   1                                                
   5  -3   8 5.05808 75.7567  -4                                                
  13   3  -8 5.05808 75.7567  -2                                                
  -5  -3  -8 5.05808 75.7567   1                                                
   5  -5  -8 1205.59 64.4324   1                                                
   5  -5  -7 14825.5 319.782   1                                                
  -5  -5   6 3808.63 85.7043   1                                                
   5  -5  -5 22751.1 136.884   1                                                
  -5  -5   4 1299.42 28.5842   1                                                
   5  -5  -3 22203.6 128.584   1                                                
   5   5  -2 29.3551 10.7584   1                                                
  -5  -5   1 2669.78 30.8681   1                                                
   5  -5   0 92.4249 9.86994   1                                                
  -5  -5  -1 57570.6 176.844   1                                                
   5   5  -1 59192.9 460.951  -2                                                
  -5  -5  -1 59192.9 460.951   1                                                
  -7   5   1 64190.2 691.027  -2                                                
   5  -5   1 64190.2 691.027   1                                                
  -5   5  -2 42.4283 10.7942   1                                                
   5  -5   3 7560.56 68.3373   1                                                
   7   5  -3 8292.38 207.195  -2                                                
  -5  -5  -3 8292.38 207.195   1                                                
  -9   5   3 23070.7 415.044  -2                                                
   5  -5   3 23070.7 415.044   1                                                
  -5  -5  -4 4457.77 45.6294   1                                                
   5  -5   5 10018.5 94.5965   1                                                
   5  -5   6 418.248 25.3845   1                                                
   5  -5   7 9980.94 169.054   1                                                
  -5   5  -8 336.222 28.5591   1                                                
   5  -7  -7 12085.6 161.689   1                                                
  -5  -7   6 1851.55 48.5978   1                                                
   5  -7  -5 19180.9 213.582   1                                                
   5  -7  -4 2463.42 47.6531   1                                                
  -5   7   3 14757.7 94.3404   1                                                
   5  -7  -2 249.203 14.0564   1                                                
   5  -7  -1 34138.9 118.913   1                                                
  -5   7   0 3217.83 36.7020   1                                                
   3  -7   0 5053.50 107.155  -4                                                
  -1   7  -1 5053.50 107.155  -3                                                
   3   7   0 5053.50 107.155  -2                                                
  -5  -7   0 5053.50 107.155   1                                                
  -5   7  -1 18983.3 85.2579   1                                                
   5   7   2 68.8009 14.5976   1                                                
   7   7   2 1446.08 59.3679  -4                                                
  13  -7  -1 1446.08 59.3679  -3                                                
   9  -7  -2 1446.08 59.3679  -2                                                
  -5   7  -2 1446.08 59.3679   1                                                
  -5   7  -3 42941.3 173.584   1                                                
  -5   7  -4 9.84107 16.8146   1                                                
  -3   7  -4 2796.55 183.427  -4                                                
  -4  -6   5 2796.55 183.427  -3                                                
  -7  -7   4 2796.55 183.427  -2                                                
   5   7   4 2796.55 183.427   1                                                
   5   7   5 10662.1 98.1302   1                                                
  -9  -7   5 19093.1 360.226  -2                                                
   5   7   5 19093.1 360.226   1                                                
  -5   7  -6 3393.92 81.0127   1                                                
   7   7   6 3538.93 214.750  -4                                                
  16  -8  -5 3538.93 214.750  -3                                                
  13  -7  -6 3538.93 214.750  -2                                                
  -5   7  -6 3538.93 214.750   1                                                
  -5  -7  -7 9857.69 118.219   1                                                
  -5   9   5 3828.66 62.8643   1                                                
   5   9  -4 210.640 16.2725   1                                                
  -5   9   3 13394.6 98.0128   1                                                
  -5   9   2 973.413 25.5980   1                                                
   5   9  -1 5425.22 72.9814   1                                                
   5   9   0 5370.64 55.6619   1                                                
   5  -9   1 7394.53 60.4820   1                                                
   5   9   2 5597.79 58.6138   1                                                
  -5   9  -3 1144.67 25.7987   1                                                
   5  -9   4 4764.31 53.2237   1                                                
  -5   9  -5 8655.76 101.722   1                                                
   5 -11  -3 3956.35 93.3097   1                                                
   5 -11  -2-0.38579 14.6311   1                                                
  -5  11   1 15077.3 121.829   1                                                
  -5 -11   0 561.735 23.7908   1                                                
   5 -11   1 4893.34 69.6472   1                                                
  -5 -11  -2 1683.51 73.7670   1                                                
   5 -11   3 8871.58 129.628   1                                                
   6   0  -8 23074.4 326.366   1                                                
  -6   0   6 28888.8 330.581   1                                                
   6   0  -4 99025.0 963.138   1                                                
   6   0  -4 156909. 1655.82  -4                                                
   2   0   4 156909. 1655.82  -2                                                
  -6   0   4 156909. 1655.82   1                                                
  -6   0   2 242465. 904.650   1                                                
  -6   0   2 549374. 2122.15  -4                                                
  -4   0  -2 549374. 2122.15  -2                                                
   6   0  -2 549374. 2122.15   1                                                
  -6   0   0 44680.9 194.484   1                                                
  -6   0   0 77142.6 306.362  -4                                                
  -6   0   0 77142.6 306.362  -2                                                
   6   0   0 77142.6 306.362   1                                                
  -6   0  -2 50488.1 406.477  -4                                                
  -8   0   2 50488.1 406.477  -2                                                
   6   0   2 50488.1 406.477   1                                                
  -6   0  -4 16123.5 282.724   1                                                
   6   0   4 26887.8 320.171  -4                                                
  10   0  -4 26887.8 320.171  -2                                                
  -6   0  -4 26887.8 320.171   1                                                
   6   0   6 51287.1 401.204   1                                                
   6   0   6 109165. 806.922  -4                                                
  12   0  -6 109165. 806.922  -2                                                
  -6   0  -6 109165. 806.922   1                                                
  -6   0  -8 9741.48 213.411   1                                                
   6   2  -8 17815.2 285.567   1                                                
   6  -2  -7 584.724 33.6037   1                                                
  -6   2   6 32906.6 232.902   1                                                
   6  -2  -5 1473.87 37.8029   1                                                
   6  -2  -4 46675.6 258.967   1                                                
  -6  -2   3 5349.68 84.1780   1                                                
  -6   2   2 136783. 466.147   1                                                
   6  -2  -2 211361. 1194.23  -4                                                
   4   2   2 211361. 1194.23  -2                                                
  -6  -2   2 211361. 1194.23   1                                                
   6  -2  -1 6391.48 56.1686   1                                                
  -6   2   1 9816.83 211.414  -4                                                
   6   2  -1 9816.83 211.414   1                                                
  -6  -2   0 102936. 468.032   1                                                
  -6  -2   0 209414. 816.707  -4                                                
  -6   2   0 209414. 816.707  -2                                                
   6  -2   0 209414. 816.707   1                                                
  -6   2  -1 3127.72 55.6895   1                                                
  -6  -2  -1 4563.30 89.7122  -4                                                
   6  -2   1 4563.30 89.7122   1                                                
  -6  -2  -2 53893.3 447.748   1                                                
  -6  -2  -2 147277. 801.065  -4                                                
  -8   2   2 147277. 801.065  -2                                                
   6  -2   2 147277. 801.065   1                                                
   6  -2   3 10329.0 147.896   1                                                
  -6  -2  -3 15303.7 262.155  -4                                                
   6  -2   3 15303.7 262.155   1                                                
  10  -2  -3 10951.0 470.997  -2                                                
  -6   2  -3 10951.0 470.997   1                                                
  -6   2  -4 55724.0 316.879   1                                                
   6  -2   4 89520.3 385.294  -4                                                
  10   2  -4 89520.3 385.294  -2                                                
  -6  -2  -4 89520.3 385.294   1                                                
  -6   2  -5 274.985 16.5400   1                                                
  -6   2  -5 296.887 60.1986  -4                                                
   6   2   5 296.887 60.1986   1                                                
  -6   2  -6 10509.7 143.602   1                                                
   6  -2   6 23068.0 303.947  -4                                                
  12   2  -6 23068.0 303.947  -2                                                
  -6  -2  -6 23068.0 303.947   1                                                
  -6  -2  -7 191.495 29.7727   1                                                
   6  -2   7 258.187 103.064  -4                                                
  -6  -2  -7 258.187 103.064   1                                                
  -6   2  -8 10574.0 170.984   1                                                
   6  -2   8 29334.4 466.465  -4                                                
  14   2  -8 29334.4 466.465  -2                                                
  -6  -2  -8 29334.4 466.465   1                                                
   6   4  -8 5839.05 169.407   1                                                
   6  -4  -7 3067.07 103.310   1                                                
  -6  -4   6 12004.0 167.648   1                                                
  -6   4   5 2681.15 53.7652   1                                                
   6   4  -4 29317.9 182.365   1                                                
   6   4  -3 11418.4 88.2960   1                                                
   6   4  -2 4705.70 47.9541   1                                                
   6   4  -1 6168.74 81.8376   1                                                
   4   4   1 7376.66 291.747  -2                                                
  -6  -4   1 7376.66 291.747   1                                                
  -6   4   0 57644.8 303.391   1                                                
  -6   4  -1 18381.2 140.862   1                                                
  -6   4  -2 105985. 330.734   1                                                
  -6   4  -3 86.5604 11.5638   1                                                
   8   4  -3 2093.58 103.653  -2                                                
  -6  -4  -3 2093.58 103.653   1                                                
 -10   4   3 5826.91 169.029  -2                                                
   6  -4   3 5826.91 169.029   1                                                
   6   4   4 16211.3 108.148   1                                                
   6  -4   5 1318.92 28.7349   1                                                
  -6  -4  -6 11558.4 157.110   1                                                
  -6  -4  -7 331.609 36.1912   1                                                
  -6  -4  -8 5459.47 134.134   1                                                
   6  -4   8 14316.1 207.496  -4                                                
  14   4  -8 14316.1 207.496  -2                                                
  -6  -4  -8 14316.1 207.496   1                                                
   6  -6  -7 726.027 36.1778   1                                                
   6  -6  -6 10003.9 136.765   1                                                
   6   6  -5 29.2119 16.2254   1                                                
   6  -6  -4 9098.20 137.871   1                                                
   3  -7  -3 9276.85 155.634  -3                                                
   6   6  -4 9276.85 155.634   1                                                
  -4   6   4 18620.7 387.285  -4                                                
   3  -7  -3 18620.7 387.285  -3                                                
   0  -6  -4 18620.7 387.285  -2                                                
   6   6  -4 18620.7 387.285   1                                                
   6  -6  -3 181.508 14.5791   1                                                
  -6  -6   2 26207.2 117.119   1                                                
   6  -6  -1 14302.8 72.1603   1                                                
   6   6   0 34595.9 104.861   1                                                
   6  -6   1 2483.00 28.1686   1                                                
  -6   6  -2 29852.2 141.179   1                                                
  -6  -6  -3 1125.22 24.9592   1                                                
  -8  -6   3 2934.42 116.129  -2                                                
   6   6   3 2934.42 116.129   1                                                
   6  -6   4 17234.0 115.004   1                                                
  -6  -6  -5 1130.04 32.1053   1                                                
   6   6   6 8534.17 201.366   1                                                
  17  -7  -5 9087.72 177.148  -3                                                
  -6   6  -6 9087.72 177.148   1                                                
   8   6   6 35160.3 523.044  -4                                                
  17  -7  -5 35160.3 523.044  -3                                                
  14  -6  -6 35160.3 523.044  -2                                                
  -6   6  -6 35160.3 523.044   1                                                
  -6   6  -7 14.3683 15.0509   1                                                
   6   8  -6 17237.9 148.081   1                                                
   6   8  -5 1653.07 40.3861   1                                                
  -6   8   4 21234.3 182.399   1                                                
   6  -8  -3 5577.35 64.5672   1                                                
  -6   8   2 24821.2 128.738   1                                                
  -6  -8   1 2973.63 34.4156   1                                                
  -6  -8   0 39226.9 126.395   1                                                
  -6  -8  -1 10592.2 67.2862   1                                                
  -6   8  -2 34664.0 152.303   1                                                
  -6   8  -3 931.782 26.0221   1                                                
  -6   8  -4 20437.5 152.758   1                                                
  -6  -8  -5 3.02375 12.1512   1                                                
  -6   8  -6 5110.14 94.7053   1                                                
   6 -10  -4 16288.5 222.174   1                                                
  -6 -10   3 413.891 21.6972   1                                                
   6 -10  -2 17244.0 132.973   1                                                
   6  10  -1 3069.15 44.0828   1                                                
   6 -10   0 11046.6 89.9428   1                                                
  -6  10  -1 252.547 16.4615   1                                                
  -6  10  -2 9870.64 86.4388   1                                                
  -4  10  -2 18202.7 413.634  -4                                                
  -6 -10   2 18202.7 413.634  -2                                                
   6  10   2 18202.7 413.634   1                                                
  -6  10  -3 28.1820 12.5729   1                                                
  -6 -10  -4 5860.70 120.941   1                                                
   7   1  -8 484.031 46.9969   1                                                
  -7  -1   8 615.235 161.420  -4                                                
   1  -1  -8 615.235 161.420  -3                                                
   1   1  -8 615.235 161.420  -2                                                
   7  -1  -8 615.235 161.420   1                                                
   7   1  -7 724.427 51.5403   1                                                
  -1  -1  -7 816.646 78.7922  -3                                                
   7  -1  -7 816.646 78.7922   1                                                
  -7  -1   7 6716.40 186.368  -4                                                
  -1  -1  -7 6716.40 186.368  -3                                                
   1   1  -7 6716.40 186.368  -2                                                
   7  -1  -7 6716.40 186.368   1                                                
   7   1  -6 1920.87 43.8614   1                                                
  -7  -1   5 1281.53 42.4293   1                                                
   7  -1  -4 11273.3 114.035   1                                                
   7   1  -3 7383.53 103.392   1                                                
  -7  -1   2 2836.14 53.2483   1                                                
  -7  -1   2 134880. 1024.19  -4                                                
  -5   1  -2 134880. 1024.19  -2                                                
   7  -1  -2 134880. 1024.19   1                                                
  -7  -1   1 138.938 13.1757   1                                                
  -7   1   1 263.261 35.8365  -4                                                
   7   1  -1 263.261 35.8365   1                                                
  -7   1   0 1250.01 26.9765   1                                                
  -7   1   0 2533.58 76.7190  -4                                                
  -7  -1   0 2533.58 76.7190  -2                                                
   7   1   0 2533.58 76.7190   1                                                
  -7  -1  -1 19309.0 157.645   1                                                
  -7  -1  -1 28642.2 239.275  -4                                                
   7  -1   1 28642.2 239.275   1                                                
  -7   1  -2 67529.4 338.581   1                                                
  -7   1  -2 112822. 862.276  -4                                                
   7   1   2 112822. 862.276   1                                                
  -9  -1   2 88534.1 348.740  -2                                                
   7   1   2 88534.1 348.740   1                                                
  -7   1  -2 121595. 496.360  -4                                                
  -9  -1   2 121595. 496.360  -2                                                
   7   1   2 121595. 496.360   1                                                
  -7   1  -3 6602.62 94.7878   1                                                
  -7   1  -3 9205.01 206.416  -4                                                
   7   1   3 9205.01 206.416   1                                                
   7  -1   4 17658.0 188.966   1                                                
   7  -1   4 29553.9 191.338  -4                                                
  11   1  -4 29553.9 191.338  -2                                                
  -7  -1  -4 29553.9 191.338   1                                                
  -7   1  -5 724.478 39.8069   1                                                
   7   1   5 839.032 68.2898  -4                                                
  -7   1  -5 839.032 68.2898   1                                                
  -7  -1  -6 47.2083 17.1664   1                                                
   7  -1   6 3210.18 101.135  -4                                                
  13   1  -6 3210.18 101.135  -2                                                
  -7  -1  -6 3210.18 101.135   1                                                
  -7   1  -7 2906.66 69.9238   1                                                
   7  -1   7 5551.61 253.283  -4                                                
  -7  -1  -7 5551.61 253.283   1                                                
  -7   1  -8 14.6247 25.0863   1                                                
   7  -1   8 41.4742 93.4329  -4                                                
  15   1  -8 41.4742 93.4329  -2                                                
  -7  -1  -8 41.4742 93.4329   1                                                
   7  -3  -8 594.215 55.6826   1                                                
   7  -3  -7 1187.58 49.0037   1                                                
  -7   3   6 142.338 18.7328   1                                                
   7   3  -5 2702.41 46.4748   1                                                
  -7  -3   4 4656.98 66.5898   1                                                
   7   3  -3 1125.84 28.3628   1                                                
   7   3  -2 34.2994 13.3620   1                                                
  -7  -3   1 19681.4 134.910   1                                                
  -7  -3   0 13374.0 111.641   1                                                
  -7   3   0 27680.9 445.675  -4                                                
  -7  -3   0 27680.9 445.675  -2                                                
   7   3   0 27680.9 445.675   1                                                
   7   3   1 130.557 12.8841   1                                                
  -7  -3  -1 307.172 69.0508  -4                                                
   7  -3   1 307.172 69.0508   1                                                
  -7  -3  -2 9574.43 137.545   1                                                
  -7   3  -2 15911.3 318.561  -4                                                
  -9  -3   2 15911.3 318.561  -2                                                
   7   3   2 15911.3 318.561   1                                                
  -7  -3  -3 158.531 15.2077   1                                                
   7   3   3 161.222 81.0188  -4                                                
  -7   3  -3 161.222 81.0188   1                                                
   9   3  -3 11398.8 289.980  -2                                                
  -7  -3  -3 11398.8 289.980   1                                                
   7  -3   4 292.794 18.2933   1                                                
  -7   3  -4 536.792 57.1236  -4                                                
 -11  -3   4 536.792 57.1236  -2                                                
   7   3   4 536.792 57.1236   1                                                
   7  -3   5 1293.07 34.4885   1                                                
  -7  -3  -5 1671.55 96.0111  -4                                                
   7  -3   5 1671.55 96.0111   1                                                
  13  -3  -5 4145.36 216.971  -2                                                
  -7   3  -5 4145.36 216.971   1                                                
  -7  -3  -6 429.645 25.7554   1                                                
   7  -3   6 625.245 80.8781  -4                                                
  13   3  -6 625.245 80.8781  -2                                                
  -7  -3  -6 625.245 80.8781   1                                                
  -7  -3  -7 2580.43 62.5267   1                                                
  -7   3  -8 767.563 60.1151   1                                                
   7  -3   8 1475.78 91.3031  -4                                                
  15   3  -8 1475.78 91.3031  -2                                                
  -7  -3  -8 1475.78 91.3031   1                                                
   7   5  -8 91.4357 24.8031   1                                                
  -7  -5   7 1163.30 41.9805   1                                                
  -7  -5   6 3800.18 83.8383   1                                                
  -7  -5   5 426.554 24.1776   1                                                
  -7  -5   4 50.0634 13.5736   1                                                
   7  -5  -3 145.284 13.9210   1                                                
  -7   5   2 40.3729 10.1343   1                                                
   7  -5  -1 16129.0 77.8062   1                                                
   7   5   0 399.038 14.3852   1                                                
  -7   5  -1 619.493 17.5750   1                                                
   7   5  -1 8440.11 180.504  -2                                                
  -7  -5  -1 8440.11 180.504   1                                                
  -9   5   1 25720.5 415.277  -2                                                
   7  -5   1 25720.5 415.277   1                                                
  -7   5  -2 2768.61 34.8189   1                                                
   7   5   3 1323.29 29.3841   1                                                
   9   5  -3 14773.3 275.160  -2                                                
  -7  -5  -3 14773.3 275.160   1                                                
 -11   5   3 22118.6 401.827  -2                                                
   7  -5   3 22118.6 401.827   1                                                
   7   5   4 2160.90 34.0533   1                                                
   7   5   5 2683.90 42.9369   1                                                
  -7  -5  -6 118.030 19.7526   1                                                
  -7  -5  -7 208.383 25.6128   1                                                
  -7  -5  -8 43.9589 18.0740   1                                                
   7   7  -7 386.231 32.5778   1                                                
  -7  -7   6 30.6061 17.1133   1                                                
  -7   7   5 2048.91 51.8735   1                                                
   7  -7  -4 1708.04 35.9139   1                                                
  -7  -7   3 1176.74 26.8223   1                                                
   7  -7  -2 607.977 19.4040   1                                                
   7  -7  -1 1292.83 23.1465   1                                                
  -7   7   0 3665.16 46.6375   1                                                
   5  -7   0 7248.38 80.1141  -4                                                
   1   7  -1 7248.38 80.1141  -3                                                
   5   7   0 7248.38 80.1141  -2                                                
  -7  -7   0 7248.38 80.1141   1                                                
  -7   7  -1 1026.24 19.2895   1                                                
   7   7   2 674.144 27.3030   1                                                
  15  -7  -1 583.494 97.9981  -3                                                
  -7   7  -2 583.494 97.9981   1                                                
  -9  -7  -2 2023.90 50.5655  -4                                                
 -15   7   1 2023.90 50.5655  -3                                                
 -11   7   2 2023.90 50.5655  -2                                                
   7  -7   2 2023.90 50.5655   1                                                
   7   7   3 1545.25 28.4700   1                                                
  -7   7  -4 2239.89 51.0844   1                                                
   6   6  -5 1889.37 141.693  -3                                                
  -7  -7  -4 1889.37 141.693   1                                                
   5  -7   4 2668.91 122.927  -4                                                
   6   6  -5 2668.91 122.927  -3                                                
   9   7  -4 2668.91 122.927  -2                                                
  -7  -7  -4 2668.91 122.927   1                                                
  -7   7  -5 5592.75 64.4600   1                                                
  -7   7  -6 140.140 18.2010   1                                                
  -9  -7  -6 565.301 77.3631  -4                                                
 -18   8   5 565.301 77.3631  -3                                                
 -15   7   6 565.301 77.3631  -2                                                
   7  -7   6 565.301 77.3631   1                                                
  -7   7  -7 2738.46 61.2628   1                                                
   7   9  -5 2981.12 57.9009   1                                                
  -7   9   4 45.7475 12.6861   1                                                
   7  -9  -3 35.1339 13.9556   1                                                
   7  -9  -2 1364.91 30.4807   1                                                
  -7   9   1 977.690 28.4654   1                                                
  -7   9   0 1361.10 27.4561   1                                                
  -7   9  -1 349.148 15.1604   1                                                
  -7  -9  -2 212.574 15.2161   1                                                
   7  -9   3 2893.51 46.5781   1                                                
  -7  -9  -4 990.574 25.3976   1                                                
  -7  -9  -5 1101.04 31.8068   1                                                
  -7 -11   3 808.177 44.9392   1                                                
  -7 -11   2 133.460 21.7066   1                                                
  -7  11   1 90.3810 15.2776   1                                                
  -7  11   0 54.3647 14.6206   1                                                
   7  11   1 1350.00 42.3753   1                                                
   7 -11   2 60.2093 28.8613   1                                                
   7 -11   3 53.4297 31.2804   1                                                
   8   0  -8 10796.0 226.500   1                                                
   8   0  -6 42593.8 352.126   1                                                
   8   0  -4 98474.1 807.918   1                                                
   8   0  -2 30247.9 371.310   1                                                
  -8   0   2 57764.3 1062.73  -4                                                
  -6   0  -2 57764.3 1062.73  -2                                                
   8   0  -2 57764.3 1062.73   1                                                
  -8   0   0 156782. 469.911   1                                                
   8   0   0 266751. 569.151  -4                                                
   8   0   0 266751. 569.151  -2                                                
  -8   0   0 266751. 569.151   1                                                
  -8   0  -2 117973. 785.239  -4                                                
 -10   0   2 117973. 785.239  -2                                                
   8   0   2 117973. 785.239   1                                                
   8   0   4 7525.99 167.829   1                                                
   8   0   4 17794.4 186.714  -4                                                
  12   0  -4 17794.4 186.714  -2                                                
  -8   0  -4 17794.4 186.714   1                                                
   8   0   6 8863.37 177.979   1                                                
   8   0   6 31719.9 354.878  -4                                                
  14   0  -6 31719.9 354.878  -2                                                
  -8   0  -6 31719.9 354.878   1                                                
  -8   0  -8 17465.7 278.617   1                                                
   8   2  -8 21925.1 339.689   1                                                
   8   2  -7 75.3201 21.7894   1                                                
   8  -2  -6 31493.6 243.987   1                                                
   8  -2  -5 2865.18 55.0291   1                                                
   8   2  -4 47727.6 275.049   1                                                
  -8   2   3 127.874 16.6013   1                                                
   8  -2  -2 88349.1 412.912   1                                                
   8  -2  -2 160479. 1048.58  -4                                                
   6   2   2 160479. 1048.58  -2                                                
  -8  -2   2 160479. 1048.58   1                                                
   8  -2  -1 3636.82 41.7810   1                                                
   8  -2  -1 5533.04 161.157  -4                                                
  -8  -2   1 5533.04 161.157   1                                                
   8  -2   0 70543.9 343.598   1                                                
   8  -2   0 155486. 941.657  -4                                                
   8   2   0 155486. 941.657  -2                                                
  -8  -2   0 155486. 941.657   1                                                
   8  -2   1 1681.77 27.1781   1                                                
   8  -2   1 2807.56 108.177  -4                                                
  -8  -2  -1 2807.56 108.177   1                                                
  -8   2  -2 158863. 959.053   1                                                
   8   2   2 241171. 1090.27  -4                                                
  10  -2  -2 241171. 1090.27  -2                                                
  -8   2  -2 241171. 1090.27   1                                                
   8   2   3 1243.73 43.5994   1                                                
  -8   2  -3 1570.64 87.1776  -4                                                
   8   2   3 1570.64 87.1776   1                                                
  -8  -2  -4 51906.7 393.651   1                                                
   8  -2   4 109690. 781.149  -4                                                
  12   2  -4 109690. 781.149  -2                                                
  -8  -2  -4 109690. 781.149   1                                                
  -8   2  -5 119.009 19.3821   1                                                
  -8  -2  -5 136.744 23.6517  -4                                                
   8  -2   5 136.744 23.6517   1                                                
  -8  -2  -6 36134.8 353.762   1                                                
  -8  -2  -6 73630.8 572.206  -4                                                
 -14   2   6 73630.8 572.206  -2                                                
   8  -2   6 73630.8 572.206   1                                                
  -8   2  -7 827.020 56.9238   1                                                
   8  -2   7 1222.05 137.949  -4                                                
  -8  -2  -7 1222.05 137.949   1                                                
   8   2   7 1323.74 162.528  -4                                                
  16  -2  -7 1323.74 162.528  -2                                                
  -8   2  -7 1323.74 162.528   1                                                
  -8   2  -8 18419.3 264.366   1                                                
   8  -2   8 34955.2 575.695  -4                                                
  16   2  -8 34955.2 575.695  -2                                                
  -8  -2  -8 34955.2 575.695   1                                                
   8   4  -8 7466.38 187.043   1                                                
   8  -4  -7 180.815 38.1610   1                                                
   8  -4  -6 12603.8 151.963   1                                                
  -8   4   5 50.2638 15.8118   1                                                
   8  -4  -4 21532.8 155.035   1                                                
  -8  -4   3 5051.68 56.3164   1                                                
   8  -4  -2 76896.1 262.520   1                                                
  -8   4   1 15454.8 140.885   1                                                
   6   4   1 23111.8 706.574  -2                                                
  -8  -4   1 23111.8 706.574   1                                                
  -8   4   0 115418. 469.485   1                                                
  -8  -4  -1 4089.63 52.3645   1                                                
   8   4   2 32306.6 129.557   1                                                
  -8   4  -3 786.731 22.8163   1                                                
  10   4  -3 5526.55 160.146  -2                                                
  -8  -4  -3 5526.55 160.146   1                                                
 -12   4   3 720.406 78.6890  -2                                                
   8  -4   3 720.406 78.6890   1                                                
  -8   4  -4 53228.2 243.527   1                                                
  -8   4  -5 1868.46 38.0078   1                                                
   8  -4   5 1891.10 164.895  -4                                                
  -8  -4  -5 1891.10 164.895   1                                                
  -8  -4  -6 21722.7 232.869   1                                                
  -8   4  -7 1700.76 56.9384   1                                                
  -8  -4  -8 11832.5 197.225   1                                                
  -8  -6   7 299.987 30.0071   1                                                
   8   6  -6 3410.25 64.1484   1                                                
   8   6  -5 102.113 18.9958   1                                                
   8  -6  -4 16074.1 170.047   1                                                
   1  -7  -3 16625.9 252.102  -3                                                
   8   6  -4 16625.9 252.102   1                                                
  -6   6   4 31060.4 580.418  -4                                                
   1  -7  -3 31060.4 580.418  -3                                                
  -2  -6  -4 31060.4 580.418  -2                                                
   8   6  -4 31060.4 580.418   1                                                
   8   6  -3 5889.64 60.5525   1                                                
  -8  -6   2 42738.4 187.366   1                                                
  -8   6   1 1295.09 21.2038   1                                                
  -8   6   0 35867.3 113.588   1                                                
   8   6   1 4479.64 38.0460   1                                                
  -8  -6   1 4952.25 174.994  -2                                                
   8   6   1 4952.25 174.994   1                                                
  -8  -6  -2 28837.7 128.539   1                                                
  -8   6  -3 1034.96 26.6207   1                                                
 -10  -6   3 836.452 110.010  -2                                                
   8   6   3 836.452 110.010   1                                                
 -12   6   3 958.341 110.697  -2                                                
   8  -6   3 958.341 110.697   1                                                
  -8   6  -4 20216.4 119.950   1                                                
   8  -6   5 236.424 21.5650   1                                                
 -12  -6   5 1132.53 85.8837  -2                                                
   8   6   5 1132.53 85.8837   1                                                
  -8  -6  -6 12207.8 159.765   1                                                
  19  -7  -5 14112.8 305.683  -3                                                
  -8   6  -6 14112.8 305.683   1                                                
  10   6   6 17680.8 368.409  -4                                                
  19  -7  -5 17680.8 368.409  -3                                                
  16  -6  -6 17680.8 368.409  -2                                                
  -8   6  -6 17680.8 368.409   1                                                
  -8  -6  -7 332.603 24.4244   1                                                
  -8  -8   6 13338.3 112.382   1                                                
  -8   8   5 2529.81 49.3138   1                                                
   8  -8  -4 15305.1 135.142   1                                                
   8   8  -3 44.6181 13.9689   1                                                
   8   8  -2 12787.0 104.899   1                                                
  -8  -8   1 4735.57 43.7710   1                                                
  -8   8   0 18643.7 88.5668   1                                                
  -8   8  -1 636.809 17.0041   1                                                
  -8  -8  -2 32494.6 141.457   1                                                
   8  -8   3 1432.46 29.6669   1                                                
  -8   8  -4 23219.2 174.149   1                                                
   8  -8   5 4315.45 61.3226   1                                                
  -8  -8  -6 14918.9 203.044   1                                                
   8 -10  -4 11917.5 187.987   1                                                
  -8  10   3 6000.67 73.5781   1                                                
   8  10  -2 11147.2 100.006   1                                                
   8  10  -1 6.76030 10.5053   1                                                
  -8  10   0 12987.9 103.848   1                                                
   8 -10   1 685.437 21.1586   1                                                
   8 -10   2 11843.5 93.7839   1                                                
   8 -10   3 64.3933 12.8107   1                                                
  -8 -10  -4 10346.7 221.225   1                                                
   9   1  -8 0.28361 31.0694   1                                                
   9   1  -7 15646.0 318.293   1                                                
  -3  -1  -7 15356.2 317.380  -3                                                
   9  -1  -7 15356.2 317.380   1                                                
  -9  -1   7 20753.8 318.264  -4                                                
  -3  -1  -7 20753.8 318.264  -3                                                
  -1   1  -7 20753.8 318.264  -2                                                
   9  -1  -7 20753.8 318.264   1                                                
  -9  -1   6 2822.07 56.9704   1                                                
  -9  -1   5 24043.5 225.456   1                                                
  -9   1   4 713.091 27.1596   1                                                
   9   1  -3 33052.0 271.732   1                                                
   9  -1  -2 8740.23 76.9860   1                                                
  -9  -1   2 52384.1 624.609  -4                                                
  -7   1  -2 52384.1 624.609  -2                                                
   9  -1  -2 52384.1 624.609   1                                                
   9   1  -1 46745.0 245.073   1                                                
   9  -1  -1 67515.5 517.606  -4                                                
  -9  -1   1 67515.5 517.606   1                                                
   9  -1   0 2509.16 43.5532   1                                                
  -9  -1   0 4667.52 78.0385  -4                                                
  -9   1   0 4667.52 78.0385  -2                                                
   9  -1   0 4667.52 78.0385   1                                                
   9   1   1 87834.0 532.287   1                                                
   9  -1   1 146890. 726.432  -4                                                
  -9  -1  -1 146890. 726.432   1                                                
   9  -1   2 1914.66 72.3116   1                                                
  -9   1  -2 5991.64 205.320  -4                                                
   9   1   2 5991.64 205.320   1                                                
  -9   1  -2 7487.10 129.214  -4                                                
 -11  -1   2 7487.10 129.214  -2                                                
   9   1   2 7487.10 129.214   1                                                
   9  -1   3 50018.8 598.952   1                                                
  -9   1  -3 75524.1 541.815  -4                                                
   9   1   3 75524.1 541.815   1                                                
  -9   1  -4 73435.5 559.597   1                                                
   9  -1   4 118815. 453.522  -4                                                
  13   1  -4 118815. 453.522  -2                                                
  -9  -1  -4 118815. 453.522   1                                                
  -9   1  -5 24982.8 245.296   1                                                
   9  -1   5 34735.7 317.823  -4                                                
  -9  -1  -5 34735.7 317.823   1                                                
   9   1   5 38483.2 622.893  -4                                                
  15  -1  -5 38483.2 622.893  -2                                                
  -9   1  -5 38483.2 622.893   1                                                
  -9  -1  -6 1696.63 48.5728   1                                                
   9  -1   6 4568.56 103.784  -4                                                
  15   1  -6 4568.56 103.784  -2                                                
  -9  -1  -6 4568.56 103.784   1                                                
  -9   1  -7 6369.88 152.288   1                                                
   9  -1   7 9305.10 222.755  -4                                                
  -9  -1  -7 9305.10 222.755   1                                                
  17  -1  -7 11770.0 354.710  -2                                                
  -9   1  -7 11770.0 354.710   1                                                
   9  -1   7 8799.24 305.786  -4                                                
  17   1  -7 8799.24 305.786  -2                                                
  -9  -1  -7 8799.24 305.786   1                                                
   9  -1   8 207.413 35.8116   1                                                
   9  -1   8 446.684 115.846  -4                                                
  17   1  -8 446.684 115.846  -2                                                
  -9  -1  -8 446.684 115.846   1                                                
   9  -3  -8 591.002 48.9721   1                                                
   9   3  -7 19144.4 254.511   1                                                
   9  -3  -6 5150.19 76.8564   1                                                
  -9   3   5 9331.02 101.864   1                                                
  -9  -3   4 32.7734 12.9777   1                                                
  -9  -3   3 29970.7 192.104   1                                                
  -9   3   2 276.519 18.4837   1                                                
   9  -3  -1 68095.1 321.808   1                                                
   9  -3   0 63266.6 366.113   1                                                
  -9  -3   0 112593. 617.531  -4                                                
  -9   3   0 112593. 617.531  -2                                                
   9  -3   0 112593. 617.531   1                                                
   9   3   1 68317.4 287.536   1                                                
  -9   3  -1 97478.1 734.732  -4                                                
   9   3   1 97478.1 734.732   1                                                
  -9   3  -2 2808.21 63.5836   1                                                
  -9   3  -2 14317.6 346.496  -4                                                
 -11  -3   2 14317.6 346.496  -2                                                
   9   3   2 14317.6 346.496   1                                                
   9  -3   3 22677.0 150.493   1                                                
  -9  -3  -3 30634.5 522.740  -4                                                
   9  -3   3 30634.5 522.740   1                                                
  11   3  -3 50706.1 610.725  -2                                                
  -9  -3  -3 50706.1 610.725   1                                                
   9  -3   4 330.700 20.9721   1                                                
  -9  -3  -4 959.114 67.3657  -4                                                
 -13   3   4 959.114 67.3657  -2                                                
   9  -3   4 959.114 67.3657   1                                                
   9   3   5 9127.67 91.4596   1                                                
   9  -3   5 9587.06 259.788  -4                                                
  -9  -3  -5 9587.06 259.788   1                                                
   9   3   5 15631.0 405.564  -4                                                
  15  -3  -5 15631.0 405.564  -2                                                
  -9   3  -5 15631.0 405.564   1                                                
  -9   3  -6 277.774 28.7909   1                                                
   9  -3   6 2390.90 100.647  -4                                                
  15   3  -6 2390.90 100.647  -2                                                
  -9  -3  -6 2390.90 100.647   1                                                
  -9  -3  -7 14822.1 202.781   1                                                
   9  -3   7 19652.0 418.907  -4                                                
  -9  -3  -7 19652.0 418.907   1                                                
  -9   3  -8 481.539 49.5222   1                                                
   9  -3   8 567.891 109.597  -4                                                
  17   3  -8 567.891 109.597  -2                                                
  -9  -3  -8 567.891 109.597   1                                                
   9  -5  -8 5153.88 120.831   1                                                
   9   5  -7 21029.6 263.010   1                                                
   9  -5  -6 444.079 27.5639   1                                                
   9   5  -5 43849.4 287.548   1                                                
   9   5  -4 3368.36 44.0068   1                                                
   9   5  -3 32396.9 182.275   1                                                
   9  -5  -2 430.561 14.9377   1                                                
  -9   5   1 47974.1 172.409   1                                                
   9   5   0 3732.59 37.2648   1                                                
   9   5   1 12412.7 65.7536   1                                                
   9   5  -1 34029.2 349.335  -2                                                
  -9  -5  -1 34029.2 349.335   1                                                
  -9   5  -2 6685.92 45.8646   1                                                
  -9  -5  -3 4150.76 54.2125   1                                                
  11   5  -3 24430.7 355.025  -2                                                
  -9  -5  -3 24430.7 355.025   1                                                
 -13   5   3 7047.94 231.815  -2                                                
   9  -5   3 7047.94 231.815   1                                                
  -9  -5  -4 115.118 13.3235   1                                                
  -9   5  -5 6264.87 62.1773   1                                                
  -9  -5  -6 195.770 20.9222   1                                                
  -9   5  -7 796.847 35.7612   1                                                
  -9  -5  -8 15.6321 18.4643   1                                                
   9  -7  -7 17281.7 209.222   1                                                
  -9   7   6 139.966 16.5651   1                                                
  -9   7   5 16074.2 154.995   1                                                
   9  -7  -4 42.9884 15.6537   1                                                
   9  -7  -3 45618.0 257.642   1                                                
  -9  -7   2 1947.32 35.1652   1                                                
 -11  -7   2 3046.74 94.9967  -4                                                
 -12   6  -3 3046.74 94.9967  -3                                                
  -9   7  -2 3046.74 94.9967  -2                                                
   9  -7  -2 3046.74 94.9967   1                                                
  -9   7   1 9816.20 60.9050   1                                                
   9  -7   0 338.705 16.5775   1                                                
  -7   7   0 4287.41 69.0518  -4                                                
  -3  -7   1 4287.41 69.0518  -3                                                
  -7  -7   0 4287.41 69.0518  -2                                                
   9   7   0 4287.41 69.0518   1                                                
  -9   7  -1 4746.24 38.3344   1                                                
  -9   7  -2 2410.05 43.4740   1                                                
  17  -7  -1 2536.09 142.631  -3                                                
  -9   7  -2 2536.09 142.631   1                                                
 -11  -7  -2 5561.49 114.268  -4                                                
 -17   7   1 5561.49 114.268  -3                                                
 -13   7   2 5561.49 114.268  -2                                                
   9  -7   2 5561.49 114.268   1                                                
   9   7   3 15632.1 90.8130   1                                                
  -9  -7  -4 133.428 16.6401   1                                                
   8   6  -5 196.080 110.072  -3                                                
  -9  -7  -4 196.080 110.072   1                                                
   9  -7   5 5393.92 68.9257   1                                                
 -13  -7   5 6328.39 220.693  -2                                                
   9   7   5 6328.39 220.693   1                                                
  -9  -7  -6 437.582 21.2113   1                                                
  -9  -7  -7 2686.45 72.2415   1                                                
   9  -9  -5 8561.31 88.8677   1                                                
  -3  -9  -5 6514.92 135.287  -2                                                
   9   9  -5 6514.92 135.287   1                                                
   9   9  -4 412.951 19.9689   1                                                
   9   9  -3 3824.80 50.5485   1                                                
  -9   9   2 224.446 15.7728   1                                                
   9   9  -1 7821.62 69.3061   1                                                
   9  -9   0 161.847 15.7739   1                                                
  -9   9  -1 4895.78 50.1631   1                                                
  -9  -9  -2 593.822 19.0626   1                                                
   9   9   3 720.950 21.4152   1                                                
  -9   9  -4 2155.73 41.8991   1                                                
  -9  -9  -5 2909.55 72.8933   1                                                
  -9 -11   3 6300.41 158.039   1                                                
  -9 -11   2 328.322 29.3686   1                                                
   9  11  -1 3699.77 56.0775   1                                                
   9 -11   0 6.56563 14.6798   1                                                
  -9 -11  -1 8957.45 88.6772   1                                                
  -9 -11  -2 787.510 50.1828   1                                                
   9 -11   3 7924.63 166.711   1                                                
  10   0  -8 5415.13 163.449   1                                                
 -10   0   6 4058.79 95.2133   1                                                
  10   0  -4 3017.58 113.592   1                                                
  10   0  -2 18869.2 331.112   1                                                
  10   0  -2 63519.2 537.301  -4                                                
   8   0   2 63519.2 537.301  -2                                                
 -10   0   2 63519.2 537.301   1                                                
  10   0   0 1326.82 39.4309   1                                                
 -10   0   0 2919.45 163.505  -4                                                
 -10   0   0 2919.45 163.505  -2                                                
  10   0   0 2919.45 163.505   1                                                
 -10   0  -2 352854. 1650.20  -4                                                
 -12   0   2 352854. 1650.20  -2                                                
  10   0   2 352854. 1650.20   1                                                
 -10   0  -4 127466. 1065.36   1                                                
 -10   0  -4 240831. 1043.57  -4                                                
 -14   0   4 240831. 1043.57  -2                                                
  10   0   4 240831. 1043.57   1                                                
 -10   0  -6 10057.9 313.742   1                                                
  10   0   6 22623.2 376.100  -4                                                
  16   0  -6 22623.2 376.100  -2                                                
 -10   0  -6 22623.2 376.100   1                                                
  10   0   6 23276.2 353.291  -4                                                
  15  -1  -6 23276.2 353.291  -3                                                
  16   0  -6 23276.2 353.291  -2                                                
 -10   0  -6 23276.2 353.291   1                                                
 -10   0  -8 2041.56 99.6673   1                                                
  10   2  -8 1197.67 70.9365   1                                                
  10  -2  -7 12.0494 23.0758   1                                                
  10   2  -6 509.403 24.4997   1                                                
  10  -2  -5 299.811 20.4355   1                                                
  10  -2  -4 1147.90 33.4076   1                                                
 -10  -2   3 184.233 13.8448   1                                                
 -10  -2   2 5100.14 55.6919   1                                                
  10   2  -1 386.486 19.9065   1                                                
 -10   2   1 628.692 73.4085  -4                                                
  10   2  -1 628.692 73.4085   1                                                
  10   2   0 42914.0 288.781   1                                                
  10  -2   0 85124.6 656.619  -4                                                
  10   2   0 85124.6 656.619  -2                                                
 -10  -2   0 85124.6 656.619   1                                                
  10   2   1 9386.49 126.022   1                                                
 -10  -2  -1 13312.1 156.130  -4                                                
  10  -2   1 13312.1 156.130   1                                                
  10   2   2 8555.09 126.792   1                                                
 -12  -2   2 8402.23 292.854  -2                                                
  10   2   2 8402.23 292.854   1                                                
  10  -2   2 11859.9 141.065  -4                                                
  12   2  -2 11859.9 141.065  -2                                                
 -10  -2  -2 11859.9 141.065   1                                                
 -10   2  -3 4701.74 85.5916   1                                                
 -10   2  -3 6928.92 111.192  -4                                                
  10   2   3 6928.92 111.192   1                                                
 -10   2  -4 4763.73 93.6022   1                                                
  10   2   4 11368.3 128.895  -4                                                
  14  -2  -4 11368.3 128.895  -2                                                
 -10   2  -4 11368.3 128.895   1                                                
 -10   2  -5 110.957 21.9744   1                                                
 -10  -2  -5 121.733 24.7251  -4                                                
  10  -2   5 121.733 24.7251   1                                                
 -16   2   5 475.217 80.6699  -2                                                
  10  -2   5 475.217 80.6699   1                                                
  10   2   5 685.821 83.4559  -4                                                
  16  -2  -5 685.821 83.4559  -2                                                
 -10   2  -5 685.821 83.4559   1                                                
 -10   2  -6 5134.64 181.503   1                                                
  10  -2   6 14300.3 200.684  -4                                                
  16   2  -6 14300.3 200.684  -2                                                
 -10  -2  -6 14300.3 200.684   1                                                
 -10   2  -7 539.243 35.4041   1                                                
  10  -2   7 685.413 81.6328  -4                                                
 -10  -2  -7 685.413 81.6328   1                                                
  18  -2  -7 837.231 129.428  -2                                                
 -10   2  -7 837.231 129.428   1                                                
 -10  -2  -8 5325.32 141.317   1                                                
  10  -2   8 9599.08 296.778  -4                                                
  18   2  -8 9599.08 296.778  -2                                                
 -10  -2  -8 9599.08 296.778   1                                                
  10  -4  -8 86.3213 37.9819   1                                                
  10   4  -7 1273.93 59.1546   1                                                
  10  -4  -6 1354.56 49.4870   1                                                
  10   4  -5 2989.22 52.1386   1                                                
  10   4  -4 2799.59 45.7177   1                                                
  10  -4  -3 12104.0 82.6538   1                                                
  10  -4  -2 22071.3 119.656   1                                                
 -10   4   1 9129.35 85.9226   1                                                
  10   4   0 5985.37 71.0899   1                                                
  10   4   1 13121.6 121.915   1                                                
 -10  -4  -2 5425.53 55.9146   1                                                
  10  -4   3 1035.57 23.0028   1                                                
  12   4  -3 1297.15 50.0264  -2                                                
 -10  -4  -3 1297.15 50.0264   1                                                
 -10  -4  -4 2909.11 43.0912   1                                                
 -10   4  -5 0.87291 12.5428   1                                                
  14   4  -5 1030.68 130.039  -2                                                
 -10  -4  -5 1030.68 130.039   1                                                
  10  -4   5 632.419 122.638  -4                                                
  14   4  -5 632.419 122.638  -2                                                
 -10  -4  -5 632.419 122.638   1                                                
 -10   4  -6 6072.62 98.9944   1                                                
  10  -4   6 15999.2 485.444  -4                                                
  16   4  -6 15999.2 485.444  -2                                                
 -10  -4  -6 15999.2 485.444   1                                                
 -10   4  -7 77.9872 24.4970   1                                                
 -10   4  -8 9913.76 144.115   1                                                
  10  -4   8 13570.6 297.393  -4                                                
  18   4  -8 13570.6 297.393  -2                                                
 -10  -4  -8 13570.6 297.393   1                                                
  10   6  -7 669.521 47.0748   1                                                
 -10  -6   6 4970.83 79.7992   1                                                
  10  -6  -5 3534.69 69.5442   1                                                
 -10   6   4 13127.7 151.291   1                                                
   1   7   3 14068.6 189.819  -3                                                
 -10  -6   4 14068.6 189.819   1                                                
  -8   6   4 23728.5 361.569  -4                                                
  -1  -7  -3 23728.5 361.569  -3                                                
  -4  -6  -4 23728.5 361.569  -2                                                
  10   6  -4 23728.5 361.569   1                                                
  10   6  -3 67.8400 13.4052   1                                                
 -10  -6   2 4102.55 46.8507   1                                                
  10   6  -1 6847.83 50.3295   1                                                
  10  -6   0 3139.63 27.0317   1                                                
  10  -6   1 7104.75 49.6930   1                                                
 -10  -6   1 11437.6 270.114  -2                                                
  10   6   1 11437.6 270.114   1                                                
 -10  -6  -2 1515.99 23.8563   1                                                
  10  -6   3 853.315 25.7845   1                                                
 -12  -6   3 1008.76 108.503  -2                                                
  10   6   3 1008.76 108.503   1                                                
 -10  -6  -4 2885.61 41.3713   1                                                
 -10   6  -5 2731.14 57.4567   1                                                
 -14  -6   5 3555.90 133.838  -2                                                
  10   6   5 3555.90 133.838   1                                                
  10   6   6 6740.26 127.758   1                                                
  21  -7  -5 8130.11 207.378  -3                                                
 -10   6  -6 8130.11 207.378   1                                                
 -12  -6  -6 10042.0 206.439  -4                                                
 -21   7   5 10042.0 206.439  -3                                                
 -18   6   6 10042.0 206.439  -2                                                
  10  -6   6 10042.0 206.439   1                                                
 -10  -6  -7 51.1027 16.6035   1                                                
 -10  -8   6 48.3227 19.0076   1                                                
  10  -6   7 78.0609 45.9180  -3                                                
 -10   8   6 78.0609 45.9180   1                                                
 -12  -8   6 5886.43 171.510  -4                                                
 -10   6  -7 5886.43 171.510  -3                                                
  -6   8  -6 5886.43 171.510  -2                                                
  10  -8  -6 5886.43 171.510   1                                                
 -10  -8   5 2913.21 42.0886   1                                                
  10  -8  -4 228.575 18.8496   1                                                
 -10   8   3 622.570 26.3662   1                                                
  10   8  -2 4197.48 53.4243   1                                                
  10   8  -1 865.623 20.5605   1                                                
  10   8   0 1060.03 21.1350   1                                                
  10  -8   1 350.887 13.5946   1                                                
 -10  -8  -2 691.936 20.9646   1                                                
 -10  -8  -3 534.519 21.6544   1                                                
 -10   8  -4 137.113 19.3113   1                                                
  10  -8   5 4243.00 75.0172   1                                                
  -9  -7   6 4591.41 166.906  -3                                                
 -14  -8   5 4591.41 166.906  -2                                                
  10   8   5 4591.41 166.906   1                                                
 -10   8  -6 49.6596 19.7688   1                                                
  10 -10  -4 3.67788 20.3798   1                                                
 -10 -10   3 192.603 13.9982   1                                                
 -10  10   2 1477.94 36.1267   1                                                
 -10  10   1 520.639 19.5993   1                                                
 -10  10   0 4844.14 70.7026   1                                                
 -10  10  -1 0.60108 11.2609   1                                                
  10 -10   2 7729.60 87.9268   1                                                
 -10 -10  -3 13.5136 12.9762   1                                                
 -10 -10  -4 1445.88 47.6080   1                                                
  11   1  -8 697.318 62.5701   1                                                
  11   1  -7 36504.7 478.137   1                                                
  -5  -1  -7 40178.6 488.300  -3                                                
  11  -1  -7 40178.6 488.300   1                                                
 -11  -1   7 66529.1 713.135  -4                                                
  -5  -1  -7 66529.1 713.135  -3                                                
  -3   1  -7 66529.1 713.135  -2                                                
  11  -1  -7 66529.1 713.135   1                                                
  11   1  -6 408.400 22.3943   1                                                
  11  -1  -5 45082.5 294.491   1                                                
 -11   1   4 3511.93 58.8341   1                                                
  11  -1  -3 47390.2 309.812   1                                                
 -11  -1   2 8153.65 89.6430   1                                                
  11   1  -2 13978.2 325.174  -4                                                
   9  -1   2 13978.2 325.174  -2                                                
 -11   1   2 13978.2 325.174   1                                                
  11   1  -1 99915.4 374.265   1                                                
 -11  -1   1 148527. 865.312  -4                                                
  11  -1  -1 148527. 865.312   1                                                
  11  -1   0 10475.3 88.2235   1                                                
 -11  -1   0 19857.3 467.120  -4                                                
 -11   1   0 19857.3 467.120  -2                                                
  11  -1   0 19857.3 467.120   1                                                
  11   1   1 93016.6 492.146   1                                                
 -11  -1  -1 160149. 796.376  -4                                                
  11  -1   1 160149. 796.376   1                                                
 -11   1  -2 384.302 58.9440   1                                                
  11  -1   2 938.805 37.9897  -4                                                
  13   1  -2 938.805 37.9897  -2                                                
 -11  -1  -2 938.805 37.9897   1                                                
  11  -1   3 68771.0 1070.88   1                                                
 -11   1  -3 114539. 810.697  -4                                                
  11   1   3 114539. 810.697   1                                                
 -11   1  -4 34162.6 341.413   1                                                
  11   1   4 37455.7 546.954  -4                                                
 -11   1  -4 37455.7 546.954   1                                                
 -11   1  -4 59238.8 313.402  -4                                                
 -15  -1   4 59238.8 313.402  -2                                                
  11   1   4 59238.8 313.402   1                                                
 -11   1  -5 19209.2 233.994   1                                                
  11  -1   5 26080.6 225.354  -4                                                
 -11  -1  -5 26080.6 225.354   1                                                
  11   1   5 31148.9 572.344  -4                                                
  17  -1  -5 31148.9 572.344  -2                                                
 -11   1  -5 31148.9 572.344   1                                                
  11  -1   6 868.236 55.6105   1                                                
 -11  -1  -6 2563.66 73.4418  -4                                                
 -17   1   6 2563.66 73.4418  -2                                                
  11  -1   6 2563.66 73.4418   1                                                
  11  -1   6 2816.24 230.740  -4                                                
  16   0  -6 2816.24 230.740  -3                                                
  17   1  -6 2816.24 230.740  -2                                                
 -11  -1  -6 2816.24 230.740   1                                                
 -11  -1  -7 15085.5 274.080   1                                                
  11  -1   7 23033.9 333.585  -4                                                
 -11  -1  -7 23033.9 333.585   1                                                
  11   1   7 22188.6 336.735  -4                                                
  19  -1  -7 22188.6 336.735  -2                                                
 -11   1  -7 22188.6 336.735   1                                                
  11  -1   8 154.467 28.1948   1                                                
  11  -1   8 464.878 109.252  -4                                                
  19   1  -8 464.878 109.252  -2                                                
 -11  -1  -8 464.878 109.252   1                                                
  11   3  -8 53.6956 34.8820   1                                                
  11   3  -7 17620.8 177.602   1                                                
 -11   3   6 1422.69 40.5024   1                                                
  11  -3  -5 51650.4 238.915   1                                                
  11  -3  -4 19.0169 13.4482   1                                                
 -11  -3   3 67266.1 302.618   1                                                
 -11  -3   2 15807.0 149.592   1                                                
 -11   3   1 50732.3 234.482   1                                                
  11  -3   0 4655.70 63.0433   1                                                
  11  -3   0 9989.43 366.122  -4                                                
  11   3   0 9989.43 366.122  -2                                                
 -11  -3   0 9989.43 366.122   1                                                
 -11  -3  -1 62945.7 323.885   1                                                
 -11   3  -1 92703.0 800.158  -4                                                
  11   3   1 92703.0 800.158   1                                                
 -11  -3  -2 4591.96 79.9563   1                                                
  11  -3   2 8497.21 261.884  -4                                                
  13   3  -2 8497.21 261.884  -2                                                
 -11  -3  -2 8497.21 261.884   1                                                
 -11  -3  -3 51810.8 256.487   1                                                
 -11   3  -3 69265.5 808.337  -4                                                
  11   3   3 69265.5 808.337   1                                                
  13   3  -3 57470.3 664.662  -2                                                
 -11  -3  -3 57470.3 664.662   1                                                
  11  -3   4 2106.29 44.3112   1                                                
  11  -3   4 3243.18 101.721  -4                                                
  15   3  -4 3243.18 101.721  -2                                                
 -11  -3  -4 3243.18 101.721   1                                                
  11   3   5 54651.6 238.120   1                                                
 -11  -3  -5 75200.5 580.840  -4                                                
  11  -3   5 75200.5 580.840   1                                                
  11   3   5 93998.5 694.043  -4                                                
  17  -3  -5 93998.5 694.043  -2                                                
 -11   3  -5 93998.5 694.043   1                                                
 -11   3  -6 835.716 66.1823   1                                                
  11  -3   6 3470.78 187.181  -4                                                
  17   3  -6 3470.78 187.181  -2                                                
 -11  -3  -6 3470.78 187.181   1                                                
 -11  -3  -7 19372.0 268.995   1                                                
  11  -3   7 25639.9 457.676  -4                                                
 -11  -3  -7 25639.9 457.676   1                                                
 -11   3  -8 1042.32 61.9050   1                                                
  11  -3   8 2364.33 153.204  -4                                                
  19   3  -8 2364.33 153.204  -2                                                
 -11  -3  -8 2364.33 153.204   1                                                
  11   5  -8 615.723 39.8599   1                                                
  11  -5  -7 18426.4 274.523   1                                                
 -11  -5   6 31.8889 17.0455   1                                                
 -11  -5   5 13821.1 118.081   1                                                
  11   5  -4 942.748 23.0899   1                                                
  11   5  -3 43071.1 193.860   1                                                
  11   5  -2 2120.98 29.6975   1                                                
  11   5  -1 82400.0 218.396   1                                                
  11  -5   0 7160.15 45.2341   1                                                
 -11  -5  -1 62722.2 185.945   1                                                
 -11  -5   1 111391. 582.399  -2                                                
  11   5   1 111391. 582.399   1                                                
 -11   5  -2 52.9590 9.28362   1                                                
 -11   5  -3 71048.2 376.296   1                                                
 -13  -5   3 74317.7 398.340  -2                                                
  11   5   3 74317.7 398.340   1                                                
  11  -5   4 100.964 14.6937   1                                                
 -11   5  -5 27439.1 148.755   1                                                
 -15  -5   5 29695.8 383.848  -2                                                
  11   5   5 29695.8 383.848   1                                                
 -11   5  -6 125.126 19.3599   1                                                
 -11   5  -7 23926.8 256.387   1                                                
 -11  -5  -8 381.007 28.3896   1                                                
  11   7  -7 5107.28 111.746   1                                                
 -11   7   6 676.251 27.7844   1                                                
 -11   7   5 17207.7 143.556   1                                                
  11  -7  -4 1392.30 34.4859   1                                                
 -11  -7   3 10664.6 109.095   1                                                
 -11  -7   2 14.7755 13.5212   1                                                
 -13  -7   2 2014.32 100.458  -4                                                
 -14   6  -3 2014.32 100.458  -3                                                
 -11   7  -2 2014.32 100.458  -2                                                
  11  -7  -2 2014.32 100.458   1                                                
  11  -7  -1 28905.3 117.286   1                                                
 -11  -7   0 147.641 10.4076   1                                                
 -11  -7  -1 48451.5 140.971   1                                                
 -11   7  -2 3924.01 38.2283   1                                                
  11   7   3 8728.03 70.9371   1                                                
  13   7  -3 7610.88 285.939  -2                                                
 -11  -7  -3 7610.88 285.939   1                                                
  11   7   4 1346.50 31.9976   1                                                
  11  -7   5 21721.0 163.490   1                                                
  10   6  -6 18801.7 436.144  -3                                                
 -11  -7  -5 18801.7 436.144   1                                                
 -11  -7  -6 365.988 22.6167   1                                                
 -11  -7  -7 10514.6 123.480   1                                                
 -11  -9   5 6096.54 79.8814   1                                                
 -11   9   4 1801.00 38.9846   1                                                
  11  -9  -3 22264.3 145.427   1                                                
  11   9  -2 2771.36 42.6003   1                                                
 -11  -9   1 18584.3 128.115   1                                                
  11   9   0 361.304 20.3228   1                                                
 -11   9  -1 10861.6 86.6550   1                                                
 -11   9  -2 9.55327 11.5572   1                                                
 -11  -9  -3 34745.2 192.017   1                                                
 -11   9  -4 45.9564 13.3575   1                                                
 -11  -9  -5 9935.65 162.250   1                                                
 -11 -11   3 5221.63 91.8452   1                                                
  11 -11  -2 284.536 31.5223   1                                                
  11  11  -1 10767.3 133.714   1                                                
  11 -11   0 1575.24 41.3587   1                                                
 -11  11  -1 14308.2 177.425   1                                                
  11 -11   2 85.3935 37.5492   1                                                
  11 -11   3 3641.10 105.584   1                                                
  12   0  -8 29630.2 527.038   1                                                
 -12   0   6 33068.2 287.189   1                                                
  12   0  -4 11806.6 152.202   1                                                
  12   0  -2 136464. 706.320   1                                                
  12   0  -2 251627. 839.589  -4                                                
  10   0   2 251627. 839.589  -2                                                
 -12   0   2 251627. 839.589   1                                                
  12   0   0 18070.8 145.343   1                                                
 -12   0   0 39554.1 613.581  -4                                                
 -12   0   0 39554.1 613.581  -2                                                
  12   0   0 39554.1 613.581   1                                                
 -12   0  -2 232312. 1199.18  -4                                                
 -14   0   2 232312. 1199.18  -2                                                
  12   0   2 232312. 1199.18   1                                                
  12   0   2 233042. 1263.88  -4                                                
  14   0  -2 233042. 1263.88  -3                                                
  14   0  -2 233042. 1263.88  -2                                                
 -12   0  -2 233042. 1263.88   1                                                
 -12   0  -4 130370. 638.896  -4                                                
 -16   0   4 130370. 638.896  -2                                                
  12   0   4 130370. 638.896   1                                                
  12   0   6 489.561 102.935   1                                                
  12   0   6 1130.40 68.4459  -4                                                
  18   0  -6 1130.40 68.4459  -2                                                
 -12   0  -6 1130.40 68.4459   1                                                
 -12   0  -6 1014.09 141.305  -4                                                
 -17   1   6 1014.09 141.305  -3                                                
 -18   0   6 1014.09 141.305  -2                                                
  12   0   6 1014.09 141.305   1                                                
 -12   0  -8-8.73182 61.5919   1                                                
  12   0   8 6930.93 259.817  -4                                                
  20   0  -8 6930.93 259.817  -2                                                
 -12   0  -8 6930.93 259.817   1                                                
  12   2  -8 7612.98 200.909   1                                                
  12  -2  -7 751.463 41.3457   1                                                
  12  -2  -6 11888.2 135.209   1                                                
 -12   2   5 34.0535 13.5145   1                                                
 -12  -2   4 38518.0 202.203   1                                                
  12  -2  -3 94.3259 14.5020   1                                                
 -12  -2   2 177.610 15.7375   1                                                
  12   2  -1 2438.79 34.5976   1                                                
  12  -2  -1 3924.25 151.528  -4                                                
 -12  -2   1 3924.25 151.528   1                                                
  12  -2   0 20177.7 194.451   1                                                
  12  -2   0 35676.6 471.615  -4                                                
  12   2   0 35676.6 471.615  -2                                                
 -12  -2   0 35676.6 471.615   1                                                
 -12   2  -1 671.255 20.8551   1                                                
 -12  -2  -1 1384.49 66.1691  -4                                                
  12  -2   1 1384.49 66.1691   1                                                
  12   2   2 22031.1 276.109   1                                                
 -14  -2   2 23181.1 488.345  -2                                                
  12   2   2 23181.1 488.345   1                                                
  12  -2   2 80013.7 877.575  -4                                                
  14   2  -2 80013.7 877.575  -2                                                
 -12  -2  -2 80013.7 877.575   1                                                
 -12   2  -3 3158.78 88.8035   1                                                
  12  -2   3 4513.39 70.1703  -4                                                
 -12  -2  -3 4513.39 70.1703   1                                                
 -12   2  -4 5027.07 124.693   1                                                
  12   2   4 5994.79 228.530  -4                                                
 -12   2  -4 5994.79 228.530   1                                                
 -12   2  -4 42780.8 349.247  -4                                                
 -16  -2   4 42780.8 349.247  -2                                                
  12   2   4 42780.8 349.247   1                                                
 -12   2  -5 528.409 34.6047   1                                                
 -12   2  -5 602.306 33.8552  -4                                                
  12   2   5 602.306 33.8552   1                                                
 -18   2   5 1227.20 112.346  -2                                                
  12  -2   5 1227.20 112.346   1                                                
  12   2   5 1616.04 112.964  -4                                                
  18  -2  -5 1616.04 112.964  -2                                                
 -12   2  -5 1616.04 112.964   1                                                
  12   2   6 6661.95 151.586   1                                                
  12  -2   6 10161.3 173.254  -4                                                
  18   2  -6 10161.3 173.254  -2                                                
 -12  -2  -6 10161.3 173.254   1                                                
 -12   2  -7 1840.88 108.324   1                                                
  12  -2   7 2021.74 110.070  -4                                                
 -12  -2  -7 2021.74 110.070   1                                                
  12  -2   8 597.117 57.1897   1                                                
  12  -2   8 5104.97 229.762  -4                                                
  20   2  -8 5104.97 229.762  -2                                                
 -12  -2  -8 5104.97 229.762   1                                                
  12  -4  -8 6806.99 166.408   1                                                
  12  -4  -7 480.125 42.4871   1                                                
  12   4  -6 13879.9 160.555   1                                                
  12  -4  -5 16.3452 15.3868   1                                                
  12  -4  -4 2843.18 52.9324   1                                                
  12  -4  -3 115.471 11.2093   1                                                
  12   4  -2 40132.0 178.865   1                                                
  12  -4  -1 4621.29 70.6291   1                                                
 -12   4   0 18501.7 135.429   1                                                
  12   4   1 17110.7 138.881   1                                                
  12  -4   2 1881.10 29.5432   1                                                
 -12   4  -3 632.564 20.2801   1                                                
  14   4  -3 8980.77 143.688  -2                                                
 -12  -4  -3 8980.77 143.688   1                                                
 -12  -4  -4 2095.13 39.0363   1                                                
 -12   4  -4 4847.69 499.809  -4                                                
 -16  -4   4 4847.69 499.809  -2                                                
  12   4   4 4847.69 499.809   1                                                
  12   4   5 631.682 23.2192   1                                                
  12  -4   5 808.933 82.7315  -4                                                
 -12  -4  -5 808.933 82.7315   1                                                
  16   4  -5 814.266 121.577  -2                                                
 -12  -4  -5 814.266 121.577   1                                                
  12  -4   5 748.255 137.726  -4                                                
  16   4  -5 748.255 137.726  -2                                                
 -12  -4  -5 748.255 137.726   1                                                
 -12   4  -6 704.194 39.2896   1                                                
 -12   4  -6 3703.90 185.305  -4                                                
 -18  -4   6 3703.90 185.305  -2                                                
  12   4   6 3703.90 185.305   1                                                
 -12  -4  -7 41.7033 22.0699   1                                                
 -12   4  -8 1187.56 52.0171   1                                                
  12  -4   8 5982.78 193.596  -4                                                
  20   4  -8 5982.78 193.596  -2                                                
 -12  -4  -8 5982.78 193.596   1                                                
 -12   6   7 241.298 24.7498   1                                                
 -12  -6   6 2046.71 49.6129   1                                                
  12   6  -5 2947.44 55.6434   1                                                
 -12  -6   4 14011.9 93.7698   1                                                
  12   6  -3 142.730 13.5209   1                                                
  12  -6  -2 11672.9 70.5128   1                                                
 -12  -6   1 20.6462 8.73422   1                                                
  12   6   0 29444.9 108.461   1                                                
 -12   6  -1 4695.23 37.3130   1                                                
 -12  -6   1 5735.93 157.544  -2                                                
  12   6   1 5735.93 157.544   1                                                
  12  -6   2 8962.40 57.5838   1                                                
  12  -6   3 70.7126 12.9468   1                                                
 -14  -6   3 779.930 61.7678  -2                                                
  12   6   3 779.930 61.7678   1                                                
 -12   6  -4 884.955 25.8953   1                                                
  12  -6   5 1415.36 39.8279   1                                                
 -16  -6   5 1428.76 89.0652  -2                                                
  12   6   5 1428.76 89.0652   1                                                
  12  -6   6 3720.29 70.1123   1                                                
  14   6   6 12938.0 497.532  -4                                                
  23  -7  -5 12938.0 497.532  -3                                                
  20  -6  -6 12938.0 497.532  -2                                                
 -12   6  -6 12938.0 497.532   1                                                
 -12  -6  -7 595.582 33.7127   1                                                
  12   8  -6 3926.78 107.439   1                                                
 -14  -8   6 19478.6 287.953  -4                                                
 -12   6  -7 19478.6 287.953  -3                                                
  -8   8  -6 19478.6 287.953  -2                                                
  12  -8  -6 19478.6 287.953   1                                                
  12   8  -5 10.2140 12.3982   1                                                
  12   8  -4 6075.80 72.3355   1                                                
 -12  -8   3 44.5213 14.4899   1                                                
  12  -8  -2 11189.9 90.6283   1                                                
  12  -8  -1 407.185 16.0243   1                                                
 -12  -8   0 4504.13 42.4465   1                                                
  12  -8   1 914.101 20.7384   1                                                
 -12  -8  -2 1677.91 31.9500   1                                                
 -12   8  -3 1840.45 33.8277   1                                                
  12   8   4 4786.98 70.0564   1                                                
 -12   8  -5 46.5812 15.2000   1                                                
 -11  -7   6 2242.53 138.863  -3                                                
 -16  -8   5 2242.53 138.863  -2                                                
  12   8   5 2242.53 138.863   1                                                
 -12   8  -6 791.052 43.5703   1                                                
 -12 -10   4 3637.74 79.3652   1                                                
 -12 -10   3 34.0691 10.2744   1                                                
  12 -10  -2 3661.99 52.2223   1                                                
 -12 -10   1 1034.79 25.9310   1                                                
 -12  10   0 2754.18 62.4278   1                                                
 -12 -10  -1 506.359 19.9322   1                                                
  12  10   2 4537.26 53.8686   1                                                
  12 -10   3 792.654 23.2573   1                                                
 -12  10  -4 482.096 38.2445   1                                                
  13  -1  -8 263.945 37.4496   1                                                
  13  -1  -7 2099.53 76.9383   1                                                
  -7  -1  -7 2113.91 134.017  -3                                                
  13  -1  -7 2113.91 134.017   1                                                
 -13  -1   7 11830.4 296.812  -4                                                
  -7  -1  -7 11830.4 296.812  -3                                                
  -5   1  -7 11830.4 296.812  -2                                                
  13  -1  -7 11830.4 296.812   1                                                
  13  -1  -6 6507.19 99.4661   1                                                
 -13   1   5 8509.00 93.6428   1                                                
  13   1  -4 1405.10 43.7464   1                                                
 -13   1   3 34374.7 189.163   1                                                
 -13  -1   2 139.378 17.0884   1                                                
  13   1  -2 400.818 82.7548  -4                                                
  11  -1   2 400.818 82.7548  -2                                                
 -13   1   2 400.818 82.7548   1                                                
  13   1  -1 90792.3 358.448   1                                                
 -13   1   1 134043. 837.984  -4                                                
  13   1  -1 134043. 837.984   1                                                
 -13   1   0 597.868 20.5194   1                                                
 -13  -1   0 982.239 135.858  -4                                                
 -13   1   0 982.239 135.858  -2                                                
  13  -1   0 982.239 135.858   1                                                
 -13  -1  -1 58785.5 388.147   1                                                
  13  -1   1 86980.5 696.865  -4                                                
 -13  -1  -1 86980.5 696.865   1                                                
  13  -1   2 253.829 60.5418   1                                                
 -13   1  -2 2068.46 60.8374  -4                                                
 -15  -1   2 2068.46 60.8374  -2                                                
  13   1   2 2068.46 60.8374   1                                                
  13  -1   3 9362.30 284.975   1                                                
 -13   1  -3 14554.4 192.885  -4                                                
  13   1   3 14554.4 192.885   1                                                
 -13   1  -4 1168.47 70.2120   1                                                
  13   1   4 1635.03 135.602  -4                                                
 -13   1  -4 1635.03 135.602   1                                                
  13  -1   4 3210.15 59.5585  -4                                                
  17   1  -4 3210.15 59.5585  -2                                                
 -13  -1  -4 3210.15 59.5585   1                                                
  13   1   5 21392.9 223.457   1                                                
  13  -1   5 30524.8 270.325  -4                                                
 -13  -1  -5 30524.8 270.325   1                                                
  13   1   5 34613.8 431.697  -4                                                
  19  -1  -5 34613.8 431.697  -2                                                
 -13   1  -5 34613.8 431.697   1                                                
 -13  -1  -6 5784.64 167.075   1                                                
 -13   1  -6 9461.14 127.690  -4                                                
 -19  -1   6 9461.14 127.690  -2                                                
  13   1   6 9461.14 127.690   1                                                
  13  -1   6 10477.8 290.253  -4                                                
  18   0  -6 10477.8 290.253  -3                                                
  19   1  -6 10477.8 290.253  -2                                                
 -13  -1  -6 10477.8 290.253   1                                                
 -13   1  -7 16276.5 242.395   1                                                
  13  -1   7 24265.8 344.988  -4                                                
 -13  -1  -7 24265.8 344.988   1                                                
  13  -1   7 24263.9 385.963  -4                                                
  21   1  -7 24263.9 385.963  -2                                                
 -13  -1  -7 24263.9 385.963   1                                                
 -13   1  -8 1009.65 60.4650   1                                                
  13  -1   8 2426.06 156.379  -4                                                
  21   1  -8 2426.06 156.379  -2                                                
 -13  -1  -8 2426.06 156.379   1                                                
  13   3  -8 26.7160 36.4833   1                                                
  13   3  -7 3765.66 100.182   1                                                
 -13   3   6 4.23922 15.8886   1                                                
  13  -3  -5 6132.43 67.3972   1                                                
  13  -3  -4 1065.26 31.5734   1                                                
 -13  -3   3 15454.3 106.142   1                                                
 -13  -3   2 2307.66 59.7877   1                                                
 -13   3   1 32449.4 178.665   1                                                
  13   3   0 38.7525 10.1998   1                                                
 -13  -3  -1 13285.9 140.961   1                                                
  13  -3   1 21551.6 414.958  -4                                                
 -13  -3  -1 21551.6 414.958   1                                                
  13   3   2 80.2045 20.9834   1                                                
 -13   3  -2 526.449 95.6361  -4                                                
 -15  -3   2 526.449 95.6361  -2                                                
  13   3   2 526.449 95.6361   1                                                
  13   3   3 42593.3 262.432   1                                                
  13  -3   3 59766.1 679.479  -4                                                
 -13  -3  -3 59766.1 679.479   1                                                
  15   3  -3 50425.2 443.848  -2                                                
 -13  -3  -3 50425.2 443.848   1                                                
  13  -3   3 70645.3 750.653  -4                                                
  15   3  -3 70645.3 750.653  -2                                                
 -13  -3  -3 70645.3 750.653   1                                                
 -13  -3  -4 897.963 29.2929   1                                                
 -13   3  -4 2545.95 78.5162  -4                                                
 -17  -3   4 2545.95 78.5162  -2                                                
  13   3   4 2545.95 78.5162   1                                                
  13  -3   5 15658.5 131.204   1                                                
 -13   3  -5 23128.1 250.687  -4                                                
  13   3   5 23128.1 250.687   1                                                
  17   3  -5 28745.0 568.914  -2                                                
 -13  -3  -5 28745.0 568.914   1                                                
  13  -3   5 24189.2 533.621  -4                                                
  17   3  -5 24189.2 533.621  -2                                                
 -13  -3  -5 24189.2 533.621   1                                                
  19  -3  -5 30726.5 543.357  -2                                                
 -13   3  -5 30726.5 543.357   1                                                
  13   3   5 32854.0 417.367  -4                                                
  19  -3  -5 32854.0 417.367  -2                                                
 -13   3  -5 32854.0 417.367   1                                                
  13  -3   6 2919.47 96.9116   1                                                
  13  -3   6 4971.65 192.832  -4                                                
  19   3  -6 4971.65 192.832  -2                                                
 -13  -3  -6 4971.65 192.832   1                                                
 -13  -3  -7 9604.11 218.379   1                                                
 -13   3  -7 12851.4 199.552  -4                                                
  13   3   7 12851.4 199.552   1                                                
 -13  -3  -8 56.6573 31.3006   1                                                
  13  -3   8 1695.76 134.115  -4                                                
  21   3  -8 1695.76 134.115  -2                                                
 -13  -3  -8 1695.76 134.115   1                                                
  13  -5  -8 167.497 26.3793   1                                                
  13   5  -7 1452.90 69.6854   1                                                
 -13  -5   6 1646.89 51.6478   1                                                
  13  -5  -5 4796.30 66.9804   1                                                
 -13   5   4 1619.24 31.8280   1                                                
  13   5  -3 6429.35 60.5870   1                                                
  13  -5  -2 34.0294 9.81407   1                                                
  13   5  -1 588.802 15.1324   1                                                
  13   5   0 583.473 15.1083   1                                                
  13   5   1 38162.0 136.163   1                                                
 -13  -5   1 37955.5 239.088  -2                                                
  13   5   1 37955.5 239.088   1                                                
  13  -5   2 38.8344 8.93565   1                                                
  13   5   3 17391.5 102.194   1                                                
 -15  -5   3 21461.7 235.725  -2                                                
  13   5   3 21461.7 235.725   1                                                
  13   5   4 1075.90 25.4382   1                                                
 -13  -5  -5 18896.0 168.034   1                                                
 -17  -5   5 45806.3 463.728  -2                                                
  13   5   5 45806.3 463.728   1                                                
 -13  -5  -6 456.193 25.2319   1                                                
 -13   5  -7 5623.30 88.8732   1                                                
  13  -7  -7 3019.79 85.2480   1                                                
 -13  -7   6 364.335 22.6966   1                                                
  13   7  -5 354.183 22.3510   1                                                
 -13   7   4 978.560 27.5385   1                                                
  13  -7  -3 3474.24 50.7756   1                                                
  13  -7  -2 1003.99 23.3065   1                                                
  15   7  -2 1196.22 126.328  -4                                                
  16  -6   3 1196.22 126.328  -3                                                
  13  -7   2 1196.22 126.328  -2                                                
 -13   7   2 1196.22 126.328   1                                                
  13  -7  -1 11937.4 66.0178   1                                                
  13  -7   0 73.4996 10.5020   1                                                
  13  -7   1 3059.33 31.3696   1                                                
  13  -7   2 389.907 14.8193   1                                                
  13   7   3 26814.2 149.441   1                                                
 -15  -7   3 29810.0 532.917  -2                                                
  13   7   3 29810.0 532.917   1                                                
 -13  -7  -4 924.156 30.6627   1                                                
 -13   7  -5 2462.76 57.1690   1                                                
  12   6  -6 3601.11 118.357  -3                                                
 -13  -7  -5 3601.11 118.357   1                                                
 -12  -6   6 11757.5 309.423  -3                                                
 -17  -7   5 11757.5 309.423  -2                                                
  13   7   5 11757.5 309.423   1                                                
  11  -7   5 21530.8 485.122  -4                                                
  12   6  -6 21530.8 485.122  -3                                                
  17   7  -5 21530.8 485.122  -2                                                
 -13  -7  -5 21530.8 485.122   1                                                
 -13  -7  -6 1415.26 34.0332   1                                                
 -13  -7  -7 1903.83 73.0986   1                                                
  13   9  -5 4014.56 57.1472   1                                                
  13   9  -4 189.389 17.4961   1                                                
 -13   9   3 1188.72 29.9582   1                                                
 -13  -9   2 604.264 22.5481   1                                                
 -13  -9   1 1886.63 38.4286   1                                                
 -13  -9   0 4020.93 59.9665   1                                                
 -13  -9  -1 16535.7 104.726   1                                                
 -13  -9  -2 1585.84 33.2767   1                                                
  13  -9   3 1103.74 26.0796   1                                                
  13   9   4 191.535 14.8344   1                                                
 -13   9  -5 7533.23 136.590   1                                                
 -13 -11   3 978.391 59.7108   1                                                
 -13 -11   2 81.5195 25.0773   1                                                
  13 -11  -1 3597.57 88.7645   1                                                
  13 -11   0 171.059 20.2688   1                                                
 -13  11  -1 611.875 76.2114   1                                                
 -13  11  -2 1200.25 46.3791   1                                                
  14   0  -8 27710.5 513.397   1                                                
  14   0  -6 38186.8 310.343   1                                                
 -14   0   4 89715.7 437.634   1                                                
 -14   0   2 35525.4 255.408   1                                                
 -14   0   2 108948. 613.744  -4                                                
 -12   0  -2 108948. 613.744  -2                                                
  14   0  -2 108948. 613.744   1                                                
  14   0   0 225001. 803.880   1                                                
 -14   0  -2 283970. 1535.67  -4                                                
 -16   0   2 283970. 1535.67  -2                                                
  14   0   2 283970. 1535.67   1                                                
  14   0   2 275824. 1634.79  -4                                                
  16   0  -2 275824. 1634.79  -3                                                
  16   0  -2 275824. 1634.79  -2                                                
 -14   0  -2 275824. 1634.79   1                                                
  14   0   4 69303.4 442.869  -4                                                
  18   0  -4 69303.4 442.869  -2                                                
 -14   0  -4 69303.4 442.869   1                                                
  14   0   6 86774.1 1349.48   1                                                
 -14   0  -6 147181. 1013.24  -4                                                
 -20   0   6 147181. 1013.24  -2                                                
  14   0   6 147181. 1013.24   1                                                
  14   0   6 147662. 1320.53  -4                                                
  19  -1  -6 147662. 1320.53  -3                                                
  20   0  -6 147662. 1320.53  -2                                                
 -14   0  -6 147662. 1320.53   1                                                
 -14   0  -8 9961.77 308.515   1                                                
  14   0   8 32948.6 480.089  -4                                                
  22   0  -8 32948.6 480.089  -2                                                
 -14   0  -8 32948.6 480.089   1                                                
  14   2  -8 20300.9 316.080   1                                                
  14  -2  -7 236.482 33.5617   1                                                
  14   2  -6 29244.5 257.229   1                                                
  14  -2  -5 701.915 26.3167   1                                                
  14   2  -4 7202.84 84.1139   1                                                
  14   2  -3 897.195 25.3632   1                                                
  14   2  -2 92508.2 391.402   1                                                
 -14   2   1 261.528 15.7118   1                                                
 -14   2   1 841.259 143.727  -4                                                
  14   2  -1 841.259 143.727   1                                                
  14  -2   0 107698. 433.409   1                                                
  14  -2   0 225638. 1341.96  -4                                                
  14   2   0 225638. 1341.96  -2                                                
 -14  -2   0 225638. 1341.96   1                                                
 -14  -2  -1 8001.33 88.0574   1                                                
 -14   2  -1 11492.3 202.928  -4                                                
  14   2   1 11492.3 202.928   1                                                
  14  -2   2 42491.4 462.168   1                                                
 -14   2  -2 101957. 643.530  -4                                                
 -16  -2   2 101957. 643.530  -2                                                
  14   2   2 101957. 643.530   1                                                
  14  -2   3 1475.08 60.9585   1                                                
  14  -2   3 2309.07 44.3149  -4                                                
 -14  -2  -3 2309.07 44.3149   1                                                
 -14   2  -4 42051.4 399.603   1                                                
  14   2   4 46747.9 654.798  -4                                                
 -14   2  -4 46747.9 654.798   1                                                
  14  -2   4 69974.0 303.954  -4                                                
  18   2  -4 69974.0 303.954  -2                                                
 -14  -2  -4 69974.0 303.954   1                                                
  14   2   5 2479.08 67.2324   1                                                
  14  -2   5 3505.66 65.6676  -4                                                
 -14  -2  -5 3505.66 65.6676   1                                                
  14   2   5 4282.74 153.280  -4                                                
  20  -2  -5 4282.74 153.280  -2                                                
 -14   2  -5 4282.74 153.280   1                                                
 -14   2  -6 3157.18 95.6636   1                                                
 -14   2  -6 18378.3 331.527  -4                                                
 -20  -2   6 18378.3 331.527  -2                                                
  14   2   6 18378.3 331.527   1                                                
 -14   2  -7 3068.15 133.377   1                                                
  14  -2   7 5280.77 141.424  -4                                                
 -14  -2  -7 5280.77 141.424   1                                                
 -14   2  -8 8399.48 235.544   1                                                
  14  -2   8 16013.4 333.327  -4                                                
  22   2  -8 16013.4 333.327  -2                                                
 -14  -2  -8 16013.4 333.327   1                                                
  14   4  -8 13192.8 246.071   1                                                
  14   4  -7 180.881 31.5061   1                                                
  14  -4  -6 13078.8 145.437   1                                                
 -14  -4   5 5054.31 74.6302   1                                                
  14   4  -4 82574.8 334.313   1                                                
 -14  -4   3 19378.5 124.437   1                                                
  14  -4  -2 37627.3 162.577   1                                                
  14   4  -1 3831.69 40.3533   1                                                
  14  -4   0 30715.6 192.752   1                                                
  14  -4   1 162.232 11.4969   1                                                
 -14  -4   1 2953.39 96.9022  -2                                                
  14   4   1 2953.39 96.9022   1                                                
  14  -4   2 58273.9 191.559   1                                                
  14   4   2 64140.4 640.924  -4                                                
 -14   4  -2 64140.4 640.924   1                                                
  14   4   3 9511.70 85.6346   1                                                
 -16  -4   3 11260.5 151.220  -2                                                
  14   4   3 11260.5 151.220   1                                                
 -14   4  -4 19187.3 112.676   1                                                
 -14   4  -4 28495.3 517.200  -4                                                
 -18  -4   4 28495.3 517.200  -2                                                
  14   4   4 28495.3 517.200   1                                                
  14   4   5 16.7568 13.8060   1                                                
  14  -4   5 22.0761 49.6242  -4                                                
 -14  -4  -5 22.0761 49.6242   1                                                
  18   4  -5 8.16282 52.7954  -2                                                
 -14  -4  -5 8.16282 52.7954   1                                                
  14  -4   5 72.1489 99.1946  -4                                                
  18   4  -5 72.1489 99.1946  -2                                                
 -14  -4  -5 72.1489 99.1946   1                                                
 -14   4  -6 16635.3 192.589   1                                                
  14  -4   6 30970.5 449.786  -4                                                
  20   4  -6 30970.5 449.786  -2                                                
 -14  -4  -6 30970.5 449.786   1                                                
 -14   4  -7 1278.97 57.4296   1                                                
  14   4   7 1300.56 124.165  -4                                                
 -14   4  -7 1300.56 124.165   1                                                
 -14   4  -8 7378.76 104.731   1                                                
  14  -4   8 14547.0 249.799  -4                                                
  22   4  -8 14547.0 249.799  -2                                                
 -14  -4  -8 14547.0 249.799   1                                                
 -14  -6   7 2368.55 91.4539   1                                                
  14   6  -6 33529.5 301.156   1                                                
  14   6  -5 1374.47 42.1801   1                                                
 -14   6   4 39151.1 227.704   1                                                
 -14  -6   3 1127.24 25.2224   1                                                
 -14   6   2 78631.8 282.215   1                                                
  14  -6  -1 14018.8 71.6896   1                                                
  14  -6   0 31492.2 119.314   1                                                
  14   6   1 2513.82 29.2326   1                                                
 -14  -6   1 10979.9 171.219  -2                                                
  14   6   1 10979.9 171.219   1                                                
 -14  -6  -2 21750.4 94.9659   1                                                
 -14   6  -3 7808.96 66.0208   1                                                
 -16  -6   3 9818.88 171.673  -2                                                
  14   6   3 9818.88 171.673   1                                                
 -14  -6  -4 37868.7 170.689   1                                                
 -14   6  -5 563.038 29.0669   1                                                
 -18  -6   5 733.878 71.1661  -2                                                
  14   6   5 733.878 71.1661   1                                                
 -14   6  -6 13079.8 162.915   1                                                
 -14   6  -7 1477.63 46.6238   1                                                
 -14   6  -7 10003.7 234.412  -3                                                
  14  -8  -6 10003.7 234.412   1                                                
 -16  -8   6 14686.1 346.416  -4                                                
 -14   6  -7 14686.1 346.416  -3                                                
 -10   8  -6 14686.1 346.416  -2                                                
  14  -8  -6 14686.1 346.416   1                                                
 -14  -8   5 530.922 21.6155   1                                                
 -14  -8   4 18420.8 123.157   1                                                
  14  -8  -3 57.3018 14.7322   1                                                
  14   8  -2 23641.2 140.714   1                                                
 -14   8   1 37.6850 10.1429   1                                                
  14  -8   0 42245.7 154.610   1                                                
 -14   8  -1 7985.88 63.8768   1                                                
 -14  -8  -2 27304.0 178.229   1                                                
  14  -8   3 575.523 20.5299   1                                                
 -14  -8  -4 2853.91 46.6044   1                                                
 -14  -8  -5-6.96621 12.6446   1                                                
 -18  -8   5 29.1124 53.8399  -2                                                
  14   8   5 29.1124 53.8399   1                                                
 -14   8  -6 2547.01 63.5487   1                                                
  12  -8   6 3751.42 142.744  -4                                                
  13   7  -7 3751.42 142.744  -3                                                
  18   8  -6 3751.42 142.744  -2                                                
 -14  -8  -6 3751.42 142.744   1                                                
  14 -10  -4 6843.39 130.905   1                                                
 -14 -10   3 256.282 16.9796   1                                                
 -14 -10   2 8666.84 78.8514   1                                                
 -14  10   1 294.794 15.5110   1                                                
 -14 -10   0 14448.6 102.983   1                                                
 -14 -10  -1 302.725 17.7258   1                                                
  14 -10   2 10871.7 82.0135   1                                                
 -14  10  -3 1066.57 24.8737   1                                                
 -14 -10  -4 8447.38 127.451   1                                                
  15   1  -8 296.800 42.7263   1                                                
  15   1  -7 9334.98 138.948   1                                                
  -9  -1  -7 8942.03 226.762  -3                                                
  15  -1  -7 8942.03 226.762   1                                                
 -15  -1   7 13158.8 453.210  -4                                                
  -9  -1  -7 13158.8 453.210  -3                                                
  -7   1  -7 13158.8 453.210  -2                                                
  15  -1  -7 13158.8 453.210   1                                                
 -15  -1   6 5318.95 91.1002   1                                                
 -15  -1   6 9068.87 198.700  -4                                                
  -9  -1  -6 9068.87 198.700  -3                                                
  -9   1  -6 9068.87 198.700  -2                                                
  15  -1  -6 9068.87 198.700   1                                                
  15  -1  -5 15758.6 140.317   1                                                
 -15   1   4 756.816 33.0846   1                                                
  15  -1  -3 14152.2 174.808   1                                                
 -15  -1   2 3157.27 51.3011   1                                                
  15   1  -1 4572.35 59.0632   1                                                
 -15  -1   1 7860.29 335.845  -4                                                
  15  -1  -1 7860.29 335.845   1                                                
 -15  -1   0 21216.1 140.271   1                                                
 -15  -1   0 46111.9 570.371  -4                                                
 -15   1   0 46111.9 570.371  -2                                                
  15  -1   0 46111.9 570.371   1                                                
  15   1   1 8421.25 111.847   1                                                
 -15  -1  -1 13407.5 192.254  -4                                                
  15  -1   1 13407.5 192.254   1                                                
 -15   1  -2 3132.96 152.417   1                                                
 -15   1  -2 7594.62 135.064  -4                                                
 -17  -1   2 7594.62 135.064  -2                                                
  15   1   2 7594.62 135.064   1                                                
 -15   1  -3 917.582 97.7521   1                                                
 -15   1  -3 1448.19 34.1242  -4                                                
  15   1   3 1448.19 34.1242   1                                                
 -15   1  -4 17802.1 272.248   1                                                
 -15   1  -4 30910.1 202.377  -4                                                
 -19  -1   4 30910.1 202.377  -2                                                
  15   1   4 30910.1 202.377   1                                                
 -15   1  -5 835.342 86.8856   1                                                
 -15   1  -5 1165.71 42.1419  -4                                                
  15   1   5 1165.71 42.1419   1                                                
  15   1   5 1613.23 72.9750  -4                                                
  21  -1  -5 1613.23 72.9750  -2                                                
 -15   1  -5 1613.23 72.9750   1                                                
 -15   1  -6 17689.8 400.195   1                                                
 -15   1  -6 27636.4 231.208  -4                                                
 -21  -1   6 27636.4 231.208  -2                                                
  15   1   6 27636.4 231.208   1                                                
  15  -1   6 41679.5 883.802  -4                                                
  20   0  -6 41679.5 883.802  -3                                                
  21   1  -6 41679.5 883.802  -2                                                
 -15  -1  -6 41679.5 883.802   1                                                
 -15   1  -7 588.457 57.7831   1                                                
  15  -1   7 997.577 98.7796  -4                                                
 -15  -1  -7 997.577 98.7796   1                                                
  15  -1   7 7294.82 210.143  -4                                                
  23   1  -7 7294.82 210.143  -2                                                
 -15  -1  -7 7294.82 210.143   1                                                
 -15   1  -8 2186.96 136.783   1                                                
  15  -1   8 5205.58 202.118  -4                                                
  23   1  -8 5205.58 202.118  -2                                                
 -15  -1  -8 5205.58 202.118   1                                                
  15  -3  -8 210.950 43.2888   1                                                
 -15  -3   7 5755.34 167.694   1                                                
  15  -3  -6 3707.49 72.6278   1                                                
  15  -3  -5 9906.04 89.4629   1                                                
  15  -3  -4 135.544 16.3007   1                                                
 -15   3   3 20513.4 134.849   1                                                
  15  -3  -2 525.864 29.4814   1                                                
  15  -3  -1 22185.0 168.377   1                                                
 -15   3   0 2268.21 39.5456   1                                                
 -15   3   0 4740.95 284.396  -4                                                
 -15  -3   0 4740.95 284.396  -2                                                
  15   3   0 4740.95 284.396   1                                                
  15  -3   1 12033.0 132.807   1                                                
  15  -3   1 16762.6 314.740  -4                                                
 -15  -3  -1 16762.6 314.740   1                                                
 -15  -3  -2 481.954 20.3090   1                                                
 -17  -3   2 437.826 118.366  -2                                                
  15   3   2 437.826 118.366   1                                                
 -15   3  -2 1026.61 203.221  -4                                                
 -17  -3   2 1026.61 203.221  -2                                                
  15   3   2 1026.61 203.221   1                                                
  15  -3   3 49.7197 14.9684   1                                                
 -15   3  -3 124.764 31.3973  -4                                                
  15   3   3 124.764 31.3973   1                                                
  17   3  -3 21288.0 293.448  -2                                                
 -15  -3  -3 21288.0 293.448   1                                                
  15  -3   3 23672.0 279.526  -4                                                
  17   3  -3 23672.0 279.526  -2                                                
 -15  -3  -3 23672.0 279.526   1                                                
  15  -3   4 435.299 27.5851   1                                                
  15   3   4 443.197 108.323  -4                                                
 -15   3  -4 443.197 108.323   1                                                
  15  -3   4 747.335 42.0099  -4                                                
  19   3  -4 747.335 42.0099  -2                                                
 -15  -3  -4 747.335 42.0099   1                                                
 -15   3  -5 482.957 32.2722   1                                                
  15  -3   5 663.300 31.5388  -4                                                
 -15  -3  -5 663.300 31.5388   1                                                
  15  -3   5 6233.76 198.450  -4                                                
  19   3  -5 6233.76 198.450  -2                                                
 -15  -3  -5 6233.76 198.450   1                                                
  21  -3  -5 884.956 128.764  -2                                                
 -15   3  -5 884.956 128.764   1                                                
  15  -3   6 7230.43 177.795   1                                                
  15  -3   6 14527.5 207.027  -4                                                
  21   3  -6 14527.5 207.027  -2                                                
 -15  -3  -6 14527.5 207.027   1                                                
 -15   3  -7 1348.34 72.8980   1                                                
  15  -3   7 1483.02 84.9433  -4                                                
 -15  -3  -7 1483.02 84.9433   1                                                
 -15   3  -8 1054.55 55.7026   1                                                
  15  -3   8 1384.25 110.397  -4                                                
  23   3  -8 1384.25 110.397  -2                                                
 -15  -3  -8 1384.25 110.397   1                                                
  15  -5  -8 591.963 44.6004   1                                                
  15   5  -7 4372.85 134.402   1                                                
 -15  -5   6 148.968 24.8450   1                                                
 -15   5   5 1832.12 39.3826   1                                                
  15   5  -4 1745.83 35.2361   1                                                
  15   5  -3 4408.84 52.5085   1                                                
  15  -5  -2 3891.56 44.6316   1                                                
  15  -5  -1 592.530 13.9255   1                                                
  15  -5   0 825.085 16.8893   1                                                
 -15   5  -1 14909.8 73.4879   1                                                
 -15  -5   1 16821.6 169.414  -2                                                
  15   5   1 16821.6 169.414   1                                                
  15  -5   2 3189.55 33.4841   1                                                
 -15  -5  -3 3308.28 45.5219   1                                                
 -17  -5   3 13131.8 271.184  -2                                                
  15   5   3 13131.8 271.184   1                                                
  15   5   4 710.885 21.6493   1                                                
 -15   5  -5 4078.33 59.9344   1                                                
 -19  -5   5 13298.1 235.624  -2                                                
  15   5   5 13298.1 235.624   1                                                
  15  -5   6 1406.30 44.0183   1                                                
  15  -5   7 1244.60 51.9688   1                                                
  15  -7  -7 1407.52 57.6694   1                                                
 -15  -7   6 193.414 19.3012   1                                                
  15   7  -5 24.7956 14.1600   1                                                
  15  -5   6 44.7886 54.8923  -3                                                
 -15   7   5 44.7886 54.8923   1                                                
  15   7  -4 1189.12 33.8690   1                                                
 -15  -7   3 1041.44 26.3086   1                                                
 -15  -7   2 51.7580 12.0229   1                                                
 -15  -7   1 437.713 15.6988   1                                                
  20  -6   2 3645.62 143.453  -3                                                
 -15   7   1 3645.62 143.453   1                                                
  15  -7   0 4325.79 39.2584   1                                                
 -15  -7  -1 84.5309 11.4790   1                                                
 -15  -7  -2 480.596 16.1950   1                                                
 -15  -7  -3 7700.44 87.2836   1                                                
  23  -7  -2 8418.12 145.288  -3                                                
 -15   7  -3 8418.12 145.288   1                                                
 -17  -7   3 30320.1 529.941  -2                                                
  15   7   3 30320.1 529.941   1                                                
  15  -7   4 577.520 27.4732   1                                                
  15  -7   5 149.504 23.5859   1                                                
  14   6  -6 625.130 67.8490  -3                                                
 -15  -7  -5 625.130 67.8490   1                                                
  13  -7   5 8671.20 232.476  -4                                                
  14   6  -6 8671.20 232.476  -3                                                
  19   7  -5 8671.20 232.476  -2                                                
 -15  -7  -5 8671.20 232.476   1                                                
  15   7   6 30.4592 14.2733   1                                                
  15  -9  -5 5105.63 122.468   1                                                
 -15  -9   4 27.7255 11.4112   1                                                
  15   9  -3 4347.86 52.0583   1                                                
 -15  -9   2 59.0775 13.4221   1                                                
 -15  -9   1 1744.74 33.4821   1                                                
 -15  -9   0 328.409 20.5071   1                                                
  15   9   1 11777.3 85.1909   1                                                
 -15  -9  -2 231.058 16.3582   1                                                
 -15  -9  -3 154.515 14.0201   1                                                
  15  -9   4 1000.23 27.8320   1                                                
 -15   9  -5 1703.45 64.2470   1                                                
 -15 -11   2 336.086 32.8150   1                                                
  15 -11  -1 5566.47 106.994   1                                                
 -15  11  -1 1037.15 54.2314   1                                                
 -15  11  -2 685.825 37.8460   1                                                
 -16   0   6 15122.7 216.615   1                                                
  16   0  -4 20479.6 173.334   1                                                
 -16   0   2 133325. 614.010   1                                                
  16   0   0 97326.9 466.323   1                                                
 -16   0   0 215822. 1704.74  -4                                                
 -16   0   0 215822. 1704.74  -2                                                
  16   0   0 215822. 1704.74   1                                                
  16   0   2 10041.7 154.370  -4                                                
  18   0  -2 10041.7 154.370  -3                                                
  18   0  -2 10041.7 154.370  -2                                                
 -16   0  -2 10041.7 154.370   1                                                
  16   0   4 15835.2 191.722  -4                                                
  20   0  -4 15835.2 191.722  -2                                                
 -16   0  -4 15835.2 191.722   1                                                
 -16   0  -6 27234.2 700.616  -4                                                
 -22   0   6 27234.2 700.616  -2                                                
  16   0   6 27234.2 700.616   1                                                
  16   0   6 33582.4 847.700  -4                                                
  21  -1  -6 33582.4 847.700  -3                                                
  22   0  -6 33582.4 847.700  -2                                                
 -16   0  -6 33582.4 847.700   1                                                
 -16   0  -8 5254.26 223.024   1                                                
  16   2  -8 18121.8 293.957   1                                                
  16  -2  -7 31.0723 22.8838   1                                                
  16  -2  -6 11758.9 151.408   1                                                
  16   2  -5 848.749 28.9360   1                                                
  16  -2  -4 60799.6 272.363   1                                                
 -16  -2   3 52.4156 12.3761   1                                                
 -16  -2   2 71058.7 380.191   1                                                
 -16  -2   1 581.032 24.3386   1                                                
 -16   2   1 803.885 93.5099  -4                                                
  16   2  -1 803.885 93.5099   1                                                
  16  -2   0 62984.3 399.095   1                                                
 -16   2   0 120385. 1016.40  -4                                                
 -16  -2   0 120385. 1016.40  -2                                                
  16   2   0 120385. 1016.40   1                                                
 -16  -2  -1 1045.64 35.3422   1                                                
  16  -2   1 1733.62 80.3987  -4                                                
 -16  -2  -1 1733.62 80.3987   1                                                
 -16   2  -2 50023.8 415.458   1                                                
 -16   2  -2 74443.1 526.761  -4                                                
 -18  -2   2 74443.1 526.761  -2                                                
  16   2   2 74443.1 526.761   1                                                
 -16   2  -3 26.6476 25.5634   1                                                
 -16  -2  -3 87.9829 17.3173  -4                                                
  16  -2   3 87.9829 17.3173   1                                                
  16  -2   3 252.501 89.9440  -4                                                
  18   2  -3 252.501 89.9440  -2                                                
 -16  -2  -3 252.501 89.9440   1                                                
 -16   2  -4 4801.29 174.327   1                                                
  16   2   4 5527.69 238.688  -4                                                
 -16   2  -4 5527.69 238.688   1                                                
 -16  -2  -4 51111.9 571.385  -4                                                
 -20   2   4 51111.9 571.385  -2                                                
  16  -2   4 51111.9 571.385   1                                                
 -16   2  -5 112.818 35.2434   1                                                
 -16  -2  -5 194.608 23.2896  -4                                                
  16  -2   5 194.608 23.2896   1                                                
  22  -2  -5 95.8785 78.0426  -2                                                
 -16   2  -5 95.8785 78.0426   1                                                
  16   2   5 422.339 76.5390  -4                                                
  22  -2  -5 422.339 76.5390  -2                                                
 -16   2  -5 422.339 76.5390   1                                                
 -16   2  -6 24763.8 533.491   1                                                
  16   2   6 46838.8 377.026  -4                                                
  22  -2  -6 46838.8 377.026  -2                                                
 -16   2  -6 46838.8 377.026   1                                                
  16  -2   7 54.0470 32.5661   1                                                
  16  -2   7 177.204 56.5502  -4                                                
 -16  -2  -7 177.204 56.5502   1                                                
 -16   2  -8 8732.91 229.830   1                                                
  16  -2   8 15859.8 305.657  -4                                                
  24   2  -8 15859.8 305.657  -2                                                
 -16  -2  -8 15859.8 305.657   1                                                
  16   4  -8 3588.51 125.121   1                                                
 -16  -4   7 278.901 29.9848   1                                                
  16   4  -6 17573.6 261.062   1                                                
 -16  -4   5 131.837 16.1350   1                                                
 -16  -4   4 2442.74 44.3069   1                                                
  16   4  -3 3945.90 49.9793   1                                                
  16  -4  -2 19923.3 134.476   1                                                
  16   4  -1 149.131 10.9294   1                                                
  16   4   0 32792.2 127.199   1                                                
 -16  -4  -1 2744.95 30.6713   1                                                
 -16  -4   1 2457.39 129.141  -2                                                
  16   4   1 2457.39 129.141   1                                                
  16   4   2 9930.13 69.1773   1                                                
 -16  -4  -3 6089.97 65.1310   1                                                
  16   4   3 6056.46 253.761  -4                                                
 -16   4  -3 6056.46 253.761   1                                                
 -18  -4   3 6619.30 111.404  -2                                                
  16   4   3 6619.30 111.404   1                                                
 -16  -4  -4 43415.5 216.553   1                                                
  16  -4   4 68005.2 635.479  -4                                                
  20   4  -4 68005.2 635.479  -2                                                
 -16  -4  -4 68005.2 635.479   1                                                
 -16   4  -5 381.873 21.3884   1                                                
  16  -4   5 542.384 77.7817  -4                                                
 -16  -4  -5 542.384 77.7817   1                                                
 -20  -4   5 649.637 63.9487  -2                                                
  16   4   5 649.637 63.9487   1                                                
  16  -4   5 791.311 132.256  -4                                                
  20   4  -5 791.311 132.256  -2                                                
 -16  -4  -5 791.311 132.256   1                                                
 -16   4  -6 17775.8 364.074   1                                                
  16  -4   6 31889.2 349.749  -4                                                
  22   4  -6 31889.2 349.749  -2                                                
 -16  -4  -6 31889.2 349.749   1                                                
 -16  -4  -7 280.041 31.4576   1                                                
  16  -4   8 23219.1 272.080  -4                                                
  24   4  -8 23219.1 272.080  -2                                                
 -16  -4  -8 23219.1 272.080   1                                                
  16   6  -7 18.9927 19.4318   1                                                
  16  -6  -6 1749.60 60.6157   1                                                
  16   6  -5 84.2480 18.9601   1                                                
  16  -6  -4 10841.9 83.3169   1                                                
 -16  -6   3 3006.17 42.8233   1                                                
   7   7   2 2793.89 423.678  -3                                                
 -16  -6   3 2793.89 423.678   1                                                
  16  -6  -2 2096.99 33.1409   1                                                
  16   6  -1 113.264 10.3551   1                                                
  16  -6   0 9918.70 59.9391   1                                                
  16  -6   1 241.961 13.7478   1                                                
  12   6  -2 519.130 69.9070  -3                                                
 -16  -6  -1 519.130 69.9070   1                                                
 -16  -6   1 432.816 63.7420  -2                                                
  16   6   1 432.816 63.7420   1                                                
 -16   6  -2 37894.4 135.158   1                                                
  16  -6   3 2673.22 38.7179   1                                                
 -18  -6   3 3859.73 138.359  -2                                                
  16   6   3 3859.73 138.359   1                                                
 -16  -6  -4 16366.3 116.961   1                                                
 -16   6  -5 638.535 35.2955   1                                                
 -20  -6   5 1425.69 96.6515  -2                                                
  16   6   5 1425.69 96.6515   1                                                
 -16  -6  -6 13803.1 167.445   1                                                
 -16  -6  -7 50.3163 20.2819   1                                                
  16  -8  -6 4560.48 106.612   1                                                
 -18  -8   6 6972.36 198.668  -4                                                
 -16   6  -7 6972.36 198.668  -3                                                
 -12   8  -6 6972.36 198.668  -2                                                
  16  -8  -6 6972.36 198.668   1                                                
 -16   8   5 3216.01 58.2324   1                                                
  16   8  -4 6555.84 79.1169   1                                                
 -16   8   3 1313.94 32.4476   1                                                
 -16  -8   2 13543.2 116.214   1                                                
  16  -8  -1 13926.8 89.9237   1                                                
 -16   8   0 9749.60 67.5643   1                                                
 -16   8  -1 48.1325 12.8195   1                                                
 -16  -8  -2 14233.0 112.370   1                                                
 -16  -8  -3 9.80280 12.2142   1                                                
  16  -8   4 26446.1 187.357   1                                                
  16  -8   5 1251.53 33.6071   1                                                
 -16   8  -6 8821.49 174.683   1                                                
  14  -8   6 14983.8 249.388  -4                                                
  15   7  -7 14983.8 249.388  -3                                                
  20   8  -6 14983.8 249.388  -2                                                
 -16  -8  -6 14983.8 249.388   1                                                
 -16 -10   4 4999.02 97.7484   1                                                
  16 -10  -3 1263.37 33.2946   1                                                
  16 -10  -2 10761.7 83.3515   1                                                
  16 -10  -1 291.800 16.8273   1                                                
 -16 -10   0 8714.86 84.5532   1                                                
 -16 -10  -1 728.589 23.4509   1                                                
 -16 -10  -2 6490.84 75.5813   1                                                
 -16 -10  -3 280.717 16.2987   1                                                
 -16 -10  -4 3820.48 80.4074   1                                                
  17   1  -8 64.6886 47.2269   1                                                
  17  -1  -7 23078.1 191.776   1                                                
 -17   1   6 2389.89 75.1835   1                                                
  17   1  -6 4805.26 135.549  -4                                                
  11   1   6 4805.26 135.549  -3                                                
  11  -1   6 4805.26 135.549  -2                                                
 -17   1   6 4805.26 135.549   1                                                
  17   1  -5 14550.5 116.675   1                                                
 -17  -1   4 2605.01 56.9457   1                                                
 -17  -1   3 29269.3 164.060   1                                                
  17  -1  -2 4804.08 73.7301   1                                                
 -17  -1   1 80856.4 413.016   1                                                
 -17   1   0 38640.9 185.537   1                                                
 -17  -1   0 53950.7 633.912  -4                                                
 -17   1   0 53950.7 633.912  -2                                                
  17  -1   0 53950.7 633.912   1                                                
 -17  -1  -1 52567.6 449.054   1                                                
 -17   1  -1 84555.9 531.664  -4                                                
  17   1   1 84555.9 531.664   1                                                
 -17   1  -2 30043.0 333.342   1                                                
 -17   1  -2 76248.4 612.720  -4                                                
 -19  -1   2 76248.4 612.720  -2                                                
  17   1   2 76248.4 612.720   1                                                
 -17   1  -3 33976.4 510.907   1                                                
  17   1   3 59550.0 321.669  -4                                                
 -17   1  -3 59550.0 321.669   1                                                
 -17   1  -4 81.8234 80.6018   1                                                
 -17   1  -4 1256.42 47.5926  -4                                                
 -21  -1   4 1256.42 47.5926  -2                                                
  17   1   4 1256.42 47.5926   1                                                
 -17  -1  -5 47938.7 299.216  -4                                                
  17  -1   5 47938.7 299.216   1                                                
  17   1   5 48055.9 539.905  -4                                                
  23  -1  -5 48055.9 539.905  -2                                                
 -17   1  -5 48055.9 539.905   1                                                
  17   1   6 3958.00 106.226  -4                                                
  23  -1  -6 3958.00 106.226  -2                                                
 -17   1  -6 3958.00 106.226   1                                                
  17  -1   6 5475.10 348.679  -4                                                
  22   0  -6 5475.10 348.679  -3                                                
  23   1  -6 5475.10 348.679  -2                                                
 -17  -1  -6 5475.10 348.679   1                                                
  17   1   7 26603.5 279.144   1                                                
  17  -1   7 53054.1 716.970  -4                                                
 -17  -1  -7 53054.1 716.970   1                                                
  25  -1  -7 39990.9 632.685  -2                                                
 -17   1  -7 39990.9 632.685   1                                                
  17  -1   7 45941.7 540.530  -4                                                
  25   1  -7 45941.7 540.530  -2                                                
 -17  -1  -7 45941.7 540.530   1                                                
 -17   1  -8 4048.20 174.836   1                                                
  17   3  -8 142.069 34.2481   1                                                
  17   3  -7 20676.6 264.060   1                                                
  17  -3  -6 4712.84 83.7465   1                                                
 -17  -3   5 35630.5 202.316   1                                                
  17   3  -4 1983.73 40.3413   1                                                
 -17  -3   3 49825.8 217.230   1                                                
  17   3  -2 4527.76 53.0801   1                                                
 -17  -3   1 29112.0 230.427   1                                                
  17   3   0 4963.68 62.7501   1                                                
 -17   3   0 10615.7 416.948  -4                                                
 -17  -3   0 10615.7 416.948  -2                                                
  17   3   0 10615.7 416.948   1                                                
  17   3   1 60452.6 318.675   1                                                
 -17  -3  -2 2510.63 40.2731   1                                                
  17   3   2 7473.59 221.497  -4                                                
  19  -3  -2 7473.59 221.497  -2                                                
 -17   3  -2 7473.59 221.497   1                                                
  17   3   3 36713.4 214.884   1                                                
  17   3   3 51371.8 509.878  -4                                                
 -17   3  -3 51371.8 509.878   1                                                
  19   3  -3 42792.0 431.540  -2                                                
 -17  -3  -3 42792.0 431.540   1                                                
 -17   3  -3 63769.8 423.770  -4                                                
 -19  -3   3 63769.8 423.770  -2                                                
  17   3   3 63769.8 423.770   1                                                
  17  -3   4 6427.60 91.7775   1                                                
  17   3   4 6796.26 280.413  -4                                                
 -17   3  -4 6796.26 280.413   1                                                
 -17   3  -4 12228.2 127.345  -4                                                
 -21  -3   4 12228.2 127.345  -2                                                
  17   3   4 12228.2 127.345   1                                                
 -17   3  -5 15720.4 157.976   1                                                
  17  -3   5 21689.5 220.177  -4                                                
 -17  -3  -5 21689.5 220.177   1                                                
  17  -3   5 24886.3 399.155  -4                                                
  21   3  -5 24886.3 399.155  -2                                                
 -17  -3  -5 24886.3 399.155   1                                                
  23  -3  -5 28251.3 512.597  -2                                                
 -17   3  -5 28251.3 512.597   1                                                
  17   3   5 28289.8 382.470  -4                                                
  23  -3  -5 28289.8 382.470  -2                                                
 -17   3  -5 28289.8 382.470   1                                                
 -17   3  -6 1218.52 79.7333   1                                                
  17  -3   6 2432.83 84.4994  -4                                                
  23   3  -6 2432.83 84.4994  -2                                                
 -17  -3  -6 2432.83 84.4994   1                                                
 -17   3  -7 8528.88 161.410   1                                                
  17  -3   7 9550.79 183.932  -4                                                
 -17  -3  -7 9550.79 183.932   1                                                
 -17   3  -8 1725.50 86.1521   1                                                
  17  -3   8 3559.73 135.900  -4                                                
  25   3  -8 3559.73 135.900  -2                                                
 -17  -3  -8 3559.73 135.900   1                                                
  17  -5  -8 3849.03 89.6706   1                                                
 -17   5   7 16163.2 198.804   1                                                
  17   5  -6 84.1028 26.7988   1                                                
 -17  -5   5 33275.5 235.189   1                                                
  17  -5  -4 236.066 17.4465   1                                                
  17   5  -3 24788.3 122.345   1                                                
 -17  -5   2 249.700 13.8650   1                                                
 -17  -5   1 44901.7 146.001   1                                                
  17  -5   0 8942.19 53.3832   1                                                
  17  -5   1 12721.2 65.5929   1                                                
 -17  -5   1 40959.2 385.581  -2                                                
  17   5   1 40959.2 385.581   1                                                
  17   5   2 754.013 17.9459   1                                                
 -17   5  -3 26372.4 137.270   1                                                
 -19  -5   3 63194.2 503.715  -2                                                
  17   5   3 63194.2 503.715   1                                                
  17   5   4 815.752 22.0055   1                                                
 -17  -5  -5 16014.7 166.072   1                                                
 -21  -5   5 17028.0 260.899  -2                                                
  17   5   5 17028.0 260.899   1                                                
  17  -5   6 393.660 24.8916   1                                                
  23   5  -6 773.645 127.239  -2                                                
 -17  -5  -6 773.645 127.239   1                                                
 -17   5  -7 4138.51 80.5823   1                                                
  17  -7  -7 14430.4 163.389   1                                                
 -17   7   6 176.799 16.4564   1                                                
  17   7  -5 15587.4 147.889   1                                                
  17  -7  -4 176.695 18.0591   1                                                
 -17  -7   3 35654.4 185.484   1                                                
  17   7  -2 984.963 26.4877   1                                                
  17  -7  -1 25165.8 116.938   1                                                
  22  -6   2 25828.8 479.416  -3                                                
 -17   7   1 25828.8 479.416   1                                                
 -17  -7   0 233.161 13.1515   1                                                
  17  -7   1 38145.9 191.081   1                                                
 -17  -7  -2 6885.84 62.9184   1                                                
 -17  -7  -3 15191.6 185.828   1                                                
 -25   7   2 15657.2 159.323  -3                                                
  17  -7   3 15657.2 159.323   1                                                
 -19  -7   3 21828.4 315.493  -2                                                
  17   7   3 21828.4 315.493   1                                                
 -17  -7  -4 700.328 26.8530   1                                                
  17  -7   5 13537.6 133.666   1                                                
  16   6  -6 14792.2 234.752  -3                                                
 -17  -7  -5 14792.2 234.752   1                                                
 -21  -7   5 16790.8 348.522  -2                                                
  17   7   5 16790.8 348.522   1                                                
  16   6  -6 13462.6 308.172  -3                                                
  21   7  -5 13462.6 308.172  -2                                                
 -17  -7  -5 13462.6 308.172   1                                                
  17   7   6 210.409 17.0254   1                                                
  17  -9  -5 9913.26 162.797   1                                                
 -17  -9   4 312.134 18.4148   1                                                
 -17   9   3 12937.9 98.0432   1                                                
  17  -9  -2 249.856 17.3540   1                                                
 -17  -9   1 25772.2 134.070   1                                                
 -17  -9   0 173.502 17.2380   1                                                
 -17  -9  -1 10599.9 90.8820   1                                                
  17  -9   2 2243.60 38.4520   1                                                
 -17  -9  -3 16254.9 135.121   1                                                
  17   9   4 1860.81 42.2583   1                                                
 -17   9  -5 3753.39 68.7510   1                                                
 -17 -11   2 1076.72 47.5418   1                                                
 -17 -11   1 5609.89 175.929   1                                                
 -17 -11   0 1712.33 87.4249   1                                                
 -17  11  -1 7853.40 121.062   1                                                
 -17  11  -2 2996.13 109.873   1                                                
  18   0  -6 86.4988 25.9849   1                                                
  18   0  -4 316.340 35.3052   1                                                
  18   0  -2 112.182 20.0765   1                                                
 -18   0   0 9871.25 137.149   1                                                
 -18   0   0 23529.8 611.498  -4                                                
 -18   0   0 23529.8 611.498  -2                                                
  18   0   0 23529.8 611.498   1                                                
 -18   0  -2 52105.0 801.419  -4                                                
 -20   0   2 52105.0 801.419  -2                                                
  18   0   2 52105.0 801.419   1                                                
  18   0   2 61392.2 762.844  -4                                                
  20   0  -2 61392.2 762.844  -3                                                
  20   0  -2 61392.2 762.844  -2                                                
 -18   0  -2 61392.2 762.844   1                                                
 -18   0  -4 78054.9 477.503  -4                                                
 -22   0   4 78054.9 477.503  -2                                                
  18   0   4 78054.9 477.503   1                                                
  18   0   6 14900.5 445.660  -4                                                
  24   0  -6 14900.5 445.660  -2                                                
 -18   0  -6 14900.5 445.660   1                                                
  18   0   6 15929.2 531.243  -4                                                
  23  -1  -6 15929.2 531.243  -3                                                
  24   0  -6 15929.2 531.243  -2                                                
 -18   0  -6 15929.2 531.243   1                                                
 -18   0  -8 3657.51 185.559   1                                                
  18   0   8 10034.1 231.980  -4                                                
  26   0  -8 10034.1 231.980  -2                                                
 -18   0  -8 10034.1 231.980   1                                                
  18   2  -8 6119.45 146.971   1                                                
  18   2  -7 54.6331 27.9109   1                                                
  18  -2  -6 226.477 21.9491   1                                                
 -18  -2   5 2242.88 47.5694   1                                                
  18   2  -4 637.448 25.3087   1                                                
  18  -2  -3 172.109 14.7730   1                                                
 -18   2   2 26.5322 15.7830   1                                                
 -18   2   1 13869.4 125.825   1                                                
 -18   2   0 4125.12 66.9563   1                                                
 -18   2   0 7427.28 272.529  -4                                                
 -18  -2   0 7427.28 272.529  -2                                                
  18   2   0 7427.28 272.529   1                                                
 -18   2  -1 4050.68 74.6110   1                                                
 -18  -2  -1 5826.66 122.652  -4                                                
  18  -2   1 5826.66 122.652   1                                                
 -18   2  -2 25649.4 202.780   1                                                
  20   2  -2 95616.7 776.640  -2                                                
 -18  -2  -2 95616.7 776.640   1                                                
  18   2   2 99605.5 825.736  -4                                                
  20  -2  -2 99605.5 825.736  -2                                                
 -18   2  -2 99605.5 825.736   1                                                
 -18   2  -3 146.757 25.7253   1                                                
  18  -2   3 267.827 20.9988  -4                                                
 -18  -2  -3 267.827 20.9988   1                                                
  18  -2   3 9228.26 277.623  -4                                                
  20   2  -3 9228.26 277.623  -2                                                
 -18  -2  -3 9228.26 277.623   1                                                
 -18   2  -4 1507.58 165.227   1                                                
  18   2   4 1583.55 168.042  -4                                                
 -18   2  -4 1583.55 168.042   1                                                
 -18  -2  -4 19108.8 217.601  -4                                                
 -22   2   4 19108.8 217.601  -2                                                
  18  -2   4 19108.8 217.601   1                                                
 -18  -2  -5 1934.95 127.348   1                                                
 -18  -2  -5 2827.52 60.2540  -4                                                
  18  -2   5 2827.52 60.2540   1                                                
  18   2   5 5818.69 177.946  -4                                                
  24  -2  -5 5818.69 177.946  -2                                                
 -18   2  -5 5818.69 177.946   1                                                
 -18   2  -6 70.3563 53.4965   1                                                
  18  -2   6 1820.01 78.0661  -4                                                
  24   2  -6 1820.01 78.0661  -2                                                
 -18  -2  -6 1820.01 78.0661   1                                                
 -18   2  -7 854.609 58.2484   1                                                
 -18   2  -7 1556.10 99.5950  -4                                                
  18   2   7 1556.10 99.5950   1                                                
 -18   2  -8 2954.44 128.095   1                                                
  18   4  -8 559.567 43.4437   1                                                
  18  -4  -7 2604.95 100.553   1                                                
  18   4  -6 4979.42 100.540   1                                                
  18  -4  -5 17.5706 13.6505   1                                                
  18  -4  -4 417.632 20.8790   1                                                
 -18  -4   3 33.6855 11.6800   1                                                
  18   4  -2 2422.31 38.3524   1                                                
 -18  -4   1 7131.32 52.4565   1                                                
 -18  -4   0 4133.24 40.8670   1                                                
  18  -4   1 10873.5 61.3588   1                                                
  18   4   2 3964.85 37.0599   1                                                
 -18  -4  -3 2043.59 36.0631   1                                                
  18   4   3 2146.53 167.710  -4                                                
 -18   4  -3 2146.53 167.710   1                                                
  20   4  -3 2837.29 98.4898  -2                                                
 -18  -4  -3 2837.29 98.4898   1                                                
 -18  -4  -4 1295.86 32.0402   1                                                
  18   4   4 1725.59 199.597  -4                                                
 -18   4  -4 1725.59 199.597   1                                                
 -18   4  -4 23420.7 534.436  -4                                                
 -22  -4   4 23420.7 534.436  -2                                                
  18   4   4 23420.7 534.436   1                                                
  18   4   5 68.5627 14.4880   1                                                
  18  -4   5 57.0698 74.6193  -4                                                
 -18  -4  -5 57.0698 74.6193   1                                                
 -18   4  -5 2515.53 128.826  -4                                                
 -22  -4   5 2515.53 128.826  -2                                                
  18   4   5 2515.53 128.826   1                                                
 -18   4  -6 2023.15 104.060   1                                                
  18   4   6 4273.00 220.205  -4                                                
 -18   4  -6 4273.00 220.205   1                                                
 -18   4  -6 5189.34 200.891  -4                                                
 -24  -4   6 5189.34 200.891  -2                                                
  18   4   6 5189.34 200.891   1                                                
 -18  -4  -7 539.384 33.8214   1                                                
 -18   4  -7 1965.97 125.416  -4                                                
 -24  -4   7 1965.97 125.416  -2                                                
  18   4   7 1965.97 125.416   1                                                
 -18  -6   7 80.0957 21.9797   1                                                
  -6  -8  -6 582.646 59.7876  -3                                                
  18   6  -7 582.646 59.7876   1                                                
 -18  -6   6 1670.28 44.1048   1                                                
  18   6  -5 562.735 31.0231   1                                                
  18   6  -4 12699.0 103.971   1                                                
 -18  -6   3 2250.97 33.9248   1                                                
 -18  -6   2 6162.91 58.5792   1                                                
  18  -6  -1 3855.53 38.9340   1                                                
 -18  -6   0 878.305 17.5471   1                                                
 -18  -6  -1 13974.6 79.9399   1                                                
 -18  -6  -2 1158.24 22.2639   1                                                
 -18  -6  -3 4251.27 47.2253   1                                                
 -20  -6   3 5765.81 167.117  -2                                                
  18   6   3 5765.81 167.117   1                                                
 -18  -6  -4 1978.88 39.2127   1                                                
 -18  -6  -5 181.425 22.7800   1                                                
 -22  -6   5 1541.97 97.8390  -2                                                
  18   6   5 1541.97 97.8390   1                                                
  18  -6   6 150.558 20.5992   1                                                
 -18  -6  -7 356.606 34.0475   1                                                
  18  -8  -6 1267.32 82.7284   1                                                
 -18   8   5 61.5110 15.8351   1                                                
 -20   6  -6 325.721 90.3013  -3                                                
  18  -8  -5 325.721 90.3013   1                                                
 -20  -8   5 720.387 123.557  -4                                                
 -20   6  -6 720.387 123.557  -3                                                
 -14   8  -5 720.387 123.557  -2                                                
  18  -8  -5 720.387 123.557   1                                                
 -18  -8   4 94.1324 17.2840   1                                                
 -18   8   3 4416.06 57.0142   1                                                
 -18  -8   2 74.2331 13.4836   1                                                
  18   8  -1 1826.81 45.4403   1                                                
 -23   7  -2 1861.10 55.1381  -3                                                
  18  -8  -1 1861.10 55.1381   1                                                
  20   8  -1 1935.51 174.010  -4                                                
  23  -7   2 1935.51 174.010  -3                                                
  18  -8   1 1935.51 174.010  -2                                                
 -18   8   1 1935.51 174.010   1                                                
 -18  -8   0 204.207 13.6434   1                                                
 -18  -8  -1 42.5973 12.2675   1                                                
 -18   8  -2 152.687 15.1967   1                                                
 -18  -8  -3 17.4914 12.2551   1                                                
 -18  -8  -4 230.060 17.4345   1                                                
  18  -8   5 648.472 22.9505   1                                                
 -18  -8  -6 715.128 34.8618   1                                                
  18 -10  -4 90.6060 24.4669   1                                                
 -18  10   3 283.603 15.6069   1                                                
 -18  10   2 18.1485 10.4389   1                                                
 -18 -10   1 3372.46 47.6415   1                                                
 -18 -10   0 55.2051 14.3102   1                                                
 -18 -10  -1 2549.55 44.5082   1                                                
 -18 -10  -2 479.123 20.9673   1                                                
 -18  10  -3 210.283 36.1180   1                                                
 -18 -10  -4 191.348 21.5318   1                                                
  19   1  -8 373.971 49.8686   1                                                
  19  -1  -7 8209.89 133.097   1                                                
 -19  -1   6 1190.82 47.1550   1                                                
 -19  -1   6 5428.12 142.854  -4                                                
 -13  -1  -6 5428.12 142.854  -3                                                
 -13   1  -6 5428.12 142.854  -2                                                
  19  -1  -6 5428.12 142.854   1                                                
 -19   1   5 11390.6 101.876   1                                                
  19   1  -4 5228.03 76.3281   1                                                
  19  -1  -3 9356.66 80.9572   1                                                
  19  -1  -2 45965.8 304.768   1                                                
 -19  -1   1 7514.49 85.3381   1                                                
  19  -1   0 33137.4 240.991   1                                                
 -19  -1  -1 53762.0 330.815   1                                                
 -19  -1  -1 77807.6 778.420  -4                                                
  19  -1   1 77807.6 778.420   1                                                
 -19   1  -2 93.1358 41.7734   1                                                
 -19   1  -2 1303.60 69.7800  -4                                                
 -21  -1   2 1303.60 69.7800  -2                                                
  19   1   2 1303.60 69.7800   1                                                
 -19   1  -3 91335.4 778.421   1                                                
  19   1   3 153271. 535.087  -4                                                
 -19   1  -3 153271. 535.087   1                                                
  19   1   4 6203.39 74.4308  -4                                                
  23  -1  -4 6203.39 74.4308  -2                                                
 -19   1  -4 6203.39 74.4308   1                                                
  19  -1   5 119451. 596.302  -4                                                
 -19  -1  -5 119451. 596.302   1                                                
  19   1   5 108968. 858.990  -4                                                
  25  -1  -5 108968. 858.990  -2                                                
 -19   1  -5 108968. 858.990   1                                                
  19  -1   6 707.889 41.8592  -4                                                
  25   1  -6 707.889 41.8592  -2                                                
 -19  -1  -6 707.889 41.8592   1                                                
  19  -1   7 34573.3 491.700   1                                                
  19   1   7 68196.0 535.303  -4                                                
 -19   1  -7 68196.0 535.303   1                                                
  19   1   7 55529.1 534.393  -4                                                
  27  -1  -7 55529.1 534.393  -2                                                
 -19   1  -7 55529.1 534.393   1                                                
 -19   1  -8 6535.11 206.410   1                                                
  19  -1   8 12086.7 185.221  -4                                                
  27   1  -8 12086.7 185.221  -2                                                
 -19  -1  -8 12086.7 185.221   1                                                
  19   3  -8 1811.75 77.4971   1                                                
  19   3  -7 22378.7 312.986   1                                                
  19   3  -6 87.8357 22.8815   1                                                
  19  -3  -5 22784.5 160.507   1                                                
  19   3  -4 124.217 16.1155   1                                                
 -19  -3   3 14654.5 103.784   1                                                
  19   3  -2 10489.9 92.4416   1                                                
  19   3  -1 19462.6 187.581   1                                                
  19   3   0 182.229 15.9421   1                                                
 -19  -3  -1 44719.8 211.636   1                                                
  19   3   1 60844.2 576.181  -4                                                
 -19   3  -1 60844.2 576.181   1                                                
  19  -3   2 35243.7 185.753   1                                                
 -19   3  -2 69925.2 908.101  -4                                                
 -21  -3   2 69925.2 908.101  -2                                                
  19   3   2 69925.2 908.101   1                                                
 -19  -3  -3 45227.8 233.054   1                                                
 -19   3  -3 72650.3 447.098  -4                                                
  19   3   3 72650.3 447.098   1                                                
 -19   3  -3 76333.8 738.393  -4                                                
 -21  -3   3 76333.8 738.393  -2                                                
  19   3   3 76333.8 738.393   1                                                
  19  -3   4 4197.18 81.7942   1                                                
  19   3   4 4617.28 250.270  -4                                                
 -19   3  -4 4617.28 250.270   1                                                
 -19   3  -4 10713.3 144.355  -4                                                
 -23  -3   4 10713.3 144.355  -2                                                
  19   3   4 10713.3 144.355   1                                                
  19  -3   5 28171.8 290.423   1                                                
 -19  -3  -5 44379.6 407.128  -4                                                
  19  -3   5 44379.6 407.128   1                                                
  19  -3   5 58187.7 619.890  -4                                                
  23   3  -5 58187.7 619.890  -2                                                
 -19  -3  -5 58187.7 619.890   1                                                
  25  -3  -5 49235.7 662.747  -2                                                
 -19   3  -5 49235.7 662.747   1                                                
  19   3   5 49318.0 505.696  -4                                                
  25  -3  -5 49318.0 505.696  -2                                                
 -19   3  -5 49318.0 505.696   1                                                
 -19   3  -6 986.402 69.9389   1                                                
  19   3   6 1200.67 81.9659  -4                                                
  25  -3  -6 1200.67 81.9659  -2                                                
 -19   3  -6 1200.67 81.9659   1                                                
 -19   3  -7 5752.96 135.559   1                                                
 -19   3  -7 10892.3 177.220  -4                                                
  19   3   7 10892.3 177.220   1                                                
  19   5  -7 9179.16 227.344   1                                                
  19   5  -6 1189.98 59.9844   1                                                
 -19  -5   5 13175.8 154.413   1                                                
  19  -5  -4 3725.23 52.2618   1                                                
  19  -5  -3 50232.3 229.527   1                                                
 -19   5   2 402.214 16.8513   1                                                
  19  -5  -1 57914.9 188.724   1                                                
 -19  -5   0 10344.1 62.2523   1                                                
  19  -5   1 48787.1 165.779   1                                                
 -19  -5   1 94816.7 819.971  -2                                                
  19   5   1 94816.7 819.971   1                                                
  19  -5   2 648.896 17.4363   1                                                
  19  -5   3 11587.7 79.3279   1                                                
 -21  -5   3 12547.1 153.462  -2                                                
  19   5   3 12547.1 153.462   1                                                
 -19  -5  -4 2851.69 39.9318   1                                                
 -19   5  -5 1068.50 38.0742   1                                                
 -23  -5   5 6341.14 186.925  -2                                                
  19   5   5 6341.14 186.925   1                                                
  19  -5   6 1892.05 48.9426   1                                                
  25   5  -6 2573.87 173.696  -2                                                
 -19  -5  -6 2573.87 173.696   1                                                
 -19   5  -6 2858.38 157.766  -4                                                
 -25  -5   6 2858.38 157.766  -2                                                
  19   5   6 2858.38 157.766   1                                                
  19  -5   7 4834.01 120.340   1                                                
  19  -7  -7 3743.67 113.719   1                                                
 -19   7   6 406.084 19.4522   1                                                
 -19  -7   5 23088.6 194.335   1                                                
 -19  -7   4 602.697 25.6904   1                                                
 -19   7   3 31862.6 186.233   1                                                
  10   8   2 32118.1 567.119  -3                                                
 -19  -7   3 32118.1 567.119   1                                                
  19  -7  -2 627.299 21.1845   1                                                
 -19  -7   1 59199.8 178.434   1                                                
  19  -7   0 4154.89 38.0696   1                                                
 -19   7  -1 36300.8 140.611   1                                                
 -19  -7  -2 2585.24 37.3769   1                                                
 -19  -7  -3 18499.9 200.796   1                                                
 -27   7   2 18891.6 176.747  -3                                                
  19  -7   3 18891.6 176.747   1                                                
 -21  -7   3 19250.1 436.572  -2                                                
  19   7   3 19250.1 436.572   1                                                
 -19  -7  -4 1610.13 36.5015   1                                                
  19  -7   5 11692.5 111.368   1                                                
 -23  -7   5 15237.6 231.771  -2                                                
  19   7   5 15237.6 231.771   1                                                
  19   7   6 15.3573 12.9301   1                                                
  19  -9  -5 3659.96 94.7364   1                                                
 -19  -9   4 2.10837 12.5700   1                                                
  19  -9  -3 13470.4 92.5773   1                                                
 -19  -9   2 23.0056 12.1650   1                                                
 -19  -9   1 11941.8 88.4034   1                                                
 -19  -9   0 233.733 16.9046   1                                                
 -19  -9  -1 12864.2 97.0843   1                                                
  19   9   2 19.8490 12.2490   1                                                
 -19  -9  -3 10258.5 99.4102   1                                                
  19   9   4 787.185 27.6920   1                                                
 -19  -9  -5 4766.88 86.9769   1                                                
 -19 -11   2 1486.55 81.7526   1                                                
 -19 -11   1 11586.7 239.051   1                                                
 -19  11  -1 3322.69 127.295   1                                                
 -19 -11  -2 40.3885 16.1996   1                                                
  20   0  -8 15228.9 391.594   1                                                
  20   0  -6 16002.6 254.956   1                                                
  20   0  -4 16329.5 216.881   1                                                
 -20   0   2 121384. 726.587   1                                                
 -20   0   0 58710.5 564.001   1                                                
  20   0   2 21741.8 648.637   1                                                
 -20   0  -2 59379.8 1004.32  -4                                                
 -22   0   2 59379.8 1004.32  -2                                                
  20   0   2 59379.8 1004.32   1                                                
 -20   0  -2 59150.0 970.292  -4                                                
 -22   0   2 59150.0 970.292  -3                                                
 -22   0   2 59150.0 970.292  -2                                                
  20   0   2 59150.0 970.292   1                                                
  20   0   4 8682.24 138.195  -4                                                
  24   0  -4 8682.24 138.195  -2                                                
 -20   0  -4 8682.24 138.195   1                                                
  20   0   6 8584.64 231.488  -4                                                
  26   0  -6 8584.64 231.488  -2                                                
 -20   0  -6 8584.64 231.488   1                                                
  20   0   8 16085.6 416.056  -4                                                
  28   0  -8 16085.6 416.056  -2                                                
 -20   0  -8 16085.6 416.056   1                                                
  20   2  -8 12880.9 208.513   1                                                
  20   2  -7 790.974 41.1886   1                                                
  20  -2  -6 31477.1 276.605   1                                                
  20  -2  -5 734.663 29.0700   1                                                
  20  -2  -4 79074.4 351.114   1                                                
  20   2  -3 19995.7 129.345   1                                                
  20  -2  -2 114593. 531.471   1                                                
 -20  -2   1 14436.9 146.128   1                                                
  20   2   0 225744. 784.564   1                                                
 -20   2   0 450763. 3259.47  -4                                                
 -20  -2   0 450763. 3259.47  -2                                                
  20   2   0 450763. 3259.47   1                                                
  20   2   1 3317.93 65.5035   1                                                
 -20   2  -1 5247.50 168.322  -4                                                
  20   2   1 5247.50 168.322   1                                                
  20   2   2 43975.0 295.706   1                                                
  20  -2   2 127812. 540.972  -4                                                
  22   2  -2 127812. 540.972  -2                                                
 -20  -2  -2 127812. 540.972   1                                                
  20  -2   3 7591.58 101.934   1                                                
 -20   2  -3 11193.6 118.757  -4                                                
  20   2   3 11193.6 118.757   1                                                
 -20   2  -4 24018.9 478.076   1                                                
 -20   2  -4 51281.2 313.393  -4                                                
 -24  -2   4 51281.2 313.393  -2                                                
  20   2   4 51281.2 313.393   1                                                
 -20   2  -5 2196.51 133.763   1                                                
 -20  -2  -5 2726.08 66.8077  -4                                                
  20  -2   5 2726.08 66.8077   1                                                
  20  -2   5 6105.97 339.686  -4                                                
  24   2  -5 6105.97 339.686  -2                                                
 -20  -2  -5 6105.97 339.686   1                                                
  20   2   5 5377.51 126.492  -4                                                
  26  -2  -5 5377.51 126.492  -2                                                
 -20   2  -5 5377.51 126.492   1                                                
  20  -2   6 8991.72 127.788  -4                                                
  26   2  -6 8991.72 127.788  -2                                                
 -20  -2  -6 8991.72 127.788   1                                                
 -20   2  -7 711.619 67.2094   1                                                
  20  -2   7 1405.77 101.345  -4                                                
 -20  -2  -7 1405.77 101.345   1                                                
 -20   2  -8 3846.56 133.849   1                                                
  20  -2   8 10482.2 210.347  -4                                                
  28   2  -8 10482.2 210.347  -2                                                
 -20  -2  -8 10482.2 210.347   1                                                
  20  -4  -8 10573.8 175.628   1                                                
 -20  -4   7 1596.10 81.4747   1                                                
  20   4  -6 16734.8 240.344   1                                                
  20  -4  -5 280.894 21.9042   1                                                
 -20  -4   4 26537.1 162.088   1                                                
  20   4  -3 551.925 20.5353   1                                                
  20  -4  -2 35106.2 175.283   1                                                
 -20  -4   1 2256.44 26.4994   1                                                
 -20  -4   0 48202.8 169.225   1                                                
 -20  -4  -1 43.2398 8.64813   1                                                
  20   4   2 70035.9 210.085   1                                                
  20  -4   3 8890.56 77.1618   1                                                
  20   4   3 9051.91 319.092  -4                                                
 -20   4  -3 9051.91 319.092   1                                                
  22   4  -3 11166.9 246.142  -2                                                
 -20  -4  -3 11166.9 246.142   1                                                
  20   4   4 12151.4 103.466   1                                                
  20   4   4 14030.7 456.576  -4                                                
 -20   4  -4 14030.7 456.576   1                                                
 -20   4  -4 21448.9 365.638  -4                                                
 -24  -4   4 21448.9 365.638  -2                                                
  20   4   4 21448.9 365.638   1                                                
  20  -4   5 68.6654 19.1070   1                                                
  20  -4   5 131.364 55.2002  -4                                                
 -20  -4  -5 131.364 55.2002   1                                                
 -20   4  -5 87.9138 53.5617  -4                                                
 -24  -4   5 87.9138 53.5617  -2                                                
  20   4   5 87.9138 53.5617   1                                                
 -20   4  -6 10645.5 240.727   1                                                
  20   4   6 17873.3 398.935  -4                                                
 -20   4  -6 17873.3 398.935   1                                                
  20  -4   6 22528.3 391.649  -4                                                
  26   4  -6 22528.3 391.649  -2                                                
 -20  -4  -6 22528.3 391.649   1                                                
 -20  -4  -7 334.465 23.4008   1                                                
 -20   4  -7 1810.18 119.456  -4                                                
 -26  -4   7 1810.18 119.456  -2                                                
  20   4   7 1810.18 119.456   1                                                
  20  -6  -7 816.768 44.4147   1                                                
  -8  -8  -6 1397.99 94.3649  -3                                                
  20   6  -7 1397.99 94.3649   1                                                
 -20   6   6 9343.67 117.237   1                                                
  20  -6  -5 1334.21 48.3529   1                                                
 -20  -6   4 7377.98 78.0569   1                                                
  20  -6  -3 1967.97 30.9886   1                                                
 -20  -6   2 1107.48 22.9735   1                                                
  20   6  -1 13563.6 75.8180   1                                                
  20  -6   0 4247.73 37.3859   1                                                
  20   6   1 10998.8 60.9212   1                                                
 -20  -6  -2 11311.8 67.1378   1                                                
 -20   6  -3 336.204 17.0321   1                                                
 -22  -6   3 5204.36 135.902  -2                                                
  20   6   3 5204.36 135.902   1                                                
 -20  -6  -4 14144.7 128.172   1                                                
 -20   6  -5 1122.90 39.3647   1                                                
 -24  -6   5 2142.01 83.9486  -2                                                
  20   6   5 2142.01 83.9486   1                                                
  20  -6   6 5508.04 92.1045   1                                                
 -20  -6  -7 354.475 29.2685   1                                                
  20  -8  -6 7819.54 184.501   1                                                
 -20  -8   5 670.600 33.1792   1                                                
 -20  -8   4 9606.77 86.3160   1                                                
 -20  -8   3 16746.1 131.068   1                                                
 -20  -8   2 10753.1 92.3814   1                                                
 -20  -8   1 9869.45 97.6483   1                                                
 -25   7  -2 10578.7 250.276  -3                                                
  20  -8  -1 10578.7 250.276   1                                                
 -25   7  -2 12810.1 226.025  -3                                                
 -20   8  -1 12810.1 226.025  -2                                                
  20  -8  -1 12810.1 226.025   1                                                
 -20  -8   0 2480.48 38.0163   1                                                
 -20   8  -1 6038.60 55.0198   1                                                
 -20  -8  -2 642.057 22.7044   1                                                
  20  -8   3 2251.77 40.8926   1                                                
  20  -8   4 4749.31 68.7158   1                                                
 -20  -8  -5 250.331 15.3142   1                                                
  20 -10  -4 5021.81 95.9856   1                                                
  20  10  -3 646.002 21.8580   1                                                
 -20 -10   2 8911.51 79.2214   1                                                
 -20 -10   1 200.552 15.3657   1                                                
 -20 -10   0 5781.39 57.7716   1                                                
 -20 -10  -1 77.4316 12.2871   1                                                
 -20 -10  -2 5001.33 77.3016   1                                                
 -20  10  -3 567.895 45.4164   1                                                
  21   1  -8 1080.62 69.3368   1                                                
  21  -1  -7 4427.25 86.6681   1                                                
  21   1  -6 1244.81 69.1975   1                                                
 -15  -1  -6 1712.91 353.640  -3                                                
  21  -1  -6 1712.91 353.640   1                                                
 -21  -1   6 11086.6 249.802  -4                                                
 -15  -1  -6 11086.6 249.802  -3                                                
 -15   1  -6 11086.6 249.802  -2                                                
  21  -1  -6 11086.6 249.802   1                                                
  21   1  -5 604.931 23.6046   1                                                
  21   1  -4 2198.32 63.7459   1                                                
 -21  -1   3 798.042 25.4779   1                                                
  21   1  -2 2004.23 53.4313   1                                                
  21  -1  -1 1461.86 33.9018   1                                                
  21  -1   0 14395.6 127.700   1                                                
 -21   1  -1 37633.3 261.333   1                                                
 -21  -1  -1 58788.0 657.297  -4                                                
  21  -1   1 58788.0 657.297   1                                                
  21  -1   2 7957.61 162.245   1                                                
  23   1  -2 15469.0 324.338  -2                                                
 -21  -1  -2 15469.0 324.338   1                                                
  21   1   2 14255.2 135.580  -4                                                
  23  -1  -2 14255.2 135.580  -2                                                
 -21   1  -2 14255.2 135.580   1                                                
 -21   1  -3 29287.0 462.396   1                                                
  21  -1   3 44993.6 259.275  -4                                                
 -21  -1  -3 44993.6 259.275   1                                                
 -21   1  -4 403.041 90.5043   1                                                
  21   1   4 2605.18 55.3273  -4                                                
  25  -1  -4 2605.18 55.3273  -2                                                
 -21   1  -4 2605.18 55.3273   1                                                
 -21  -1  -5 20377.3 186.468  -4                                                
  21  -1   5 20377.3 186.468   1                                                
  21   1   5 19121.0 364.808  -4                                                
  27  -1  -5 19121.0 364.808  -2                                                
 -21   1  -5 19121.0 364.808   1                                                
  21  -1   6 768.031 39.2816  -4                                                
  27   1  -6 768.031 39.2816  -2                                                
 -21  -1  -6 768.031 39.2816   1                                                
  21  -1   7 3163.52 153.934   1                                                
  21  -1   7 5284.29 148.089  -4                                                
 -21  -1  -7 5284.29 148.089   1                                                
  21   1   7 5726.22 179.153  -4                                                
  29  -1  -7 5726.22 179.153  -2                                                
 -21   1  -7 5726.22 179.153   1                                                
 -21   1  -8 6460.31 190.330   1                                                
  21  -1   8 11723.1 162.551  -4                                                
  29   1  -8 11723.1 162.551  -2                                                
 -21  -1  -8 11723.1 162.551   1                                                
  21   3  -8 6216.28 126.682   1                                                
  21   3  -7 88.2043 38.9561   1                                                
  21   3  -6 9148.15 186.316   1                                                
 -21  -3   5 21.0757 15.2430   1                                                
  21   3  -4 4240.67 54.9543   1                                                
  21  -3  -3 2822.22 39.8602   1                                                
 -21  -3   2 34105.4 157.533   1                                                
  21  -3  -1 28849.5 153.531   1                                                
  21   3   0 4418.40 42.1440   1                                                
  21  -3   1 13569.0 80.2612   1                                                
 -21  -3  -2 2475.75 33.4530   1                                                
 -21   3  -2 4353.26 116.916  -4                                                
 -23  -3   2 4353.26 116.916  -2                                                
  21   3   2 4353.26 116.916   1                                                
  21   3   3 3284.40 52.0608   1                                                
  21  -3   3 5178.31 109.936  -4                                                
 -21  -3  -3 5178.31 109.936   1                                                
  21  -3   4 246.774 27.5604   1                                                
  21   3   4 275.456 109.164  -4                                                
 -21   3  -4 275.456 109.164   1                                                
 -21   3  -4 2794.28 59.8417  -4                                                
 -25  -3   4 2794.28 59.8417  -2                                                
  21   3   4 2794.28 59.8417   1                                                
 -21   3  -5 332.958 34.1173   1                                                
  21  -3   5 479.884 42.2115  -4                                                
 -21  -3  -5 479.884 42.2115   1                                                
  21  -3   5 4884.88 183.017  -4                                                
  25   3  -5 4884.88 183.017  -2                                                
 -21  -3  -5 4884.88 183.017   1                                                
  21   3   5 2960.47 140.351  -4                                                
  27  -3  -5 2960.47 140.351  -2                                                
 -21   3  -5 2960.47 140.351   1                                                
 -21   3  -6 1663.50 108.318   1                                                
  21  -3   6 2301.96 93.8811  -4                                                
  27   3  -6 2301.96 93.8811  -2                                                
 -21  -3  -6 2301.96 93.8811   1                                                
 -21   3  -7 1935.42 78.4548   1                                                
 -21   3  -7 3216.67 108.636  -4                                                
  21   3   7 3216.67 108.636   1                                                
  21   5  -7 1582.10 75.6960   1                                                
 -21   5   6 2168.20 54.8506   1                                                
  21   5  -5 2468.30 65.4166   1                                                
  21  -5  -4 2122.87 41.1288   1                                                
  21   5  -3 913.637 27.4728   1                                                
  21   5  -2 7365.19 62.8487   1                                                
  21   5  -1 1504.72 23.6925   1                                                
 -21  -5   0 47.9173 9.58514   1                                                
  21   5   1 1226.83 20.4627   1                                                
  21   5   2 7830.88 53.6603   1                                                
 -21  -5  -3 1451.10 27.9121   1                                                
 -23  -5   3 9841.63 220.562  -2                                                
  21   5   3 9841.63 220.562   1                                                
 -21  -5  -4 3202.71 42.3115   1                                                
  21  -5   4 4695.90 283.784  -4                                                
  25   5  -4 4695.90 283.784  -2                                                
 -21  -5  -4 4695.90 283.784   1                                                
  21  -5   5 7934.07 118.531   1                                                
 -25  -5   5 34998.2 396.427  -2                                                
  21   5   5 34998.2 396.427   1                                                
  21  -5   6 18.9471 15.6537   1                                                
  27   5  -6 334.360 88.3926  -2                                                
 -21  -5  -6 334.360 88.3926   1                                                
 -21   5  -6 304.251 80.2482  -4                                                
 -27  -5   6 304.251 80.2482  -2                                                
  21   5   6 304.251 80.2482   1                                                
 -21   5  -7 1588.92 66.0574   1                                                
 -21  -7   6 1413.13 45.8562   1                                                
 -21   7   5 1204.32 53.8531   1                                                
 -21  -7   4 1462.88 42.3516   1                                                
 -21  -7   3 287.495 18.0392   1                                                
 -21   7   2 852.273 22.3390   1                                                
 -21  -7   1 792.443 20.9766   1                                                
 -21  -7   0 14004.7 71.9400   1                                                
  21   7   1 2512.59 32.7305   1                                                
 -21  -7  -2 5426.54 66.8137   1                                                
  19  -7   2 7347.30 119.510  -4                                                
  17   7  -3 7347.30 119.510  -3                                                
  21   7  -2 7347.30 119.510  -2                                                
 -21  -7  -2 7347.30 119.510   1                                                
  21  -7   3 1379.00 43.3729   1                                                
  29  -7  -2 2177.62 163.102  -3                                                
 -21   7  -3 2177.62 163.102   1                                                
 -23  -7   3 12998.8 362.871  -2                                                
  21   7   3 12998.8 362.871   1                                                
 -21  -7  -4 5091.02 83.2102   1                                                
 -23  -7  -4 4853.45 117.207  -4                                                
 -31   7   3 4853.45 117.207  -3                                                
 -27   7   4 4853.45 117.207  -2                                                
  21  -7   4 4853.45 117.207   1                                                
  21  -7   5 972.461 28.9212   1                                                
 -25  -7   5 10943.1 281.819  -2                                                
  21   7   5 10943.1 281.819   1                                                
 -21   7  -6 2296.27 57.1287   1                                                
  21  -9  -5 1912.24 64.9748   1                                                
 -21  -9   4 47.7259 14.1855   1                                                
  21  -9  -3 152.820 15.4784   1                                                
 -21  -9   2 122.557 15.9363   1                                                
  21  -9  -1 29.7872 13.6491   1                                                
 -21  -9   0 167.365 14.7032   1                                                
 -21  -9  -1 3020.55 44.2284   1                                                
  21  -9   2 708.802 22.8554   1                                                
  21  -9   3 699.474 20.3618   1                                                
  21   9   4 176.633 17.2138   1                                                
 -21 -11   2 9.92941 22.2849   1                                                
 -21 -11   1 277.534 47.7116   1                                                
 -21  11   0 724.248 57.2503   1                                                
 -21  11  -1 435.013 50.0819   1                                                
  22   0  -8 25791.0 501.478   1                                                
  22   0  -6 52199.7 469.396   1                                                
  22   0  -4 152604. 846.097   1                                                
 -22   0   2 46522.7 531.285   1                                                
  22   0   0 35623.8 299.470   1                                                
 -22   0   0 80217.6 1286.02  -4                                                
 -22   0   0 80217.6 1286.02  -2                                                
  22   0   0 80217.6 1286.02   1                                                
 -22   0  -2 37534.0 447.830   1                                                
  22   0   2 76324.5 552.086  -4                                                
  24   0  -2 76324.5 552.086  -2                                                
 -22   0  -2 76324.5 552.086   1                                                
 -22   0  -2 94393.0 749.191  -4                                                
 -24   0   2 94393.0 749.191  -3                                                
 -24   0   2 94393.0 749.191  -2                                                
  22   0   2 94393.0 749.191   1                                                
 -22   0  -4 27715.9 269.191  -4                                                
 -26   0   4 27715.9 269.191  -2                                                
  22   0   4 27715.9 269.191   1                                                
  22   0   6 36131.8 690.055  -4                                                
  28   0  -6 36131.8 690.055  -2                                                
 -22   0  -6 36131.8 690.055   1                                                
  22   0   8 8863.20 249.374  -4                                                
  30   0  -8 8863.20 249.374  -2                                                
 -22   0  -8 8863.20 249.374   1                                                
  22   2  -8 8256.92 221.358   1                                                
  22   2  -7 47.1891 27.5125   1                                                
  22  -2  -6 23743.8 264.140   1                                                
  22  -2  -5 77.1074 17.1847   1                                                
  22   2  -4 38631.7 222.263   1                                                
 -22  -2   3 6134.39 68.4854   1                                                
 -22  -2   2 153485. 597.839   1                                                
  22   2  -1 6329.09 90.9880   1                                                
  22  -2   0 72828.6 395.478   1                                                
 -22   2  -1 12537.4 120.148   1                                                
 -22   2  -1 18281.9 281.254  -4                                                
  22   2   1 18281.9 281.254   1                                                
  22  -2   2 39489.6 232.086   1                                                
 -22   2  -2 60971.5 334.386  -4                                                
 -24  -2   2 60971.5 334.386  -2                                                
  22   2   2 60971.5 334.386   1                                                
  22  -2   3 2962.60 63.8917   1                                                
 -22   2  -3 4751.89 71.4023  -4                                                
  22   2   3 4751.89 71.4023   1                                                
 -22   2  -4 24727.0 403.176   1                                                
 -22  -2  -4 44886.4 336.280  -4                                                
 -26   2   4 44886.4 336.280  -2                                                
  22  -2   4 44886.4 336.280   1                                                
 -22   2  -5 1889.64 175.650   1                                                
 -22  -2  -5 2510.57 67.3466  -4                                                
  22  -2   5 2510.57 67.3466   1                                                
  22   2   5 3524.01 216.673  -4                                                
  28  -2  -5 3524.01 216.673  -2                                                
 -22   2  -5 3524.01 216.673   1                                                
 -22   2  -6 21016.4 419.603   1                                                
  22   2   6 44137.5 474.825  -4                                                
  28  -2  -6 44137.5 474.825  -2                                                
 -22   2  -6 44137.5 474.825   1                                                
  22  -2   7 22.8665 30.1080   1                                                
  22  -2   7 198.384 50.1891  -4                                                
 -22  -2  -7 198.384 50.1891   1                                                
 -22   2  -8 11247.3 204.953   1                                                
  22   4  -8 10482.7 189.832   1                                                
 -22  -4   7 300.620 29.6838   1                                                
  22   4  -6 9569.14 164.961   1                                                
  22  -4  -5 4454.77 69.6364   1                                                
 -22  -4   4 30772.9 178.455   1                                                
 -22  -4   3 5328.27 57.9336   1                                                
  22   4  -2 57388.8 219.959   1                                                
  22  -4  -1 6311.52 52.9738   1                                                
 -22  -4   0 87794.3 224.443   1                                                
  22  -4   1 3505.58 32.5510   1                                                
  22   4   2 48526.8 168.475   1                                                
  22   4   2 82805.6 888.402  -4                                                
  24  -4  -2 82805.6 888.402  -2                                                
 -22   4  -2 82805.6 888.402   1                                                
 -22  -4  -3 7826.62 72.2214   1                                                
  22  -4   3 11558.0 365.813  -4                                                
 -22  -4  -3 11558.0 365.813   1                                                
  24   4  -3 9342.34 224.003  -2                                                
 -22  -4  -3 9342.34 224.003   1                                                
 -22   4  -4 41924.1 277.351   1                                                
  22   4   4 45220.2 787.415  -4                                                
 -22   4  -4 45220.2 787.415   1                                                
 -22   4  -4 67109.7 544.656  -4                                                
 -26  -4   4 67109.7 544.656  -2                                                
  22   4   4 67109.7 544.656   1                                                
  22  -4   5 111.282 21.0251   1                                                
  22  -4   5 152.199 44.3890  -4                                                
 -22  -4  -5 152.199 44.3890   1                                                
 -22   4  -5 1720.99 109.235  -4                                                
 -26  -4   5 1720.99 109.235  -2                                                
  22   4   5 1720.99 109.235   1                                                
 -22   4  -6 24330.7 391.576   1                                                
 -22   4  -6 44551.9 487.296  -4                                                
 -28  -4   6 44551.9 487.296  -2                                                
  22   4   6 44551.9 487.296   1                                                
 -22   4  -7 41.5477 24.0864   1                                                
 -22   4  -7 1380.12 105.541  -4                                                
 -28  -4   7 1380.12 105.541  -2                                                
  22   4   7 1380.12 105.541   1                                                
  22  -6  -7 3415.89 93.1651   1                                                
 -22   6   6 22610.1 225.941   1                                                
  22   6  -5 1924.58 52.0854   1                                                
 -22  -6   4 8460.16 87.5537   1                                                
 -22  -6   3 7981.10 68.5644   1                                                
 -22  -6   2 19621.4 110.081   1                                                
 -15  -7  -1 20257.9 373.475  -3                                                
  22   6  -2 20257.9 373.475   1                                                
 -20   6   2 22808.2 502.975  -4                                                
 -15  -7  -1 22808.2 502.975  -3                                                
 -18  -6  -2 22808.2 502.975  -2                                                
  22   6  -2 22808.2 502.975   1                                                
 -22  -6   1 7050.71 55.1375   1                                                
  22   6   0 30313.9 133.292   1                                                
 -22  -6  -1 153.561 11.4547   1                                                
  22  -6   2 35303.8 139.193   1                                                
 -22   6  -3 3251.67 43.2783   1                                                
 -24  -6   3 4116.31 150.444  -2                                                
  22   6   3 4116.31 150.444   1                                                
 -22  -6  -4 22800.2 154.132   1                                                
 -22   6  -5 76.8178 17.7299   1                                                
 -26  -6   5 3227.50 117.942  -2                                                
  22   6   5 3227.50 117.942   1                                                
  22  -6   6 9878.34 123.926   1                                                
  22  -8  -6 7028.79 167.381   1                                                
 -22  -8   5 1870.28 45.6357   1                                                
 -22  -8   4 11695.7 112.001   1                                                
 -22  -8   3 1073.28 26.3096   1                                                
 -22  -8   2 7542.95 79.1990   1                                                
  22   8  -1 1006.72 23.8991   1                                                
 -22  -8   0 12474.1 84.7599   1                                                
 -22  -8  -1 617.373 20.2944   1                                                
 -22  -8  -2 18212.3 120.431   1                                                
 -22   8  -3 44.8644 13.4831   1                                                
  22   8   4 8144.98 114.879   1                                                
  22  -8   5 1496.26 36.4006   1                                                
  22 -10  -4 6363.24 97.3392   1                                                
 -22 -10   3 291.735 29.5161   1                                                
 -22 -10   2 6218.93 79.0745   1                                                
 -22 -10   1 214.754 15.6189   1                                                
 -22 -10   0 7770.97 84.4648   1                                                
 -22 -10  -1 71.9378 11.3521   1                                                
 -22 -10  -2 8554.82 94.5551   1                                                
 -22  10  -3 1851.20 53.5262   1                                                
  23  -1  -8 3423.81 137.227   1                                                
  23   1  -7 18450.7 251.626   1                                                
  23   1  -6 6284.32 145.919   1                                                
 -23  -1   6 10666.0 325.712  -4                                                
 -17  -1  -6 10666.0 325.712  -3                                                
 -17   1  -6 10666.0 325.712  -2                                                
  23  -1  -6 10666.0 325.712   1                                                
  23   1  -5 26294.8 175.328   1                                                
 -19  -1  -5 26783.0 554.485  -3                                                
  23  -1  -5 26783.0 554.485   1                                                
  23   1  -4 314.549 28.3002   1                                                
  23  -1  -3 35673.7 182.443   1                                                
  23   1  -2 4857.31 59.9868   1                                                
  23  -1  -1 2012.32 43.5022   1                                                
  23   1   0 232.406 22.0653   1                                                
 -23  -1  -1 303.823 23.0937   1                                                
  23  -1   1 466.480 90.0706  -4                                                
 -23  -1  -1 466.480 90.0706   1                                                
  23  -1   2 17576.6 170.328   1                                                
  23   1   2 32505.4 239.596  -4                                                
  25  -1  -2 32505.4 239.596  -2                                                
 -23   1  -2 32505.4 239.596   1                                                
 -23   1  -3 4415.66 199.142   1                                                
 -23  -1  -3 7807.54 78.7348  -4                                                
  23  -1   3 7807.54 78.7348   1                                                
 -23  -1  -3 15147.0 287.434  -4                                                
 -27   1   3 15147.0 287.434  -3                                                
 -27   1   3 15147.0 287.434  -2                                                
  23  -1   3 15147.0 287.434   1                                                
 -23   1  -4 687.649 116.036   1                                                
  23   1   4 1996.29 48.2328  -4                                                
  27  -1  -4 1996.29 48.2328  -2                                                
 -23   1  -4 1996.29 48.2328   1                                                
 -23  -1  -5 17113.4 165.624  -4                                                
  23  -1   5 17113.4 165.624   1                                                
  23   1   5 16220.3 482.961  -4                                                
  29  -1  -5 16220.3 482.961  -2                                                
 -23   1  -5 16220.3 482.961   1                                                
  23  -1   6 1613.12 67.8969  -4                                                
  29   1  -6 1613.12 67.8969  -2                                                
 -23  -1  -6 1613.12 67.8969   1                                                
  23  -1   7 4284.93 103.143   1                                                
  23  -1   7 6805.90 149.754  -4                                                
 -23  -1  -7 6805.90 149.754   1                                                
  23   1   7 10579.8 252.028  -4                                                
  31  -1  -7 10579.8 252.028  -2                                                
 -23   1  -7 10579.8 252.028   1                                                
  23  -1   8 403.862 49.3561  -4                                                
  31   1  -8 403.862 49.3561  -2                                                
 -23  -1  -8 403.862 49.3561   1                                                
  23  -3  -8 17.6091 42.6425   1                                                
  23  -3  -7 16705.5 366.700   1                                                
  23   3  -6 1194.49 67.6386   1                                                
  23   3  -5 15894.2 159.538   1                                                
  23   3  -4 7109.83 66.2316   1                                                
  23   3  -3 5032.32 52.8205   1                                                
  23  -3  -2 444.190 16.1436   1                                                
 -23  -3   1 3248.64 50.3470   1                                                
 -23  -3   0 25790.7 110.324   1                                                
 -23   3  -1 216.986 13.6411   1                                                
  23   3   2 1081.67 21.7065   1                                                
 -23   3  -2 2174.09 88.1473  -4                                                
 -25  -3   2 2174.09 88.1473  -2                                                
  23   3   2 2174.09 88.1473   1                                                
  23   3   3 5059.35 61.2454   1                                                
  23  -3   3 8307.81 141.163  -4                                                
 -23  -3  -3 8307.81 141.163   1                                                
  23  -3   4 98.9327 23.0261   1                                                
  23  -3   4 867.925 34.2915  -4                                                
  27   3  -4 867.925 34.2915  -2                                                
 -23  -3  -4 867.925 34.2915   1                                                
  23  -3   5 2465.62 98.4150   1                                                
  23  -3   5 3191.14 81.9531  -4                                                
 -23  -3  -5 3191.14 81.9531   1                                                
  23  -3   5 7078.07 228.848  -4                                                
  27   3  -5 7078.07 228.848  -2                                                
 -23  -3  -5 7078.07 228.848   1                                                
  29  -3  -5 3267.99 206.373  -2                                                
 -23   3  -5 3267.99 206.373   1                                                
 -23   3  -6 1701.75 84.9447   1                                                
  23   3   6 3943.21 107.765  -4                                                
  29  -3  -6 3943.21 107.765  -2                                                
 -23   3  -6 3943.21 107.765   1                                                
 -23   3  -7 2811.80 106.713   1                                                
  23  -3   7 3646.68 109.500  -4                                                
 -23  -3  -7 3646.68 109.500   1                                                
  23   5  -7 8232.61 207.892   1                                                
 -23   5   6 420.276 36.4996   1                                                
 -13  -7  -5 444.510 119.154  -3                                                
  23   5  -6 444.510 119.154   1                                                
 -23  -5   5 6070.89 113.722   1                                                
 -23  -5   4 1504.18 38.4797   1                                                
  23   5  -3 13385.7 99.1334   1                                                
  23   5  -2 1490.81 30.6287   1                                                
  23   5  -1 20468.5 87.0463   1                                                
 -23   5   0 9649.28 70.5626   1                                                
 -23  -5  -1 38335.8 135.586   1                                                
  23  -5   2 117.483 11.1598   1                                                
 -23  -5  -3 6041.38 57.1164   1                                                
 -25  -5   3 25010.7 357.589  -2                                                
  23   5   3 25010.7 357.589   1                                                
 -23  -5  -4 276.360 17.1515   1                                                
 -23  -5  -5 2160.36 60.0813   1                                                
 -27  -5   5 4839.37 155.977  -2                                                
  23   5   5 4839.37 155.977   1                                                
  23  -5   6 48.6226 15.2360   1                                                
 -23   5  -6 83.4674 68.5948  -4                                                
 -29  -5   6 83.4674 68.5948  -2                                                
  23   5   6 83.4674 68.5948   1                                                
 -23  -5  -7 371.604 46.1318   1                                                
 -23   7   6 137.778 18.9156   1                                                
 -23   7   5 4976.53 93.4780   1                                                
 -23  -7   4 363.426 26.0774   1                                                
 -23   7   3 18293.1 125.467   1                                                
 -23  -7   2 11507.6 81.6880   1                                                
  23  -7  -1 44066.2 164.723   1                                                
 -23  -7   0 9844.06 74.1034   1                                                
 -25  -7   0 11482.4 241.827  -4                                                
 -28   6  -1 11482.4 241.827  -3                                                
 -25   7   0 11482.4 241.827  -2                                                
  23  -7   0 11482.4 241.827   1                                                
 -23  -7  -1 13659.8 78.2519   1                                                
 -23   7  -2 4196.06 68.0299   1                                                
  21  -7   2 13950.9 225.336  -4                                                
  19   7  -3 13950.9 225.336  -3                                                
  23   7  -2 13950.9 225.336  -2                                                
 -23  -7  -2 13950.9 225.336   1                                                
 -23  -7  -3 14697.4 148.636   1                                                
 -25  -7   3 30302.1 542.182  -2                                                
  23   7   3 30302.1 542.182   1                                                
  23  -7   4 220.876 22.2498   1                                                
  25   7   4 835.967 76.9685  -4                                                
  33  -7  -3 835.967 76.9685  -3                                                
  29  -7  -4 835.967 76.9685  -2                                                
 -23   7  -4 835.967 76.9685   1                                                
 -23  -7  -5 1581.04 33.9127   1                                                
 -23  -7  -6 295.017 27.0503   1                                                
  23  -9  -5 7039.46 153.685   1                                                
 -23   9   4 17.3388 12.5445   1                                                
 -23   9   3 9677.60 91.9170   1                                                
 -23  -9   2 273.899 19.0050   1                                                
 -23   9   1 3175.11 48.7239   1                                                
 -23  -9   0 73.6196 13.6781   1                                                
 -23  -9  -1 13682.6 101.706   1                                                
 -23  -9  -2 33.1269 12.9777   1                                                
  23  -9   3 3033.54 43.1085   1                                                
 -23  -9  -4 226.677 34.7594   1                                                
 -23 -11   1 4327.12 127.021   1                                                
  24   0  -6 28349.5 464.602   1                                                
  24   0  -4 1270.00 63.0888   1                                                
  24   0  -2 41885.2 292.337   1                                                
  24   0   0 25705.1 271.698   1                                                
  24   0   2 652.915 63.3604   1                                                
  24   0   2 11426.9 179.581  -4                                                
  26   0  -2 11426.9 179.581  -2                                                
 -24   0  -2 11426.9 179.581   1                                                
 -24   0  -4 31547.9 293.398  -4                                                
 -28   0   4 31547.9 293.398  -2                                                
  24   0   4 31547.9 293.398   1                                                
  24   0   6 2387.30 116.553  -4                                                
  30   0  -6 2387.30 116.553  -2                                                
 -24   0  -6 2387.30 116.553   1                                                
  24   0   8 16334.0 280.842  -4                                                
  32   0  -8 16334.0 280.842  -2                                                
 -24   0  -8 16334.0 280.842   1                                                
  24   2  -8 5827.01 179.675   1                                                
  24   2  -7 2445.97 75.3270   1                                                
  24   2  -6 4065.03 99.0387   1                                                
  24  -2  -5 7141.61 98.8181   1                                                
  24   2  -4 12636.5 107.545   1                                                
  24  -2  -3 14145.7 98.8909   1                                                
 -24  -2   2 748.083 27.3873   1                                                
  24   2  -1 8458.37 60.8396   1                                                
  24  -2   0 494.903 21.0185   1                                                
  24  -2   1 164.507 11.5951   1                                                
 -24   2  -1 306.375 84.0501  -4                                                
  24   2   1 306.375 84.0501   1                                                
 -24  -2  -2 4868.25 50.5360   1                                                
  26   2  -2 9999.86 284.433  -2                                                
 -24  -2  -2 9999.86 284.433   1                                                
  24  -2   2 8774.07 151.158  -4                                                
  26   2  -2 8774.07 151.158  -2                                                
 -24  -2  -2 8774.07 151.158   1                                                
  24  -2   3 237.254 20.6274   1                                                
  24   2   3 417.438 24.8207  -4                                                
 -24   2  -3 417.438 24.8207   1                                                
 -24   2  -4 2107.17 117.659   1                                                
 -24  -2  -4 23395.8 217.828  -4                                                
 -28   2   4 23395.8 217.828  -2                                                
  24  -2   4 23395.8 217.828   1                                                
 -24  -2  -5 1718.82 59.7088  -4                                                
  24  -2   5 1718.82 59.7088   1                                                
  24   2   5 1756.89 128.599  -4                                                
  30  -2  -5 1756.89 128.599  -2                                                
 -24   2  -5 1756.89 128.599   1                                                
  24  -2   6 14352.8 160.661  -4                                                
  30   2  -6 14352.8 160.661  -2                                                
 -24  -2  -6 14352.8 160.661   1                                                
 -24   2  -7 58.7857 29.1840   1                                                
  24  -2   7 106.740 42.8452  -4                                                
 -24  -2  -7 106.740 42.8452   1                                                
  24   2   7 638.568 108.566  -4                                                
  32  -2  -7 638.568 108.566  -2                                                
 -24   2  -7 638.568 108.566   1                                                
 -24   2  -8 1902.85 75.0198   1                                                
  24   4  -7 1039.39 61.8125   1                                                
 -24  -4   6 2701.76 94.2967   1                                                
 -24  -4   5 105.969 18.7795   1                                                
 -24  -4   4 1794.15 38.1245   1                                                
  24  -4  -3 2253.74 37.3505   1                                                
  24  -4  -2 16364.7 113.199   1                                                
  24  -4  -1 17229.4 100.707   1                                                
  24   4   0 18548.2 81.0295   1                                                
 -24  -4  -1 641.918 15.4164   1                                                
 -24  -4  -2 10183.1 65.6170   1                                                
  24  -4   3 3005.22 34.5695   1                                                
  24  -4   3 3960.90 222.164  -4                                                
 -24  -4  -3 3960.90 222.164   1                                                
  24  -4   4 14593.0 126.137   1                                                
  24   4   4 14909.6 476.141  -4                                                
 -24   4  -4 14909.6 476.141   1                                                
  24  -4   4 40344.9 442.325  -4                                                
  28   4  -4 40344.9 442.325  -2                                                
 -24  -4  -4 40344.9 442.325   1                                                
 -24  -4  -5 726.766 35.8933   1                                                
  24  -4   5 1119.58 60.5747  -4                                                
 -24  -4  -5 1119.58 60.5747   1                                                
 -24   4  -5 1185.17 155.972  -4                                                
 -28  -4   5 1185.17 155.972  -2                                                
  24   4   5 1185.17 155.972   1                                                
 -24   4  -6 8054.18 175.731   1                                                
 -24   4  -6 22501.0 367.133  -4                                                
 -30  -4   6 22501.0 367.133  -2                                                
  24   4   6 22501.0 367.133   1                                                
 -24   4  -7 249.775 20.3010   1                                                
  24  -6  -7 27.9585 23.0483   1                                                
 -24  -6   6 284.657 24.8589   1                                                
 -24   6   5 1542.17 36.6921   1                                                
 -24  -6   4 11663.5 117.507   1                                                
 -24  -6   3 483.563 21.3518   1                                                
  24  -6  -2 19914.3 150.946   1                                                
 -17  -7  -1 19814.1 195.269  -3                                                
  24   6  -2 19814.1 195.269   1                                                
  22  -6  -2 36310.6 703.480  -4                                                
  17   7   1 36310.6 703.480  -3                                                
  20   6   2 36310.6 703.480  -2                                                
 -24  -6   2 36310.6 703.480   1                                                
  24   6  -1 617.200 19.5890   1                                                
  24   6   0 32733.9 143.012   1                                                
  24  -6   1 2780.81 31.3683   1                                                
 -24  -6  -2 21685.2 99.8990   1                                                
 -24  -6  -3 180.353 14.5068   1                                                
 -26  -6   3 6159.69 259.332  -2                                                
  24   6   3 6159.69 259.332   1                                                
  24  -6   4 6758.02 76.3841   1                                                
 -24  -6  -5 726.317 26.7187   1                                                
 -28  -6   5 1177.38 124.349  -2                                                
  24   6   5 1177.38 124.349   1                                                
  24   6   6 6512.15 136.440   1                                                
  24  -8  -6 920.816 61.0072   1                                                
 -24   8   5 338.758 22.2310   1                                                
 -24  -8   4 715.363 28.6626   1                                                
  26   8  -4 3829.69 128.994  -4                                                
  26  -6   5 3829.69 128.994  -3                                                
  22  -8   4 3829.69 128.994  -2                                                
 -24   8   4 3829.69 128.994   1                                                
 -24  -8   3 971.577 26.7913   1                                                
 -24  -8   2 3621.70 52.2491   1                                                
 -24  -8   1 1810.80 32.8114   1                                                
 -24   8   0 4592.08 55.0595   1                                                
 -24  -8  -1 4485.23 48.7329   1                                                
 -24  -8  -2 4858.24 50.3720   1                                                
  24  -8   3 45.0416 13.0206   1                                                
 -24   8  -4 7032.92 79.7688   1                                                
 -24  -8  -5 323.670 35.1259   1                                                
  24 -10  -3 511.649 39.0938   1                                                
 -24 -10   2 895.996 27.7831   1                                                
 -24 -10   1 567.939 19.3798   1                                                
 -24 -10   0 1236.59 33.8159   1                                                
 -24 -10  -1 2306.82 40.1871   1                                                
 -24  10  -2 3340.22 104.632   1                                                
 -24  10  -3 29.3160 18.6304   1                                                
  25  -1  -8 2340.66 112.022   1                                                
  25   1  -7 20844.6 314.230   1                                                
  25  -1  -6 50.2796 23.9475   1                                                
 -25  -1   5 24352.3 185.285   1                                                
 -25  -1   5 67860.9 967.728  -4                                                
 -21  -1  -5 67860.9 967.728  -3                                                
 -19   1  -5 67860.9 967.728  -2                                                
  25  -1  -5 67860.9 967.728   1                                                
  25   1  -4 4007.93 85.3399   1                                                
  25  -1  -3 31276.1 174.982   1                                                
  25  -1  -2 5160.14 71.2581   1                                                
  25  -1  -1 94568.8 399.229   1                                                
  25   1   0 15833.3 152.799   1                                                
  25   1   1 99106.4 257.774   1                                                
  25  -1   1 175908. 838.056  -4                                                
 -25  -1  -1 175908. 838.056   1                                                
  25  -1   2 97.9268 18.3449   1                                                
 -25   1  -2 1779.49 50.9233  -4                                                
 -27  -1   2 1779.49 50.9233  -2                                                
  25   1   2 1779.49 50.9233   1                                                
  25  -1   3 70212.0 601.651   1                                                
 -25   1  -3 112677. 522.011  -4                                                
  25   1   3 112677. 522.011   1                                                
 -25  -1  -3 106381. 871.932  -4                                                
 -29   1   3 106381. 871.932  -3                                                
 -29   1   3 106381. 871.932  -2                                                
  25  -1   3 106381. 871.932   1                                                
 -25  -1  -4 555.909 29.4712  -4                                                
 -29   1   4 555.909 29.4712  -2                                                
  25  -1   4 555.909 29.4712   1                                                
  25   1   5 41995.1 280.896  -4                                                
 -25   1  -5 41995.1 280.896   1                                                
  25  -1   6 1331.99 54.2183  -4                                                
  31   1  -6 1331.99 54.2183  -2                                                
 -25  -1  -6 1331.99 54.2183   1                                                
  25   1   7 9190.10 130.798   1                                                
 -25   1  -7 13749.9 242.533  -4                                                
  25   1   7 13749.9 242.533   1                                                
  25   1   7 20160.1 339.133  -4                                                
  33  -1  -7 20160.1 339.133  -2                                                
 -25   1  -7 20160.1 339.133   1                                                
  25   1   8 108.288 32.5526  -4                                                
  33  -1  -8 108.288 32.5526  -2                                                
 -25   1  -8 108.288 32.5526   1                                                
  25  -3  -8 3447.50 120.980   1                                                
  25   3  -7 16151.8 224.289   1                                                
  25   3  -6-2.28764 28.8937   1                                                
  25  -3  -5 12872.7 123.836   1                                                
  25   3  -4 5331.32 58.6136   1                                                
 -25  -3   3 32391.5 165.604   1                                                
  25  -3  -2 282.381 15.9589   1                                                
  25  -3  -1 27128.1 127.377   1                                                
 -25  -3   0 5896.62 44.3594   1                                                
 -25  -3  -1 79217.5 268.121   1                                                
 -25  -3  -2 804.934 22.2900   1                                                
  25   3   2 1793.08 115.434  -4                                                
  27  -3  -2 1793.08 115.434  -2                                                
 -25   3  -2 1793.08 115.434   1                                                
  25   3   3 33046.2 211.064   1                                                
  25  -3   3 49952.6 341.251  -4                                                
 -25  -3  -3 49952.6 341.251   1                                                
  25  -3   4 96.6884 24.2601   1                                                
 -25   3  -4 314.183 25.8152  -4                                                
 -29  -3   4 314.183 25.8152  -2                                                
  25   3   4 314.183 25.8152   1                                                
 -25   3  -5 13805.1 339.010   1                                                
  25  -3   5 22195.3 265.233  -4                                                
 -25  -3  -5 22195.3 265.233   1                                                
  25  -3   5 21523.5 397.411  -4                                                
  29   3  -5 21523.5 397.411  -2                                                
 -25  -3  -5 21523.5 397.411   1                                                
  25   3   5 29097.5 567.407  -4                                                
  31  -3  -5 29097.5 567.407  -2                                                
 -25   3  -5 29097.5 567.407   1                                                
  25  -3   6 566.540 68.6169   1                                                
  25   3   6 802.815 119.545  -4                                                
 -25   3  -6 802.815 119.545   1                                                
  25  -3   6 901.347 58.5437  -4                                                
  31   3  -6 901.347 58.5437  -2                                                
 -25  -3  -6 901.347 58.5437   1                                                
 -25   3  -7 10478.3 190.453   1                                                
  25  -3   7 11887.9 243.984  -4                                                
 -25  -3  -7 11887.9 243.984   1                                                
  25   5  -7 21423.1 305.346   1                                                
  25   5  -6 47.3189 23.0353   1                                                
 -15  -7  -5 70.1313 88.5925  -3                                                
  25   5  -6 70.1313 88.5925   1                                                
 -25   5   5 35318.3 279.773   1                                                
  25  -5  -4 1202.78 32.0589   1                                                
 -25  -5   3 26435.1 186.736   1                                                
 -25  -5   2 11409.7 76.4899   1                                                
  25   5  -1 35986.1 138.846   1                                                
 -25  -5   0 262.906 14.2207   1                                                
  25   5   1 3191.04 31.7820   1                                                
  25   5   2 949.204 22.1218   1                                                
  25   5   3 12771.0 80.2592   1                                                
 -27  -5   3 29128.6 531.773  -2                                                
  25   5   3 29128.6 531.773   1                                                
  25  -5   4 85.7238 15.4985   1                                                
  25  -5   5 17403.4 158.808   1                                                
 -29  -5   5 19512.0 434.250  -2                                                
  25   5   5 19512.0 434.250   1                                                
  25  -5   6 1369.59 54.9483   1                                                
 -25   5  -6 2103.24 135.036  -4                                                
 -31  -5   6 2103.24 135.036  -2                                                
  25   5   6 2103.24 135.036   1                                                
 -25  -5  -7 10339.0 155.539   1                                                
 -25  -7   6 257.516 22.1051   1                                                
 -25   7   5 16828.6 172.978   1                                                
 -25  -7   4 25.7188 18.2391   1                                                
 -25  -7   3 23751.8 164.588   1                                                
 -25  -7   2 34.0659 13.4360   1                                                
 -25  -7   1 5526.67 50.3895   1                                                
 -25  -7   0 506.862 26.0943   1                                                
 -27  -7   0 7303.97 150.749  -4                                                
 -30   6  -1 7303.97 150.749  -3                                                
 -27   7   0 7303.97 150.749  -2                                                
  25  -7   0 7303.97 150.749   1                                                
  25   7   1 16409.9 86.2467   1                                                
 -25   7  -2 2979.14 58.9223   1                                                
  23  -7   2 6188.30 118.951  -4                                                
  21   7  -3 6188.30 118.951  -3                                                
  25   7  -2 6188.30 118.951  -2                                                
 -25  -7  -2 6188.30 118.951   1                                                
 -25  -7  -3 4907.30 60.2047   1                                                
  25  -7   4 210.564 25.0004   1                                                
 -25  -7  -5 9005.81 83.3014   1                                                
 -25  -7  -6 36.5928 18.7299   1                                                
  26   6  -7 0.15066 39.9903  -3                                                
 -25  -7  -6 0.15066 39.9903   1                                                
 -25   9   4 998.422 31.9384   1                                                
 -25   9   3 12044.5 105.004   1                                                
 -25  -9   2 587.710 25.5870   1                                                
 -25   9   1 35026.1 179.589   1                                                
 -25  -9   0 881.073 24.1034   1                                                
 -25   9  -1 15120.6 117.834   1                                                
 -25  -9  -2 1499.16 38.8465   1                                                
 -25  -9  -3 23612.6 178.779   1                                                
 -25  -9  -4 1418.66 48.1655   1                                                
  26   0  -6 22334.2 366.624   1                                                
  26   0  -4 5190.17 104.547   1                                                
 -26   0   2 23582.6 249.259   1                                                
  26   0   0 9803.64 128.524   1                                                
  26   0   2 1870.93 61.5167   1                                                
 -26   0  -2 12439.9 210.373  -4                                                
 -28   0   2 12439.9 210.373  -2                                                
  26   0   2 12439.9 210.373   1                                                
 -26   0  -4 37717.3 287.800  -4                                                
 -30   0   4 37717.3 287.800  -2                                                
  26   0   4 37717.3 287.800   1                                                
  26   0   6 212.019 44.0592  -4                                                
  32   0  -6 212.019 44.0592  -2                                                
 -26   0  -6 212.019 44.0592   1                                                
  26   0   8 4605.89 140.066  -4                                                
  33  -1  -8 4605.89 140.066  -3                                                
  34   0  -8 4605.89 140.066  -2                                                
 -26   0  -8 4605.89 140.066   1                                                
  26  -2  -8 4531.66 148.978   1                                                
  26  -2  -7 2012.34 94.9319   1                                                
  26   2  -6 106.930 30.5096   1                                                
  26  -2  -5 6299.04 83.4893   1                                                
  26   2  -4 8508.25 95.8791   1                                                
 -26  -2   3 654.695 21.3176   1                                                
 -26   2   2 2155.88 52.6471   1                                                
  26   2  -1 2355.43 28.4900   1                                                
  26  -2   0 1053.72 21.8139   1                                                
  26  -2   1 87.3961 9.54955   1                                                
  26  -2   1 19.8600 54.7972  -4                                                
 -26  -2  -1 19.8600 54.7972   1                                                
  26  -2   2 6390.03 63.3657   1                                                
  26  -2   2 25873.2 330.423  -4                                                
  28   2  -2 25873.2 330.423  -2                                                
 -26  -2  -2 25873.2 330.423   1                                                
  26  -2   3 2940.02 52.6160   1                                                
  26  -2   3 4838.03 74.4898  -4                                                
 -26  -2  -3 4838.03 74.4898   1                                                
  26  -2   4 402.992 60.1009   1                                                
 -26   2  -4 11575.4 128.389  -4                                                
 -30  -2   4 11575.4 128.389  -2                                                
  26   2   4 11575.4 128.389   1                                                
  26  -2   5 29.7783 20.0578  -4                                                
 -26  -2  -5 29.7783 20.0578   1                                                
  26   2   5 925.660 104.923  -4                                                
  32  -2  -5 925.660 104.923  -2                                                
 -26   2  -5 925.660 104.923   1                                                
  26  -2   6 2163.45 56.6657  -4                                                
  32   2  -6 2163.45 56.6657  -2                                                
 -26  -2  -6 2163.45 56.6657   1                                                
 -26   2  -7 297.993 33.6233   1                                                
  26  -2   7 400.363 55.2856  -4                                                
 -26  -2  -7 400.363 55.2856   1                                                
  26   2   7 1721.25 129.624  -4                                                
  34  -2  -7 1721.25 129.624  -2                                                
 -26   2  -7 1721.25 129.624   1                                                
  26   4  -7 2483.97 106.293   1                                                
 -26  -4   6 14007.3 180.342   1                                                
 -26   4   5 2962.18 62.9251   1                                                
 -26  -4   4 2526.31 47.8215   1                                                
  26  -4  -3 137.865 13.6533   1                                                
 -26  -4   2 15573.3 98.5535   1                                                
 -26   4   1 6710.95 53.4716   1                                                
 -26  -4   0 25102.5 129.073   1                                                
  26   4   1 331.406 12.8966   1                                                
  26   4   2 349.997 14.2311   1                                                
 -26   4  -3 118.767 12.7188   1                                                
  26   4   3 133.611 98.2305  -4                                                
 -26   4  -3 133.611 98.2305   1                                                
  26   4   4 1796.84 37.8202   1                                                
  26   4   4 1952.69 194.784  -4                                                
 -26   4  -4 1952.69 194.784   1                                                
  26  -4   4 9045.58 207.676  -4                                                
  30   4  -4 9045.58 207.676  -2                                                
 -26  -4  -4 9045.58 207.676   1                                                
  26  -4   5 2297.85 53.9044   1                                                
  26   4   5 2688.65 98.3750  -4                                                
 -26   4  -5 2688.65 98.3750   1                                                
 -26   4  -6 557.698 56.1501   1                                                
  26  -4   6 754.035 86.4186  -4                                                
  32   4  -6 754.035 86.4186  -2                                                
 -26  -4  -6 754.035 86.4186   1                                                
 -26   4  -7 699.218 36.3889   1                                                
  26  -6  -7 671.888 64.7602   1                                                
  26   6  -6 2682.31 128.803   1                                                
  14   8   5 2386.88 140.132  -3                                                
 -26  -6   6 2386.88 140.132   1                                                
 -24   6   6 3078.73 212.786  -4                                                
 -14  -8  -5 3078.73 212.786  -3                                                
 -18  -6  -6 3078.73 212.786  -2                                                
  26   6  -6 3078.73 212.786   1                                                
 -26   6   5 4772.40 72.6477   1                                                
 -26  -6   4 14576.4 122.414   1                                                
 -26  -6   3 9608.94 76.6166   1                                                
 -26   6   2 6210.64 89.3704   1                                                
 -19  -7  -1 6836.90 107.371  -3                                                
  26   6  -2 6836.90 107.371   1                                                
  24  -6  -2 32439.7 823.292  -4                                                
  19   7   1 32439.7 823.292  -3                                                
  22   6   2 32439.7 823.292  -2                                                
 -26  -6   2 32439.7 823.292   1                                                
 -26  -6   1 1074.40 21.2974   1                                                
  26   6   0 8756.81 63.6182   1                                                
  26  -6   1 7176.80 51.2561   1                                                
 -26  -6  -2 11418.0 81.9403   1                                                
 -26  -6  -3 259.297 16.9441   1                                                
 -26  -6  -4 1010.67 27.7484   1                                                
 -26  -6  -5 374.520 19.8415   1                                                
 -30  -6   5 680.682 103.772  -2                                                
  26   6   5 680.682 103.772   1                                                
 -26  -6  -6 568.837 34.2283   1                                                
 -26  -8   5 337.940 26.4457   1                                                
 -26  -8   4 1186.86 40.6886   1                                                
  28   8  -4 13818.9 334.684  -4                                                
  28  -6   5 13818.9 334.684  -3                                                
  24  -8   4 13818.9 334.684  -2                                                
 -26   8   4 13818.9 334.684   1                                                
 -26  -8   3 455.057 21.1874   1                                                
 -26  -8   2 1496.58 32.6947   1                                                
 -26  -8   1 577.155 20.9906   1                                                
 -26  -8   0 1311.49 32.6674   1                                                
 -26  -8  -1 378.109 17.4332   1                                                
 -26  -8  -2 1707.03 36.2325   1                                                
 -26  -8  -3 24.8544 11.4380   1                                                
 -26  -8  -4 2270.68 39.0772   1                                                
 -26  -8  -5 4.27674 29.0870   1                                                
  26 -10  -3 86.5113 21.9910   1                                                
 -26 -10   2 2071.96 79.1931   1                                                
 -26  10   1 1678.89 33.5491   1                                                
 -26 -10   0 150.504 15.1796   1                                                
 -26 -10  -1 37.5852 12.0186   1                                                
 -26  10  -2 376.630 58.4733   1                                                
 -26 -10  -3 117.348 19.1631   1                                                
  27   1  -8 1317.65 120.778   1                                                
  27   1  -7 455.505 36.9911   1                                                
  27   1  -6 199.859 32.1212   1                                                
  27  -1  -5 5379.41 76.3926   1                                                
  27   1  -4 2528.39 59.7522   1                                                
  27   1  -3 12570.6 101.877   1                                                
  27   1  -2 2379.20 48.2910   1                                                
  27   1  -1 18308.1 101.886   1                                                
  27   1   0 1012.45 22.7287   1                                                
 -27  -1  -1 49737.4 163.574   1                                                
  27  -1   2 77.0392 14.1352   1                                                
 -27   1  -2 377.945 35.2892  -4                                                
 -29  -1   2 377.945 35.2892  -2                                                
  27   1   2 377.945 35.2892   1                                                
  27  -1   3 26495.0 324.752   1                                                
 -27  -1  -3 40671.8 219.755  -4                                                
  27  -1   3 40671.8 219.755   1                                                
  27   1   3 59874.0 578.049  -4                                                
  31  -1  -3 59874.0 578.049  -3                                                
  31  -1  -3 59874.0 578.049  -2                                                
 -27   1  -3 59874.0 578.049   1                                                
 -27  -1  -4 1676.40 43.0947  -4                                                
 -31   1   4 1676.40 43.0947  -2                                                
  27  -1   4 1676.40 43.0947   1                                                
  27  -1   5 19902.4 226.653  -4                                                
 -27  -1  -5 19902.4 226.653   1                                                
  27  -1   6 1362.15 50.4936  -4                                                
  33   1  -6 1362.15 50.4936  -2                                                
 -27  -1  -6 1362.15 50.4936   1                                                
 -27  -1  -7 11944.3 178.808  -4                                                
  27  -1   7 11944.3 178.808   1                                                
  27   1   7 11159.1 247.792  -4                                                
  35  -1  -7 11159.1 247.792  -2                                                
 -27   1  -7 11159.1 247.792   1                                                
  35  -1  -8 17.0186 25.4577  -2                                                
 -27   1  -8 17.0186 25.4577   1                                                
  27  -3  -8 799.841 61.8681   1                                                
  27   3  -7 12565.9 229.228   1                                                
  27   3  -6 6.67053 30.9663   1                                                
  27  -3  -5 7637.04 96.5287   1                                                
 -27  -3   4 1384.11 29.6620   1                                                
 -27  -3   3 3253.12 43.9381   1                                                
 -27   3   2 1708.92 30.0492   1                                                
  27   3  -1 26914.4 133.572   1                                                
 -27  -3   0 1060.67 18.1853   1                                                
  27   3   1 14083.0 72.4979   1                                                
  27   3   2 695.150 18.0366   1                                                
  27  -3   2 1124.37 127.844  -4                                                
  29   3  -2 1124.37 127.844  -2                                                
 -27  -3  -2 1124.37 127.844   1                                                
 -27   3  -3 20968.3 119.382   1                                                
 -27   3  -3 32131.3 200.207  -4                                                
  27   3   3 32131.3 200.207   1                                                
 -27   3  -4 108.457 28.9719   1                                                
 -27   3  -4 4185.08 77.7514  -4                                                
 -31  -3   4 4185.08 77.7514  -2                                                
  27   3   4 4185.08 77.7514   1                                                
 -27   3  -5 19220.9 232.895   1                                                
  27  -3   5 28131.3 215.720  -4                                                
 -27  -3  -5 28131.3 215.720   1                                                
  33  -3  -5 22452.4 490.230  -2                                                
 -27   3  -5 22452.4 490.230   1                                                
  27  -3   6 618.844 55.2645   1                                                
  27  -3   6 894.408 56.3943  -4                                                
  33   3  -6 894.408 56.3943  -2                                                
 -27  -3  -6 894.408 56.3943   1                                                
 -27   3  -7 6119.27 117.802   1                                                
  27  -3   7 11750.8 159.101  -4                                                
 -27  -3  -7 11750.8 159.101   1                                                
  27  -5  -7 1780.28 85.4163   1                                                
  27   5  -6 193.260 30.4143   1                                                
 -27   5   5 2459.47 57.0419   1                                                
 -27  -5   4 1257.98 34.6505   1                                                
 -27  -5   3 23601.6 140.718   1                                                
 -27  -5   2 1058.78 22.6272   1                                                
  27   5  -1 3661.17 37.1869   1                                                
 -27  -5   0 433.679 15.4796   1                                                
  27   5   1 15775.1 79.8786   1                                                
  27   5   2 758.625 20.0775   1                                                
  27  -5   3 13146.9 83.9876   1                                                
  27  -5   4 1233.49 29.8229   1                                                
  27  -5   5 6902.38 98.0579   1                                                
 -31  -5   5 17699.1 399.752  -2                                                
  27   5   5 17699.1 399.752   1                                                
 -27   5  -6 1.25673 13.7027   1                                                
  33   5  -6 22.6195 58.1882  -2                                                
 -27  -5  -6 22.6195 58.1882   1                                                
  27  -7  -6 29.2573 23.3485   1                                                
 -27   7   5 8650.99 101.270   1                                                
 -27  -7   4 38.4613 17.6241   1                                                
 -27   7   3 6176.29 78.9962   1                                                
 -27  -7   2 2449.44 39.9210   1                                                
  27  -7  -1 20066.9 108.905   1                                                
 -27  -7   0 7009.15 101.645   1                                                
 -32   6  -1 6686.69 275.060  -3                                                
  27  -7   0 6686.69 275.060   1                                                
 -29  -7   0 7330.29 98.6940  -4                                                
 -32   6  -1 7330.29 98.6940  -3                                                
 -29   7   0 7330.29 98.6940  -2                                                
  27  -7   0 7330.29 98.6940   1                                                
 -27  -7  -1 3720.09 48.2671   1                                                
 -27   7  -2 2699.12 41.3908   1                                                
 -27  -7  -3 10218.0 81.3549   1                                                
  27  -7   4 552.145 26.8388   1                                                
 -27  -7  -5 6455.41 84.6277   1                                                
 -27  -7  -6 82.1131 18.9732   1                                                
  27  -9  -4 49.9642 21.8496   1                                                
 -27   9   3 6695.10 92.9166   1                                                
 -27  -9   2 322.911 19.8959   1                                                
 -27   9   1 3730.28 58.9860   1                                                
 -27  -9   0 407.615 17.7999   1                                                
  27  -9   1 16084.9 134.068   1                                                
 -27  -9  -2 328.366 17.9871   1                                                
  27  -9   3 3584.31 54.1403   1                                                
 -27  -9  -4 50.1612 19.8864   1                                                
  28   0  -6 29829.5 482.690   1                                                
  28   0  -4 34292.9 276.561   1                                                
  28   0  -2 18059.9 231.240   1                                                
  28   0   0 84430.9 388.730   1                                                
 -28   0  -2 105482. 537.884   1                                                
 -28   0  -2 182392. 867.254  -4                                                
 -30   0   2 182392. 867.254  -2                                                
  28   0   2 182392. 867.254   1                                                
 -28   0  -4 11224.8 198.876  -4                                                
 -32   0   4 11224.8 198.876  -2                                                
  28   0   4 11224.8 198.876   1                                                
  28   0   4 11205.6 312.127  -4                                                
  32   0  -4 11205.6 312.127  -3                                                
  32   0  -4 11205.6 312.127  -2                                                
 -28   0  -4 11205.6 312.127   1                                                
 -28   0  -6 25760.6 370.820  -4                                                
 -34   0   6 25760.6 370.820  -2                                                
  28   0   6 25760.6 370.820   1                                                
  28  -2  -8 11220.9 211.342   1                                                
  28   2  -7 6355.26 168.909   1                                                
  28   2  -6 53306.4 383.381   1                                                
  28   2  -5 309.269 24.8552   1                                                
  28   2  -4 39185.9 202.438   1                                                
  28  -2  -3 1291.50 30.2678   1                                                
 -28  -2   2 37716.4 185.464   1                                                
  28   2  -1 53.6208 9.76955   1                                                
  28  -2   0 34648.8 122.439   1                                                
  28  -2   1 416.684 12.8412   1                                                
  28  -2   1 465.728 87.3746  -4                                                
 -28  -2  -1 465.728 87.3746   1                                                
  28  -2   2 10010.5 71.4358   1                                                
  28  -2   2 32703.3 494.514  -4                                                
  30   2  -2 32703.3 494.514  -2                                                
 -28  -2  -2 32703.3 494.514   1                                                
 -28   2  -3 957.907 31.9127   1                                                
 -28   2  -3 1559.77 41.9953  -4                                                
  28   2   3 1559.77 41.9953   1                                                
  28  -2   4 30703.8 364.769   1                                                
 -32   2   4 45319.4 1154.34  -2                                                
  28  -2   4 45319.4 1154.34   1                                                
  28   2   4 49791.5 222.713  -4                                                
  32  -2  -4 49791.5 222.713  -2                                                
 -28   2  -4 49791.5 222.713   1                                                
  28  -2   5 3267.79 75.0081  -4                                                
 -28  -2  -5 3267.79 75.0081   1                                                
  28  -2   5 5217.51 358.703  -4                                                
  32   2  -5 5217.51 358.703  -2                                                
 -28  -2  -5 5217.51 358.703   1                                                
  28   2   5 4895.91 275.931  -4                                                
  34  -2  -5 4895.91 275.931  -2                                                
 -28   2  -5 4895.91 275.931   1                                                
  28  -2   6 16501.5 181.152  -4                                                
  34   2  -6 16501.5 181.152  -2                                                
 -28  -2  -6 16501.5 181.152   1                                                
 -28   2  -7 118.275 23.7611   1                                                
 -28  -2  -7 200.863 26.4064  -4                                                
  28  -2   7 200.863 26.4064   1                                                
  28   4  -7 1515.57 77.8694   1                                                
  28   4  -6 4481.18 120.928   1                                                
 -28  -4   5 217.094 24.0986   1                                                
 -28  -4   4 41639.4 269.403   1                                                
  28   4  -3 63.9114 12.0804   1                                                
 -28  -4   2 47620.4 201.732   1                                                
 -28  -4   1 129.843 11.1617   1                                                
 -28  -4   0 15869.6 76.1233   1                                                
  28  -4   1 4043.59 37.7613   1                                                
  28   4   2 37083.9 141.314   1                                                
 -28  -4  -3 3013.76 37.5179   1                                                
  28   4   3 3402.67 189.854  -4                                                
 -28   4  -3 3402.67 189.854   1
[truncated: 496,658 more chars]
