# Supplementary material for: Structures 4-n-propyl Piperazines as Non-Imidazole Histamine H3 Antagonists
Source: Materials (Basel). 2021 Nov 22;14(22):7094. doi: 10.3390/ma14227094 (PMC8621284; doi:10.3390/ma14227094)
Supplement: Supplementary file 1 [file materials-14-07094-s001.zip › 2104517.cif]

####################################################################### 
# 
# This file contains crystal structure data downloaded from the 
# Cambridge Structural Database (CSD) hosted by the Cambridge 
# Crystallographic Data Centre (CCDC).
# 
# Full information about CCDC data access policies and citation 
# guidelines are available at http://www.ccdc.cam.ac.uk/access/V1 
# 
# Audit and citation data items may have been added by the CCDC. 
# Please retain this information to preserve the provenance of 
# this file and to allow appropriate attribution of the data. 
# 
#######################################################################

data_global
#==============================================================================

# 0. AUDIT DETAILS

_audit_creation_date             'Wed Sep 15 10:32:53 2021'
_audit_creation_method           'PLATON <TABLE ACC> option'
_audit_update_record             
;
;

#===============================================================================

# 1. SUBMISSION DETAILS

# Name of author for correspondence
_publ_contact_author_name        
;
;
# address of author for correspondence
_publ_contact_author_address     
;
;

_publ_contact_author_email       ?
_publ_contact_author_fax         ?
_publ_contact_author_phone       ?

_publ_requested_journal          'Acta Crystallographica C'
# Publication choise FI, CI or EI for Inorganic
#                    FM, CM or EM for Metal-organic
#                    FO, CO or EO for Organic
_publ_requested_category         ?
_publ_requested_coeditor_name    ?

_publ_contact_letter             # Include date of submission
;
Date of submission ?

Please consider this CIF submission for publication as a
Regular Structural Paper in Acta Crystallographica C. 
;

#===============================================================================

# 2. PROCESSING SUMMARY (JOURNAL OFFICE ONLY)

_journal_date_recd_electronic    ?

_journal_date_to_coeditor        ?
_journal_date_from_coeditor      ?
_journal_date_accepted           ?

_journal_date_printers_first     ?
_journal_date_printers_final     ?
_journal_date_proofs_out         ?
_journal_date_proofs_in          ?

_journal_coeditor_name           ?
_journal_coeditor_code           ?
_journal_coeditor_notes          
;
;

_journal_techeditor_code         ?
_journal_techeditor_notes        
;
;

_journal_coden_ASTM              ?
_journal_name_full               ?
_journal_year                    ?
_journal_volume                  ?
_journal_issue                   ?
_journal_page_first              ?
_journal_page_last               ?


_journal_suppl_publ_number       ?
_journal_suppl_publ_pages        ?


#===============================================================================

# 3. TITLE AND AUTHOR LIST

_publ_section_title              
;
;
_publ_section_title_footnote     
;
;

# The loop structure below should contain the names and adresses of all
# authors, in the required order of publication. Repeat as necessary.


loop_
_publ_author_name
_publ_author_footnote
_publ_author_address
# author name
?
;   # author related footnote
;
;   # Address of this author
;

#===============================================================================

# 4. TEXT

_publ_section_synopsis           
;
 ?
;
_publ_section_abstract           
;
 ?
;

# Insert blank lines between paragraphs

_publ_section_comment            
;
;
_publ_section_exptl_prep         
;
 ?
;
_publ_section_exptl_refinement   
;
 ?
;

# Insert blank lines between references

_publ_section_references         
;
 Allen, F.H. (2002).
   Acta Cryst. B58, 380-388.

 Altomare, A., Burla, M.C., Camalli, M., Cascarano, G.L., Giacovazzo, C.
   Guagliardi, A., Moliterni, A.G.G., Polidori, G. & Spagna, R.
   (1999) J. Appl. Cryst. 32, 115-119.

 Beurskens, P.T., Beurskens, G., de Gelder, R., Garc\'ia-Granda, S.,
 Gould, R.O., Israel, R. & Smits, J.M.M. (1999) The DIRDIF99 Program System,
   Technical Report of the Crystallography Laboratory,
   University of Nijmegen, The Netherlands.

 Boer, J.L. de & Duisenberg, A.J.M. (1984). Acta Cryst. A40, C-410.

 Boeyens, J.C.A. (1978). J.Cryst.Mol.Struct. 8, 317-320.

 Cremer, D. & Pople, J.A. (1975). J. Am. Chem. Soc. 97, 1354-1358.

 Duisenberg, A.J.M. (1992). J. Appl. Cryst. 25, 92-96.

 Duisenberg, A.J.M., Kroon-Batenburg, L.M.J. & Schreurs, A.M.M. (2003).
   J. Appl. Cryst. 36, 220-229.

 Enraf-Nonius (1989). CAD-4 Software. Version 5. Enraf-Nonius, Delft,
   The Netherlands.

 Flack, H.D. (1983). Acta Cryst. A39, 876-881.

 Hooft, R.W.W. (1998). Collect Software, Nonius B.V., Delft, The Netherlands.

 LePage, Y. (1987). J. Appl. Cryst. 20, 264-269.

 Mackay, A.L. (1984). Acta Cryst. A40, 165-166.

 Meulenaer, J. de & Tompa, H. (1965). Acta Cryst. 19, 1014-1018.

 North, A.C.T., Phillips, D.C. & Mathews, F.S. (1968).
  Acta Cryst. A24, 351-359.

 Otwinowski, Z. & Minor, W. (1997). Methods in Enzymology, Vol. 276,
   Macromolecular Crystallography, Part A, edited by C.W. Carter &
    R.M. Sweet, pp. 307-326. London: Academic Press.

 Sheldrick, G.M. (1986). SHELXS86. University of G\"ottingen, Germany.

 Sheldrick, G.M. (1993). SHELXL93. University of G\"ottingen, Germany.

 Sheldrick, G.M. (1997). SHELXS97. University of G\"ottingen, Germany.

 Sheldrick, G.M. (1997). SHELXL97. University of G\"ottingen, Germany.

 Sluis, P. van der & Spek, A.L. (1990). Acta Cryst. A46, 194-201.

 Spek, A.L. (1987). Acta Cryst. C43, 1233-1235.

 Spek, A.L. (1988). J. Appl. Cryst. 21, 578-579.

 Spek, A.L. (1994). Am. Crystallogr. Assoc.-Abstracts, 22, 66.

 Spek, A.L. (1997). HELENA, Program for Datareduction, Utrecht
   University, The Netherlands.

 Spek, A.L. (2003). J. Appl. Cryst. 36, 7-13.

 Wilson, A.J.C. (1992). Ed. International Tables for Crystallography,
   Volume C, Kluwer Academic Publishers, Dordrecht, The Netherlands.
;
_publ_section_acknowledgements   
;
;
_publ_section_figure_captions    
; View of the title compound with the atom numbering scheme.
Displacement ellipsoids for non-H atoms are drawn at the 50% probability level.
;

#===============================================================================

data_1_new
_database_code_depnum_ccdc_archive 'CCDC 2104517'
loop_
_audit_author_name
_audit_author_address
'Andrzej Olczak'
;Lodz University of Technology
Poland
;
_audit_update_record             
;
2021-09-15 deposited with the CCDC.	2021-10-08 downloaded from the CCDC.
;

#===============================================================================

# 5. CHEMICAL DATA

_chemical_name_systematic        
;
;
_chemical_name_common            ?
_chemical_melting_point          ?
_chemical_formula_moiety         'C13 H20 N4 O 2+, 2(Br 1-), H2 O'
# Ex: 'C12 H16 N2 O6, H2 O' and '(Cd 2+)3, (C6 N6 Cr 3-)2, 2(H2 O)' 
_chemical_formula_structural     ?
_chemical_formula_sum            'C13 H22 Br2 N4 O2'
_chemical_formula_iupac          ?
_chemical_formula_weight         426.15
_chemical_compound_source        'see text'

loop_
_atom_type_symbol
_atom_type_description
_atom_type_scat_dispersion_real
_atom_type_scat_dispersion_imag
_atom_type_scat_source
C C 0.0181 0.0091 ' International Tables Vol C Tables 4.2.6.8 and 6.1.1.4'
H H 0.0000 0.0000 ' International Tables Vol C Tables 4.2.6.8 and 6.1.1.4'
Br Br -0.6763 1.2805 ' International Tables Vol C Tables 4.2.6.8 and 6.1.1.4'
N N 0.0311 0.0180 ' International Tables Vol C Tables 4.2.6.8 and 6.1.1.4'
O O 0.0492 0.0322 ' International Tables Vol C Tables 4.2.6.8 and 6.1.1.4'

#===============================================================================

# 6. CRYSTAL DATA

_symmetry_cell_setting           triclinic
_symmetry_space_group_name_Hall  '-P 1'
_symmetry_space_group_name_H-M   'P -1'
_symmetry_Int_Tables_number      2

loop_
_space_group_symop_id
_space_group_symop_operation_xyz
1 x,y,z
2 -x,-y,-z

_cell_length_a                   5.9496(1)
_cell_length_b                   12.4570(2)
_cell_length_c                   12.8656(1)
_cell_angle_alpha                112.445(2)
_cell_angle_beta                 95.687(2)
_cell_angle_gamma                103.040(2)
_cell_volume                     840.20(3)
_cell_formula_units_Z            2


_cell_measurement_temperature    100
_cell_measurement_reflns_used    63234
_cell_measurement_theta_min      3.7730
_cell_measurement_theta_max      78.5830


_cell_special_details            
;
;


_exptl_crystal_description       plate
_exptl_crystal_colour            colourless


_exptl_crystal_size_max          0.59
_exptl_crystal_size_mid          0.42
_exptl_crystal_size_min          0.03


_exptl_crystal_density_meas      ?
_exptl_crystal_density_diffrn    1.684
_exptl_crystal_density_method    'Not Measured'
_exptl_crystal_F_000             428
_exptl_absorpt_coefficient_mu    6.209

_exptl_absorpt_correction_T_min  0.126
_exptl_absorpt_correction_T_max  1.000

_oxdiff_exptl_absorpt_empirical_full_min 0.572
_oxdiff_exptl_absorpt_empirical_full_max 4.026
_oxdiff_exptl_absorpt_empirical_details 
;
Empirical correction (ABSPACK) includes:
- Absorption correction using spherical harmonics
- Frame scaling
- Detector area scaling
- B-factor correction
;


_exptl_crystal_density_meas_temp ?

# Permitted for _exptl_absorpt_correction_type :
# analytical     'analytical from crystal shape'
#                Example: de Meulenaer&Tompa: ABST
# cylinder       'cylindrical'
# gaussian       'Gaussian from crystal shape'
#                Example: PLATON/ABSG
# integration    'integration from crystal shape'
# multi-scan     'symmetry-related measurements'
#                Example: SADABS, MULABS
# none           'no absorption corr. applied'
# numerical      'numerical from crystal shape'
# psi-scan       'psi-scan corrections'
#                Example: PLATON/ABSP
# refdelf        'refined from delta-F'
#                Example: SHELXA, 
# sphere         'spherical'
#                Example: PLATON/ABSS

# Example: '(North et al., 1968)'

#==============================================================================

# 7. EXPERIMENTAL DATA

_exptl_special_details           
;
;
_diffrn_ambient_temperature      100
_diffrn_radiation_wavelength     1.54184
_diffrn_radiation_probe          x-ray
_diffrn_radiation_type           CuK\a

_diffrn_source                   'micro-focus sealed X-ray tube'

_diffrn_measurement_method       '\w scans'

_diffrn_measurement_device       'four-circle diffractometer'
_diffrn_detector                 'CCD plate'
_diffrn_detector_type            'Pilatus 300K'


_diffrn_measurement_device_type  'XtaLAB Synergy, Dualflex, Pilatus 300K'
_exptl_absorpt_correction_type   multi-scan
_exptl_absorpt_process_details   
;
CrysAlisPro 1.171.40.82a (Rigaku Oxford Diffraction, 2020)
Numerical absorption correction based on gaussian integration over
a multifaceted crystal model
Empirical absorption correction using spherical harmonics,
implemented in SCALE3 ABSPACK scaling algorithm.
;

_diffrn_radiation_monochromator  ?


# number of measured reflections (redundant set)
_diffrn_reflns_number            87115
_diffrn_reflns_av_R_equivalents  0.0766
_diffrn_reflns_av_unetI/netI     0.0194
_diffrn_reflns_limit_h_min       -7
_diffrn_reflns_limit_h_max       7
_diffrn_reflns_limit_k_min       -15
_diffrn_reflns_limit_k_max       15
_diffrn_reflns_limit_l_min       -14
_diffrn_reflns_limit_l_max       16
_diffrn_reflns_theta_min         3.80
_diffrn_reflns_theta_max         78.98
_diffrn_reflns_theta_full        67.68
_diffrn_measured_fraction_theta_max 0.946
_diffrn_measured_fraction_theta_full 0.999
_diffrn_reflns_reduction_process 
;
;

# number of unique reflections
_reflns_number_total             3443
# number of observed reflections (> n sig(I))
_reflns_number_gt                3276
_reflns_threshold_expression     I>2\s(I)

_computing_data_collection       ?
_computing_cell_refinement       ?
_computing_data_reduction        ?
_computing_structure_solution    ?
_computing_structure_refinement  'SHELXL-201n (Sheldrick, 2014)'
_computing_molecular_graphics    ?
_computing_publication_material  'PLATON (Spek, 2003)'

#===============================================================================

# 8. REFINEMENT DATA

_refine_special_details          
;
 Refinement on F^2^ for ALL reflections except those
 flagged by the user for potential systematic errors.
 Weighted R-factors wR and all goodnesses of fit S
 are based on F^2^, conventional R-factors R are based
 on F, with F set to zero for negative F^2^. The
 observed criterion of F^2^ > 2sigma(F^2^) is used only
 for calculating -R-factor-obs etc. and is not
 relevant to the choice of reflections for refinement.
 R-factors based on F^2^ are statistically about twice
 as large as those based on F, and R-factors based on
 ALL data will be even larger.
;
_refine_ls_structure_factor_coef Fsqd
_refine_ls_matrix_type           full
_refine_ls_weighting_scheme      calc
_refine_ls_weighting_details     
'W=1/[\S^2^(FO^2^)+(0.0695P)^2^+1.2656P] WHERE P=(FO^2^+2FC^2^)/3'
_atom_sites_solution_primary     direct
_atom_sites_solution_secondary   ?
_atom_sites_solution_hydrogens   mixed


# Permitted for _refine_ls_hydrogen_treatment :
# refall            - refined all H-atom parameters
# refxyz            - refined H-atom coordinates only
# refU              - refined H-atom U only
# noref             - no refinement of H-atom parameters
# constr            - H-atom parameters constrained
# hetero            - H-atom parameters constrained for H on C,
#                     all H-atom parameters refined for H on
#                     heteroatoms
# heteroxyz         - H-atom parameters constrained for H on C,
#                     refined H-atom coordinates only for H
#                     on heteroatoms
# heteroU           - H-atom parameters constrained for H on C,
#                     refined H-atom U's only for H on
#                     heteroatoms
# heteronoref       - H-atom parameters constrained for H on C,
#                     no refinement of H-atom parameters for
#                     H on heteroatoms
# hetero-mixed      - H-atom parameters constrained for H on C
#                     and some heteroatoms, all H-atom
#                     parameters refined for H on remaining
#                     heteroatoms.
# heteroxyz-mixed   - H-atom parameters constrained for H on C
#                     and some heteroatoms, refined H-atom
#                     coordinates only for H on remaining
#                     heteroatoms.
# heteroU-mixed     - H-atom parameters constrained for H on C
#                     and some heteroatoms, refined H-atom
#                     U's only for H on remaining heteroatoms
# heteronoref-mixed - H-atom parameters constrained for H on C
#                     and some heteroatoms, no refinement of
#                     H-atom parameters for H on remaining
#                     heteroatoms
# mixed   - some constrained, some independent
# undef   - H-atom parameters not defined
_refine_ls_hydrogen_treatment    mixed

_refine_ls_extinction_method     none
_refine_ls_abs_structure_details ?
_refine_ls_abs_structure_Flack   .
_refine_ls_number_reflns         3443
_refine_ls_number_parameters     203
_refine_ls_number_restraints     0
_refine_ls_number_constraints    ?
_refine_ls_R_factor_all          0.0406
_refine_ls_R_factor_gt           0.0391
_refine_ls_wR_factor_ref         0.1146
_refine_ls_wR_factor_gt          0.1122
_refine_ls_goodness_of_fit_ref   1.126
_refine_ls_restrained_S_all      1.126
_refine_ls_shift/su_max          0.001
_refine_ls_shift/su_mean         0.000
_refine_diff_density_max         1.432
_refine_diff_density_min         -1.116
_refine_diff_density_rms         0.122

#===============================================================================

# 9. ATOMIC COORDINATES AND DISPLACEMENT PARAMETERS

loop_
_atom_site_label
_atom_site_type_symbol
_atom_site_thermal_displace_type
_atom_site_fract_x
_atom_site_fract_y
_atom_site_fract_z
_atom_site_occupancy
_atom_site_U_iso_or_equiv
_atom_site_calc_flag
_atom_site_refinement_flags
_atom_site_disorder_assembly
_atom_site_disorder_group
Br1 Br Uani 0.70300(6) 0.65140(3) 0.44443(3) 1.000 0.0228(1) d . . .
Br2 Br Uani 0.32422(6) 0.08111(3) 0.92154(3) 1.000 0.0260(1) d . . .
O22 O Uani -0.0080(4) 0.51933(19) 0.74696(18) 1.000 0.0195(6) d . . .
N11 N Uani 0.5388(5) 0.8217(2) 0.6584(2) 1.000 0.0203(7) d . . .
N14 N Uani 0.3285(4) 0.6496(2) 0.7417(2) 1.000 0.0195(7) d . . .
N26 N Uani -0.0689(5) 0.3150(2) 0.9242(2) 1.000 0.0212(7) d . . .
N29 N Uani 0.3363(4) 0.5392(2) 0.8571(2) 1.000 0.0194(7) d . . .
C1 C Uani 0.9186(8) 1.0961(3) 0.6256(4) 1.000 0.0402(11) d . . .
C2 C Uani 0.8650(6) 0.9890(3) 0.6576(3) 1.000 0.0313(10) d . . .
C3 C Uani 0.6056(6) 0.9429(3) 0.6526(3) 1.000 0.0284(10) d . . .
C12 C Uani 0.2760(5) 0.7757(3) 0.6412(3) 1.000 0.0241(9) d . . .
C13 C Uani 0.2053(5) 0.6493(3) 0.6372(3) 1.000 0.0218(8) d . . .
C15 C Uani 0.5843(5) 0.6949(3) 0.7632(3) 1.000 0.0223(8) d . . .
C16 C Uani 0.6547(6) 0.8222(3) 0.7673(3) 1.000 0.0230(8) d . . .
C21 C Uani 0.2334(5) 0.5711(3) 0.7841(2) 1.000 0.0184(8) d . . .
C23 C Uani -0.0591(5) 0.4449(3) 0.8012(3) 1.000 0.0187(8) d . . .
C24 C Uani -0.2758(5) 0.3720(3) 0.7951(3) 1.000 0.0209(8) d . . .
C25 C Uani -0.2736(5) 0.3066(3) 0.8607(3) 1.000 0.0214(8) d . . .
C27 C Uani 0.1441(5) 0.3872(3) 0.9312(3) 1.000 0.0205(8) d . . .
C28 C Uani 0.1517(5) 0.4563(3) 0.8687(2) 1.000 0.0196(8) d . . .
O1 O Uani -0.0856(5) 0.1814(2) 1.0447(2) 1.000 0.0277(7) d . . .
H1A H Uiso 0.84538 1.06969 0.54489 1.000 0.0600 c RU . .
H1B H Uiso 1.08962 1.12849 0.63664 1.000 0.0600 c RU . .
H1C H Uiso 0.85538 1.15936 0.67454 1.000 0.0600 c RU . .
H2A H Uiso 0.91839 0.92286 0.60422 1.000 0.0380 c RU . .
H2B H Uiso 0.95364 1.01368 0.73625 1.000 0.0380 c RU . .
H3A H Uiso 0.56039 1.00261 0.71729 1.000 0.0340 c RU . .
H3B H Uiso 0.51552 0.93603 0.58023 1.000 0.0340 c RU . .
H11 H Uiso 0.595(7) 0.774(3) 0.601(3) 1.000 0.0240 d U . .
H12A H Uiso 0.20026 0.77432 0.56846 1.000 0.0290 c RU . .
H12B H Uiso 0.22063 0.83100 0.70493 1.000 0.0290 c RU . .
H13A H Uiso 0.03278 0.62223 0.63092 1.000 0.0260 c RU . .
H13B H Uiso 0.24598 0.59208 0.56892 1.000 0.0260 c RU . .
H15A H Uiso 0.64502 0.64029 0.70146 1.000 0.0270 c RU . .
H15B H Uiso 0.65426 0.69672 0.83718 1.000 0.0270 c RU . .
H16A H Uiso 0.60667 0.87831 0.83357 1.000 0.0280 c RU . .
H16B H Uiso 0.82806 0.85100 0.77769 1.000 0.0280 c RU . .
H24 H Uiso -0.41631 0.36707 0.74921 1.000 0.0250 c RU . .
H25 H Uiso -0.41728 0.25504 0.86146 1.000 0.0260 c RU . .
H26 H Uiso -0.074(7) 0.271(4) 0.959(4) 1.000 0.0250 d U . .
H27 H Uiso 0.28273 0.39030 0.97707 1.000 0.0250 c RU . .
H1D H Uiso 0.004(9) 0.141(4) 1.017(4) 1.000 0.0420 d U . .
H1E H Uiso -0.202(9) 0.138(5) 1.036(4) 1.000 0.0420 d U . .

loop_
_atom_site_aniso_label
_atom_site_aniso_U_11
_atom_site_aniso_U_22
_atom_site_aniso_U_33
_atom_site_aniso_U_23
_atom_site_aniso_U_13
_atom_site_aniso_U_12
Br1 0.0272(2) 0.0259(2) 0.0137(2) 0.0060(1) 0.0038(1) 0.0089(1)
Br2 0.0261(2) 0.0307(2) 0.0208(2) 0.0115(2) 0.0073(1) 0.0049(1)
O22 0.0189(10) 0.0241(10) 0.0167(10) 0.0103(8) 0.0044(8) 0.0049(8)
N11 0.0249(13) 0.0234(12) 0.0157(12) 0.0091(10) 0.0089(10) 0.0089(10)
N14 0.0184(12) 0.0248(12) 0.0163(12) 0.0109(10) 0.0034(9) 0.0038(9)
N26 0.0270(13) 0.0238(12) 0.0146(12) 0.0096(10) 0.0049(10) 0.0076(10)
N29 0.0209(12) 0.0229(12) 0.0148(12) 0.0081(10) 0.0056(9) 0.0057(10)
C1 0.056(2) 0.0318(19) 0.038(2) 0.0159(16) 0.0263(19) 0.0126(17)
C2 0.0296(17) 0.0324(17) 0.0272(18) 0.0144(14) -0.0013(13) -0.0003(14)
C3 0.0368(18) 0.0256(16) 0.0295(18) 0.0145(14) 0.0167(14) 0.0121(13)
C12 0.0208(15) 0.0322(16) 0.0247(16) 0.0155(13) 0.0069(12) 0.0103(12)
C13 0.0210(14) 0.0280(15) 0.0174(15) 0.0126(12) 0.0011(11) 0.0046(11)
C15 0.0174(14) 0.0289(15) 0.0210(15) 0.0135(12) 0.0032(11) 0.0024(11)
C16 0.0235(15) 0.0291(15) 0.0143(14) 0.0100(12) 0.0043(11) 0.0016(12)
C21 0.0165(13) 0.0225(14) 0.0141(14) 0.0055(11) 0.0047(10) 0.0047(11)
C23 0.0214(14) 0.0215(14) 0.0148(14) 0.0080(11) 0.0066(11) 0.0070(11)
C24 0.0208(14) 0.0228(14) 0.0186(15) 0.0086(12) 0.0038(11) 0.0055(11)
C25 0.0212(14) 0.0225(14) 0.0180(15) 0.0067(12) 0.0063(11) 0.0040(11)
C27 0.0211(14) 0.0277(15) 0.0141(14) 0.0094(11) 0.0045(11) 0.0080(11)
C28 0.0208(14) 0.0233(14) 0.0120(13) 0.0046(11) 0.0049(11) 0.0057(11)
O1 0.0254(12) 0.0304(12) 0.0274(13) 0.0152(10) 0.0047(10) 0.0030(10)

#===============================================================================

# 10. MOLECULAR GEOMETRY

_geom_special_details            
;
 Bond distances, angles etc. have been calculated using the
 rounded fractional coordinates. All su's are estimated
 from the variances of the (full) variance-covariance matrix.
 The cell esds are taken into account in the estimation of
 distances, angles and torsion angles
;

loop_
_geom_bond_atom_site_label_1
_geom_bond_atom_site_label_2
_geom_bond_distance
_geom_bond_site_symmetry_1
_geom_bond_site_symmetry_2
_geom_bond_publ_flag
O22 C21 1.385(4) . . yes
O22 C23 1.359(5) . . yes
N11 C3 1.505(5) . . yes
N11 C12 1.501(4) . . yes
N11 C16 1.496(4) . . yes
N14 C13 1.464(4) . . yes
N14 C15 1.456(4) . . yes
N14 C21 1.339(4) . . yes
N26 C25 1.357(4) . . yes
N26 C27 1.351(5) . . yes
N29 C21 1.302(4) . . yes
N29 C28 1.390(4) . . yes
C1 C2 1.518(6) . . no
C2 C3 1.506(5) . . no
N11 H11 0.90(4) . . no
C12 C13 1.515(6) . . no
C15 C16 1.525(6) . . no
C23 C24 1.375(5) . . no
C23 C28 1.399(4) . . no
C24 C25 1.380(5) . . no
N26 H26 0.83(5) . . no
C27 C28 1.381(5) . . no
C1 H1A 0.9800 . . no
C1 H1B 0.9800 . . no
C1 H1C 0.9800 . . no
C2 H2A 0.9900 . . no
C2 H2B 0.9900 . . no
C3 H3A 0.9900 . . no
C3 H3B 0.9900 . . no
C12 H12A 0.9900 . . no
C12 H12B 0.9900 . . no
C13 H13A 0.9900 . . no
C13 H13B 0.9900 . . no
C15 H15A 0.9900 . . no
C15 H15B 0.9900 . . no
C16 H16A 0.9900 . . no
C16 H16B 0.9900 . . no
C24 H24 0.9500 . . no
C25 H25 0.9500 . . no
C27 H27 0.9500 . . no
O1 H1D 0.83(5) . . no
O1 H1E 0.74(6) . . no

loop_
_geom_angle_atom_site_label_1
_geom_angle_atom_site_label_2
_geom_angle_atom_site_label_3
_geom_angle
_geom_angle_site_symmetry_1
_geom_angle_site_symmetry_2
_geom_angle_site_symmetry_3
_geom_angle_publ_flag
C21 O22 C23 103.6(2) . . . yes
C3 N11 C12 110.1(3) . . . yes
C3 N11 C16 114.0(3) . . . yes
C12 N11 C16 109.8(3) . . . yes
C13 N14 C15 114.4(3) . . . yes
C13 N14 C21 121.2(3) . . . yes
C15 N14 C21 118.7(3) . . . yes
C25 N26 C27 124.4(3) . . . yes
C21 N29 C28 103.0(3) . . . yes
C1 C2 C3 111.7(3) . . . no
N11 C3 C2 113.0(3) . . . yes
C16 N11 H11 107(2) . . . no
C3 N11 H11 104(3) . . . no
C12 N11 H11 112(3) . . . no
N11 C12 C13 110.6(3) . . . yes
N14 C13 C12 109.6(3) . . . yes
N14 C15 C16 109.8(3) . . . yes
N11 C16 C15 110.1(3) . . . yes
O22 C21 N29 116.0(3) . . . yes
O22 C21 N14 115.2(3) . . . yes
N14 C21 N29 128.8(3) . . . yes
O22 C23 C24 127.9(3) . . . yes
O22 C23 C28 107.6(3) . . . yes
C24 C23 C28 124.5(4) . . . no
C23 C24 C25 114.9(3) . . . no
N26 C25 C24 120.9(3) . . . yes
C25 N26 H26 118(3) . . . no
C27 N26 H26 118(3) . . . no
N26 C27 C28 117.1(3) . . . yes
N29 C28 C27 132.2(3) . . . yes
C23 C28 C27 118.1(3) . . . no
N29 C28 C23 109.7(3) . . . yes
C2 C1 H1A 109.00 . . . no
C2 C1 H1B 110.00 . . . no
C2 C1 H1C 109.00 . . . no
H1A C1 H1B 109.00 . . . no
H1A C1 H1C 109.00 . . . no
H1B C1 H1C 109.00 . . . no
C1 C2 H2A 109.00 . . . no
C1 C2 H2B 109.00 . . . no
C3 C2 H2A 109.00 . . . no
C3 C2 H2B 109.00 . . . no
H2A C2 H2B 108.00 . . . no
N11 C3 H3A 109.00 . . . no
N11 C3 H3B 109.00 . . . no
C2 C3 H3A 109.00 . . . no
C2 C3 H3B 109.00 . . . no
H3A C3 H3B 108.00 . . . no
N11 C12 H12A 110.00 . . . no
N11 C12 H12B 110.00 . . . no
C13 C12 H12A 110.00 . . . no
C13 C12 H12B 110.00 . . . no
H12A C12 H12B 108.00 . . . no
N14 C13 H13A 110.00 . . . no
N14 C13 H13B 110.00 . . . no
C12 C13 H13A 110.00 . . . no
C12 C13 H13B 110.00 . . . no
H13A C13 H13B 108.00 . . . no
N14 C15 H15A 110.00 . . . no
N14 C15 H15B 110.00 . . . no
C16 C15 H15A 110.00 . . . no
C16 C15 H15B 110.00 . . . no
H15A C15 H15B 108.00 . . . no
N11 C16 H16A 110.00 . . . no
N11 C16 H16B 110.00 . . . no
C15 C16 H16A 110.00 . . . no
C15 C16 H16B 110.00 . . . no
H16A C16 H16B 108.00 . . . no
C23 C24 H24 123.00 . . . no
C25 C24 H24 123.00 . . . no
N26 C25 H25 120.00 . . . no
C24 C25 H25 120.00 . . . no
N26 C27 H27 121.00 . . . no
C28 C27 H27 121.00 . . . no
H1D O1 H1E 107(6) . . . no

loop_
_geom_torsion_atom_site_label_1
_geom_torsion_atom_site_label_2
_geom_torsion_atom_site_label_3
_geom_torsion_atom_site_label_4
_geom_torsion
_geom_torsion_site_symmetry_1
_geom_torsion_site_symmetry_2
_geom_torsion_site_symmetry_3
_geom_torsion_site_symmetry_4
_geom_torsion_publ_flag
C23 O22 C21 N14 179.9(3) . . . . no
C23 O22 C21 N29 -1.5(3) . . . . no
C21 O22 C23 C24 179.5(4) . . . . no
C21 O22 C23 C28 0.6(3) . . . . no
C3 N11 C12 C13 175.4(3) . . . . no
C12 N11 C3 C2 -174.4(3) . . . . no
C16 N11 C3 C2 61.7(4) . . . . no
C16 N11 C12 C13 -58.3(3) . . . . no
C12 N11 C16 C15 58.2(3) . . . . no
C3 N11 C16 C15 -177.7(3) . . . . no
C13 N14 C21 N29 162.0(3) . . . . no
C15 N14 C13 C12 -56.0(3) . . . . no
C21 N14 C13 C12 151.2(3) . . . . no
C21 N14 C15 C16 -150.2(3) . . . . no
C13 N14 C21 O22 -19.6(4) . . . . no
C13 N14 C15 C16 56.2(4) . . . . no
C15 N14 C21 N29 10.3(5) . . . . no
C15 N14 C21 O22 -171.4(3) . . . . no
C27 N26 C25 C24 1.4(5) . . . . no
C25 N26 C27 C28 -0.3(5) . . . . no
C21 N29 C28 C27 178.2(3) . . . . no
C28 N29 C21 O22 1.7(3) . . . . no
C28 N29 C21 N14 -180.0(3) . . . . no
C21 N29 C28 C23 -1.2(3) . . . . no
C1 C2 C3 N11 167.5(3) . . . . no
N11 C12 C13 N14 55.7(3) . . . . no
N14 C15 C16 N11 -56.2(4) . . . . no
O22 C23 C28 C27 -179.1(3) . . . . no
O22 C23 C28 N29 0.3(4) . . . . no
C24 C23 C28 C27 2.0(5) . . . . no
O22 C23 C24 C25 -179.6(3) . . . . no
C28 C23 C24 C25 -0.9(5) . . . . no
C24 C23 C28 N29 -178.6(3) . . . . no
C23 C24 C25 N26 -0.8(5) . . . . no
N26 C27 C28 C23 -1.3(5) . . . . no
N26 C27 C28 N29 179.4(3) . . . . no

loop_
_geom_hbond_atom_site_label_D
_geom_hbond_atom_site_label_H
_geom_hbond_atom_site_label_A
_geom_hbond_distance_DH
_geom_hbond_distance_HA
_geom_hbond_distance_DA
_geom_hbond_angle_DHA
_geom_hbond_site_symmetry_A
_geom_hbond_publ_flag
#
#D   H   A   D - H  H...A   D...A    D - H...A  symm(A)
#
O1 H1D Br2 0.83(5) 2.47(5) 3.263(3) 161(5) . yes
O1 H1E Br2 0.74(6) 2.85(5) 3.436(3) 138(6) 1_455 yes
N11 H11 Br1 0.90(4) 2.27(4) 3.169(3) 174(4) . yes
N26 H26 O1 0.83(5) 1.84(5) 2.666(4) 176(6) . yes
C2 H2B Br2 0.9900 2.8000 3.753(4) 162.00 1_665 yes
C13 H13A O22 0.9900 2.3100 2.720(4) 104.00 . yes
C15 H15B N29 0.9900 2.5100 2.872(5) 101.00 . yes
C24 H24 Br1 0.9500 2.7800 3.670(3) 157.00 2_566 yes
C25 H25 Br2 0.9500 2.7700 3.639(4) 153.00 1_455 yes

# Loop Mechanism for Extra Tables(s)

#loop_
#_publ_manuscript_incl_extra_item
#'_geom_extra_tableA_col_1'
#'_geom_extra_tableA_col_2'
#'_geom_extra_tableA_col_3'
#'_geom_extra_table_head_A'
#'_geom_table_footnote_A'
#'_geom_extra_tableB_col_1'
#'_geom_extra_tableB_col_2'
#'_geom_extra_tableB_col_3'
#'_geom_extra_table_head_B'
#'_geom_table_footnote_B'


#
#loop_
#_geom_extra_tableA_col_1
#_geom_extra_tableA_col_2
#_geom_extra_tableA_col_3
# ? ? ?


#
#loop_
#_geom_extra_tableB_col_1
#_geom_extra_tableB_col_2
#_geom_extra_tableB_col_3
# ? ? ?


#
#_geom_table_footnote_A
#;
# ?
#;


#
#_geom_table_footnote_B
#;
# ?
#;


#
#_geom_table_footnote_A
#;
# ?
#;


#
#_geom_table_footnote_B
#;
# ?
#;

_shelx_res_file                  
;
TITL mavo_68_criia_a.res in P-1                                                 
    1_new.res                                                                   
    created by SHELXL-2018/3 at 10:31:52 on 15-Sep-2021                         
REM Old TITL mavo_68_crIIa in P-1                                               
REM SHELXT solution in P-1                                                      
REM R1 0.087, Rweak 0.003, Alpha 0.029, Orientation as input                    
REM Formula found by SHELXT: C19 N15 O2 Br2                                     
REM #####                                                                       
CELL 1.54184 5.9496 12.457 12.8656 112.445 95.687 103.04                        
ZERR 2 0.0001 0.0002 0.0001 0.002 0.002 0.002                                   
LATT 1                                                                          
SFAC C H Br N O                                                                 
UNIT 26 44 4 8 4                                                                
EQIV $1 -1+X,+Y,+Z                                                              
EQIV $2 -X,-Y,2-Z                                                               
EQIV $3 1+X,1+Y,+Z                                                              
EQIV $4 +X,1+Y,+Z                                                               
EQIV $5 1-X,1-Y,1-Z                                                             
EQIV $6 1-X,1-Y,2-Z                                                             
EQIV $7 -X,1-Y,1-Z                                                              
rem DFIX 0.85 O1 H1d O1 H1e                                                     
rem DANG 1.34 H1d H1e                                                           
                                                                                
L.S. 20                                                                         
PLAN  10                                                                        
HTAB O1 Br2                                                                     
HTAB O1 Br2_$1                                                                  
HTAB O1 Br2_$2                                                                  
HTAB C2 Br1                                                                     
HTAB C2 Br2_$3                                                                  
HTAB C3 Br2_$4                                                                  
HTAB N11 Br1                                                                    
HTAB C12 Br1_$1                                                                 
HTAB C13 Br1_$5                                                                 
HTAB C15 O1_$6                                                                  
HTAB C16 Br2_$6                                                                 
HTAB C24 Br1_$7                                                                 
HTAB C25 Br2_$1                                                                 
HTAB N26 O1                                                                     
HTAB C27 N29_$6                                                                 
CONF                                                                            
LIST 4                                                                          
MORE -1                                                                         
BOND $H                                                                         
fmap -2                                                                         
acta                                                                            
temp -193                                                                       
WGHT    0.069500    1.265600                                                    
FVAR       3.52010                                                              
BR1   3    0.702999    0.651396    0.444427    11.00000    0.02725    0.02588 = 
         0.01368    0.00598    0.00377    0.00888                               
BR2   3    0.324221    0.081111    0.921535    11.00000    0.02610    0.03071 = 
         0.02076    0.01151    0.00732    0.00486                               
O1    5   -0.085594    0.181390    1.044730    11.00000    0.02542    0.03042 = 
         0.02745    0.01520    0.00468    0.00295                               
H1D   2    0.004077    0.141249    1.016711    11.00000   -1.50000              
H1E   2   -0.201734    0.138387    1.035775    11.00000   -1.50000              
C1    1    0.918603    1.096136    0.625578    11.00000    0.05580    0.03178 = 
         0.03842    0.01592    0.02631    0.01257                               
AFIX 137                                                                        
H1A   2    0.845375    1.069695    0.544893    11.00000   -1.50000              
H1B   2    1.089619    1.128495    0.636644    11.00000   -1.50000              
H1C   2    0.855380    1.159359    0.674542    11.00000   -1.50000              
AFIX   0                                                                        
C2    1    0.865033    0.988982    0.657590    11.00000    0.02962    0.03235 = 
         0.02720    0.01444   -0.00132   -0.00029                               
AFIX  23                                                                        
H2A   2    0.918394    0.922859    0.604217    11.00000   -1.20000              
H2B   2    0.953641    1.013682    0.736252    11.00000   -1.20000              
AFIX   0                                                                        
C3    1    0.605556    0.942917    0.652579    11.00000    0.03678    0.02556 = 
         0.02946    0.01452    0.01666    0.01209                               
AFIX  23                                                                        
H3A   2    0.560387    1.002606    0.717295    11.00000   -1.20000              
H3B   2    0.515522    0.936030    0.580233    11.00000   -1.20000              
AFIX   0                                                                        
N11   4    0.538794    0.821722    0.658436    11.00000    0.02493    0.02342 = 
         0.01568    0.00907    0.00891    0.00890                               
rem AFIX  13                                                                    
H11   2    0.594574    0.774463    0.601255    11.00000   -1.20000              
rem AFIX   0                                                                    
C12   1    0.276024    0.775700    0.641205    11.00000    0.02081    0.03225 = 
         0.02475    0.01555    0.00691    0.01028                               
AFIX  23                                                                        
H12A  2    0.200261    0.774322    0.568456    11.00000   -1.20000              
H12B  2    0.220632    0.831003    0.704930    11.00000   -1.20000              
AFIX   0                                                                        
C13   1    0.205277    0.649292    0.637192    11.00000    0.02095    0.02804 = 
         0.01739    0.01260    0.00112    0.00464                               
AFIX  23                                                                        
H13A  2    0.032782    0.622228    0.630922    11.00000   -1.20000              
H13B  2    0.245975    0.592076    0.568922    11.00000   -1.20000              
AFIX   0                                                                        
N14   4    0.328525    0.649616    0.741708    11.00000    0.01839    0.02479 = 
         0.01630    0.01085    0.00337    0.00385                               
C15   1    0.584306    0.694937    0.763223    11.00000    0.01735    0.02887 = 
         0.02097    0.01354    0.00323    0.00240                               
AFIX  23                                                                        
H15A  2    0.645017    0.640294    0.701456    11.00000   -1.20000              
H15B  2    0.654258    0.696722    0.837175    11.00000   -1.20000              
AFIX   0                                                                        
C16   1    0.654664    0.822153    0.767341    11.00000    0.02351    0.02907 = 
         0.01434    0.01000    0.00429    0.00155                               
AFIX  23                                                                        
H16A  2    0.606668    0.878311    0.833566    11.00000   -1.20000              
H16B  2    0.828061    0.850998    0.777689    11.00000   -1.20000              
AFIX   0                                                                        
C21   1    0.233426    0.571091    0.784109    11.00000    0.01649    0.02251 = 
         0.01414    0.00553    0.00473    0.00469                               
O22   5   -0.008044    0.519329    0.746965    11.00000    0.01888    0.02407 = 
         0.01672    0.01030    0.00435    0.00488                               
C23   1   -0.059056    0.444898    0.801161    11.00000    0.02139    0.02148 = 
         0.01482    0.00803    0.00660    0.00705                               
C24   1   -0.275763    0.372028    0.795085    11.00000    0.02075    0.02277 = 
         0.01856    0.00860    0.00382    0.00552                               
AFIX  43                                                                        
H24   2   -0.416311    0.367071    0.749206    11.00000   -1.20000              
AFIX   0                                                                        
C25   1   -0.273566    0.306623    0.860718    11.00000    0.02121    0.02252 = 
         0.01798    0.00674    0.00632    0.00396                               
AFIX  43                                                                        
H25   2   -0.417285    0.255037    0.861457    11.00000   -1.20000              
AFIX   0                                                                        
N26   4   -0.068903    0.315013    0.924198    11.00000    0.02695    0.02379 = 
         0.01460    0.00959    0.00492    0.00763                               
rem AFIX  43                                                                    
H26   2   -0.074472    0.271154    0.958596    11.00000   -1.20000              
rem AFIX   0                                                                    
C27   1    0.144080    0.387196    0.931167    11.00000    0.02115    0.02771 = 
         0.01410    0.00942    0.00449    0.00796                               
AFIX  43                                                                        
H27   2    0.282734    0.390296    0.977075    11.00000   -1.20000              
AFIX   0                                                                        
C28   1    0.151666    0.456348    0.868661    11.00000    0.02078    0.02326 = 
         0.01198    0.00456    0.00487    0.00570                               
N29   4    0.336291    0.539161    0.857065    11.00000    0.02095    0.02293 = 
         0.01478    0.00814    0.00555    0.00572                               
HKLF 4                                                                          
                                                                                
                                                                                
                                                                                
                                                                                
REM  mavo_68_criia_a.res in P-1                                                 
REM wR2 = 0.1146, GooF = S = 1.126, Restrained GooF = 1.126 for all data        
REM R1 = 0.0391 for 3276 Fo > 4sig(Fo) and 0.0406 for all 3443 data             
REM 203 parameters refined using 0 restraints                                   
                                                                                
END                                                                             
                                                                                
WGHT      0.0697      1.2682                                                    
                                                                                
REM Highest difference peak  1.432,  deepest hole -1.116,  1-sigma level  0.122 
Q1    1   0.7442  0.7387  0.4778  11.00000  0.05    1.43                        
Q2    1   0.2654 -0.0149  0.8801  11.00000  0.05    1.33                        
Q3    1   0.6460  0.5599  0.4032  11.00000  0.05    1.31                        
Q4    1   0.3751  0.1672  0.9533  11.00000  0.05    1.25                        
Q5    1   0.4271  0.0960  0.9598  11.00000  0.05   -1.12                        
Q6    1   0.2602  0.0771  0.8642  11.00000  0.05    0.83                        
Q7    1   0.8302  0.6602  0.4342  11.00000  0.05    0.63                        
Q8    1   0.3492  0.0345  0.8643  11.00000  0.05   -0.59                        
Q9    1   0.5755  0.6196  0.4078  11.00000  0.05   -0.59                        
Q10   1   0.2434  0.0356  0.9346  11.00000  0.05   -0.56                        
;
_shelx_res_checksum              33143
_shelx_hkl_file                  
;
   0   0  -1 5138.52 121.348  72                                                
   0   0   1 5288.92 117.500  73                                                
   0   0   1 5246.66 119.328  70                                                
   0   0  -1 4860.31 117.273 145                                                
   0   0  -1 4964.72 118.682 146                                                
   0   0  -1 5301.79 119.147 147                                                
   0   0   1 5622.96 115.590   4                                                
   0   0   1 5023.27 114.756  90                                                
   0   0  -1 5504.74 117.244  91                                                
   0   0  -1 5484.93 116.726  84                                                
   0   0   1 5043.02 116.087  88                                                
   0   0   1 5203.60 117.194  76                                                
   0   0   1 5201.07 115.694  81                                                
   0   0   1 5098.90 117.787  83                                                
   0   0  -1 5298.24 115.154  86                                                
   0   0  -1 5089.55 113.971  87                                                
   0   0  -1 5289.97 119.350  75                                                
   0   0  -1 5211.80 114.402  85                                                
   0   0   1 5328.96 117.313  80                                                
   0   0   1 5291.39 118.726  78                                                
   0   0   1 5407.73 118.731  74                                                
   0   0  -2 2727.09 93.2586  72                                                
   0   0   2 2663.01 87.2029  70                                                
   0   0   2 2591.49 83.4337  73                                                
   0   0  -2 2333.77 83.8570 145                                                
   0   0  -2 2629.82 87.7425 147                                                
   0   0  -2 2536.36 87.5402 146                                                
   0   0   2 2936.01 79.7815   4                                                
   0   0  -2 3031.14 99.1012   1                                                
   0   0  -2 2574.24 78.1155  91                                                
   0   0   2 2447.28 75.6971  90                                                
   0   0   2 2642.15 83.9609  76                                                
   0   0  -2 2530.65 75.5619  86                                                
   0   0  -2 2425.69 73.4732  87                                                
   0   0  -2 2652.55 88.5228  75                                                
   0   0   2 2585.97 77.5604  81                                                
   0   0   2 2438.48 80.3374  83                                                
   0   0   2 2418.75 77.2885  88                                                
   0   0   2 2739.53 85.7882  74                                                
   0   0   2 2636.89 80.4113  80                                                
   0   0   2 2681.66 86.1530  78                                                
   0   0  -2 2594.37 77.4237  84                                                
   0   0  -2 2469.50 73.9517  85                                                
   0   0   3 281.811 35.3088  73                                                
   0   0  -3 222.896 43.9441  72                                                
   0   0   3 232.124 35.8289  70                                                
   0   0  -3 253.473 41.1243 146                                                
   0   0  -3 266.597 43.9928 147                                                
   0   0  -3 260.587 41.2383 145                                                
   0   0  -3 220.508 46.5957   1                                                
   0   0   3 232.948 28.8121  90                                                
   0   0  -3 224.319 27.4537  91                                                
   0   0   3 235.106 30.1382  88                                                
   0   0  -3 246.706 27.2170  87                                                
   0   0   3 268.629 35.1553  74                                                
   0   0  -3 227.808 26.7809  86                                                
   0   0   3 259.219 32.0402  80                                                
   0   0   3 234.489 33.6409  78                                                
   0   0   3 255.841 29.4949  81                                                
   0   0  -3 234.638 26.6256  85                                                
   0   0  -3 267.600 42.0734  75                                                
   0   0   3 248.327 35.4968  76                                                
   0   0   3 253.657 31.9257  83                                                
   0   0  -3 252.308 28.2795  84                                                
   0   0   4 9329.49 266.902  70                                                
   0   0  -4 9723.68 286.880  72                                                
   0   0   4 9186.80 257.879  73                                                
   0   0  -4 9302.74 269.712 147                                                
   0   0  -4 9110.71 273.063 146                                                
   0   0  -4 9039.72 268.904 145                                                
   0   0   4 9391.70 226.664   4                                                
   0   0   4 10058.3 294.291  16                                                
   0   0  -4 10176.9 287.582   1                                                
   0   0   4 9613.92 326.734   8                                                
   0   0  -4 10901.6 320.329  89                                                
   0   0   4 9835.98 243.512  90                                                
   0   0  -4 9942.36 239.780  85                                                
   0   0   4 8322.09 250.920  79                                                
   0   0  -4 10240.7 240.750  87                                                
   0   0  -4 10233.9 244.538  86                                                
   0   0  -4 10218.0 242.433  82                                                
   0   0   4 9273.51 258.384  76                                                
   0   0  -4 10136.5 249.338  84                                                
   0   0  -4 9711.55 273.656  75                                                
   0   0   4 9385.02 261.771  74                                                
   0   0   4 9494.86 244.893  88                                                
   0   0   4 9987.92 245.828  81                                                
   0   0   4 9748.22 251.280  83                                                
   0   0   4 9758.39 266.733  78                                                
   0   0   5 3497.19 200.272  29                                                
   0   0   5 3088.02 145.374  70                                                
   0   0   5 3155.75 140.260  73                                                
   0   0  -5 2974.35 162.323  72                                                
   0   0  -5 3025.25 150.648 145                                                
   0   0  -5 3171.79 155.434 146                                                
   0   0  -5 3248.61 154.227 147                                                
   0   0  -5 3579.66 116.212  15                                                
   0   0  -5 3537.29 168.981  17                                                
   0   0   5 3071.59 187.485   8                                                
   0   0  -5 3783.05 185.821  89                                                
   0   0   5 3384.51 134.761  90                                                
   0   0  -5 3215.25 131.028  82                                                
   0   0  -5 3014.31 128.210  85                                                
   0   0   5 3193.78 150.125  79                                                
   0   0   5 3278.60 143.499  83                                                
   0   0   5 3082.53 138.464  76                                                
   0   0  -5 2944.44 146.718  75                                                
   0   0   5 3427.09 136.330  88                                                
   0   0   5 3496.82 139.137  81                                                
   0   0   5 3218.18 144.095  78                                                
   0   0   5 3158.05 141.357  74                                                
   0   0  -5 3161.09 138.464  84                                                
   0   0  -5 3101.76 132.155  86                                                
   0   0  -5 3199.82 127.906  87                                                
   0   0   6 65182.4 1565.05  33                                                
   0   0   6 68806.9 1566.57  31                                                
   0   0   6 79535.9 1598.66  39                                                
   0   0   6 68559.7 1565.73  29                                                
   0   0  -6 62629.0 1434.11 145                                                
   0   0  -6 64770.9 1431.69 147                                                
   0   0  -6 62824.5 1439.37 146                                                
   0   0  -6 67717.3 1439.03  71                                                
   0   0   6 65001.3 1423.05  70                                                
   0   0   6 63727.2 1407.09  73                                                
   0   0  -6 68620.4 1345.71  15                                                
   0   0  -6 69681.3 1492.51   1                                                
   0   0   6 72120.8 1491.09  24                                                
   0   0  -6 73480.1 1518.53  10                                                
   0   0  -6 88451.4 1480.85  19                                                
   0   0   6 62655.8 1546.85   8                                                
   0   0   6 71260.5 1485.30  99                                                
   0   0  -6 71958.9 1508.02  89                                                
   0   0   6 81055.7 1462.41  90                                                
   0   0   6 86208.0 1499.57  83                                                
   0   0  -6 56452.3 1416.57  82                                                
   0   0  -6 58311.4 1425.00  86                                                
   0   0   6 64195.2 1424.45  77                                                
   0   0   6 79221.7 1477.31  81                                                
   0   0  -6 65836.4 1432.92  75                                                
   0   0   6 66850.3 1416.12  74                                                
   0   0   6 83745.5 1523.14  79                                                
   0   0   6 67201.4 1421.73  78                                                
   0   0  -6 60280.4 1444.28  84                                                
   0   0  -6 55955.3 1409.57  87                                                
   0   0   6 86004.4 1471.39  88                                                
   0   0  -6 57231.6 1411.34  85                                                
   0   0   7 17708.8 625.809  29                                                
   0   0   7 17891.1 589.803  44                                                
   0   0   7 17711.7 628.548  41                                                
   0   0   7 17514.6 625.840  31                                                
   0   0   7 19887.9 664.315  39                                                
   0   0   7 17057.3 634.976  33                                                
   0   0  -7 15402.2 502.088 145                                                
   0   0  -7 15418.4 505.566 146                                                
   0   0  -7 16049.9 503.268 147                                                
   0   0   7 16696.6 489.400  73                                                
   0   0   7 16983.4 499.665  70                                                
   0   0  -7 16609.8 506.261  71                                                
   0   0   7 16972.9 620.671 118                                                
   0   0   7 16659.2 597.032 113                                                
   0   0   7 17270.3 640.251   8                                                
   0   0  -7 14503.1 545.511  19                                                
   0   0  -7 24280.5 658.503  25                                                
   0   0  -7 18854.3 596.565   1                                                
   0   0  -7 18796.2 577.896  10                                                
   0   0  -7 18843.8 575.650  89                                                
   0   0   7 18660.2 577.287  99                                                
   0   0   7 25050.6 549.581  90                                                
   0   0  -7 25679.1 574.937  85                                                
   0   0   7 17001.3 495.318  78                                                
   0   0   7 25175.3 559.202  81                                                
   0   0  -7 15983.0 501.581  75                                                
   0   0   7 25871.2 554.939  88                                                
   0   0  -7 27034.8 597.688  86                                                
   0   0   7 16897.5 491.324  74                                                
   0   0  -7 24602.8 577.381  82                                                
   0   0   7 16217.8 495.913  77                                                
   0   0   7 26514.2 590.739  79                                                
   0   0  -7 24856.4 570.088  87                                                
   0   0  -8 24758.8 749.944   1                                                
   0   0  -8 23192.0 841.649   3                                                
   0   0   8 22568.5 809.805   8                                                
   0   0  -8 21650.9 686.523  19                                                
   0   0  -8 24207.5 669.976  17                                                
   0   0  -8 23821.0 694.572  10                                                
   0   0   8 21919.4 770.264 118                                                
   0   0   8 22418.2 746.544 113                                                
   0   0  -8 24036.2 689.909  89                                                
   0   0   8 21273.6 756.282  41                                                
   0   0   8 23320.5 752.980  48                                                
   0   0   8 24295.0 801.890  39                                                
   0   0   8 23734.3 739.962  44                                                
   0   0   8 22833.7 768.317  29                                                
   0   0   8 22757.7 770.828  31                                                
   0   0   9 11353.8 506.012  58                                                
   0   0  -9 15244.6 537.957  54                                                
   0   0   9 13128.2 715.947  66                                                
   0   0   9 14043.1 536.663  61                                                
   0   0  -9 15121.9 693.939   3                                                
   0   0  -9 15511.0 596.032   1                                                
   0   0  -9 17266.7 541.247  19                                                
   0   0  -9 14868.4 495.728  17                                                
   0   0  -9 14258.7 512.490  10                                                
   0   0  -9 17313.7 561.867  25                                                
   0   0   9 14178.9 668.479   8                                                
   0   0   9 14581.0 591.363 113                                                
   0   0   9 13803.4 598.409 118                                                
   0   0  -9 14466.9 516.961  89                                                
   0   0   9 13231.3 583.486  41                                                
   0   0   9 13508.4 592.924  31                                                
   0   0   9 13438.5 603.576  39                                                
   0   0   9 15116.3 586.928  44                                                
   0   0   9 14719.4 590.749  48                                                
   0   0 -10 32089.0 1153.22   3                                                
   0   0  10 27776.1 1079.72   8                                                
   0   0 -10 30626.5 870.767  25                                                
   0   0 -10 29449.4 854.077  10                                                
   0   0 -10 35556.3 1014.48  23                                                
   0   0 -10 30641.8 827.239  17                                                
   0   0 -10 31872.0 867.309  11                                                
   0   0  10 32234.6 915.310  61                                                
   0   0  10 29148.5 890.634  58                                                
   0   0  10 31368.6 983.110  48                                                
   0   0 -10 31223.0 902.569  36                                                
   0   0  10 28708.3 961.565  44                                                
   0   0  10 27442.8 983.943  39                                                
   0   0 -11 13058.3 507.868 111                                                
   0   0 -11 13238.6 472.505  17                                                
   0   0 -11 11687.9 478.252  10                                                
   0   0 -11 14490.2 584.910  23                                                
   0   0  11 13249.3 523.365  61                                                
   0   0  11 12954.6 520.696  58                                                
   0   0  11 10523.9 679.150  66                                                
   0   0 -11 11555.0 530.123  28                                                
   0   0  11 12778.4 599.457  39                                                
   0   0 -11 11469.8 493.016  36                                                
   0   0 -12 473.909 110.689 111                                                
   0   0 -12 722.578 143.279  23                                                
   0   0 -12 501.040 127.840  28                                                
   0   0 -12 542.948 133.380  45                                                
   0   0  12 614.951 130.548  39                                                
   0   0  12 600.545 111.132  58                                                
   0   0  12 750.515 178.162  66                                                
   0   0  12 582.709 114.882  61                                                
   0   0  13 5738.38 299.779  39                                                
   0   0 -13 5208.32 298.546  45                                                
   0   0  13 6242.72 361.013  66                                                
   0   0  14 11996.1 407.153  66                                                
   0  -1  15 968.615 81.8091  66                                                
   0   1 -14 3025.48 219.340 120                                                
   0  -1  14 3756.41 251.984  66                                                
   0  -1  14 3588.17 174.297  58                                                
   0  -1  13 15621.2 529.836  61                                                
   0  -1  13 15544.0 519.659  58                                                
   0  -1  13 13202.5 652.169  66                                                
   0  -1  13 15637.0 507.006  59                                                
   0   1 -13 13020.6 543.396  45                                                
   0   1 -13 11593.6 564.421  40                                                
   0  -1  13 13827.6 586.789  39                                                
   0   1 -12 4597.82 290.651 111                                                
   0   1 -12 5347.29 279.596  17                                                
   0  -1  12 5702.86 321.975  61                                                
   0  -1  12 4502.26 420.792  66                                                
   0  -1  12 6127.25 320.823  59                                                
   0  -1  12 5341.76 306.115  58                                                
   0   1 -12 4541.34 336.160  45                                                
   0   1 -12 4227.54 324.502  28                                                
   0  -1  12 4516.28 329.877  39                                                
   0   1 -11 6315.27 355.593 111                                                
   0  -1  11 6940.49 514.908  66                                                
   0  -1  11 6416.40 357.729  58                                                
   0  -1  11 7152.74 377.788  61                                                
   0  -1  11 5934.67 380.410  39                                                
   0   1 -11 6130.10 398.055  28                                                
   0  -1  11 7038.21 481.797   8                                                
   0   1 -11 6805.67 327.265  17                                                
   0   1 -11 6633.72 342.481  10                                                
   0   1 -11 6179.98 407.582  23                                                
   0   1 -11 7336.06 357.420  11                                                
   0  -1  10 14930.4 582.139  58                                                
   0  -1  10 16403.1 611.916  61                                                
   0   1 -10 13948.7 622.973  28                                                
   0   1 -10 13790.9 576.568  36                                                
   0  -1  10 15728.6 627.182  39                                                
   0  -1  10 16915.8 624.451  44                                                
   0   1 -10 15476.9 689.188   3                                                
   0   1 -10 16124.4 567.548  10                                                
   0   1 -10 16071.9 547.267  17                                                
   0  -1  10 16243.0 709.294   8                                                
   0  -1   9 1775.68 206.422  53                                                
   0  -1   9 2715.81 278.340  66                                                
   0  -1   9 1398.86 180.449  58                                                
   0  -1   9 2074.10 197.896  61                                                
   0  -1   9 2088.33 196.381  69                                                
   0   1  -9 2075.01 195.096  19                                                
   0   1  -9 1863.03 171.175  10                                                
   0   1  -9 1821.52 192.599  25                                                
   0   1  -9 1845.82 163.783  17                                                
   0  -1   9 2049.78 215.395   8                                                
   0   1  -9 1760.23 213.960   3                                                
   0   1  -9 1914.66 169.909  89                                                
   0  -1   9 2103.07 204.872  39                                                
   0  -1   9 1801.19 179.612  44                                                
   0  -1   8 1629.56 173.300   8                                                
   0   1  -8 1623.55 155.489  10                                                
   0   1  -8 1370.68 142.944   1                                                
   0   1  -8 1282.27 168.091   3                                                
   0  -1   8 1543.90 162.014 113                                                
   0  -1   8 1338.47 161.282 118                                                
   0   1  -8 1348.07 141.016  89                                                
   0  -1   8 1258.46 158.556  41                                                
   0  -1   8 1261.11 152.245  38                                                
   0  -1   8 1681.02 173.147  39                                                
   0  -1   8 1400.61 161.864  31                                                
   0  -1   7 78369.5 1954.20  41                                                
   0  -1   7 80398.2 1960.56  31                                                
   0  -1   7 94804.8 1963.85  39                                                
   0   1  -7 68444.3 1749.61 145                                                
   0   1  -7 70420.5 1750.36 147                                                
   0  -1   7 72911.6 1743.37  72                                                
   0  -1   7 75741.0 1746.78  70                                                
   0   1  -7 71298.9 1747.47  71                                                
   0   1  -7 84087.6 1764.76  15                                                
   0   1  -7 86552.2 1903.28  17                                                
   0  -1   7 76817.5 1937.67   8                                                
   0   1  -7 102276. 2092.83  25                                                
   0   1  -7 92367.8 1736.26  12                                                
   0   1  -7 78682.7 1838.34   1                                                
   0   1  -7 83525.4 1761.28  22                                                
   0   1  -7 81052.2 1981.86   3                                                
   0  -1   7 80262.8 1922.18 113                                                
   0  -1   7 81404.0 1966.54 118                                                
   0  -1   7 80098.4 1856.03  99                                                
   0   1  -7 86715.9 1927.43  89                                                
   0  -1   7 76853.7 1743.96  74                                                
   0   1  -7 70650.2 1747.60  75                                                
   0  -1   7 75959.5 1744.94  78                                                
   0  -1   7 74136.3 1745.65  77                                                
   0  -1   6 26857.2 770.120  29                                                
   0  -1   6 26880.1 771.999  31                                                
   0   1  -6 25653.0 637.194  71                                                
   0  -1   6 25073.6 623.807  73                                                
   0  -1   6 26840.7 634.709  70                                                
   0   1  -6 25108.9 639.211 147                                                
   0   1  -6 24380.4 639.929 146                                                
   0   1  -6 24759.4 641.173 145                                                
   0  -1   6 25406.5 749.297   8                                                
   0   1  -6 24334.0 660.850   1                                                
   0   1  -6 27392.8 627.317  15                                                
   0   1  -6 31992.1 711.538  12                                                
   0   1  -6 31599.4 662.324  19                                                
   0  -1   6 26867.8 688.485  24                                                
   0  -1   6 32470.4 646.584  90                                                
   0   1  -6 28793.7 759.070  89                                                
   0  -1   6 35726.2 674.566  83                                                
   0   1  -6 31676.5 643.641  82                                                
   0   1  -6 31238.9 647.154  86                                                
   0   1  -6 34237.0 664.201  84                                                
   0   1  -6 30738.9 639.328  85                                                
   0   1  -6 24988.4 636.195  75                                                
   0  -1   6 26495.7 630.903  78                                                
   0   1  -6 32635.9 639.919  87                                                
   0  -1   6 26470.8 629.440  74                                                
   0  -1   6 26076.1 632.327  77                                                
   0  -1   6 32783.0 652.407  81                                                
   0  -1   6 34450.1 657.924  88                                                
   0  -1   6 33415.8 684.508  79                                                
   0  -1   5 108870. 2191.58  29                                                
   0  -1   5 108917. 2056.43  70                                                
   0  -1   5 106605. 2045.39  73                                                
   0   1  -5 110465. 2063.07  71                                                
   0   1  -5 101489. 2064.00 145                                                
   0   1  -5 107722. 2066.51 147                                                
   0   1  -5 102362. 2066.19 146                                                
   0  -1   5 103996. 2168.92   8                                                
   0   1  -5 114634. 2046.31  15                                                
   0   1  -5 108314. 2178.61   3                                                
   0   1  -5 98585.3 2054.95   1                                                
   0   1  -5 121013. 2201.09  89                                                
   0   1  -5 108411. 2017.66  91                                                
   0  -1   5 101805. 2014.62  90                                                
   0  -1   5 105510. 2019.16  88                                                
   0   1  -5 100183. 2004.64  85                                                
   0  -1   5 102427. 2017.15  81                                                
   0   1  -5 106978. 2015.35  84                                                
   0  -1   5 98112.8 2023.07  83                                                
   0  -1   5 107379. 2052.97  77                                                
   0   1  -5 99119.4 2008.81  86                                                
   0   1  -5 96819.3 2004.38  87                                                
   0   1  -5 109240. 2063.94  75                                                
   0  -1   5 109176. 2050.07  74                                                
   0  -1   5 111391. 2053.89  78                                                
   0  -1   4 2991.69 106.657  73                                                
   0  -1   4 2997.12 110.574  70                                                
   0   1  -4 2989.90 113.250  71                                                
   0   1  -4 2941.14 115.409 147                                                
   0   1  -4 2760.97 112.655 145                                                
   0   1  -4 2837.89 114.061 146                                                
   0  -1   4 3069.17 155.255   8                                                
   0   1  -4 3139.18 154.651   3                                                
   0  -1   4 3094.89 159.496   7                                                
   0  -1   4 2761.83 94.7308  80                                                
   0  -1   4 2978.70 108.336  78                                                
   0   1  -4 2765.11 90.2028  84                                                
   0   1  -4 3062.44 115.544  75                                                
   0  -1   4 2710.75 92.1070  88                                                
   0  -1   4 2903.29 109.369  77                                                
   0   1  -4 2687.11 87.7400  86                                                
   0  -1   4 3130.40 109.442  74                                                
   0   1  -4 2628.39 86.1846  85                                                
   0  -1   4 2632.70 95.6245  83                                                
   0  -1   4 2799.60 91.9055  81                                                
   0   1  -4 2739.21 87.4116  87                                                
   0   1  -4 2785.89 90.8823  91                                                
   0  -1   4 2625.50 90.2197  90                                                
   0  -1   3 3917.61 160.308   7                                                
   0   1  -3 3493.23 142.835   3                                                
   0  -1   2 326.733 25.4986  72                                                
   0  -1   2 368.903 25.7361  70                                                
   0   1  -2 310.559 26.2765  71                                                
   0   1  -2 291.699 26.5042 145                                                
   0   1  -2 318.356 27.9797 147                                                
   0   1  -2 301.461 23.9753   1                                                
   0   1  -2 349.736 38.8606   3                                                
   0  -1   2 380.452 48.2419   7                                                
   0  -1   2 376.088 38.2663   6                                                
   0  -1   2 336.583 28.9315  90                                                
   0   1  -2 333.416 25.5799  91                                                
   0   1  -2 360.129 26.0592  84                                                
   0  -1   2 346.636 29.3311  81                                                
   0  -1   2 313.421 26.2000  87                                                
   0  -1   2 336.674 24.4312  78                                                
   0   1  -2 314.511 27.1436  75                                                
   0  -1   2 365.234 29.6672  80                                                
   0  -1   2 352.254 24.7666  74                                                
   0   1  -2 375.079 27.0080  79                                                
   0   1  -2 342.309 25.3431  76                                                
   0  -1   2 334.705 25.1920  77                                                
   0   1  -2 334.108 25.0106  86                                                
   0  -1   2 331.166 27.4735  82                                                
   0   1  -2 329.700 25.8018  83                                                
   0   1  -1 24950.5 497.577  71                                                
   0   1  -1 25915.3 497.197  73                                                
   0  -1   1 26861.3 498.915  72                                                
   0  -1   1 26810.1 501.251  70                                                
   0  -1   1 25361.1 496.249 146                                                
   0   1  -1 25190.7 500.563 147                                                
   0  -1   1 27940.3 513.737   6                                                
   0   1  -1 28203.8 524.011   5                                                
   0   1  -1 28581.0 511.050   3                                                
   0  -1   1 28157.7 519.239   8                                                
   0   1  -1 25106.8 499.532  90                                                
   0   1  -1 27832.8 504.352  91                                                
   0  -1   1 24024.5 498.884  85                                                
   0   1  -1 24386.9 498.625  75                                                
   0  -1   1 24612.7 498.523  78                                                
   0   1  -1 24953.3 499.896  88                                                
   0  -1   1 23836.1 498.666  82                                                
   0  -1   1 24933.4 500.402  86                                                
   0  -1   1 25469.9 503.031  80                                                
   0   1  -1 24821.8 496.352  76                                                
   0  -1   1 27077.8 499.927  77                                                
   0  -1   1 23272.7 497.896  87                                                
   0   1  -1 26366.4 501.683  83                                                
   0   1  -1 27958.1 505.001  79                                                
   0  -1   0 12778.7 300.898 145                                                
   0  -1   0 12460.0 306.581 146                                                
   0   1   0 14227.9 300.314  76                                                
   0   1   0 13015.3 299.433  74                                                
   0  -1   0 9822.88 305.581  77                                                
   0   1   0 14289.0 323.036  75                                                
   0  -1   0 10977.9 307.007  72                                                
   0   1   0 14471.1 302.211  73                                                
   0   1   0 14271.3 307.036  71                                                
   0  -1   0 8773.01 302.972  70                                                
   0   1   1 11676.9 269.969  71                                                
   0   1   1 11022.7 265.497  73                                                
   0  -1  -1 11344.5 280.525  72                                                
   0  -1  -1 11773.5 272.738 146                                                
   0  -1  -1 12749.5 282.129 147                                                
   0  -1  -1 11985.2 268.972 145                                                
   0  -1  -1 8652.71 280.455   1                                                
   0   1   1 11198.9 261.867   5                                                
   0   1   1 11620.5 265.706  90                                                
   0   1   1 10452.2 266.591  74                                                
   0  -1  -1 12534.8 272.446  82                                                
   0  -1  -1 12015.5 270.806  86                                                
   0   1   1 10930.6 269.106  83                                                
   0  -1  -1 12305.5 269.312  87                                                
   0  -1  -1 12267.5 269.801  85                                                
   0   1   1 11351.7 265.166  76                                                
   0   1   1 11763.7 268.756  88                                                
   0   1   1 10192.2 265.198  78                                                
   0  -1  -1 9855.35 277.951  77                                                
   0   1   1 12362.3 271.653  81                                                
   0  -1  -1 11618.9 272.588  84                                                
   0   1   1 9564.23 267.738  79                                                
   0   1   2 71115.3 1411.50  71                                                
   0   1   2 68990.6 1405.86  73                                                
   0  -1  -2 66101.3 1421.73  72                                                
   0  -1  -2 65716.4 1410.60 146                                                
   0  -1  -2 66175.6 1405.51 145                                                
   0  -1  -2 72138.7 1415.90 147                                                
   0   1   2 69135.5 1385.63   4                                                
   0  -1  -2 66451.2 1460.89   1                                                
   0   1   2 75703.5 1407.69  90                                                
   0  -1  -2 65939.4 1425.40  77                                                
   0  -1  -2 76783.4 1416.76  84                                                
   0   1   2 73604.2 1416.85  83                                                
   0  -1  -2 77856.9 1407.36  87                                                
   0   1   2 77636.0 1412.87  88                                                
   0   1   2 69201.5 1405.48  76                                                
   0   1   2 67537.9 1412.04  78                                                
   0  -1  -2 77920.7 1410.68  82                                                
   0   1   2 70226.8 1411.11  74                                                
   0   1   2 62782.6 1411.65  79                                                
   0   1   2 79517.1 1414.73  81                                                
   0  -1  -2 74798.0 1409.38  86                                                
   0  -1  -2 78251.4 1408.07  85                                                
   0   1   3 353937. 6788.83  73                                                
   0   1   3 339526. 6797.89  70                                                
   0   1   3 365867. 6796.17  71                                                
   0  -1  -3 327030. 6808.69  72                                                
   0  -1  -3 357396. 6797.63 147                                                
   0  -1  -3 324550. 6791.14 146                                                
   0  -1  -3 333025. 6789.28 145                                                
   0   1   3 379490. 6856.70  16                                                
   0  -1  -3 343861. 6868.64   1                                                
   0   1   3 344646. 6750.08   4                                                
   0  -1  -3 333468. 6774.56  17                                                
   0   1   3 326620. 6803.89  18                                                
   0  -1  -3 347147. 6800.44  10                                                
   0   1   3 372535. 6796.86  83                                                
   0  -1  -3 378671. 6781.52  87                                                
   0  -1  -3 392054. 6786.34  82                                                
   0  -1  -3 337287. 6817.82  77                                                
   0  -1  -3 377996. 6786.39  86                                                
   0   1   3 345494. 6796.29  78                                                
   0   1   3 354457. 6787.53  76                                                
   0   1   3 322107. 6794.82  79                                                
   0   1   3 358496. 6793.75  74                                                
   0   1   3 379508. 6790.90  81                                                
   0  -1  -3 382533. 6794.94  84                                                
   0   1   3 374253. 6790.82  88                                                
   0  -1  -3 381524. 6783.18  85                                                
   0  -1  -3 344399. 6795.62  89                                                
   0   1   3 363567. 6782.44  90                                                
   0  -1  -4 57557.0 1234.69  89                                                
   0  -1  -4 60779.3 1311.99   1                                                
   0   1   4 55005.0 1163.13   4                                                
   0   1   4 54890.0 1314.80   8                                                
   0   1   4 61001.4 1308.10  16                                                
   0  -1  -4 55529.7 1237.37  10                                                
   0   1   4 54434.4 1256.40  18                                                
   0   1   5 662.626 100.717  29                                                
   0   1   5 694.449 105.540  32                                                
   0  -1  -5 667.569 85.9625 145                                                
   0  -1  -5 630.721 82.6342 146                                                
   0  -1  -5 753.938 86.0385 147                                                
   0   1   5 752.220 78.5663  73                                                
   0   1   5 630.092 78.5738  70                                                
   0  -1  -5 674.352 91.3106  72                                                
   0   1   5 615.731 43.8036   4                                                
   0  -1  -5 920.520 131.725   1                                                
   0  -1  -5 760.973 80.8953  10                                                
   0   1   5 736.473 124.799  16                                                
   0   1   5 823.202 114.976   8                                                
   0  -1  -5 795.091 81.8402  89                                                
   0   1   5 604.098 77.9375  90                                                
   0   1   5 827.495 81.0974  76                                                
   0   1   5 464.713 84.3050  81                                                
   0  -1  -5 551.506 77.2520  86                                                
   0  -1  -5 440.629 80.1884  84                                                
   0  -1  -5 466.415 73.9009  85                                                
   0  -1  -5 602.530 77.7097  87                                                
   0   1   5 661.725 83.8479  79                                                
   0  -1  -5 719.476 85.4779  75                                                
   0   1   5 775.320 77.3644  74                                                
   0   1   5 616.070 81.1905  83                                                
   0   1   5 790.253 81.7424  78                                                
   0  -1  -5 535.980 79.5023  82                                                
   0   1   5 654.318 80.3150  88                                                
   0   1   6 26705.7 780.115  41                                                
   0   1   6 23781.2 791.536  39                                                
   0   1   6 27177.2 782.446  29                                                
   0   1   6 25812.8 786.073  33                                                
   0   1   6 27421.1 772.740  48                                                
   0   1   6 25824.5 772.281  31                                                
   0   1   6 24300.9 762.391  32                                                
   0  -1  -6 23738.0 675.095 145                                                
   0  -1  -6 23374.1 680.772 146                                                
   0  -1  -6 23978.8 669.444 147                                                
   0   1   6 24253.6 672.594  70                                                
   0  -1  -6 24565.6 710.769  72                                                
   0   1   6 24801.7 656.017  73                                                
   0   1   6 26640.8 828.434   8                                                
   0  -1  -6 26429.0 684.237  10                                                
   0   1   6 26089.7 773.625 118                                                
   0   1   6 30776.7 661.131  90                                                
   0  -1  -6 26789.2 684.514  89                                                
   0   1   6 28749.4 742.471  99                                                
   0  -1  -6 27975.7 663.070  87                                                
   0  -1  -6 27855.7 680.248  86                                                
   0   1   6 24109.2 651.520  76                                                
   0   1   6 32087.8 690.979  83                                                
   0   1   6 25655.5 671.427  81                                                
   0  -1  -6 27992.8 700.464  84                                                
   0  -1  -6 26507.0 662.365  85                                                
   0   1   6 24407.6 659.172  74                                                
   0  -1  -6 24588.5 677.919  75                                                
   0   1   6 24681.3 668.046  78                                                
   0   1   6 31397.8 669.508  88                                                
   0  -1  -6 27056.0 669.305  82                                                
   0   1   6 31794.3 709.973  79                                                
   0   1   7 16784.9 672.967  39                                                
   0   1   7 18759.0 643.932  48                                                
   0   1   7 17777.4 665.983  33                                                
   0   1   7 18471.9 654.882  29                                                
   0   1   7 17238.1 639.712  41                                                
   0   1   7 19289.5 635.800  44                                                
   0   1   7 18083.6 651.752  31                                                
   0  -1  -7 15635.0 544.617 146                                                
   0  -1  -7 16133.8 532.383 147                                                
   0  -1  -7 16345.2 546.342 145                                                
   0  -1  -7 17606.1 552.556  71                                                
   0   1   7 16998.2 520.129  73                                                
   0   1   7 16588.7 530.565  70                                                
   0  -1  -7 20562.3 537.061  85                                                
   0   1   7 21872.5 527.947  83                                                
   0   1   7 17381.8 532.771  78                                                
   0  -1  -7 20986.4 542.719  82                                                
   0   1   7 22593.5 551.568  79                                                
   0   1   7 16282.4 531.055  77                                                
   0  -1  -7 21668.7 559.843  86                                                
   0   1   7 20344.1 508.405  88                                                
   0   1   7 16722.1 519.538  74                                                
   0  -1  -7 18886.0 539.668  80                                                
   0  -1  -7 17119.1 543.255  75                                                
   0  -1  -7 20424.6 532.698  87                                                
   0   1   7 17280.6 639.895 118                                                
   0   1   7 19885.5 528.550  91                                                
   0   1   7 16671.6 593.453  99                                                
   0   1   7 21276.6 518.355  90                                                
   0  -1  -7 18737.7 555.744  89                                                
   0   1   7 16530.4 708.563   8                                                
   0  -1  -7 21266.7 606.470  25                                                
   0  -1  -7 13501.9 535.689  19                                                
   0  -1  -7 18686.0 530.765  17                                                
   0  -1  -7 18028.8 551.078  10                                                
   0  -1  -7 19455.2 683.566   1                                                
   0   1   8 4612.91 458.950  66                                                
   0   1   8 6732.85 333.191  61                                                
   0  -1  -8 7202.70 335.964  47                                                
   0   1   8 7147.93 407.427  31                                                
   0   1   8 7251.17 442.068  39                                                
   0   1   8 6950.16 404.611  41                                                
   0   1   8 7314.42 392.887  44                                                
   0   1   8 7661.35 405.167  48                                                
   0   1   8 6749.30 414.534  33                                                
   0   1   8 7150.36 404.575  29                                                
   0   1   8 6931.96 399.431 118                                                
   0   1   8 5655.16 354.006  99                                                
   0  -1  -8 7759.34 333.066  89                                                
   0  -1  -8 8189.16 451.460   1                                                
   0  -1  -8 7478.19 329.578  19                                                
   0  -1  -8 8394.33 358.208  25                                                
   0  -1  -8 6705.96 316.164  10                                                
   0  -1  -8 7649.51 309.847  17                                                
   0  -1  -8 7078.07 312.345  11                                                
   0   1   8 6075.51 434.630   8                                                
   0   1   9 37304.3 1177.19 118                                                
   0   1   9 41033.2 1208.18 113                                                
   0  -1  -9 39490.3 1023.59  47                                                
   0   1   9 38171.7 1160.79  48                                                
   0   1   9 35361.9 1136.22  44                                                
   0   1   9 37679.0 1178.93  41                                                
   0   1   9 38314.8 1187.74  31                                                
   0   1   9 42930.8 1230.48  39                                                
   0  -1  -9 41736.7 1042.38  25                                                
   0   1   9 28641.4 1212.50   8                                                
   0  -1  -9 38335.1 998.007  11                                                
   0  -1  -9 43652.0 1025.12  19                                                
   0  -1  -9 41711.9 998.158  17                                                
   0  -1  -9 45277.3 1303.67   1                                                
   0  -1  -9 45447.6 1435.42   3                                                
   0  -1  -9 36987.8 1005.69  10                                                
   0   1   9 41149.0 1054.79  59                                                
   0   1   9 39444.0 1047.31  61                                                
   0  -1  -9 39781.4 1045.40  54                                                
   0   1   9 31782.7 1008.13  58                                                
   0   1   9 30239.7 1280.91  66                                                
   0   1  10 1635.10 263.315  66                                                
   0   1  10 1397.91 150.023  59                                                
   0   1  10 973.741 137.028  61                                                
   0   1  10 1117.92 154.319  58                                                
   0  -1 -10 1304.13 163.036  54                                                
   0   1  10 993.164 182.130  44                                                
   0   1  10 1272.84 183.583  39                                                
   0   1  10 1336.15 203.874  48                                                
   0  -1 -10 1124.13 157.423  36                                                
   0   1  10 1262.46 204.535 118                                                
   0   1  10 1408.85 205.936 113                                                
   0  -1 -10 1004.21 144.835  89                                                
   0  -1 -10 1233.29 175.392  23                                                
   0  -1 -10 1436.77 141.820  17                                                
   0  -1 -10 1637.76 286.956   3                                                
   0  -1 -10 1293.87 139.644  19                                                
   0  -1 -10 1239.68 150.264  25                                                
   0  -1 -11 1593.92 174.109 111                                                
   0  -1 -11 1231.31 159.664  36                                                
   0   1  11 1715.86 187.482  39                                                
   0  -1 -11 1706.06 192.849  23                                                
   0   1  11 1484.30 147.429  59                                                
   0   1  11 1716.01 236.735  66                                                
   0   1  11 1253.63 159.476  61                                                
   0   1  11 1468.67 161.216  58                                                
   0   1  12 20242.5 707.667  66                                                
   0   1  12 16898.4 524.554  59                                                
   0   1  12 13845.1 561.375  57                                                
   0  -1 -12 16368.5 594.198  28                                                
   0  -1 -12 17468.6 567.934  36                                                
   0   1  12 17597.1 584.951  39                                                
   0  -1 -12 16441.4 557.211 111                                                
   0  -1 -12 13952.3 539.598  94                                                
   0  -1 -12 17619.4 609.690  23                                                
   0  -1 -13 1401.13 148.264 120                                                
   0   1  13 1401.61 127.300  39                                                
   0  -1 -13 1393.16 143.506  45                                                
   0  -1 -13 1312.70 153.187 103                                                
   0   1  13 1641.42 154.783  66                                                
   0  -2  15 1111.90 118.062  66                                                
   0   2 -14 1806.58 190.986 120                                                
   0   2 -14 1568.51 191.172 103                                                
   0   2 -14 1650.15 169.233  40                                                
   0  -2  14 1425.98 189.611  66                                                
   0  -2  14 1769.03 148.342  58                                                
   0  -2  14 1512.30 140.823  61                                                
   0   2 -13 7559.50 387.764  40                                                
   0   2 -13 6982.51 415.196  23                                                
   0  -2  13 8133.13 365.083  58                                                
   0  -2  13 7968.29 371.180  61                                                
   0  -2  13 7995.50 490.283  66                                                
   0  -2  12 21089.9 744.940  39                                                
   0   2 -12 20325.9 692.141  45                                                
   0   2 -12 20876.3 697.983  28                                                
   0  -2  12 23564.8 773.994  61                                                
   0  -2  12 27147.7 975.811  66                                                
   0  -2  12 26297.4 805.418  59                                                
   0   2 -12 22775.2 695.853  17                                                
   0   2 -12 21731.3 797.638  23                                                
   0   2 -11 16.9970 83.4676 111                                                
   0  -2  11 63.4285 69.4229  61                                                
   0  -2  11 60.3099 88.5220  59                                                
   0  -2  11 168.859 131.839  66                                                
   0   2 -11 42.5285 47.5659  10                                                
   0   2 -11 61.2329 67.1585  17                                                
   0  -2  11 91.2788 79.8898   8                                                
   0  -2  11-6.55727 79.7991  39                                                
   0   2 -11 16.1084 75.2905  28                                                
   0  -2  10 47971.9 1258.13  62                                                
   0  -2  10 48151.5 1298.68  69                                                
   0  -2  10 49494.2 1326.33  61                                                
   0   2 -10 46081.7 1238.97  10                                                
   0  -2  10 46922.0 1336.56   8                                                
   0   2 -10 45749.1 1319.63   3                                                
   0   2 -10 45826.2 1225.07  89                                                
   0   2 -10 44698.5 1191.41  28                                                
   0  -2  10 45656.4 1237.52  39                                                
   0   2  -9 85.7234 81.5516   3                                                
   0   2  -9 122.697 65.0687  10                                                
   0  -2   9 166.532 73.7821   8                                                
   0  -2   9 168.158 96.4701  53                                                
   0   2  -9 97.7731 63.0493  89                                                
   0  -2   9 171.540 77.1276  39                                                
   0  -2   8 650.312 92.0379 126                                                
   0   2  -8 598.068 71.3755  12                                                
   0   2  -8 605.583 113.050   3                                                
   0   2  -8 647.180 71.8699  15                                                
   0   2  -8 639.951 71.6347  22                                                
   0  -2   8 518.218 97.2198   8                                                
   0  -2   8 588.276 100.344  39                                                
   0  -2   8 834.589 113.361  38                                                
   0  -2   8 622.404 97.2608  37                                                
   0   2  -8 676.536 108.828  89                                                
   0  -2   8 686.434 110.210  53                                                
   0  -2   7 24195.5 734.508   8                                                
   0   2  -7 25985.1 619.154  15                                                
   0   2  -7 24864.5 745.644   3                                                
   0   2  -7 24321.9 628.158   1                                                
   0   2  -7 25767.7 747.780  89                                                
   0  -2   7 26445.2 708.475  39                                                
   0   2  -6 20695.3 483.194 147                                                
   0   2  -6 20562.1 521.521   1                                                
   0  -2   6 21152.2 623.847   8                                                
   0   2  -6 24761.5 547.873  15                                                
   0   2  -6 21910.5 620.366   3                                                
   0   2  -6 22338.7 717.668  12                                                
   0  -2   6 21377.7 470.844  72                                                
   0   2  -6 21141.9 478.831  71                                                
   0  -2   6 22311.7 474.779  70                                                
   0  -2   6 24344.5 470.828  90                                                
   0   2  -6 22198.4 464.484  86                                                
   0   2  -6 23659.5 470.804  84                                                
   0  -2   6 21563.6 471.413  77                                                
   0  -2   6 24460.7 474.476  88                                                
   0  -2   6 20721.0 470.164  74                                                
   0  -2   6 24580.9 472.430  81                                                
   0   2  -6 21815.9 461.400  85                                                
   0   2  -6 20908.9 475.804  76                                                
   0   2  -6 21652.6 460.580  87                                                
   0  -2   6 21970.6 473.273  78                                                
   0  -2   6 24143.1 478.912  83                                                
   0   2  -6 20712.1 479.943  75                                                
   0   2  -5 130.976 33.3748 145                                                
   0   2  -5 105.156 34.1176 147                                                
   0  -2   5 139.105 48.7063   8                                                
   0   2  -5 88.4525 43.5776   1                                                
   0  -2   5 142.908 62.3145   7                                                
   0  -2   5 131.664 26.9797  72                                                
   0  -2   5 111.836 24.8973  74                                                
   0   2  -5 137.585 31.9832  71                                                
   0  -2   5 148.316 27.1689  70                                                
   0  -2   5 110.293 25.6913  90                                                
   0   2  -5 139.264 23.8768  91                                                
   0   2  -5 135.326 22.9064  84                                                
   0  -2   5 158.397 26.7133  78                                                
   0   2  -5 122.375 32.8383  75                                                
   0   2  -5 124.365 29.0227  76                                                
   0   2  -5 130.282 23.9227  85                                                
   0  -2   5 127.478 27.0201  80                                                
   0  -2   5 117.715 25.7994  81                                                
   0  -2   5 147.595 27.9284  88                                                
   0   2  -5 127.870 22.9061  86                                                
   0  -2   5 124.643 27.6969  83                                                
   0  -2   5 126.290 25.9987  77                                                
   0   2  -5 135.372 23.8934  87                                                
   0   2  -4 124394. 2326.96 147                                                
   0  -2   4 131104. 2434.60   8                                                
   0   2  -4 115449. 2307.78   1                                                
   0  -2   4 125328. 2460.07   7                                                
   0  -2   4 138663. 2323.33  70                                                
   0  -2   4 127881. 2315.03  72                                                
   0   2  -4 122902. 2321.21  71                                                
   0   2  -4 115596. 2318.62  84                                                
   0   2  -4 125600. 2325.35  75                                                
   0   2  -4 125272. 2318.62  76                                                
   0  -2   4 129165. 2316.93  78                                                
   0   2  -4 115758. 2319.05  79                                                
   0  -2   4 113981. 2319.03  82                                                
   0  -2   4 132458. 2317.73  77                                                
   0   2  -4 114546. 2315.46  86                                                
   0  -2   4 114394. 2325.41  88                                                
   0  -2   4 122096. 2326.87  80                                                
   0   2  -4 115775. 2315.99  85                                                
   0  -2   4 119116. 2324.67  81                                                
   0   2  -4 117303. 2320.73  91                                                
   0  -2   4 115242. 2322.85  90                                                
   0  -2   3 5569.06 181.249   6                                                
   0   2  -3 5440.22 173.568   3                                                
   0  -2   3 5985.77 192.052   8                                                
   0  -2   3 5753.30 212.565   7                                                
   0  -2   2 57344.2 1043.21 146                                                
   0   2  -2 53447.4 1052.10 147                                                
   0  -2   2 59892.4 1084.57   8                                                
   0  -2   2 48358.9 1065.47  14                                                
   0  -2   2 57187.5 1075.15   6                                                
   0   2  -2 56578.3 1085.64   5                                                
   0   2  -2 57992.1 1063.04   3                                                
   0   2  -2 53815.0 1045.22  71                                                
   0  -2   2 58625.2 1047.34  72                                                
   0   2  -2 55494.3 1043.85  73                                                
   0  -2   2 53570.1 1049.42  70                                                
   0   2  -2 57466.0 1060.33  91                                                
   0  -2   2 49411.2 1049.66  82                                                
   0   2  -2 55091.5 1055.74  84                                                
   0  -2   2 56302.5 1047.83  77                                                
   0  -2   2 49092.1 1053.70  81                                                
   0  -2   2 51099.3 1050.32  85                                                
   0   2  -2 52692.4 1047.75  75                                                
   0   2  -2 54014.5 1042.73  76                                                
   0  -2   2 48804.0 1047.62  87                                                
   0   2  -2 53750.1 1053.73  88                                                
   0  -2   2 49411.6 1044.86  78                                                
   0   2  -2 56785.7 1061.87  79                                                
   0   2  -2 54074.1 1054.91  83                                                
   0  -2   2 52443.5 1057.32  80                                                
   0  -2   1 39573.7 733.424 146                                                
   0  -2   1 41865.9 734.650 145                                                
   0   2  -1 33027.1 685.523  12                                                
   0   2  -1 32258.9 691.270   5                                                
   0   2  -1 34395.6 684.023   3                                                
   0  -2   1 39614.7 705.260   1                                                
   0  -2   1 28158.4 730.822  70                                                
   0   2  -1 30566.7 706.851  73                                                
   0   2  -1 31776.2 714.069  71                                                
   0  -2   1 34999.4 732.438  72                                                
   0   2  -1 29800.3 707.423  91                                                
   0   2  -1 34748.7 706.924  90                                                
   0   2  -1 28702.1 707.113  74                                                
   0  -2   1 30046.5 731.804  77                                                
   0   2  -1 36845.0 712.438  88                                                
   0  -2   1 38951.5 726.539  85                                                
   0  -2   1 37384.7 723.595  87                                                
   0  -2   1 38991.8 729.674  86                                                
   0  -2   1 37714.7 742.858  80                                                
   0   2  -1 31378.8 709.070  76                                                
   0   2  -1 36245.9 715.725  83                                                
   0  -2   1 36161.2 727.119  82                                                
   0   2  -1 35102.9 722.974  79                                                
   0   2  -1 32629.3 722.657  75                                                
   0  -2   0 4549.08 121.054   9                                                
   0   2   0 5570.06 133.746  12                                                
   0  -2   0 3978.96 155.358   1                                                
   0   2   0 3725.66 143.922   5                                                
   0  -2   0 3798.70 213.876  70                                                
   0   2   0 5259.51 189.502  71                                                
   0  -2   0 4910.63 217.779  72                                                
   0   2   0 5193.64 184.335  73                                                
   0  -2   0 5953.53 213.676 145                                                
   0  -2   0 5814.59 217.523 146                                                
   0   2   0 4957.94 184.620  74                                                
   0   2   0 5144.23 182.895  76                                                
   0  -2   0 3927.09 213.989  77                                                
   0   2   0 5600.70 202.536  75                                                
   0  -2  -1 12403.5 270.224  11                                                
   0   2   1 11225.0 306.991   5                                                
   0  -2  -1 12758.5 329.981   1                                                
   0   2   1 11590.9 344.166  71                                                
   0   2   1 10792.8 329.754  73                                                
   0  -2  -1 11669.9 381.269  72                                                
   0  -2  -1 13693.7 392.573 147                                                
   0  -2  -1 12539.9 378.911 146                                                
   0  -2  -1 12432.3 369.385 145                                                
   0   2   1 9699.81 328.026  74                                                
   0  -2  -1 9987.69 380.081  77                                                
   0   2   1 8987.00 324.432  78                                                
   0   2   1 11244.9 332.602  76                                                
   0  -2  -2 6389.83 229.300 145                                                
   0  -2  -2 7138.75 243.779 147                                                
   0  -2  -2 6216.85 227.992 146                                                
   0  -2  -2 7493.59 244.930   1                                                
   0   2   2 3992.57 194.821  18                                                
   0   2   2 7163.55 237.561   5                                                
   0  -2  -2 5796.06 172.795  10                                                
   0  -2  -2 6503.46 177.474  11                                                
   0  -2  -2 7825.20 224.449  19                                                
   0   2   2 6043.87 210.210  73                                                
   0   2   2 6325.97 219.346  71                                                
   0  -2  -2 6171.72 244.700  72                                                
   0   2   2 4234.80 193.052  90                                                
   0  -2  -2 6186.50 178.958  89                                                
   0   2   2 3990.48 198.425  81                                                
   0  -2  -2 5058.82 207.202  86                                                
   0   2   2 6214.32 213.760  76                                                
   0  -2  -2 4993.47 212.840  84                                                
   0  -2  -2 5959.32 247.343  77                                                
   0   2   2 5713.63 212.982  74                                                
   0   2   2 5015.80 212.645  78                                                
   0  -2  -2 5300.54 206.957  82                                                
   0  -2  -2 5230.34 201.934  87                                                
   0  -2  -2 5670.36 208.291  85                                                
   0   2   2 5194.77 198.080  88                                                
   0   2   2 4388.30 199.040  79                                                
   0   2   2 4688.36 196.550  83                                                
   0  -2  -3 10014.8 315.505 145                                                
   0  -2  -3 11293.4 331.676 147                                                
   0  -2  -3 10173.4 326.675 146                                                
   0   2   3 11060.5 320.580  71                                                
   0   2   3 10722.8 312.304  73                                                
   0  -2  -3 9492.18 338.764  72                                                
   0  -2  -3 11601.9 284.847  11                                                
   0  -2  -3 14020.5 341.310  19                                                
   0  -2  -3 10135.2 276.678  10                                                
   0   2   3 9918.84 333.118  18                                                
   0  -2  -3 12482.2 366.621   1                                                
   0   2   3 11459.9 282.929   4                                                
   0   2   3 8255.83 300.938  79                                                
   0  -2  -3 8029.15 287.217  82                                                
   0  -2  -3 7864.92 282.471  87                                                
   0  -2  -3 8147.77 294.797  84                                                
   0   2   3 10613.3 309.859  76                                                
   0  -2  -3 7812.36 288.052  86                                                
   0   2   3 9689.38 298.637  88                                                
   0   2   3 9463.33 296.995  81                                                
   0  -2  -3 7730.81 280.734  85                                                
   0   2   3 8792.09 297.286  83                                                
   0   2   3 9777.81 319.996  78                                                
   0   2   3 10203.2 316.309  74                                                
   0  -2  -3 9846.77 349.092  77                                                
   0   2   3 9455.56 291.469  90                                                
   0  -2  -3 10895.4 285.167  89                                                
   0  -2  -4 32148.1 692.406  89                                                
   0  -2  -4 34577.5 694.379  11                                                
   0  -2  -4 23668.6 713.893  19                                                
   0  -2  -4 29916.4 684.084  10                                                
   0   2   4 33386.2 805.703  18                                                
   0  -2  -4 36485.2 824.193   1                                                
   0  -2  -4 27778.1 733.091  25                                                
   0  -2  -4 30655.9 689.419  26                                                
   0   2   4 32055.6 648.810   4                                                
   0   2   5 22268.8 650.688  29                                                
   0   2   5 21184.8 640.329  31                                                
   0   2   5 19988.9 632.877  32                                                
   0   2   5 21939.2 649.876  41                                                
   0   2   5 21690.7 665.654  33                                                
   0  -2  -5 18965.7 579.691 146                                                
   0  -2  -5 18659.7 562.893 145                                                
   0  -2  -5 20040.3 570.932 147                                                
   0   2   5 19996.7 640.921 138                                                
   0   2   5 18477.7 569.974  70                                                
   0  -2  -5 19621.4 610.022  72                                                
   0   2   5 20173.7 554.866  73                                                
   0  -2  -5 12608.2 506.340  19                                                
   0  -2  -5 21044.2 522.469  11                                                
   0   2   5 18885.5 701.607   8                                                
   0   2   5 21345.7 655.568  18                                                
   0   2   5 18295.7 438.424   4                                                
   0  -2  -5 19677.0 562.772  25                                                
   0  -2  -5 19116.9 516.611  10                                                
   0  -2  -5 21917.5 665.835   1                                                
   0  -2  -5 21442.4 509.012  17                                                
   0   2   5 21411.7 641.996 118                                                
   0   2   5 19480.8 511.391  90                                                
   0  -2  -5 20406.3 528.532  89                                                
   0   2   5 23595.1 621.194  99                                                
   0  -2  -5 19950.3 514.437  87                                                
   0  -2  -5 19343.5 522.941  86                                                
   0   2   5 19956.1 518.193  88                                                
   0   2   5 19377.4 566.317  78                                                
   0  -2  -5 18210.6 533.444  84                                                
   0   2   5 20276.2 554.611  76                                                
   0   2   5 21335.9 535.005  83                                                
   0   2   5 20052.9 560.088  74                                                
   0  -2  -5 20058.7 580.760  75                                                
   0   2   5 17922.6 523.854  81                                                
   0  -2  -5 18084.2 518.288  82                                                
   0  -2  -5 19639.4 515.838  85                                                
   0   2   5 21602.0 550.114  79                                                
   0   2   6 5831.68 324.458  48                                                
   0   2   6 5838.67 330.452  31                                                
   0   2   6 5686.37 343.245  33                                                
   0   2   6 6024.02 334.617  29                                                
   0   2   6 5589.80 327.993  32                                                
   0   2   6 6280.44 348.417  39                                                
   0   2   6 5497.92 324.447  41                                                
   0   2   6 5928.92 320.885  44                                                
   0  -2  -6 5389.51 293.731 146                                                
   0  -2  -6 5404.09 277.118 147                                                
   0  -2  -6 5260.12 281.208 145                                                
   0   2   6 5338.03 276.524  70                                                
   0  -2  -6 5569.13 315.492  72                                                
   0   2   6 5438.03 264.440  73                                                
   0  -2  -6 5290.16 235.415  11                                                
   0   2   6 5285.66 368.965   8                                                
   0  -2  -6 5081.58 237.318  10                                                
   0  -2  -6 5759.67 233.561  17                                                
   0   2   6 6097.34 337.047 118                                                
   0   2   6 5275.82 320.042 113                                                
   0  -2  -6 5633.61 250.910  89                                                
   0   2   6 4924.18 224.174  91                                                
   0   2   6 4851.54 285.618  99                                                
   0   2   6 5536.98 220.218  90                                                
   0   2   6 5312.36 261.964  76                                                
   0  -2  -6 5282.91 227.149  87                                                
   0   2   6 5537.98 269.901  74                                                
   0  -2  -6 5726.55 247.266  84                                                
   0   2   6 5838.89 225.148  88                                                
   0   2   6 5465.13 234.981  79                                                
   0   2   6 5630.47 226.556  83                                                
   0  -2  -6 5385.29 227.370  85                                                
   0   2   6 5453.02 273.846  78                                                
   0  -2  -6 5241.15 230.636  82                                                
   0  -2  -6 5738.66 242.390  86                                                
   0  -2  -6 5421.56 283.126  75                                                
   0  -2  -6 4735.80 234.050  80                                                
   0   2   6 5414.34 226.475  81                                                
   0   2   7 70655.5 1552.77  39                                                
   0   2   7 53081.7 1492.13  32                                                
   0   2   7 56645.7 1499.78  41                                                
   0   2   7 60173.0 1551.79  33                                                
   0  -2  -7 55456.1 1310.42  47                                                
   0   2   7 58225.2 1507.71  29                                                
   0   2   7 61683.1 1508.76  48                                                
   0   2   7 58975.7 1512.85  31                                                
   0   2   7 59288.1 1484.32  44                                                
   0  -2  -7 55039.4 1389.73 145                                                
   0  -2  -7 56129.3 1378.44 147                                                
   0  -2  -7 54603.7 1399.67 146                                                
   0  -2  -7 58027.7 1458.33  72                                                
   0   2   7 54008.7 1327.61  73                                                
   0   2   7 52997.1 1354.71  70                                                
   0  -2  -7 55105.4 1251.62  87                                                
   0  -2  -7 58773.1 1396.10  75                                                
   0  -2  -7 55284.0 1256.56  85                                                
   0   2   7 58229.0 1264.81  79                                                
   0   2   7 55259.9 1235.58  83                                                
   0  -2  -7 50833.5 1261.49  80                                                
   0  -2  -7 59790.5 1291.48  86                                                
   0   2   7 53077.8 1320.42  76                                                
   0   2   7 53425.3 1218.16  88                                                
   0  -2  -7 55182.7 1263.47  82                                                
   0   2   7 55268.5 1356.58  78                                                
   0   2   7 53264.7 1330.76  74                                                
   0   2   7 54125.7 1485.57 113                                                
   0   2   7 58124.5 1507.66 118                                                
   0   2   7 57068.1 1228.63  90                                                
   0   2   7 54057.9 1249.42  91                                                
   0  -2  -7 60489.7 1315.00  89                                                
   0  -2  -7 62058.7 1286.52  17                                                
   0  -2  -7 52317.0 1291.37  10                                                
   0  -2  -7 56785.3 1284.56  11                                                
   0   2   8 8.96702 85.9681 118                                                
   0  -2  -8-13.4593 81.1043  47                                                
   0   2   8-35.9005 95.1270  41                                                
   0   2   8 59.1316 90.5452  44                                                
   0   2   8 59.8489 106.917  33                                                
   0   2   8 54.0610 88.7489  31                                                
   0   2   8 17.8265 84.2574  29                                                
   0   2   8 7.03331 79.4665  39                                                
   0   2   8 50.6362 85.2861  48                                                
   0   2   8-5.02874 51.4513  61                                                
   0  -2  -8 46.2310 71.2385  54                                                
   0   2   8 5.04953 54.7235  59                                                
   0  -2  -8-11.2271 156.391   1                                                
   0  -2  -8 26.9938 139.763   3                                                
   0  -2  -8 15.4047 49.2300  17                                                
   0  -2  -8 51.3420 72.6913  25                                                
   0  -2  -8 77.2644 66.4985  19                                                
   0   2   9 6142.85 438.819 118                                                
   0  -2  -9 7918.05 385.386  28                                                
   0   2   9 5970.88 421.362  48                                                
   0   2   9 8670.61 423.517  39                                                
   0  -2  -9 7589.37 354.915  47                                                
   0   2   9 6592.58 455.374  31                                                
   0   2   9 6830.31 458.940  41                                                
   0   2   9 6101.09 424.208  44                                                
   0  -2  -9 8161.21 641.343   3                                                
   0  -2  -9 7411.74 340.584  19                                                
   0  -2  -9 6751.02 328.935  11                                                
   0  -2  -9 7598.64 337.148  17                                                
   0  -2  -9 7282.92 557.333   1                                                
   0  -2  -9 7280.44 350.429  25                                                
   0   2   9 4124.22 430.880   8                                                
   0  -2  -9 7915.32 393.834  23                                                
   0  -2  -9 7608.03 361.752  54                                                
   0   2   9 7467.07 361.900  61                                                
   0   2   9 7592.80 354.717  59                                                
   0   2  10 4079.06 281.133  61                                                
   0  -2 -10 4393.78 274.899  54                                                
   0  -2 -10 3711.62 259.599  64                                                
   0   2  10 4642.70 263.393  59                                                
   0  -2 -10 4313.71 293.062  28                                                
   0  -2 -10 4377.92 279.519  36                                                
   0   2  10 5261.06 320.886  39                                                
   0   2  10 3775.15 352.195  48                                                
   0  -2 -10 4296.75 271.642  47                                                
   0   2  10 4041.22 361.964 113                                                
   0   2  10 3798.40 354.290 118                                                
   0  -2 -10 4364.46 273.002  94                                                
   0  -2 -10 4405.71 261.188  19                                                
   0  -2 -10 4909.81 310.014  23                                                
   0  -2 -10 4144.69 268.210  25                                                
   0  -2 -10 3926.03 254.314  11                                                
   0  -2 -11 308.130 94.4154  54                                                
   0   2  11 183.020 66.2273  59                                                
   0  -2 -11 302.562 109.890  45                                                
   0   2  11 270.352 86.0642  39                                                
   0  -2 -11 307.190 97.6013  36                                                
   0  -2 -11 152.062 78.7405  94                                                
   0  -2 -11 205.484 96.2072  23                                                
   0  -2 -11 488.478 104.561  25                                                
   0  -2 -12 1387.09 142.604 111                                                
   0   2  12 1550.80 139.649  39                                                
   0  -2 -12 1419.07 144.966  36                                                
   0   2  12 1530.09 132.348  59                                                
   0   2  12 1271.24 136.536  57                                                
   0  -2 -13 8936.18 329.508 120                                                
   0  -3  15 2030.10 133.843  61                                                
   0  -3  15 2298.58 181.025  66                                                
   0  -3  15 2466.96 145.822  58                                                
   0   3 -14 593.756 115.377 120                                                
   0   3 -14 656.563 129.755 103                                                
   0  -3  14 747.317 138.574  66                                                
   0  -3  14 427.161 83.3849  61                                                
   0  -3  13 4335.51 287.379  58                                                
   0  -3  13 4625.34 339.399  66                                                
   0  -3  13 3842.41 261.674  61                                                
   0   3 -13 3778.01 263.707  23                                                
   0   3 -13 3704.38 235.446  17                                                
   0   3 -13 3844.26 243.885  40                                                
   0  -3  13 3308.42 244.427  39                                                
   0  -3  12 652.910 122.490  61                                                
   0  -3  12 596.673 145.458  66                                                
   0  -3  12 489.787 116.036  59                                                
   0  -3  12 513.554 134.542  58                                                
   0   3 -12 625.262 112.221  17                                                
   0   3 -12 547.382 121.506  23                                                
   0  -3  12 391.711 102.625  39                                                
   0  -3  11 42489.4 1236.25  61                                                
   0  -3  11 40998.1 1098.14  62                                                
   0  -3  11 42304.9 1226.70  69                                                
   0  -3  11 42807.9 1264.06  59                                                
   0   3 -11 39367.3 1099.65  23                                                
   0  -3  11 41246.4 1231.62   8                                                
   0   3 -11 41962.7 1180.41  10                                                
   0   3 -11 39683.3 1149.33  89                                                
   0  -3  11 38452.8 1098.21  39                                                
   0  -3  10 902.467 194.165  58                                                
   0  -3  10 457.952 101.101  62                                                
   0  -3  10 649.427 125.190  68                                                
   0  -3  10 748.674 150.637  61                                                
   0  -3  10 792.117 146.284  66                                                
   0  -3  10 578.437 122.225  63                                                
   0  -3  10 701.034 138.835  69                                                
   0   3 -10 482.924 113.943  89                                                
   0   3 -10 546.948 95.8672  28                                                
   0  -3  10 508.603 108.030  39                                                
   0   3 -10 505.062 119.519   5                                                
   0   3 -10 455.728 112.904   3                                                
   0   3 -10 471.632 108.135  23                                                
   0  -3  10 536.330 119.595   8                                                
   0  -3   9 69891.1 1677.57   8                                                
   0   3  -9 69650.9 1663.77   3                                                
   0   3  -9 66840.2 1484.16  15                                                
   0   3  -9 67662.3 1479.90  22                                                
   0   3  -9 71903.0 1694.40  89                                                
   0  -3   9 70428.0 1633.36  37                                                
   0  -3   9 68912.8 1586.62  39                                                
   0  -3   8 303.691 81.8613   8                                                
   0   3  -8 222.294 104.413  12                                                
   0   3  -8 209.425 50.8832  15                                                
   0   3  -8 159.010 73.8893   3                                                
   0  -3   8 208.626 75.5231  37                                                
   0  -3   8 265.793 64.5898 126                                                
   0  -3   7 9208.29 406.585   7                                                
   0   3  -7 9211.40 306.943  15                                                
   0   3  -7 10260.9 465.690  12                                                
   0   3  -7 7840.78 333.643   3                                                
   0  -3   7 8684.89 363.860   8                                                
   0  -3   7 8019.15 334.063  44                                                
   0  -3   6 32062.0 610.808  70                                                
   0   3  -6 30176.1 608.378  71                                                
   0   3  -6 29991.6 604.909  73                                                
   0  -3   6 32398.3 605.684  72                                                
   0  -3   6 31045.7 600.220 146                                                
   0   3  -6 31333.9 750.457   3                                                
   0  -3   6 34201.4 805.424   8                                                
   0  -3   6 29226.2 610.769  90                                                
   0   3  -6 29132.0 611.812  91                                                
   0   3  -6 30454.9 605.489  76                                                
   0  -3   6 29596.1 611.589  81                                                
   0  -3   6 29024.5 611.796  88                                                
   0  -3   6 30448.4 614.917  80                                                
   0   3  -6 28948.9 610.228  84                                                
   0   3  -6 28258.2 606.952  86                                                
   0  -3   6 28967.7 604.894  78                                                
   0   3  -6 27889.4 605.136  85                                                
   0   3  -6 30604.1 611.831  75                                                
   0  -3   6 31321.6 606.976  77                                                
   0  -3   6 28742.3 616.909  83                                                
   0  -3   5 35378.8 687.288  72                                                
   0  -3   5 35196.2 693.094  70                                                
   0   3  -5 36691.9 690.359  73                                                
   0   3  -5 33157.8 690.801  71                                                
   0  -3   5 34071.1 680.513 146                                                
   0   3  -5 30449.1 698.570 147                                                
   0   3  -5 33720.0 777.987   3                                                
   0  -3   5 36777.4 894.639   7                                                
   0  -3   5 37580.2 832.751   8                                                
   0  -3   5 34113.1 720.167  90                                                
   0   3  -5 32717.3 711.073  91                                                
   0  -3   5 32361.3 687.692  78                                                
   0   3  -5 32967.3 693.722  75                                                
   0   3  -5 34083.0 688.382  76                                                
   0   3  -5 33405.1 708.464  85                                                
   0   3  -5 32792.8 706.258  86                                                
   0  -3   5 33781.9 722.657  88                                                
   0   3  -5 32739.0 709.826  79                                                
   0   3  -5 32980.6 710.052  84                                                
   0  -3   5 35346.0 721.502  81                                                
   0  -3   5 34498.6 689.335  77                                                
   0  -3   5 34586.4 716.426  82                                                
   0  -3   5 35728.2 723.803  80                                                
   0   3  -4 13946.8 298.663  73                                                
   0   3  -4 12822.8 300.795  71                                                
   0  -3   4 13036.8 303.333  70                                                
   0  -3   4 13609.7 299.190  72                                                
   0  -3   4 13486.4 293.752 146                                                
   0   3  -4 13116.9 308.931 147                                                
   0  -3   4 13747.7 421.947   7                                                
   0   3  -4 13291.5 371.434   5                                                
   0   3  -4 13136.5 342.626   3                                                
   0  -3   4 14057.7 375.062   8                                                
   0   3  -4 13239.9 327.267  91                                                
   0  -3   4 13935.1 433.275  95                                                
   0  -3   4 12894.5 334.459  90                                                
   0  -3   4 11794.2 385.577  94                                                
   0  -3   4 12903.5 324.963  87                                                
   0  -3   4 12908.2 327.179  82                                                
   0  -3   4 13143.2 300.108  77                                                
   0  -3   4 13290.0 335.613  81                                                
   0   3  -4 12903.5 297.385  76                                                
   0   3  -4 13440.7 328.603  79                                                
   0  -3   4 11841.6 298.400  78                                                
   0   3  -4 13641.5 327.334  84                                                
   0   3  -4 13293.2 323.887  83                                                
   0  -3   4 13665.8 336.808  80                                                
   0   3  -4 12752.7 303.509  75                                                
   0   3  -4 13302.1 322.788  86                                                
   0  -3   3 120160. 2533.66  14                                                
   0   3  -3 137772. 2549.72   5                                                
   0  -3   3 137302. 2603.81   7                                                
   0   3  -3 137335. 2492.76  13                                                
   0  -3   3 148704. 2558.53   8                                                
   0  -3   3 143361. 2501.40 146                                                
   0  -3   3 125863. 2511.43  85                                                
   0  -3   3 122786. 2511.86  82                                                
   0  -3   3 124219. 2519.47  81                                                
   0  -3   3 126789. 2524.60  80                                                
   0  -3   3 122964. 2508.64  87                                                
   0  -3   3 130118. 2510.95  77                                                
   0  -3   3 136343. 2508.57  72                                                
   0  -3   3 119930. 2510.82  70                                                
   0  -3   2 560.892 69.3723  70                                                
   0   3  -2 615.295 59.6167  71                                                
   0   3  -2 593.185 55.7587  73                                                
   0  -3   2 773.578 69.7596  72                                                
   0  -3   2 803.009 67.8108 146                                                
   0  -3   2 903.305 68.7366 145                                                
   0   3  -2 689.868 47.5490   3                                                
   0  -3   2 658.255 54.6288  14                                                
   0   3  -2 663.928 53.7737   5                                                
   0   3  -2 717.145 56.4577  90                                                
   0   3  -2 697.873 57.6480  91                                                
   0   3  -2 694.823 55.7652  88                                                
   0  -3   2 670.666 62.7333  80                                                
   0   3  -2 719.502 57.3078  83                                                
   0   3  -2 627.214 63.4886  75                                                
   0  -3   2 687.427 61.0156  82                                                
   0   3  -2 575.526 56.5057  74                                                
   0  -3   2 634.606 56.5261  86                                                
   0  -3   2 660.541 68.8753  77                                                
   0  -3   2 717.523 58.2990  87                                                
   0   3  -2 687.717 58.4919  79                                                
   0   3  -2 599.504 56.7048  76                                                
   0  -3   2 677.310 56.9884  85                                                
   0  -3   1 94230.5 2341.61  70                                                
   0   3  -1 132165. 2314.70  71                                                
   0  -3   1 121472. 2349.68  72                                                
   0   3  -1 130653. 2304.23  73                                                
   0  -3   1 133278. 2339.87 146                                                
   0  -3   1 145279. 2342.50 145                                                
   0   3  -1 150778. 2256.78  12                                                
   0  -3   1 137513. 2283.16   1                                                
   0  -3   1 92975.9 2294.75  17                                                
   0   3  -1 101596. 2305.98  91                                                
   0   3  -1 126103. 2310.74  90                                                
   0   3  -1 130055. 2312.05  74                                                
   0  -3   1 105809. 2318.11  87                                                
   0   3  -1 128902. 2323.97  83                                                
   0   3  -1 140149. 2337.15  75                                                
   0   3  -1 129979. 2316.81  88                                                
   0  -3   1 107903. 2324.77  85                                                
   0   3  -1 118043. 2335.13  79                                                
   0  -3   1 99710.2 2346.47  77                                                
   0   3  -1 132900. 2306.13  76                                                
   0  -3   1 108052. 2332.67  86                                                
   0  -3   0 48948.6 1091.43  72                                                
   0  -3   0 41143.0 1088.20  70                                                
   0   3   0 48903.6 1034.62  71                                                
   0   3   0 48595.0 1027.74  73                                                
   0  -3   0 59290.8 1095.56 145                                                
   0  -3   0 55753.8 1090.53 146                                                
   0  -3   0 43320.3 995.849   1                                                
   0  -3   0 45609.4 999.852  17                                                
   0   3   0 42426.0 994.416   5                                                
   0   3   0 57730.8 997.206  18                                                
   0  -3   0 42420.7 995.723  19                                                
   0   3   0 51025.7 980.731  92                                                
   0   3   0 49804.7 1029.76  76                                                
   0   3   0 52815.1 1057.84  75                                                
   0  -3   0 43501.3 1090.52  77                                                
   0   3   0 45465.2 1026.67  74                                                
   0   3   1 5922.08 229.915  73                                                
   0   3   1 6265.32 239.332  71                                                
   0  -3  -1 5870.40 279.002  72                                                
   0  -3  -1 7529.31 281.473 147                                                
   0  -3  -1 6807.82 263.501 145                                                
   0  -3  -1 6392.21 267.882 146                                                
   0   3   1 5326.48 232.186   5                                                
   0   3   1 6193.45 208.490  18                                                
   0  -3  -1 6063.42 217.295   1                                                
   0   3   1 5874.63 212.043  16                                                
   0  -3  -1 5427.20 197.665  19                                                
   0   3   1 5977.84 209.207  90                                                
   0  -3  -1 5292.29 189.483  96                                                
   0  -3  -1 4082.73 188.872  89                                                
   0  -3  -1 4685.59 185.548  94                                                
   0  -3  -1 6380.40 237.899  82                                                
   0  -3  -1 6433.87 231.503  87                                                
   0   3   1 5814.36 225.933  76                                                
   0  -3  -1 4643.21 276.376  77                                                
   0  -3  -1 6312.16 239.224  86                                                
   0   3   1 5854.01 214.511  81                                                
   0  -3  -1 6054.75 243.212  84                                                
   0   3   1 5680.53 234.311  74                                                
   0  -3  -1 6465.98 235.664  85                                                
   0   3   1 6102.39 220.896  83                                                
   0   3   1 6369.98 217.778  88                                                
   0   3   1 5393.06 235.252  78                                                
   0   3   1 5707.16 223.773  79                                                
   0   3   2 65383.0 1323.07  71                                                
   0  -3  -2 50317.8 1345.52  72                                                
   0   3   2 62442.8 1305.82  73                                                
   0  -3  -2 53677.2 1316.57 146                                                
   0  -3  -2 56108.1 1311.72 145                                                
   0  -3  -2 60583.2 1339.69 147                                                
   0  -3  -2 49329.9 1246.13  25                                                
   0   3   2 60983.0 1323.71   5                                                
   0  -3  -2 57986.3 1210.94  26                                                
   0   3   2 48098.5 1238.55  18                                                
   0   3   2 65691.0 1278.96  16                                                
   0  -3  -2 65263.0 1265.74   1                                                
   0  -3  -2 49559.1 1214.62  19                                                
   0  -3  -2 62895.2 1190.36  11                                                
   0   3   2 63137.6 1230.95  90                                                
   0   3   2 43353.3 1169.79  92                                                
   0  -3  -2 61456.3 1213.41  89                                                
   0  -3  -2 42621.8 1352.66  77                                                
   0  -3  -2 64244.8 1260.76  82                                                
   0   3   2 63986.9 1241.64  81                                                
   0   3   2 57849.4 1299.98  74                                                
   0   3   2 61814.1 1307.80  76                                                
   0   3   2 62267.0 1246.73  83                                                
   0  -3  -2 62103.4 1271.88  84                                                
   0   3   2 54134.4 1300.53  78                                                
   0   3   2 65427.0 1239.16  88                                                
   0   3   2 57901.4 1252.85  79                                                
   0  -3  -2 60269.1 1251.00  87                                                
   0  -3  -2 63191.7 1262.18  86                                                
   0  -3  -2 64490.6 1253.87  85                                                
   0   3   3 25541.4 673.910  29                                                
   0  -3  -3 22374.4 674.987 146                                                
   0  -3  -3 22472.6 661.415 145                                                
   0  -3  -3 23456.5 671.240 147                                                
   0   3   3 21294.8 635.015  71                                                
   0   3   3 18909.7 607.951  73                                                
   0  -3  -3 21423.2 701.243  72                                                
   0  -3  -3 25032.8 581.859  87                                                
   0  -3  -3 24142.6 586.884  86                                                
   0   3   3 18923.1 616.450  74                                                
   0  -3  -3 24481.5 586.440  82                                                
   0  -3  -3 23825.6 576.970  85                                                
   0   3   3 24636.3 575.666  81                                                
   0   3   3 17162.3 612.271  78                                                
   0   3   3 24376.8 582.103  83                                                
   0   3   3 24550.6 573.381  88                                                
   0   3   3 23260.6 591.666  79                                                
   0  -3  -3 24122.7 600.995  84                                                
   0  -3  -3 20281.6 705.693  77                                                
   0   3   3 20879.0 621.196  76                                                
   0  -3  -3 26274.5 583.680  89                                                
   0   3   3 24161.4 564.336  90                                                
   0   3   3 21257.7 559.302  20                                                
   0   3   3 25809.2 600.529   4                                                
   0  -3  -3 19667.5 564.394  19                                                
   0   3   3 26312.9 659.516  16                                                
   0  -3  -3 24165.5 563.516  17                                                
   0  -3  -3 25822.8 557.548  11                                                
   0  -3  -3 24329.3 593.538  25                                                
   0  -3  -3 27441.4 643.856   1                                                
   0   3   4 9852.66 401.708  16                                                
   0  -3  -4 10837.5 305.578  17                                                
   0  -3  -4 8095.09 322.510  25                                                
   0   3   4 10324.7 312.517   4                                                
   0  -3  -4 8174.48 313.839  19                                                
   0  -3  -4 9843.95 303.562  11                                                
   0  -3  -4 10637.4 388.210   1                                                
   0   3   4 9126.91 313.964  20                                                
   0  -3  -4 9075.69 294.371  26                                                
   0   3   4 8143.99 392.103 138                                                
   0   3   4 10376.9 421.119 118                                                
   0  -3  -4 9403.17 318.238  89                                                
   0   3   4 9175.89 412.368  32                                                
   0   3   4 10219.4 445.022  33                                                
   0   3   4 10079.5 413.833  31                                                
   0   3   4 10492.2 419.469  29                                                
   0   3   5 16846.3 637.256  33                                                
   0   3   5 16729.5 583.265  44                                                
   0   3   5 17492.2 626.247  41                                                
   0   3   5 17459.2 618.557  31                                                
   0   3   5 17915.2 623.613  29                                                
   0   3   5 14476.7 587.550  32                                                
   0  -3  -5 16262.9 435.725  26                                                
   0  -3  -5 18552.4 460.524  17                                                
   0  -3  -5 15970.5 473.567  19                                                
   0  -3  -5 15620.3 478.225  25                                                
   0   3   5 9953.56 551.055  18                                                
   0   3   5 16837.1 615.665  16                                                
   0  -3  -5 18992.7 601.518   1                                                
   0  -3  -5 16271.9 561.021 147                                                
   0  -3  -5 15241.4 572.323 139                                                
   0   3   5 14080.0 518.994 135                                                
   0  -3  -5 16046.9 584.117 146                                                
   0   3   5 14271.6 522.823 134                                                
   0  -3  -5 15777.8 566.730 145                                                
   0   3   5 14234.6 526.017 136                                                
   0   3   5 13765.8 579.191 138                                                
   0   3   5 13741.9 533.038 137                                                
   0  -3  -5 15832.8 605.274 130                                                
   0  -3  -5 15372.2 579.688 127                                                
   0  -3  -5 16096.5 602.328 129                                                
   0  -3  -5 15374.0 586.010 128                                                
   0   3   5 13610.7 518.419 123                                                
   0   3   5 13842.9 530.338 133                                                
   0   3   5 14290.6 525.315 122                                                
   0   3   5 17089.9 600.446  48                                                
   0   3   5 14141.7 512.082  73                                                
   0   3   5 12664.5 525.470  70                                                
   0  -3  -5 15858.6 618.485  72                                                
   0  -3  -5 15798.4 605.253 116                                                
   0   3   5 14617.6 537.878 121                                                
   0  -3  -5 14559.8 575.388 117                                                
   0   3   5 13901.5 537.935 112                                                
   0   3   5 17337.1 619.108 118                                                
   0   3   5 14309.8 541.060 109                                                
   0  -3  -5 15251.6 599.658 115                                                
   0  -3  -5 16170.8 601.111 107                                                
   0   3   5 12652.4 424.746  91                                                
   0   3   5 15069.1 426.912  90                                                
   0  -3  -5 16195.8 476.292  89                                                
   0  -3  -5 14529.0 581.585 105                                                
   0   3   5 13786.8 513.975  74                                                
   0  -3  -5 17239.8 590.252  75                                                
   0   3   5 15434.8 430.654  88                                                
   0  -3  -5 15312.4 439.958  87                                                
   0   3   5 15066.7 448.136  79                                                
   0   3   5 15891.8 438.120  81                                                
   0  -3  -5 15083.8 458.057  84                                                
   0   3   5 15555.7 439.720  83                                                
   0   3   5 13701.4 522.874  78                                                
   0  -3  -5 13495.2 448.131  80                                                
   0  -3  -5 14598.0 441.132  82                                                
   0  -3  -5 14767.7 447.052  86                                                
   0   3   5 13768.2 508.872  76                                                
   0  -3  -5 14710.0 437.101  85                                                
   0   3   6 3771.75 292.968  44                                                
   0   3   6 3676.02 294.083  41                                                
   0   3   6 3677.28 310.098  33                                                
   0   3   6 3165.64 282.988  32                                                
   0   3   6 3753.53 299.210  31                                                
   0   3   6 3736.58 296.615  29                                                
   0  -3  -6 4184.72 204.992  17                                                
   0  -3  -6 4125.88 307.022   1                                                
   0  -3  -6 3761.64 214.235  19                                                
   0  -3  -6 3527.32 209.539  25                                                
   0   3   6 2325.83 283.557  18                                                
   0  -3  -6 3752.13 268.720 147                                                
   0  -3  -6 3742.52 284.048 145                                                
   0  -3  -6 3827.51 292.843 146                                                
   0  -3  -6 3637.92 277.314 139                                                
   0   3   6 3455.09 247.175 135                                                
   0   3   6 3252.42 241.260 136                                                
   0   3   6 3434.01 248.762 134                                                
   0   3   6 3380.83 251.847 137                                                
   0   3   6 3744.89 258.620 123                                                
   0   3   6 3296.14 241.936 122                                                
   0  -3  -6 3566.46 280.616 128                                                
   0  -3  -6 3386.02 274.116 127                                                
   0   3   6 3077.55 245.784 133                                                
   0  -3  -6 3571.69 291.358 130                                                
   0  -3  -6 3831.62 298.837 129                                                
   0   3   6 3283.97 235.900  73                                                
   0   3   6 2976.18 243.543  70                                                
   0   3   6 4074.27 302.042  48                                                
   0  -3  -6 3488.17 303.828  72                                                
   0   3   6 3150.72 254.324 109                                                
   0  -3  -6 3668.63 294.725 116                                                
   0  -3  -6 4068.63 311.750 115                                                
   0  -3  -6 3830.51 291.214 107                                                
   0   3   6 2906.08 242.141 112                                                
   0   3   6 3405.76 250.872 121                                                
   0   3   6 3688.39 292.782 118                                                
   0  -3  -6 3772.56 288.736 117                                                
   0  -3  -6 3724.49 291.954 105                                                
   0   3   6 3127.31 179.836  91                                                
   0  -3  -6 3894.58 196.099 101                                                
   0   3   6 3330.89 177.536  90                                                
   0  -3  -6 3799.79 214.930  89                                                
   0   3   6 2987.66 229.758  76                                                
   0  -3  -6 3893.73 281.157  75                                                
   0  -3  -6 2579.60 178.925  80                                                
   0  -3  -6 3129.31 179.772  87                                                
   0   3   6 3513.11 176.173  88                                                
   0  -3  -6 3300.23 183.358  85                                                
   0   3   6 3600.11 182.564  83                                                
   0  -3  -6 3253.99 186.269  82                                                
   0   3   6 3055.81 232.961  74                                                
   0   3   6 3076.17 239.801  78                                                
   0   3   6 3501.15 190.540  79                                                
   0  -3  -6 3045.70 189.910  86                                                
   0   3   7 3119.14 292.260  48                                                
   0   3   7 3512.98 319.497  41                                                
   0   3   7 2590.25 294.514  32                                                
   0   3   7 3412.44 309.580  44                                                
   0   3   7 3181.01 301.180  31                                                
   0  -3  -7 3580.81 225.378  47                                                
   0   3   7 3087.39 313.281  33                                                
   0  -3  -7 3507.54 226.693  25                                                
   0   3   7 2625.60 320.982   8                                                
   0  -3  -7 3467.23 190.928  26                                                
   0  -3  -7 3872.17 215.395  17                                                
   0  -3  -7 3698.23 300.803 139                                                
   0  -3  -7 3735.75 316.674 146                                                
   0  -3  -7 4001.75 296.904 147                                                
   0   3   7 3422.65 262.551 134                                                
   0   3   7 3244.23 256.063 136                                                
   0   3   7 2925.48 249.684 137                                                
   0  -3  -7 3627.54 301.562 145                                                
   0   3   7 3409.26 259.658 135                                                
   0   3   7 3277.80 254.592 122                                                
   0  -3  -7 3610.14 300.578 127                                                
   0   3   7 2680.50 249.857 131                                                
   0  -3  -7 3990.62 328.037 129                                                
   0  -3  -7 3715.73 301.003 132                                                
   0   3   7 3414.90 268.291 123                                                
   0  -3  -7 3653.58 302.132 128                                                
   0   3   7 3947.15 332.889  66                                                
   0  -3  -7 3465.30 327.284  72                                                
   0   3   7 3159.54 249.885  73                                                
   0   3   7 3085.43 259.442  70                                                
   0   3   7 3772.31 239.610  59                                                
   0   3   7 3294.32 229.274  61                                                
   0   3   7 3293.74 260.299 121                                                
   0   3   7 3320.34 310.739 118                                                
   0  -3  -7 3922.64 315.549 117                                                
   0  -3  -7 3792.03 311.978 108                                                
   0   3   7 2914.09 252.596 112                                                
   0  -3  -7 3639.55 303.951 107                                                
   0   3   7 2697.68 291.777 113                                                
   0   3   7 2807.54 261.257 114                                                
   0  -3  -7 3549.61 316.875 116                                                
   0  -3  -7 3701.12 314.759 105                                                
   0   3   7 3207.32 181.145  90                                                
   0  -3  -7 3739.56 193.979 101                                                
   0   3   7 3243.38 191.740  91                                                
   0  -3  -7 2923.83 197.421  80                                                
   0  -3  -7 3340.80 195.043  85                                                
   0   3   7 3085.83 175.195  88                                                
   0  -3  -7 3181.70 196.791  82                                                
   0   3   7 3175.28 254.428  74                                                
   0   3   7 2870.73 239.229  76                                                
   0   3   7 3421.20 185.926  83                                                
   0  -3  -7 3453.73 209.948  86                                                
   0  -3  -7 4423.89 320.563  75                                                
   0   3   7 3338.25 194.391  79                                                
   0  -3  -7 3159.05 191.494  87                                                
   0   3   7 3169.98 260.357  78                                                
   0   3   8 45458.6 1113.62  59                                                
   0   3   8 45235.6 1303.50  66                                                
   0   3   8 38553.0 1083.74  61                                                
   0  -3  -8 36482.6 1611.29   3                                                
   0  -3  -8 42485.6 1075.56  11                                                
   0   3   8 37227.4 1335.77   8                                                
   0  -3  -8 43965.9 1074.52  19                                                
   0  -3  -8 46177.5 1079.82  17                                                
   0  -3  -8 54029.8 1491.52   1                                                
   0   3   8 37351.8 1325.19 113                                                
   0   3   8 40287.5 1332.57 118                                                
   0  -3  -8 43740.0 1084.76  94                                                
   0   3   8 36197.7 1344.67  33                                                
   0   3   8 37564.1 1308.24  31                                                
   0   3   8 42781.0 1269.82  44                                                
   0  -3  -8 40041.1 1066.95  47                                                
   0   3   8 37833.3 1287.96  48                                                
   0   3   8 38854.0 1317.90  41                                                
   0  -3  -8 40416.7 1107.54  28                                                
   0   3   9 159.916 67.4940  59                                                
   0  -3  -9 121.942 89.2717  54                                                
   0  -3  -9 45.7553 89.0926  64                                                
   0  -3  -9 87.6766 70.9306  19                                                
   0  -3  -9 95.3603 63.3739  11                                                
   0  -3  -9 45.6953 92.1942  23                                                
   0  -3  -9 111.853 78.4862  25                                                
   0  -3  -9 99.6460 85.0673 111                                                
   0   3   9 23.5451 101.316 118                                                
   0  -3  -9 43.8353 70.6115  94                                                
   0  -3  -9 146.080 83.7981  47                                                
   0   3   9 149.737 79.9241  44                                                
   0  -3  -9 132.510 90.6840  28                                                
   0   3   9 87.9722 107.091  48                                                
   0  -3 -10 21771.7 694.426 111                                                
   0   3  10 20305.2 913.513 118                                                
   0  -3 -10 20961.8 675.664  19                                                
   0  -3 -10 20805.8 691.601  25                                                
   0  -3 -10 23865.2 739.332  23                                                
   0  -3 -10 22111.5 725.758  28                                                
   0  -3 -10 22453.6 704.088  47                                                
   0   3  10 23219.4 684.203  59                                                
   0  -3 -10 21878.5 652.263  64                                                
   0  -3 -10 22659.7 711.191  54                                                
   0  -3 -11 1469.92 165.509  23                                                
   0  -3 -11 1371.92 153.337  36                                                
   0  -3 -11 1299.59 157.092  28                                                
   0  -3 -11 1315.12 158.488  45                                                
   0  -3 -11 1347.27 153.648  54                                                
   0   3  11 1483.16 138.132  59                                                
   0   3  11 1042.49 124.082  57                                                
   0  -3 -12 399.663 82.3653 111                                                
   0  -3 -12 316.273 92.8323 120                                                
   0  -3 -12 405.727 94.5406  45                                                
   0   3  12 408.388 68.3866  39                                                
   0  -3 -12 457.504 99.2550  40                                                
   0   3  12 387.596 81.2271  66                                                
   0  -4  15 86.3779 63.0993  66                                                
   0  -4  15 187.428 61.8087  58                                                
   0  -4  15 133.568 45.4137  61                                                
   0   4 -14 20366.4 662.594  30                                                
   0  -4  14 27401.6 782.185  58                                                
   0  -4  14 26327.1 785.321  66                                                
   0  -4  14 22946.9 679.273  61                                                
   0   4 -13 45.2693 72.9003  17                                                
   0  -4  13 87.1139 92.0717  66                                                
   0  -4  13 30.3139 86.4806  58                                                
   0   4 -13 4.54655 93.6020 103                                                
   0   4 -12 729.802 119.733  23                                                
   0   4 -12 742.408 132.700  10                                                
   0  -4  12 889.161 153.886  69                                                
   0  -4  12 673.377 132.190  61                                                
   0  -4  12 1289.49 207.629  58                                                
   0  -4  12 898.727 158.557  66                                                
   0   4 -11 247.107 80.9718  23                                                
   0  -4  11 242.062 88.1676   8                                                
   0   4 -11 343.916 101.589  89                                                
   0  -4  11 340.091 106.260  61                                                
   0  -4  11 331.825 99.3280  68                                                
   0  -4  11 364.819 118.713  69                                                
   0  -4  11 537.967 176.994  58                                                
   0  -4  11 241.111 80.4533  62                                                
   0  -4  10 13189.7 547.123   8                                                
   0   4 -10 13152.3 535.822   5                                                
   0   4 -10 11496.9 414.581  22                                                
   0   4 -10 11772.0 423.475  15                                                
   0   4 -10 10675.3 413.744  23                                                
   0  -4  10 12855.3 522.222  37                                                
   0   4 -10 13246.5 572.055  89                                                
   0  -4  10 12780.6 603.936  69                                                
   0  -4  10 13076.4 544.302  68                                                
   0  -4  10 12104.3 473.823  62                                                
   0  -4  10 13960.8 635.005  61                                                
   0  -4   9 161.705 74.0294  39                                                
   0  -4   9 284.779 84.7118   8                                                
   0   4  -9 205.826 65.7370  15                                                
   0   4  -9 240.867 75.0173  23                                                
   0   4  -9 301.589 94.5299   5                                                
   0   4  -9 278.370 85.2854   3                                                
   0   4  -9 196.860 89.7194  12                                                
   0   4  -8 125170. 2282.88  12                                                
   0   4  -8 98775.5 2218.76   5                                                
   0  -4   8 107993. 2362.67   7                                                
   0   4  -8 90761.2 2127.03   3                                                
   0   4  -8 100684. 2127.58  15                                                
   0   4  -8 91897.3 2254.62  20                                                
   0  -4   8 99655.7 2224.89   8                                                
   0  -4   8 88473.1 2104.96  39                                                
   0   4  -8 125489. 2283.40  92                                                
   0   4  -7 45.1955 101.112  92                                                
   0   4  -7 77.8521 53.6337   3                                                
   0   4  -7 81.9425 54.7151   5                                                
   0  -4   7 79.6850 54.8100   8                                                
   0  -4   6 45203.2 878.385  72                                                
   0  -4   6 41947.8 894.454  70                                                
   0   4  -6 35220.6 844.254  71                                                
   0   4  -6 35615.3 835.458  73                                                
   0  -4   6 50280.7 874.505 146                                                
   0  -4   6 52577.1 871.995 145                                                
   0  -4   6 48265.5 1005.56   8                                                
   0   4  -6 45343.4 985.534  12                                                
   0   4  -6 42883.0 919.148   3                                                
   0  -4   6 39936.8 844.471  90                                                
   0   4  -6 50993.6 982.825  92                                                
   0   4  -6 38435.0 837.871  91                                                
   0   4  -6 36300.1 838.583  76                                                
   0   4  -6 37893.6 830.359  86                                                
   0   4  -6 36993.4 856.024  75                                                
   0   4  -6 38658.3 835.279  84                                                
   0  -4   6 40775.3 844.007  81                                                
   0  -4   6 39763.1 839.568  82                                                
   0  -4   6 38703.1 845.314  88                                                
   0  -4   6 40265.0 877.706  77                                                
   0   4  -6 38442.1 832.570  85                                                
   0   4  -6 38756.7 835.632  79                                                
   0   4  -6 35906.3 844.310  74                                                
   0  -4   6 41431.2 845.229  80                                                
   0   4  -5 59044.5 1241.28  71                                                
   0  -4   5 63372.8 1257.29  72                                                
   0   4  -5 60571.5 1234.43  73                                                
   0  -4   5 55819.3 1262.53  70                                                
   0  -4   5 71157.3 1249.77 146                                                
   0  -4   5 68422.0 1242.62 145                                                
   0  -4   5 67207.4 1351.54   6                                                
   0   4  -5 59864.1 1261.38   3                                                
   0  -4   5 62608.3 1417.13   7                                                
   0   4  -5 54508.1 1267.73  12                                                
   0  -4   5 64266.9 1335.86   8                                                
   0   4  -5 61313.7 1262.73  91                                                
   0  -4   5 59771.2 1275.36  90                                                
   0   4  -5 60328.8 1257.28  84                                                
   0  -4   5 58634.7 1258.12  77                                                
   0  -4   5 61466.3 1259.23  87                                                
   0   4  -5 58560.6 1252.72  86                                                
   0  -4   5 62140.4 1264.71  82                                                
   0   4  -5 60166.8 1250.91  75                                                
   0   4  -5 59307.3 1235.22  76                                                
   0   4  -5 56152.8 1242.14  74                                                
   0  -4   5 61843.9 1274.95  81                                                
   0   4  -5 61011.8 1260.73  79                                                
   0  -4   5 64189.9 1276.96  80                                                
   0   4  -5 61379.7 1254.62  83                                                
   0   4  -4 9936.98 286.191  73                                                
   0   4  -4 9444.86 290.062  71                                                
   0  -4   4 9328.65 307.846  70                                                
   0  -4   4 11049.7 306.731  72                                                
   0  -4   4 12840.2 303.682 145                                                
   0  -4   4 12505.6 305.352 146                                                
   0   4  -4 11067.2 281.194   3                                                
   0  -4   4 11850.2 342.007   6                                                
   0   4  -4 9383.48 284.135  12                                                
   0  -4   4 11299.3 380.298   7                                                
   0   4  -4 10895.9 261.545  13                                                
   0  -4   4 11927.1 328.243   8                                                
   0   4  -4 11186.1 319.382   5                                                
   0  -4   4 12281.2 424.574  95                                                
   0   4  -4 11939.3 313.817  91                                                
   0  -4   4 9823.82 342.242  94                                                
   0   4  -4 12522.0 309.592  92                                                
   0   4  -4 9422.43 283.375  76                                                
   0  -4   4 10488.3 295.897  87                                                
   0  -4   4 10403.6 303.911  80                                                
   0   4  -4 11529.7 306.987  83                                                
   0   4  -4 9403.99 289.591  74                                                
   0   4  -4 9878.44 299.794  75                                                
   0   4  -4 11574.7 305.028  88                                                
   0  -4   4 10191.6 295.366  85                                                
   0  -4   4 10208.9 295.002  82                                                
   0  -4   4 9943.71 306.011  77                                                
   0   4  -4 11487.8 309.319  79                                                
   0   4  -4 11220.3 305.795  84                                                
   0  -4   4 10374.4 305.294  81                                                
   0  -4   3 67296.3 1673.94  72                                                
   0  -4   3 89926.0 1681.29 145                                                
   0  -4   3 86555.8 1686.26 146                                                
   0  -4   3 71435.0 1593.59   1                                                
   0   4  -3 101249. 1664.93  20                                                
   0   4  -3 87592.6 1667.00   5                                                
   0  -4   3 93500.7 1724.41  21                                                
   0   4  -3 85480.3 1630.82   3                                                
   0   4  -3 73672.8 1628.52  12                                                
   0  -4   3 100066. 1698.59   6                                                
   0   4  -3 75605.9 1643.76  92                                                
   0  -4   3 82729.8 1700.58  94                                                
   0  -4   3 94076.7 1682.49  85                                                
   0  -4   3 89968.1 1699.15  80                                                
   0  -4   3 88420.1 1682.45  82                                                
   0  -4   3 90276.2 1676.79  87                                                
   0  -4   3 94963.1 1693.71  86                                                
   0   4  -2 92594.7 1697.63  71                                                
   0  -4   2 64505.4 1715.64  70                                                
   0  -4   2 81438.7 1724.19  72                                                
   0   4  -2 90152.0 1688.28  73                                                
   0  -4   2 91205.7 1715.96 146                                                
   0  -4   2 95433.1 1714.04 145                                                
   0   4  -2 77736.6 1669.38   5                                                
   0  -4   2 57778.3 1697.21  21                                                
   0   4  -2 104503. 1653.23  12                                                
   0   4  -2 108429. 1701.00  20                                                
   0  -4   2 109292. 1741.82  95                                                
   0   4  -2 61365.1 1689.66  91                                                
   0  -4   2 63115.6 1696.05  96                                                
   0  -4   2 87711.1 1702.01  94                                                
   0   4  -2 68590.9 1686.12  90                                                
   0   4  -2 91800.4 1689.70  76                                                
   0   4  -2 98147.9 1720.23  75                                                
   0   4  -2 71158.1 1695.61  83                                                
   0  -4   2 76420.6 1735.46  82                                                
   0  -4   2 83174.5 1743.15  85                                                
   0  -4   2 71482.6 1751.46  80                                                
   0  -4   2 70783.9 1722.41  77                                                
   0   4  -2 78322.6 1692.73  74                                                
   0  -4   2 82081.6 1735.60  87                                                
   0   4  -2 71233.8 1692.22  88                                                
   0   4  -2 69258.1 1705.18  79                                                
   0  -4   2 82808.2 1755.39  86                                                
   0   4  -1 19180.0 470.980  71                                                
   0   4  -1 18069.9 464.756  73                                                
   0  -4   1 18840.8 514.395  72                                                
   0  -4   1 15977.0 513.897  70                                                
   0  -4   1 20268.8 508.722 146                                                
   0  -4   1 18140.6 509.358 145                                                
   0  -4   1 19499.7 489.909  21                                                
   0  -4   1 12666.3 467.005  17                                                
   0   4  -1 15609.0 446.359   5                                                
   0   4  -1 23283.0 454.787  20                                                
   0   4  -1 20339.5 411.369  12                                                
   0  -4   1 19118.9 453.506   1                                                
   0  -4   1 15958.0 462.435  96                                                
   0   4  -1 21327.2 442.237  92                                                
   0   4  -1 17078.9 480.887  91                                                
   0  -4   1 15696.0 501.165  89                                                
   0   4  -1 18746.6 479.013  90                                                
   0  -4   1 20767.4 520.140  87                                                
   0   4  -1 20821.1 506.776  79                                                
   0   4  -1 19304.0 466.763  76                                                
   0  -4   1 20466.9 523.749  85                                                
   0   4  -1 16224.6 469.788  74                                                
   0  -4   1 18923.6 528.202  86                                                
   0   4  -1 21326.7 492.778  75                                                
   0   4  -1 19776.8 489.227  83                                                
   0  -4   1 20978.8 528.549  82                                                
   0  -4   1 16909.3 512.545  77                                                
   0   4  -1 19830.2 484.440  88                                                
   0  -4   1 20309.1 543.616  80                                                
   0  -4   0 66132.9 1659.54  70                                                
   0  -4   0 76868.2 1663.33  72                                                
   0   4   0 74962.5 1580.28  73                                                
   0   4   0 78739.0 1593.34  71                                                
   0  -4   0 92546.5 1651.17 145                                                
   0  -4   0 89801.3 1690.14 147                                                
   0  -4   0 85626.0 1651.17 146                                                
   0   4   0 75063.5 1539.58  20                                                
   0   4   0 84942.9 1550.85  18                                                
   0   4   0 73914.4 1572.99   5                                                
   0  -4   0 72521.2 1557.64  19                                                
   0  -4   0 79387.3 1575.93  21                                                
   0  -4   0 72837.7 1561.58   1                                                
   0  -4   0 69628.9 1556.00  26                                                
   0   4   0 79239.1 1585.35  90                                                
   0  -4   0 72449.3 1556.49  96                                                
   0  -4   0 76903.0 1585.74  89                                                
   0   4   0 73003.5 1528.17  92                                                
   0   4   0 62828.0 1577.55  91                                                
   0   4   0 82965.2 1591.06  88                                                
   0   4   0 68432.8 1586.15  78                                                
   0  -4   0 87363.1 1669.02  84                                                
   0  -4   0 88846.9 1640.41  87                                                
   0  -4   0 86599.0 1652.67  86                                                
   0  -4   0 89832.1 1656.78  82                                                
   0   4   0 77780.1 1584.19  76                                                
   0  -4   0 87297.3 1679.35  80                                                
   0   4   0 74134.8 1589.40  74                                                
   0   4   0 74959.5 1606.74  79                                                
   0  -4   0 66525.2 1654.18  77                                                
   0   4   0 78711.0 1595.05  83                                                
   0  -4   0 90020.9 1646.34  85                                                
   0   4   1 43202.3 1030.99  29                                                
   0   4   1 51331.6 1072.36  71                                                
   0   4   1 51606.8 1067.38  73                                                
   0  -4  -1 47617.0 1145.65  72                                                
   0  -4  -1 52684.0 1125.64 146                                                
   0  -4  -1 56963.5 1121.07 145                                                
   0  -4  -1 58594.9 1158.15 147                                                
   0   4   1 51242.0 1094.34   5                                                
   0   4   1 42211.2 1007.67  16                                                
   0  -4  -1 46625.2 1015.16  19                                                
   0  -4  -1 44789.3 955.634   9                                                
   0  -4  -1 48937.9 1017.06  21                                                
   0  -4  -1 44572.4 1009.23  26                                                
   0   4   1 49986.1 1028.84  18                                                
   0  -4  -1 45080.7 1031.02   1                                                
   0   4   1 49698.0 1031.19  90                                                
   0   4   1 35319.4 1009.12  91                                                
   0  -4  -1 45463.2 1002.33  96                                                
   0  -4  -1 44972.3 1023.37  89                                                
   0  -4  -1 44918.5 997.008  94                                                
   0   4   1 48672.4 1036.91  81                                                
   0  -4  -1 50010.8 1092.26  80                                                
   0  -4  -1 52764.7 1071.94  85                                                
   0  -4  -1 44381.8 1157.39  77                                                
   0  -4  -1 52816.4 1081.01  86                                                
   0   4   1 50096.7 1072.58  74                                                
   0   4   1 45950.1 1035.09  83                                                
   0  -4  -1 52062.0 1067.80  87                                                
   0   4   1 48375.0 1075.22  78                                                
   0  -4  -1 52411.2 1077.98  82                                                
   0   4   1 44193.4 1046.35  79                                                
   0   4   1 50455.2 1061.77  76                                                
   0   4   1 50860.5 1036.83  88                                                
   0  -4  -1 53382.4 1095.70  84                                                
   0   4   2 3646.32 220.111  29                                                
   0  -4  -2 3807.00 226.935 146                                                
   0  -4  -2 3940.39 228.311 147                                                
   0  -4  -2 3988.42 222.057 145                                                
   0   4   2 3900.59 196.929  73                                                
   0   4   2 3980.00 202.907  71                                                
   0  -4  -2 3697.92 236.549  72                                                
   0  -4  -2 2738.59 158.967  17                                                
   0  -4  -2 2421.67 129.468   9                                                
   0   4   2 4121.86 246.394   5                                                
   0   4   2 3630.83 182.556  16                                                
   0   4   2 2779.60 162.185  20                                                
   0  -4  -2 3728.38 185.673   1                                                
   0  -4  -2 3326.24 166.835  25                                                
   0   4   2 3886.82 194.028  18                                                
   0   4   2 3060.24 176.427   4                                                
   0  -4  -2 3353.41 161.656  19                                                
   0  -4  -2 3215.84 156.515  26                                                
   0   4   2 3288.67 155.915  90                                                
   0  -4  -2 2693.05 157.019  94                                                
   0   4   2 2589.90 149.365  91                                                
   0   4   2 3131.93 154.395  92                                                
   0  -4  -2 2144.54 151.734  89                                                
   0  -4  -2 3375.72 163.218 101                                                
   0   4   2 3544.40 165.631  81                                                
   0  -4  -2 3417.48 179.777  84                                                
   0  -4  -2 3686.73 180.482  86                                                
   0   4   2 3703.86 169.973  83                                                
   0   4   2 3846.91 196.658  76                                                
   0   4   2 3736.87 199.855  74                                                
   0   4   2 3533.93 203.452  78                                                
   0  -4  -2 3502.70 185.125  80                                                
   0   4   2 3356.13 166.614  79                                                
   0  -4  -2 3326.64 240.372  77                                                
   0  -4  -2 3746.91 178.849  82                                                
   0  -4  -2 3486.71 170.555  87                                                
   0  -4  -2 3569.49 175.489  85                                                
   0   4   2 3491.44 160.818  88                                                
   0   4   3 82791.8 1794.93  29                                                
   0   4   3 89136.2 1901.60  33                                                
   0   4   3 78664.5 1788.79  31                                                
   0   4   3 82544.1 1825.84  41                                                
   0   4   3 80023.8 1838.72  32                                                
   0  -4  -3 83795.6 1667.18   1                                                
   0   4   3 71185.3 1664.59   4                                                
   0   4   3 87742.7 1731.40  18                                                
   0  -4  -3 85263.9 1615.89  19                                                
   0  -4  -3 76058.8 1617.47  25                                                
   0  -4  -3 83214.8 1611.05  17                                                
   0   4   3 80779.0 1680.88  16                                                
   0   4   3 56171.5 1591.57  20                                                
   0   4   3 83282.4 1811.42 138                                                
   0  -4  -3 91905.9 1790.79 147                                                
   0  -4  -3 82393.7 1796.21 146                                                
   0  -4  -3 83977.5 1770.77 145                                                
   0   4   3 88994.8 1745.44  71                                                
   0   4   3 86125.3 1724.82  73                                                
   0  -4  -3 76459.3 1840.65  72                                                
   0   4   3 84799.4 1815.08 118                                                
   0   4   3 73577.3 1574.17  90                                                
   0  -4  -3 81371.6 1558.66  96                                                
   0   4   3 59717.8 1559.96  91                                                
   0  -4  -3 68824.5 1616.75  89                                                
   0  -4  -3 80398.8 1616.96  94                                                
   0   4   3 59793.4 1566.01  92                                                
   0   4   3 84377.3 1744.24  74                                                
   0  -4  -3 74660.9 1608.61  82                                                
   0  -4  -3 71819.4 1619.29  80                                                
   0   4   3 76810.3 1585.57  88                                                
   0  -4  -3 71507.3 1593.12  87                                                
   0  -4  -3 73184.9 1616.45  86                                                
   0   4   3 71791.5 1596.80  79                                                
   0  -4  -3 73879.7 1873.09  77                                                
   0   4   3 89282.9 1726.83  76                                                
   0   4   3 75793.5 1585.65  83                                                
   0   4   3 65690.4 1581.05  81                                                
   0  -4  -3 73672.2 1629.36  84                                                
   0  -4  -3 70707.0 1600.95  85                                                
   0   4   3 82011.5 1758.97  78                                                
   0  -4  -4 1416.20 152.223   1                                                
   0   4   4 1002.36 109.391   4                                                
   0  -4  -4 1162.29 116.648  25                                                
   0   4   4 1282.45 169.850  18                                                
   0  -4  -4 1265.72 121.438  19                                                
   0   4   4 1007.64 145.362  16                                                
   0  -4  -4 1093.36 108.306  17                                                
   0   4   4 1459.67 163.758 135                                                
   0   4   4 1180.35 153.951 136                                                
   0   4   4 1187.57 177.607 138                                                
   0  -4  -4 927.233 159.381 139                                                
   0   4   4 1078.01 157.141 137                                                
   0   4   4 1418.17 161.002 134                                                
   0  -4  -4 945.786 166.557 128                                                
   0  -4  -4 851.855 166.935 129                                                
   0   4   4 1190.54 155.623 133                                                
   0   4   4 1323.34 157.845 123                                                
   0  -4  -4 1020.69 165.836 127                                                
   0  -4  -4 991.403 180.196 130                                                
   0   4   4 1448.32 164.364 122                                                
   0   4   4 947.428 144.072  52                                                
   0   4   4 1052.59 150.012  48                                                
   0   4   4 1157.43 170.680 118                                                
   0  -4  -4 934.455 163.461 117                                                
   0  -4  -4 1085.98 179.113 116                                                
   0   4   4 972.168 149.574 112                                                
   0  -4  -4 955.029 170.313 107                                                
   0  -4  -4 1000.52 177.084 115                                                
   0   4   4 1209.11 159.349 109                                                
   0   4   4 1128.68 154.562 121                                                
   0  -4  -4 1353.87 127.419  89                                                
   0  -4  -4 1125.21 176.425 105                                                
   0  -4  -4 1348.90 122.130  94                                                
   0  -4  -4 1088.48 117.097  47                                                
   0   4   4 1240.70 173.730  41                                                
   0   4   4 1207.46 164.367  29                                                
   0   4   4 956.761 166.122  32                                                
   0   4   4 1335.48 190.060  33                                                
   0   4   4 1083.06 164.352  31                                                
   0   4   4 1478.44 132.472  39                                                
   0   4   5 32100.2 769.459  39                                                
   0   4   5 29426.0 918.687  44                                                
   0   4   5 25286.9 943.354  33                                                
   0   4   5 24935.7 903.034  41                                                
   0   4   5 23114.5 901.135  32                                                
   0  -4  -5 25791.1 690.650  47                                                
   0   4   5 26009.5 906.799  31                                                
   0   4   5 26609.8 913.375  29                                                
   0  -4  -5 25687.0 680.347  11                                                
   0   4   5 29629.9 921.667  18                                                
   0  -4  -5 30612.9 844.961   1                                                
   0   4   5 28329.1 827.896  16                                                
   0   4   5 27560.5 958.728   8                                                
   0  -4  -5 26832.1 700.323  25                                                
   0  -4  -5 29045.3 702.705  17                                                
   0  -4  -5 26567.3 652.500  26                                                
   0  -4  -5 29876.8 720.893  19                                                
   0  -4  -5 21172.5 825.781 147                                                
   0   4   5 27101.6 879.470 136                                                
   0   4   5 26028.5 882.607 137                                                
   0  -4  -5 19752.1 841.478 139                                                
   0   4   5 26379.0 932.996 138                                                
   0  -4  -5 21095.2 869.633 146                                                
   0   4   5 27330.8 869.567 135                                                
   0  -4  -5 21799.3 858.643 145                                                
   0   4   5 27303.6 872.690 134                                                
   0   4   5 26553.8 881.146 133                                                
   0  -4  -5 18175.7 889.966 130                                                
   0   4   5 26959.9 871.037 122                                                
   0  -4  -5 21385.3 869.953 128                                                
   0   4   5 27038.1 873.591 123                                                
   0  -4  -5 20162.8 854.458 127                                                
   0  -4  -5 20677.5 891.048 129                                                
   0   4   5 25669.8 842.852  73                                                
   0  -4  -5 21739.7 934.649  72                                                
   0   4   5 26181.4 890.573  48                                                
   0   4   5 21518.5 844.888  70                                                
   0   4   5 26136.9 881.413 109                                                
   0  -4  -5 20727.6 867.872 107                                                
   0  -4  -5 19670.7 925.683 115                                                
   0   4   5 27384.7 892.385 121                                                
   0  -4  -5 20792.1 898.636 116                                                
   0   4   5 25894.2 906.666 118                                                
   0   4   5 24804.2 871.987 112                                                
   0  -4  -5 19986.6 862.193 117                                                
   0  -4  -5 27464.1 714.938  94                                                
   0   4   5 22610.2 653.827  91                                                
   0  -4  -5 26551.9 635.796  96                                                
   0  -4  -5 26148.1 726.211  89                                                
   0   4   5 24913.5 646.719  90                                                
   0  -4  -5 19220.7 859.289 105                                                
   0  -4  -5 29023.4 674.364 101                                                
   0  -4  -5 24691.0 659.767  87                                                
   0   4   5 24996.6 865.416  78                                                
   0   4   5 25302.6 644.640  88                                                
   0  -4  -5 23933.2 654.847  85                                                
   0   4   5 25501.5 676.483  79                                                
   0  -4  -5 22982.7 666.929  82                                                
   0   4   5 24547.1 842.439  74                                                
   0   4   5 26082.1 843.419  76                                                
   0  -4  -5 21091.4 854.723  75                                                
   0  -4  -5 24611.3 675.167  86                                                
   0   4   5 25718.4 656.494  83                                                
   0  -4  -5 21814.6 668.151  80                                                
   0   4   6 8136.42 350.101  39                                                
   0  -4  -6 6957.86 270.224  34                                                
   0   4   6 6320.44 442.791  41                                                
   0   4   6 6064.61 436.433  31                                                
   0   4   6 6614.78 475.512  33                                                
   0   4   6 5946.88 463.913  32                                                
   0   4   6 7407.61 439.191  44                                                
   0   4   6 7094.25 465.983   8                                                
   0  -4  -6 8389.28 448.862   1                                                
   0  -4  -6 7457.12 319.237  19                                                
   0  -4  -6 6720.93 304.850  11                                                
   0  -4  -6 6378.89 300.682  17                                                
   0  -4  -6 7212.23 318.593  25                                                
   0   4   6 8006.76 479.659  18                                                
   0  -4  -6 6833.15 279.730  26                                                
   0  -4  -6 5519.84 289.420  14                                                
   0  -4  -6 5339.08 426.476 139                                                
   0  -4  -6 6234.64 461.939 145                                                
   0   4   6 6101.59 403.768 136                                                
   0   4   6 6807.10 420.187 134                                                
   0   4   6 6161.18 401.647 135                                                
   0  -4  -6 5877.27 426.928 147                                                
   0   4   6 6638.94 422.685 137                                                
   0  -4  -6 5598.62 454.344 146                                                
   0  -4  -6 6363.48 464.848 128                                                
   0  -4  -6 5545.05 438.113 127                                                
   0   4   6 6336.91 417.477 133                                                
   0   4   6 6267.46 408.055 122                                                
   0   4   6 6873.96 421.239 123                                                
   0  -4  -6 5524.46 471.118 130                                                
   0  -4  -6 5706.22 466.868 129                                                
   0  -4  -6 6008.73 510.141  72                                                
   0   4   6 6539.41 442.122  48                                                
   0   4   6 7297.28 334.332  59                                                
   0  -4  -6 6255.27 309.788  54                                                
   0   4   6 5952.00 390.284  73                                                
   0   4   6 5456.51 399.148  70                                                
   0   4   6 6425.36 445.680 118                                                
   0  -4  -6 6111.16 463.456 117                                                
   0   4   6 6459.30 426.007 109                                                
   0   4   6 6245.07 416.423 121                                                
   0   4   6 6223.06 417.218 112                                                
   0  -4  -6 6301.28 468.152 107                                                
   0  -4  -6 6123.45 492.602 115                                                
   0  -4  -6 5863.35 474.829 116                                                
   0  -4  -6 6236.69 475.969 105                                                
   0   4   6 6250.58 283.154  91                                                
   0  -4  -6 7262.32 284.198 101                                                
   0   4   6 6402.05 270.855  90                                                
   0  -4  -6 6545.95 312.004  94                                                
   0  -4  -6 6393.04 453.483  75                                                
   0   4   6 5858.11 257.502  88                                                
   0  -4  -6 6127.65 277.741  85                                                
   0   4   6 6218.61 269.179  83                                                
   0  -4  -6 6022.32 283.296  82                                                
   0  -4  -6 5810.01 274.414  87                                                
   0   4   6 5608.98 399.746  78                                                
   0   4   6 6248.68 403.565  74                                                
   0  -4  -6 6452.47 294.876  86                                                
   0   4   6 6688.72 291.166  79                                                
   0   4   6 6124.58 392.670  76                                                
   0  -4  -6 5249.41 277.139  80                                                
   0   4   7 1030.78 227.999  32                                                
   0   4   7 995.393 209.658  31                                                
   0   4   7 1189.56 143.636  39                                                
   0   4   7 816.898 189.737  41                                                
   0   4   7 950.615 198.951  48                                                
   0   4   7 825.567 205.813  33                                                
   0  -4  -7 1029.54 144.140  28                                                
   0   4   7 968.244 165.268  44                                                
   0  -4  -7 1070.30 135.984  25                                                
   0  -4  -7 934.561 128.306  11                                                
   0  -4  -7 948.392 117.530  26                                                
   0  -4  -7 752.462 124.608  14                                                
   0   4   7 1045.42 183.486   8                                                
   0  -4  -7 619.793 109.784  17                                                
   0  -4  -7 1107.38 152.929  23                                                
   0  -4  -7 673.570 114.779   9                                                
   0   4   7 955.271 168.955 135                                                
   0   4   7 1097.68 181.182 137                                                
   0  -4  -7 941.058 199.932 147                                                
   0   4   7 924.397 172.704 136                                                
   0  -4  -7 1038.04 235.425 146                                                
   0  -4  -7 970.241 229.541 145                                                
   0  -4  -7 841.401 209.254 139                                                
   0  -4  -7 886.469 210.299 132                                                
   0   4   7 1042.05 183.963 134                                                
   0   4   7 1044.21 185.255 123                                                
   0   4   7 909.289 182.289 131                                                
   0  -4  -7 1020.55 239.995 129                                                
   0  -4  -7 673.607 192.417 127                                                
   0   4   7 1105.81 185.227 122                                                
   0  -4  -7 1139.89 237.067 128                                                
   0  -4  -7 822.833 227.352  72                                                
   0  -4  -7 765.386 138.097  64                                                
   0   4   7 813.940 157.386  73                                                
   0   4   7 634.571 155.263  70                                                
   0   4   7 984.728 132.255  59                                                
   0  -4  -7 829.476 129.822  54                                                
   0   4   7 1104.67 171.049  66                                                
   0   4   7 806.099 159.138  74                                                
   0   4   7 956.618 206.415 118                                                
   0   4   7 717.580 164.023 114                                                
   0   4   7 937.490 178.088 112                                                
   0  -4  -7 1010.09 230.178 116                                                
   0   4   7 968.229 213.983 113                                                
   0  -4  -7 1040.64 221.864 117                                                
   0   4   7 944.981 167.920 121                                                
   0  -4  -7 826.308 205.426 108                                                
   0  -4  -7 1009.48 115.378 101                                                
   0  -4  -7 925.724 213.936 107                                                
   0  -4  -7 778.714 226.796 105                                                
   0   4   7 698.601 97.7346  91                                                
   0   4   7 750.506 99.8909  90                                                
   0  -4  -7 866.025 116.191  86                                                
   0   4   7 893.953 170.135  78                                                
   0   4   7 803.241 95.6527  83                                                
   0  -4  -7 918.760 111.598  87                                                
   0   4   7 790.772 100.116  79                                                
   0  -4  -7 778.083 105.524  85                                                
   0  -4  -7 697.452 109.998  80                                                
   0   4   7 823.345 97.7170  88                                                
   0   4   7 639.638 152.937  76                                                
   0  -4  -7 892.495 112.976  82                                                
   0  -4  -7 711.145 194.728  75                                                
   0   4   8 2476.22 203.992  59                                                
   0  -4  -8 2315.63 199.171  64                                                
   0   4   8 2612.43 248.296  66                                                
   0  -4  -8 2967.87 336.996   1                                                
   0  -4  -8 1477.01 176.502  14                                                
   0   4   8 2055.12 249.779   8                                                
   0  -4  -8 2608.56 385.993   3                                                
   0  -4  -8 2367.71 212.847  23                                                
   0  -4  -8 2435.03 205.717 111                                                
   0   4   8 2070.68 293.372 118                                                
   0   4   8 2562.78 318.814 113                                                
   0  -4  -8 1111.74 199.705  89                                                
   0  -4  -8 2152.86 203.213  28                                                
   0   4   8 2570.79 204.826  39                                                
   0  -4  -8 2485.43 209.521  36                                                
   0  -4  -8 2156.53 195.528  47                                                
   0   4   8 2779.14 280.179  48                                                
   0   4   8 2299.27 310.156  41                                                
   0   4   8 1990.50 304.604  33                                                
   0   4   9 13451.2 686.995 113                                                
   0   4   9 11342.3 631.485 118                                                
   0  -4  -9 11601.0 468.172 111                                                
   0  -4  -9 11287.7 462.839  19                                                
   0  -4  -9 12533.3 495.554  23                                                
   0  -4  -9 9646.34 433.841  14                                                
   0  -4  -9 12293.4 450.196  64                                                
   0   4   9 11072.4 509.091  66                                                
   0   4   9 13218.1 484.562  59                                                
   0  -4  -9 11660.8 479.304  47                                                
   0  -4  -9 11554.6 485.009  28                                                
   0   4   9 12834.3 471.390  39                                                
   0   4   9 11720.3 612.904  29                                                
   0  -4 -10 25.8487 77.9338  54                                                
   0   4  10 33.5573 70.9373  66                                                
   0   4  10 36.6274 56.1993  59                                                
   0  -4 -10 31.2994 65.6379  25                                                
   0  -4 -10 53.4247 55.7256  94                                                
   0  -4 -10 69.8721 83.2622  47                                                
   0   4  10 56.9174 55.5097  39                                                
   0  -4 -10 59.5628 79.7724  28                                                
   0  -4 -10 46.5757 82.6944  45                                                
   0  -4 -10 75.4253 74.0799 111                                                
   0  -4 -11 26309.0 716.495 111                                                
   0   4  11 21929.4 660.456  57                                                
   0   4  11 24376.2 683.889  66                                                
   0  -4 -11 25073.1 686.433  54                                                
   0   4  11 25438.7 649.965  39                                                
   0  -4 -11 24327.8 710.912  45                                                
   0  -4 -11 25355.7 731.320  28                                                
   0  -4 -11 23248.5 697.092  40                                                
   0  -4 -11 25152.1 706.045  36                                                
   0   4  12 29.8765 35.3630  57                                                
   0  -5  16 24.8238 37.1056  58                                                
   0  -5  15 8690.71 317.348  61                                                
   0  -5  15 10567.8 407.143  58                                                
   0  -5  14 843.262 151.090  58                                                
   0  -5  14 610.826 98.2965  61                                                
   0   5 -14 620.634 105.368  30                                                
   0  -5  13 44633.7 1189.96  61                                                
   0  -5  13 45504.3 1237.33  69                                                
   0   5 -13 42486.9 1183.08  17                                                
   0  -5  12 161.546 145.894  58                                                
   0  -5  12 114.747 73.4966  68                                                
   0  -5  12 72.7588 77.5101  61                                                
   0  -5  12 51.0953 82.7734  69                                                
   0   5 -12 8.64755 82.3319 103                                                
   0  -5  12 4.88927 61.0227  39                                                
   0   5 -12 41.6958 66.6295  10                                                
   0  -5  11 15006.2 663.270  61                                                
   0  -5  11 17940.3 953.293  58                                                
   0  -5  11 13514.0 560.350  68                                                
   0  -5  11 17060.8 637.035  66                                                
   0  -5  11 12954.5 502.179  62                                                
   0  -5  11 15879.0 688.880  69                                                
   0   5 -11 14764.5 635.262  89                                                
   0  -5  11 12591.7 492.126  39                                                
   0  -5  11 13248.8 550.128  37                                                
   0   5 -11 12607.3 466.504  22                                                
   0   5 -11 12469.0 473.297  15                                                
   0  -5  11 15506.7 604.948   8                                                
   0  -5  10 8324.92 441.062  68                                                
   0  -5  10 10624.5 483.581  66                                                
   0  -5  10 9837.30 535.713  69                                                
   0  -5  10 8664.52 389.137  62                                                
   0  -5  10 9268.66 524.253  61                                                
   0  -5  10 8560.78 375.291  39                                                
   0   5 -10 8425.58 369.861  15                                                
   0   5 -10 8733.48 369.027  22                                                
   0  -5  10 9616.26 450.338   8                                                
   0   5 -10 9882.15 430.924   5                                                
   0  -5   9 9843.29 517.915   7                                                
   0   5  -9 9505.46 393.226  15                                                
   0  -5   9 9542.95 431.573   8                                                
   0   5  -9 10059.1 426.955   5                                                
   0   5  -9 9443.90 380.804  12                                                
   0   5  -9 9466.01 368.584  92                                                
   0  -5   9 8781.47 364.000  39                                                
   0   5  -8 128.924 98.7953  20                                                
   0   5  -8 193.249 55.6817   3                                                
   0   5  -8 80.7036 58.2777   5                                                
   0  -5   8 4.98944 48.5097   8                                                
   0  -5   8 32.1653 79.2149   7                                                
   0   5  -8 57.3854 63.4949  15                                                
   0  -5   8 47.5263 75.7808 110                                                
   0  -5   8 46.7969 66.8915 106                                                
   0   5  -8 81.0534 85.4639  92                                                
   0  -5   8 73.9494 96.0126  43                                                
   0  -5   8 80.7208 57.1412  39                                                
   0  -5   8 21.2409 63.5073  37                                                
   0  -5   7 35500.0 949.121  50                                                
   0  -5   7 24859.9 692.662   8                                                
   0   5  -7 24106.1 681.331   5                                                
   0   5  -7 22124.7 593.459   3                                                
   0   5  -7 20654.3 648.279  20                                                
   0   5  -7 22394.5 547.866  13                                                
   0   5  -7 32867.0 703.587  12                                                
   0  -5   7 20219.2 633.006  35                                                
   0  -5   7 21471.9 689.923  37                                                
   0  -5   7 19830.9 746.933  43                                                
   0  -5   6 482.106 93.2572  37                                                
   0  -5   6 481.962 70.4552 145                                                
   0  -5   6 488.079 71.6018 146                                                
   0   5  -6 464.206 66.0598  71                                                
   0  -5   6 435.571 75.6778  72                                                
   0  -5   6 404.082 80.7036  70                                                
   0  -5   6 393.283 129.153  50                                                
   0   5  -6 563.707 65.8878  73                                                
   0  -5   6 433.513 101.450   7                                                
   0   5  -6 358.557 40.0840  13                                                
   0  -5   6 466.516 75.4874   8                                                
   0   5  -6 386.687 73.6724   5                                                
   0   5  -6 517.043 92.0184  12                                                
   0   5  -6 350.925 53.9894   3                                                
   0  -5   6 707.460 164.862 119                                                
   0   5  -6 380.388 56.5979  91                                                
   0  -5   6 409.504 64.5804  90                                                
   0  -5   6 435.598 63.3060  80                                                
   0   5  -6 459.001 58.1660  84                                                
   0  -5   6 457.444 63.0793  82                                                
   0  -5   6 407.688 81.0078  77                                                
   0   5  -6 362.357 55.3741  83                                                
   0   5  -6 448.936 58.0808  86                                                
   0   5  -6 552.390 66.4358  76                                                
   0  -5   6 418.231 63.7263  81                                                
   0   5  -6 565.168 74.7648  75                                                
   0   5  -6 472.773 59.9075  79                                                
   0   5  -6 500.992 65.5526  74                                                
   0  -5   6 436.213 61.0769  87                                                
   0   5  -5 38071.4 861.995   3                                                
   0  -5   5 41975.5 1059.97   7                                                
   0  -5   5 50794.8 1037.82   6                                                
   0   5  -5 43668.8 910.539  12                                                
   0  -5   5 40055.9 903.338 145                                                
   0  -5   5 39710.6 906.182 146                                                
   0  -5   5 35712.2 912.856  72                                                
   0  -5   5 32347.1 917.235  70                                                
   0   5  -5 45243.0 905.248  73                                                
   0   5  -5 45060.2 911.974  71                                                
   0  -5   5 37994.2 989.402  94                                                
   0   5  -5 44985.5 949.726  92                                                
   0   5  -5 44148.7 928.653  91                                                
   0   5  -5 35253.0 873.085  97                                                
   0   5  -5 49704.5 940.642  75                                                
   0   5  -5 42899.1 916.300  88                                                
   0   5  -5 43206.9 917.957  84                                                
   0   5  -5 41939.0 908.524  74                                                
   0   5  -5 42184.4 914.957  83                                                
   0   5  -5 45040.9 905.576  76                                                
   0  -5   5 39728.1 902.431  87                                                
   0  -5   5 32885.3 913.040  77                                                
   0  -5   5 40362.4 918.867  80                                                
   0  -5   5 39887.6 905.603  85                                                
   0  -5   5 41129.6 908.806  82                                                
   0  -5   5 39734.0 920.735  81                                                
   0   5  -5 44133.8 927.953  79                                                
   0  -5   4 34981.8 799.419   6                                                
   0   5  -4 32430.2 712.884  12                                                
   0   5  -4 30087.8 735.095   5                                                
   0  -5   4 32928.3 809.663  14                                                
   0  -5   4 31692.5 764.773  26                                                
   0   5  -4 29991.4 740.369  20                                                
   0   5  -4 31648.3 699.704   3                                                
   0  -5   4 33320.9 876.309   7                                                
   0  -5   4 32780.3 745.131 145                                                
   0  -5   4 30292.9 744.210 146                                                
   0   5  -4 34266.6 747.027  71                                                
   0  -5   4 26826.1 753.341  72                                                
   0   5  -4 34244.7 739.800  73                                                
   0  -5   4 24896.1 757.839  70                                                
   0  -5   4 44090.6 879.463  95                                                
   0   5  -4 37125.8 785.371  91                                                
   0   5  -4 36236.8 751.873  92                                                
   0   5  -4 33933.1 763.684  88                                                
   0   5  -4 32472.6 764.262  84                                                
   0  -5   4 32906.8 762.525  85                                                
   0  -5   4 32058.1 764.149  82                                                
   0  -5   4 32351.9 778.216  80                                                
   0   5  -4 36519.0 785.134  79                                                
   0   5  -4 34444.4 766.870  83                                                
   0  -5   4 25439.5 756.592  77                                                
   0   5  -4 37768.0 771.939  75                                                
   0  -5   4 30048.5 774.799  81                                                
   0   5  -4 31771.9 742.348  74                                                
   0   5  -4 34482.1 742.903  76                                                
   0  -5   4 32180.8 757.080  87                                                
   0   5  -3 24889.3 498.868  12                                                
   0  -5   3 24545.6 587.510  14                                                
   0  -5   3 24450.3 557.697  19                                                
   0  -5   3 25270.6 584.888   6                                                
   0   5  -3 20166.7 528.493   5                                                
   0  -5   3 15425.2 577.662  21                                                
   0   5  -3 28686.0 554.563  20                                                
   0  -5   3 24480.8 562.613 146                                                
   0  -5   3 26451.6 561.287 145                                                
   0   5  -3 22529.9 535.793  71                                                
   0   5  -3 22033.6 526.270  73                                                
   0  -5   3 19422.4 575.340  70                                                
   0  -5   3 21505.3 570.813  72                                                
   0  -5   3 18295.0 582.749  96                                                
   0  -5   3 26676.7 600.406  95                                                
   0   5  -3 18879.7 565.144  91                                                
   0   5  -3 18652.4 549.419  90                                                
   0   5  -3 26985.2 529.804  92                                                
   0  -5   3 19978.0 574.979  77                                                
   0   5  -3 18196.7 547.113  88                                                
   0   5  -3 18347.4 552.991  83                                                
   0   5  -3 19110.4 568.539  79                                                
   0  -5   3 23552.5 601.275  85                                                
   0   5  -3 22753.8 530.291  76                                                
   0  -5   3 22170.2 619.138  80                                                
   0   5  -3 24056.5 554.984  75                                                
   0   5  -3 21664.0 532.908  74                                                
   0  -5   3 22223.2 598.235  82                                                
   0  -5   3 23484.4 612.115  86                                                
   0  -5   3 22868.0 594.381  87                                                
   0  -5   2 69458.3 1442.73  21                                                
   0   5  -2 87243.1 1377.81  20                                                
   0  -5   2 73323.9 1371.89   1                                                
   0   5  -2 74968.4 1318.62  12                                                
   0   5  -2 53180.1 1366.75   5                                                
   0  -5   2 53208.2 1384.35  14                                                
   0  -5   2 64394.2 1413.50 145                                                
   0  -5   2 69065.8 1416.00 146                                                
   0  -5   2 64379.7 1425.60  72                                                
   0   5  -2 65383.8 1373.96  73                                                
   0   5  -2 67343.0 1381.48  71                                                
   0  -5   2 51407.3 1429.70  70                                                
   0   5  -2 82650.3 1358.27  92                                                
   0   5  -2 64115.1 1421.17  91                                                
   0   5  -2 68016.5 1412.17  90                                                
   0  -5   2 54529.3 1400.30  96                                                
   0  -5   2 71561.8 1410.04  95                                                
   0  -5   2 62177.5 1429.09  87                                                
   0   5  -2 70283.3 1421.37  83                                                
   0   5  -2 66938.6 1373.12  76                                                
   0   5  -2 68537.6 1415.51  88                                                
   0  -5   2 60698.6 1449.69  86                                                
   0   5  -2 71334.2 1405.81  75                                                
   0  -5   2 61473.5 1436.84  85                                                
   0  -5   2 55190.3 1449.23  80                                                
   0   5  -2 62143.9 1380.61  74                                                
   0  -5   2 59521.7 1428.20  77                                                
   0   5  -2 70451.3 1436.10  79                                                
   0  -5   2 59271.2 1431.10  82                                                
   0   5  -1 11402.7 346.544  29                                                
   0  -5   1 12469.3 349.759  14                                                
   0  -5   1 12307.3 371.535  26                                                
   0  -5   1 12331.6 365.216  25                                                
   0   5  -1 15558.2 344.793  20                                                
   0   5  -1 10180.8 309.338  16                                                
   0   5  -1 12412.6 367.215   5                                                
   0  -5   1 14045.6 389.709  21                                                
   0  -5   1 15753.4 425.048 147                                                
   0  -5   1 13602.8 404.513 146                                                
   0  -5   1 14921.8 405.302 145                                                
   0   5  -1 12420.5 361.131  73                                                
   0   5  -1 13362.3 373.204  71                                                
   0  -5   1 10702.5 410.120  70                                                
   0  -5   1 12837.0 417.540  72                                                
   0   5  -1 14544.4 334.907  92                                                
   0  -5   1 12332.4 371.470  96                                                
   0  -5   1 13648.8 441.680  89                                                
   0   5  -1 12945.1 381.207  90                                                
   0   5  -1 11765.9 383.252  91                                                
   0  -5   1 15497.3 430.202  87                                                
   0   5  -1 13783.1 385.463  75                                                
   0   5  -1 11783.1 367.853  74                                                
   0  -5   1 15140.8 434.512  82                                                
   0  -5   1 14612.7 454.388  80                                                
   0   5  -1 14067.4 406.064  79                                                
   0  -5   1 13738.6 434.468  86                                                
   0   5  -1 12931.1 363.117  76                                                
   0  -5   1 15240.6 429.967  85                                                
   0  -5   1 11744.1 412.572  77                                                
   0   5  -1 13710.5 384.003  88                                                
   0   5  -1 11427.7 365.687  78                                                
   0   5  -1 13843.9 391.454  83                                                
   0   5   0 13640.2 353.152  20                                                
   0  -5   0 13952.6 390.532  21                                                
   0  -5   0 12408.0 373.083  26                                                
   0  -5   0 14110.4 348.273  14                                                
   0  -5   0 12850.5 375.651  19                                                
   0   5   0 13876.9 368.057  18                                                
   0  -5   0 12974.7 386.578   1                                                
   0   5   0 14228.1 407.807   5                                                
   0  -5   0 15402.4 435.105 145                                                
   0  -5   0 13991.1 436.833 146                                                
   0  -5   0 16826.5 455.794 147                                                
   0   5   0 14105.8 400.136  71                                                
   0  -5   0 13195.3 451.549  72                                                
   0   5   0 13468.1 392.114  73                                                
   0   5   0 14293.0 393.391  90                                                
   0  -5   0 14229.6 414.076  89                                                
   0  -5   0 13208.8 375.803  96                                                
   0  -5   0 13199.6 383.745 101                                                
   0  -5   0 12824.9 369.152 102                                                
   0   5   0 12314.2 393.326  91                                                
   0  -5   0 15332.8 434.059  87                                                
   0   5   0 13470.5 390.353  76                                                
   0   5   0 13892.7 400.753  83                                                
   0   5   0 12008.2 395.677  78                                                
   0  -5   0 12066.3 456.432  77                                                
   0  -5   0 15126.8 444.562  82                                                
   0  -5   0 15783.3 439.776  85                                                
   0  -5   0 15691.7 446.734  86                                                
   0   5   0 13762.3 411.715  79                                                
   0   5   0 13278.5 397.789  74                                                
   0  -5   0 15796.9 459.773  80                                                
   0   5   0 14786.9 398.738  88                                                
   0   5   1 13889.3 427.795  31                                                
   0   5   1 14784.7 432.271  29                                                
   0  -5  -1 13698.6 414.250  19                                                
   0  -5  -1 15145.5 344.444   9                                                
   0   5   1 17893.7 502.103   5                                                
   0   5   1 15540.3 429.187  18                                                
   0  -5  -1 14540.8 434.447   1                                                
   0  -5  -1 14041.6 421.714  25                                                
   0  -5  -1 14036.5 410.811  26                                                
   0  -5  -1 15724.4 383.313  14                                                
   0  -5  -1 15645.9 421.778  17                                                
   0  -5  -1 17025.1 491.211 145                                                
   0  -5  -1 17782.3 517.875 147                                                
   0  -5  -1 16033.0 496.375 146                                                
   0  -5  -1 15531.5 520.356  72                                                
   0   5   1 15512.5 447.481  73                                                
   0   5   1 16037.3 457.453  71                                                
   0  -5  -1 14315.6 416.819 101                                                
   0  -5  -1 15007.8 409.491  96                                                
   0   5   1 14678.3 385.390  92                                                
   0  -5  -1 15626.5 432.857  89                                                
   0   5   1 12617.2 418.074  91                                                
   0   5   1 14863.0 417.704  90                                                
   0  -5  -1 15870.6 477.154  80                                                
   0   5   1 15467.7 430.853  83                                                
   0   5   1 15530.1 455.943  74                                                
   0  -5  -1 14551.0 529.369  77                                                
   0  -5  -1 15891.0 462.906  86                                                
   0  -5  -1 16281.5 461.042  82                                                
   0   5   1 16212.5 452.674  76                                                
   0  -5  -1 15856.4 452.082  87                                                
   0  -5  -1 16864.4 461.724  85                                                
   0   5   1 14654.9 459.804  78                                                
   0   5   1 14768.1 437.894  79                                                
   0   5   1 15638.7 424.709  88                                                
   0   5   2 9267.29 362.638  29                                                
   0  -5  -2 7608.76 302.895  47                                                
   0   5   2 9483.98 379.939  41                                                
   0   5   2 9655.66 373.593  31                                                
   0   5   2 10520.2 406.022  33                                                
   0  -5  -2 9813.82 289.553  14                                                
   0   5   2 11009.6 429.727   5                                                
   0  -5  -2 9546.57 310.508  17                                                
   0   5   2 8595.17 310.298  20                                                
   0  -5  -2 9180.20 254.703   9                                                
   0   5   2 6300.68 297.023  16                                                
   0  -5  -2 8592.35 327.559   1                                                
   0   5   2 10411.7 353.849   4                                                
   0   5   2 8355.52 327.456  18                                                
   0  -5  -2 8356.05 293.296  26                                                
   0  -5  -2 8566.16 309.485  25                                                
   0  -5  -2 9250.46 309.235  19                                                
   0  -5  -2 11151.8 405.347 147                                                
   0   5   2 9304.70 351.138 135                                                
   0   5   2 9138.55 356.599 136                                                
   0  -5  -2 9449.59 404.694 139                                                
   0  -5  -2 9088.96 388.239 146                                                
   0  -5  -2 9730.03 384.907 145                                                
   0   5   2 8288.08 357.057 137                                                
   0   5   2 9579.86 356.158 134                                                
   0  -5  -2 10285.5 427.484 128                                                
   0   5   2 9386.55 354.930 122                                                
   0  -5  -2 7983.16 402.790 129                                                
   0   5   2 9675.85 364.275 133                                                
   0   5   2 9965.32 371.991 132                                                
   0   5   2 9825.03 361.607 123                                                
   0  -5  -2 9345.53 402.586 127                                                
   0  -5  -2 8430.56 421.832 130                                                
   0  -5  -2 9223.72 429.155 131                                                
   0  -5  -2 9215.49 421.511  72                                                
   0   5   2 9351.97 343.218  73                                                
   0   5   2 9265.90 348.743  71                                                
   0  -5  -2 8842.26 418.113 116                                                
   0  -5  -2 7774.44 416.452 115                                                
   0   5   2 10035.7 374.930 109                                                
   0  -5  -2 8224.84 394.589 117                                                
   0  -5  -2 9277.78 433.389 114                                                
   0   5   2 8391.33 361.417 112                                                
   0   5   2 9507.11 367.294 121                                                
   0   5   2 10226.8 378.512 108                                                
   0   5   2 9701.19 375.469 118                                                
   0  -5  -2 10604.6 436.950 107                                                
   0  -5  -2 9291.17 305.622 101                                                
   0   5   2 6886.55 288.771  91                                                
   0  -5  -2 9574.67 330.901  89                                                
   0   5   2 8815.77 293.027  92                                                
   0  -5  -2 8518.61 279.745 102                                                
   0  -5  -2 8450.03 402.957 105                                                
   0   5   2 8229.66 291.939  90                                                
   0  -5  -2 8605.84 316.327  85                                                
   0  -5  -2 8364.06 330.322  80                                                
   0  -5  -2 8361.63 317.510  82                                                
   0  -5  -2 8556.12 427.301  77                                                
   0   5   2 8112.44 291.235  88                                                
   0   5   2 9341.51 342.017  76                                                
   0  -5  -2 8505.43 313.205  87                                                
   0   5   2 7982.35 308.110  79                                                
   0   5   2 9342.78 359.533  78                                                
   0  -5  -2 8684.00 327.332  86                                                
   0   5   2 9213.94 348.845  74                                                
   0   5   2 8372.21 299.532  83                                                
   0   5   3 398.422 102.861  48                                                
   0  -5  -3 289.909 74.6677  47                                                
   0   5   3 372.879 111.893  33                                                
   0   5   3 479.593 107.368  29                                                
   0   5   3 356.726 105.256  41                                                
   0   5   3 419.212 103.547  31                                                
   0  -5  -3 342.301 74.7545  19                                                
   0   5   3 352.785 90.4037  16                                                
   0   5   3 336.967 94.0024  18                                                
   0  -5  -3 453.456 97.0357   1                                                
   0   5   3 345.540 77.5384   4                                                
   0  -5  -3 255.869 47.6795   9                                                
   0   5   3 386.562 92.4661  27                                                
   0  -5  -3 304.820 64.2002  14                                                
   0  -5  -3 329.330 73.0873  25                                                
   0  -5  -3 512.433 81.4279  17                                                
   0   5   3 387.352 85.7479 136                                                
   0   5   3 336.119 84.2455 137                                                
   0  -5  -3 423.569 102.902 147                                                
   0  -5  -3 477.412 114.464 139                                                
   0   5   3 413.016 87.0984 135                                                
   0  -5  -3 378.474 106.183 146                                                
   0  -5  -3 363.536 99.3551 145                                                
   0   5   3 474.738 110.739 138                                                
   0  -5  -3 361.186 106.002 127                                                
   0   5   3 476.115 90.9218 134                                                
   0  -5  -3 356.801 114.252 128                                                
   0   5   3 460.869 91.0287 123                                                
   0  -5  -3 342.362 113.223 130                                                
   0  -5  -3 317.741 109.851 129                                                
   0   5   3 387.450 85.4083 122                                                
   0   5   3 373.566 90.3383 133                                                
   0   5   3 376.765 86.4102  71                                                
   0  -5  -3 293.152 71.9803  54                                                
   0  -5  -3 426.918 116.152  72                                                
   0   5   3 360.238 82.9519  74                                                
   0   5   3 392.740 81.2259  73                                                
   0   5   3 417.081 91.1073 109                                                
   0  -5  -3 384.780 114.834 116                                                
   0  -5  -3 451.000 120.801 115                                                
   0   5   3 302.177 83.9184 112                                                
   0   5   3 356.319 100.373 118                                                
   0  -5  -3 309.729 110.786 117                                                
   0   5   3 420.875 89.7635 121                                                
   0  -5  -3 352.822 111.270 105                                                
   0  -5  -3 338.409 78.2222  89                                                
   0   5   3 299.647 61.2857  91                                                
   0   5   3 436.958 65.2299  90                                                
   0  -5  -3 282.099 109.121 107                                                
   0   5   3 469.385 69.9647  83                                                
   0   5   3 296.800 74.6523  76                                                
   0  -5  -3 509.289 78.7287  87                                                
   0  -5  -3 366.105 70.7819  82                                                
   0   5   3 405.554 87.5186  78                                                
   0  -5  -3 349.048 74.1957  80                                                
   0  -5  -3 420.127 73.1862  86                                                
   0  -5  -3 362.395 123.221  77                                                
   0  -5  -3 411.862 71.9458  85                                                
   0   5   3 430.343 70.3881  79                                                
   0   5   3 406.806 64.1785  88                                                
   0  -5  -4 56988.2 1292.69   9                                                
   0  -5  -4 63252.2 1360.30  19                                                
   0  -5  -4 53297.3 1324.99  14                                                
   0   5   4 66321.9 1513.33  18                                                
   0   5   4 51272.4 1387.44  16                                                
   0  -5  -4 59538.9 1352.36  25                                                
   0  -5  -4 61985.1 1447.80   1                                                
   0   5   4 56524.2 1392.88   4                                                
   0  -5  -4 56384.5 1344.83  17                                                
   0   5   4 64160.7 1547.29 138                                                
   0  -5  -4 60728.6 1610.67 129                                                
   0  -5  -4 63772.1 1630.53 130                                                
   0   5   4 50409.6 1410.85  52                                                
   0  -5  -4 55648.3 1348.61  54                                                
   0   5   4 66392.3 1590.61  48                                                
   0  -5  -4 64554.9 1600.39 107                                                
   0  -5  -4 63290.6 1634.34 115                                                
   0  -5  -4 62722.3 1629.21 116                                                
   0   5   4 66378.2 1659.84 118                                                
   0  -5  -4 56790.8 1286.82  96                                                
   0  -5  -4 49049.4 1370.66  89                                                
   0   5   4 68722.0 1531.22  44                                                
   0   5   4 65556.3 1666.93  41                                                
   0   5   4 70753.8 1723.46  33                                                
   0   5   4 65565.1 1628.87  29                                                
   0   5   4 60158.0 1591.89  32                                                
   0  -5  -4 59470.5 1308.26  34                                                
   0   5   4 64078.4 1627.97  31                                                
   0   5   4 64768.4 1354.00  39                                                
   0  -5  -4 54600.6 1337.72  47                                                
   0   5   5 365.300 116.197  48                                                
   0  -5  -5 319.295 93.0481  47                                                
   0   5   5 511.328 92.3163  39                                                
   0   5   5 424.560 141.287  31                                                
   0   5   5 417.175 144.495  41                                                
   0  -5  -5 369.061 82.9520  34                                                
   0   5   5 402.997 136.615  32                                                
   0   5   5 442.166 117.565  44                                                
   0   5   5 354.661 136.489  33                                                
   0   5   5 202.868 94.6632   8                                                
   0  -5  -5 408.714 85.8330  14                                                
   0  -5  -5 357.103 123.378   1                                                
   0  -5  -5 371.970 90.1260  25                                                
   0  -5  -5 400.670 83.9540  26                                                
   0   5   5 401.947 132.936  18                                                
   0  -5  -5 353.876 88.5938  19                                                
   0  -5  -5 440.371 91.4217  17                                                
   0  -5  -5 275.734 62.2999   9                                                
   0  -5  -5 337.653 120.556 147                                                
   0  -5  -5 446.089 137.258 139                                                
   0  -5  -5 330.567 129.776 146                                                
   0   5   5 458.519 110.667 136                                                
   0   5   5 412.916 109.090 135                                                
   0   5   5 311.575 102.082 137                                                
   0   5   5 478.507 138.608 138                                                
   0  -5  -5 495.671 139.439 145                                                
   0  -5  -5 302.797 137.098 130                                                
   0   5   5 521.741 120.872 134                                                
   0  -5  -5 568.099 151.868 128                                                
   0   5   5 459.527 122.077 133                                                
   0  -5  -5 540.376 161.894 129                                                
   0  -5  -5 307.477 130.370 127                                                
   0   5   5 571.516 124.215 122                                                
   0   5   5 444.152 112.765 123                                                
   0  -5  -5 328.622 91.2598  54                                                
   0   5   5 429.179 109.805  74                                                
   0   5   5 373.186 105.912  73                                                
   0   5   5 289.423 100.169  70                                                
   0  -5  -5 382.110 144.085  72                                                
   0   5   5 448.799 146.855 118                                                
   0   5   5 362.526 103.866 112                                                
   0  -5  -5 299.910 134.951 116                                                
   0   5   5 547.957 121.037 121                                                
   0  -5  -5 345.730 142.483 115                                                
   0   5   5 547.772 128.956 109                                                
   0  -5  -5 493.025 148.228 117                                                
   0  -5  -5 310.887 96.3051  89                                                
   0  -5  -5 311.178 134.109 105                                                
   0  -5  -5 490.409 148.916 107                                                
   0  -5  -5 468.713 89.4719  96                                                
   0   5   5 335.457 71.8916  91                                                
   0   5   5 353.563 73.7844  90                                                
   0  -5  -5 420.767 85.9786 101                                                
   0  -5  -5 357.568 77.0966  85                                                
   0  -5  -5 318.824 78.1556  80                                                
   0   5   5 425.510 74.3540  83                                                
   0   5   5 321.876 104.514  78                                                
   0  -5  -5 439.967 139.371  75                                                
   0   5   5 452.008 109.584  76                                                
   0  -5  -5 256.480 68.7397  87                                                
   0  -5  -5 433.930 85.7846  86                                                
   0   5   5 433.637 79.9884  79                                                
   0   5   5 388.477 71.7335  88                                                
   0  -5  -5 342.103 79.8821  82                                                
   0   5   6 52524.0 1269.88  44                                                
   0  -5  -6 42189.5 1100.66  28                                                
   0   5   6 44080.1 1356.36  32                                                
   0   5   6 47208.7 1439.51  33                                                
   0  -5  -6 41874.0 1086.97  47                                                
   0   5   6 45959.6 1404.09  31                                                
   0  -5  -6 43655.7 1030.60  34                                                
   0  -5  -6 41101.9 1084.78  36                                                
   0   5   6 50172.5 1114.02  39                                                
   0   5   6 45267.5 1416.71  41                                                
   0   5   6 49545.7 1338.81  18                                                
   0   5   6 37911.8 1236.65   8                                                
   0  -5  -6 40469.2 1058.58  17                                                
   0  -5  -6 42522.4 1050.48  26                                                
   0  -5  -6 42724.6 1091.27  25                                                
   0  -5  -6 54928.5 1384.59   1                                                
   0  -5  -6 42171.2 1062.84  14                                                
   0  -5  -6 45415.8 1103.08  19                                                
   0   5   6 47603.7 1274.06 136                                                
   0  -5  -6 40476.3 1060.65 142                                                
   0   5   6 46385.1 1260.11 135                                                
   0   5   6 47716.3 1277.65 137                                                
   0  -5  -6 46565.8 1331.47 147                                                
   0  -5  -6 41795.2 1066.85 141                                                
   0  -5  -6 44879.6 1343.53 139                                                
   0  -5  -6 46482.6 1381.24 145                                                
   0  -5  -6 45689.5 1416.30 146                                                
   0  -5  -6 39329.3 1073.19 143                                                
   0  -5  -6 37227.6 1082.61 144                                                
   0   5   6 49449.5 1282.43 134                                                
   0  -5  -6 49232.9 1453.86 130                                                
   0  -5  -6 46153.9 1363.56 127                                                
   0   5   6 46232.7 1269.80 133                                                
   0   5   6 47581.2 1273.61 123                                                
   0   5   6 47037.7 1269.63 122                                                
   0  -5  -6 46494.4 1366.65 128                                                
   0  -5  -6 48461.6 1432.78 129                                                
   0   5   6 41625.6 1282.50 131                                                
   0   5   6 50451.4 1355.42  48                                                
   0  -5  -6 44322.4 1103.73  64                                                
   0   5   6 43178.4 1234.93  73                                                
   0  -5  -6 45727.1 1486.79  72                                                
   0   5   6 42638.7 1268.20  70                                                
   0  -5  -6 41439.4 1090.59  54                                                
   0   5   6 46817.7 1123.00  59                                                
   0   5   6 33741.9 1127.70  66                                                
   0   5   6 46141.8 1278.04 112                                                
   0  -5  -6 45520.6 1365.43 107                                                
   0  -5  -6 43897.2 1362.78 117                                                
   0   5   6 41113.5 1290.35 114                                                
   0   5   6 47115.5 1428.46 118                                                
   0  -5  -6 46033.1 1120.07 111                                                
   0   5   6 46126.7 1282.16 109                                                
   0  -5  -6 48651.6 1445.37 116                                                
   0  -5  -6 49812.9 1463.40 115                                                
   0   5   6 47649.4 1281.38 121                                                
   0  -5  -6 42164.0 1029.94 101                                                
   0   5   6 37337.8 1035.10  91                                                
   0  -5  -6 45124.7 1388.81 105                                                
   0   5   6 40128.6 1034.54  90                                                
   0  -5  -6 38255.7 1042.37  85                                                
   0   5   6 44021.4 1247.08  74                                                
   0  -5  -6 35987.0 1053.37  80                                                
   0  -5  -6 49948.5 1391.96  75                                                
   0   5   6 37946.9 1035.96  79                                                
   0  -5  -6 40419.2 1082.43  86                                                
   0   5   6 44017.6 1234.29  76                                                
   0  -5  -6 39360.1 1058.26  82                                                
   0   5   6 36490.1 1010.29  83                                                
   0  -5  -6 37757.6 1037.69  87                                                
   0   5   6 44551.3 1284.08  78                                                
   0   5   6 38036.2 1011.88  88                                                
   0  -5  -7 3621.48 229.966  14                                                
   0   5   7 2016.14 243.071   8                                                
   0  -5  -7 3472.17 235.443  19                                                
   0  -5  -7 3193.16 218.040  26                                                
   0  -5  -7 3095.79 230.389  25                                                
   0  -5  -7 4016.22 368.621   1                                                
   0   5   7 3249.27 280.247 137                                                
   0   5   7 3352.78 285.094 134                                                
   0  -5  -7 3821.81 342.767 139                                                
   0  -5  -7 2879.16 213.485 142                                                
   0   5   7 3677.94 292.657 136                                                
   0  -5  -7 2500.20 224.459 144                                                
   0  -5  -7 2848.10 217.638 143                                                
   0  -5  -7 3185.35 217.251 141                                                
   0   5   7 3642.37 293.598 135                                                
   0  -5  -7 3683.01 344.179 127                                                
   0   5   7 2646.00 274.690 131                                                
   0  -5  -7 3706.81 360.972 129                                                
   0   5   7 3420.15 294.672 123                                                
   0  -5  -7 3616.65 342.325 128                                                
   0  -5  -7 3724.31 340.416 132                                                
   0   5   7 3581.86 289.222 122                                                
   0   5   7 2766.31 289.372 114                                                
   0   5   7 3147.53 279.519 112                                                
   0  -5  -7 3764.22 374.788 116                                                
   0   5   7 3294.87 278.812 121                                                
   0   5   7 3556.88 331.049 113                                                
   0  -5  -7 3249.58 323.143 107                                                
   0  -5  -7 3539.42 345.776 108                                                
   0  -5  -7 3243.06 237.958 111                                                
   0   5   7 3396.22 338.435 118                                                
   0  -5  -7 3417.14 341.071 117                                                
   0   5   7 3462.15 343.103  41                                                
   0  -5  -7 3491.10 252.421  28                                                
   0  -5  -7 3468.64 244.598  36                                                
   0   5   7 2836.13 302.005  32                                                
   0   5   7 3156.40 337.253  33                                                
   0   5   7 3436.46 294.693  48                                                
   0   5   7 3549.73 230.222  39                                                
   0  -5  -7 3345.58 343.102 105                                                
   0  -5  -7 2406.09 249.334  89                                                
   0  -5  -7 3332.69 207.396 101                                                
   0   5   7 2627.23 246.704  66                                                
   0  -5  -7 3243.02 238.739  54                                                
   0   5   7 3538.58 240.563  59                                                
   0  -5  -7 3447.45 239.510  64                                                
   0  -5  -8 569.448 107.048  64                                                
   0   5   8 472.887 114.910  66                                                
   0  -5  -8 469.912 112.439  54                                                
   0   5   8 492.550 99.5470  59                                                
   0   5   8 485.564 117.810  48                                                
   0   5   8 519.502 153.381  33                                                
   0  -5  -8 526.301 120.538  36                                                
   0   5   8 519.394 138.482  29                                                
   0   5   8 574.824 97.6090  39                                                
   0  -5  -8 545.488 119.957  28                                                
   0   5   8 650.995 157.916 118                                                
   0   5   8 375.648 129.671 113                                                
   0  -5  -8 719.609 124.365 111                                                
   0  -5  -8 471.823 100.074  94                                                
   0  -5  -8 614.363 99.3144  14                                                
   0  -5  -8 533.024 114.538  25                                                
   0   5   9 16.5742 67.8089  66                                                
   0   5   9-4.85241 55.3734  59                                                
   0  -5  -9 54.5375 68.4715  64                                                
   0   5   9 34.3948 52.5323  39                                                
   0  -5  -9 5.43170 74.1558  28                                                
   0  -5  -9 46.8905 81.1427  45                                                
   0  -5  -9 65.6738 77.7268  47                                                
   0  -5  -9 37.1218 80.8345  36                                                
   0   5   9 49.4900 83.3567 113                                                
   0  -5  -9 10.2296 67.8893 111                                                
   0   5   9 23.4660 73.9433 118                                                
   0  -5  -9 44.3641 56.9171  94                                                
   0  -5  -9 5.34192 65.5653  19                                                
   0  -5  -9 100.586 82.7382  23                                                
   0  -5 -10 3749.08 236.092 111                                                
   0  -5 -10 3774.57 235.583  47                                                
   0  -5 -10 3770.35 241.451  36                                                
   0  -5 -10 3364.50 232.206  40                                                
   0   5  10 4430.13 199.636  39                                                
   0  -5 -10 3800.69 245.256  28                                                
   0  -5 -10 3547.32 232.170  45                                                
   0   5  10 3614.77 216.876  66                                                
   0  -5 -10 3934.58 248.293  54                                                
   0   5  10 3072.60 206.424  57                                                
   0  -5 -11 72.0675 59.4511  45                                                
   0   5  11 6.26536 39.7330  57                                                
   0  -6  16 78.0532 49.1788  58                                                
   0  -6  16 134.784 37.2800  61                                                
   0  -6  15 813.581 92.6243  61                                                
   0  -6  15 856.281 141.212  58                                                
   0   6 -14 15079.4 506.856  97                                                
   0   6 -14 13264.5 479.752  27                                                
   0  -6  14 17914.6 571.509  61                                                
   0  -6  14 20244.2 572.519  66                                                
   0  -6  14 18912.0 615.430  69                                                
   0   6 -13 2121.48 189.554  97                                                
   0  -6  13 2559.14 237.936  69                                                
   0  -6  13 2688.50 232.249  61                                                
   0  -6  13 2636.07 216.146  66                                                
   0   6 -12 8385.46 371.626  22                                                
   0   6 -12 8079.23 377.347  15                                                
   0  -6  12 8772.62 419.389  37                                                
   0   6 -12 8457.42 367.415  30                                                
   0  -6  12 9650.97 448.028  68                                                
   0  -6  12 9103.21 491.601  61                                                
   0  -6  12 10230.4 533.368  69                                                
   0   6 -11 893.181 165.663  89                                                
   0   6 -11 865.812 132.909  30                                                
   0   6 -11 794.204 118.917  22                                                
   0   6 -11 867.570 127.025  15                                                
   0  -6  11 1613.92 275.890  58                                                
   0  -6  11 999.528 157.749  66                                                
   0  -6  11 940.669 152.274  68                                                
   0  -6  11 940.885 171.697  61                                                
   0  -6  11 941.024 160.881  63                                                
   0  -6  11 1095.75 190.162  69                                                
   0   6 -10 39941.9 1083.90  30                                                
   0  -6  10 49234.5 1432.96   7                                                
   0   6 -10 43205.1 1196.47  15                                                
   0  -6  10 48151.8 1244.51   8                                                
   0   6 -10 47614.3 1189.99   5                                                
   0  -6  10 57338.9 1317.79  66                                                
   0  -6  10 41556.0 1273.41  68                                                
   0  -6  10 47279.6 1432.89  69                                                
   0  -6  10 42867.5 1376.50  61                                                
   0  -6  10 47522.4 1332.51  63                                                
   0  -6   9 27985.9 927.040  37                                                
   0  -6   9 31643.4 1112.20  69                                                
   0   6  -9 34689.8 856.957  92                                                
   0   6  -9 33112.6 845.638  12                                                
   0   6  -9 25717.8 919.209  15                                                
   0   6  -9 32071.7 915.075   5                                                
   0  -6   9 33562.1 1112.99   7                                                
   0  -6   9 32198.8 930.948   8                                                
   0   6  -9 39315.2 885.229  20                                                
   0  -6   8 563.742 172.189  43                                                
   0  -6   8 583.313 112.957  37                                                
   0  -6   8 490.444 101.034  55                                                
   0  -6   8 945.722 205.798 119                                                
   0  -6   8 706.876 122.033 110                                                
   0   6  -8 880.570 109.355  92                                                
   0  -6   8 647.195 115.286 106                                                
   0   6  -8 952.137 123.804  20                                                
   0   6  -8 716.323 126.619  15                                                
   0  -6   8 576.316 134.730   7                                                
   0   6  -8 660.322 102.677   5                                                
   0  -6   7 31196.2 889.062  37                                                
   0  -6   7 26332.0 754.606 124                                                
   0  -6   7 28370.8 831.215 125                                                
   0  -6   7 22532.2 819.483 104                                                
   0  -6   7 25257.0 754.003 102                                                
   0  -6   7 27488.4 808.296 106                                                
   0   6  -7 33938.1 746.777  12                                                
   0   6  -7 29601.7 786.848   5                                                
   0  -6   6 18684.7 627.332  37                                                
   0  -6   6 18138.0 550.842  21                                                
   0   6  -6 16103.3 494.974   5                                                
   0   6  -6 14701.1 429.172   3                                                
   0   6  -6 17974.7 461.262  12                                                
   0  -6   6 17623.8 637.141   7                                                
   0  -6   6 20775.2 491.591 145                                                
   0  -6   6 18956.2 486.430 146                                                
   0  -6   6 17478.2 500.875  72                                                
   0   6  -6 18924.6 464.314  73                                                
   0  -6   6 17817.9 602.740  50                                                
   0   6  -6 18958.8 473.865  71                                                
   0  -6   6 15386.6 516.639  70                                                
   0  -6   6 25022.3 658.768 119                                                
   0  -6   6 16023.3 490.927  90                                                
   0   6  -6 16984.0 488.053  91                                                
   0  -6   6 15423.5 521.628 106                                                
   0   6  -6 21161.7 505.327  92                                                
   0  -6   6 16470.4 473.854  87                                                
   0   6  -6 14867.1 468.720  86                                                
   0   6  -6 16632.7 482.905  79                                                
   0   6  -6 16956.6 478.751  84                                                
   0  -6   6 16507.3 481.220  80                                                
   0  -6   6 16752.0 479.834  82                                                
   0   6  -6 19176.1 466.744  76                                                
   0   6  -6 16220.7 475.535  83                                                
   0   6  -6 19738.3 495.460  75                                                
   0  -6   6 15978.8 507.074  77                                                
   0   6  -6 18816.1 471.779  74                                                
   0  -6   6 16600.1 486.638  81                                                
   0  -6   5 8622.46 351.115  43                                                
   0  -6   5 6866.86 336.171  35                                                
   0  -6   5 8573.70 401.344  37                                                
   0  -6   5 6704.39 368.061   7                                                
   0   6  -5 6962.64 232.253  12                                                
   0  -6   5 5665.13 311.190   6                                                
   0   6  -5 9411.03 287.551  20                                                
   0  -6   5 7337.73 268.761 146                                                
   0  -6   5 8235.23 269.079 145                                                
   0  -6   5 6341.70 318.427 125                                                
   0  -6   5 6103.36 287.685  70                                                
   0  -6   5 6711.70 331.758  50                                                
   0   6  -5 7451.86 252.192  73                                                
   0   6  -5 7688.19 258.866  71                                                
   0  -6   5 6589.42 277.031  72                                                
   0  -6   5 4593.19 303.090 110                                                
   0  -6   5 7852.32 336.073 119                                                
   0  -6   5 8204.73 347.766 104                                                
   0  -6   5 7790.82 324.391  96                                                
   0   6  -5 8442.49 262.996  92                                                
   0   6  -5 7721.70 295.427  91                                                
   0  -6   5 7242.47 301.204 101                                                
   0  -6   5 7174.75 291.557  80                                                
   0  -6   5 7371.39 285.816  82                                                
   0  -6   5 6079.87 281.277  77                                                
   0  -6   5 6851.05 292.018  81                                                
   0   6  -5 7953.27 297.572  79                                                
   0   6  -5 7724.63 289.466  88                                                
   0   6  -5 7492.60 260.319  74                                                
   0  -6   5 6801.73 276.228  87                                                
   0   6  -5 7781.31 256.406  76                                                
   0  -6   5 7054.19 281.160  85                                                
   0   6  -5 7421.25 283.794  84                                                
   0   6  -5 7491.11 287.300  83                                                
   0   6  -5 8113.45 274.122  75                                                
   0  -6   4 62107.3 1448.43  72                                                
   0  -6   4 57240.4 1463.69  70                                                
   0   6  -4 71932.2 1420.31  71                                                
   0   6  -4 70240.3 1412.62  73                                                
   0  -6   4 74957.6 1435.74 145                                                
   0  -6   4 68336.1 1432.92 146                                                
   0   6  -4 68792.7 1357.10  12                                                
   0  -6   4 50330.0 1454.54   6                                                
   0  -6   4 59267.2 1337.64   1                                                
   0  -6   4 59464.7 1514.10  14                                                
   0  -6   4 72249.8 1447.01  19                                                
   0  -6   4 70365.2 1535.04  26                                                
   0  -6   4 52966.1 1534.15  21                                                
   0   6  -4 91014.7 1433.51  20                                                
   0   6  -4 54466.1 1403.30   5                                                
   0  -6   4 61320.9 1553.37 102                                                
   0   6  -4 79848.6 1401.72  92                                                
   0  -6   4 75849.8 1562.86 101                                                
   0   6  -4 70904.8 1514.16  91                                                
   0   6  -4 76600.1 1451.40  75                                                
   0  -6   4 69338.2 1513.04  85                                                
   0  -6   4 57500.0 1455.23  77                                                
   0  -6   4 59029.5 1515.10  81                                                
   0   6  -4 69278.3 1424.15  74                                                
   0   6  -4 71375.8 1515.70  79                                                
   0  -6   4 68436.8 1505.59  87                                                
   0  -6   4 66085.9 1533.01  80                                                
   0   6  -4 62229.1 1477.55  84                                                
   0   6  -4 71058.4 1413.43  76                                                
   0   6  -4 67678.5 1484.40  88                                                
   0  -6   4 67662.0 1511.58  82                                                
   0   6  -4 67777.5 1490.53  83                                                
   0  -6   3 422.973 86.4870  70                                                
   0  -6   3 568.719 89.8766  72                                                
   0   6  -3 629.870 73.5242  71                                                
   0   6  -3 664.909 71.8944  73                                                
   0  -6   3 706.108 87.4090 146                                                
   0  -6   3 714.431 85.3883 145                                                
   0   6  -3 906.596 71.2673  18                                                
   0   6  -3 802.722 75.4280  20                                                
   0  -6   3 621.877 85.4896   1                                                
   0  -6   3 285.743 89.8015   6                                                
   0   6  -3 375.702 72.0908   5                                                
   0  -6   3 921.803 114.199  19                                                
   0   6  -3 691.278 61.8111  12                                                
   0  -6   3 541.748 100.148  14                                                
   0  -6   3 649.660 112.737  21                                                
   0   6  -3 799.639 71.0687  92                                                
   0  -6   3 553.700 106.597 102                                                
   0  -6   3 673.257 118.751  96                                                
   0  -6   3 472.953 87.5280  77                                                
   0   6  -3 582.628 76.0969  75                                                
   0  -6   3 509.563 105.860  80                                                
   0  -6   3 394.673 91.3559  82                                                
   0  -6   3 422.301 85.7564  85                                                
   0   6  -3 530.372 74.4336  78                                                
   0  -6   3 524.072 96.1319  86                                                
   0  -6   3 415.086 88.7998  87                                                
   0   6  -3 506.811 68.9095  74                                                
   0   6  -2 4298.18 198.603  29                                                
   0  -6   2 4218.19 215.700 146                                                
   0  -6   2 4689.54 224.730 147                                                
   0  -6   2 4277.46 214.002 145                                                
   0  -6   2 3569.13 214.049  72                                                
   0   6  -2 4390.34 189.187  73                                                
   0   6  -2 4400.84 192.884  71                                                
   0  -6   2 3049.10 218.359  70                                                
   0  -6   2 4960.58 229.804  21                                                
   0  -6   2 4421.89 209.730  14                                                
   0   6  -2 5362.93 185.312  20                                                
   0  -6   2 4943.89 234.270  19                                                
   0   6  -2 4291.16 197.939   5                                                
   0  -6   2 4991.29 225.369  25                                                
   0  -6   2 5031.55 198.895   1                                                
   0  -6   2 4565.76 221.496  26                                                
   0   6  -2 4508.91 217.321  91                                                
   0   6  -2 5027.05 171.958  92                                                
   0  -6   2 4413.24 217.266 102                                                
   0   6  -2 4944.86 219.046  90                                                
   0  -6   2 4942.18 229.689  96                                                
   0  -6   2 4979.46 245.662  82                                                
   0   6  -2 4693.13 212.837  88                                                
   0   6  -2 4111.50 198.076  78                                                
   0  -6   2 4933.95 257.905  80                                                
   0  -6   2 5002.30 243.390  85                                                
   0   6  -2 4267.57 187.063  76                                                
   0  -6   2 3425.12 217.786  77                                                
   0  -6   2 4938.10 248.912  86                                                
   0   6  -2 4778.22 216.598  83                                                
   0  -6   2 4603.01 230.909  87                                                
   0   6  -2 4076.89 193.946  74                                                
   0   6  -2 4931.84 226.034  79                                                
   0   6  -1 34506.7 858.716  31                                                
   0   6  -1 36801.9 860.233  29                                                
   0  -6   1 36990.0 891.394  34                                                
   0   6  -1 36733.0 862.842  41                                                
   0   6  -1 28748.5 796.387  16                                                
   0   6  -1 41122.9 835.149  20                                                
   0  -6   1 41856.0 903.851  21                                                
   0  -6   1 37813.2 885.992  26                                                
   0  -6   1 42965.6 867.679  14                                                
   0   6  -1 39742.8 897.385   5                                                
   0  -6   1 39109.7 885.793  25                                                
   0  -6   1 39979.1 928.263 146                                                
   0  -6   1 41514.1 943.198 147                                                
   0  -6   1 40258.2 916.982 145                                                
   0  -6   1 36078.6 941.618  72                                                
   0   6  -1 38011.5 871.862  73                                                
   0   6  -1 38669.4 879.151  71                                                
   0   6  -1 34605.7 848.992 118                                                
   0   6  -1 40028.2 822.590  92                                                
   0  -6   1 39373.2 885.633  96                                                
   0   6  -1 34654.3 897.600  91                                                
   0  -6   1 36372.5 884.197 106                                                
   0  -6   1 38334.0 879.223 102                                                
   0   6  -1 40654.3 900.355  90                                                
   0  -6   1 38733.1 900.588 101                                                
   0  -6   1 42027.1 1008.92  89                                                
   0  -6   1 43488.0 956.895  85                                                
   0   6  -1 37607.8 869.323  76                                                
   0  -6   1 43132.5 972.822  86                                                
   0   6  -1 34910.1 884.155  78                                                
   0  -6   1 32858.9 948.828  77                                                
   0  -6   1 44274.4 960.645  87                                                
   0  -6   1 41734.6 984.284  80                                                
   0   6  -1 34837.3 875.531  74                                                
   0  -6   1 43723.0 966.242  82                                                
   0   6  -1 40636.0 899.769  88                                                
   0   6  -1 40003.1 917.772  79                                                
   0   6  -1 40188.5 910.387  83                                                
   0   6   0 5291.12 223.168  41                                                
   0   6   0 5431.90 218.401  29                                                
   0  -6   0 5217.24 202.878  28                                                
   0   6   0 5047.90 215.262  31                                                
   0  -6   0 5270.61 224.798  34                                                
   0   6   0 5732.58 233.754  33                                                
   0  -6   0 5497.66 227.758  19                                                
   0   6   0 6369.13 266.181   5                                                
   0  -6   0 5754.99 250.805  17                                                
   0   6   0 4287.61 200.339  16                                                
   0  -6   0 5124.97 221.260  26                                                
   0  -6   0 5782.90 237.520  21                                                
   0  -6   0 5754.22 197.711  14                                                
   0   6   0 5714.39 174.689  15                                                
   0   6   0 5764.61 219.948  18                                                
   0   6   0 5687.02 241.950 134                                                
   0  -6   0 5442.63 263.158 146                                                
   0  -6   0 6141.18 265.319 145                                                
   0   6   0 5689.71 247.490 136                                                
   0  -6   0 5834.77 273.257 147                                                
   0   6   0 5524.15 238.389 135                                                
   0  -6   0 5657.89 274.965 139                                                
   0   6   0 5958.28 247.742 122                                                
   0  -6   0 4952.55 281.383 129                                                
   0   6   0 5402.42 237.933 123                                                
   0   6   0 5987.19 249.876 133                                                
   0  -6   0 5364.76 288.838 131                                                
   0  -6   0 5856.63 283.275 127                                                
   0  -6   0 5142.66 286.355 130                                                
   0   6   0 6061.24 255.221 132                                                
   0   6   0 5448.12 235.161  71                                                
   0   6   0 5555.95 233.588  73                                                
   0  -6   0 4866.64 275.089  72                                                
   0   6   0 5644.61 251.712 121                                                
   0  -6   0 4701.61 276.111 116                                                
   0  -6   0 5254.48 276.175 117                                                
   0  -6   0 5285.18 288.551 114                                                
   0   6   0 6065.07 255.281 109                                                
   0  -6   0 4786.52 281.645 115                                                
   0   6   0 4964.39 214.133 118                                                
   0   6   0 5838.33 254.394 108                                                
   0   6   0 5232.58 239.419  91                                                
   0  -6   0 5924.85 263.366  89                                                
   0   6   0 5634.37 236.695  90                                                
   0  -6   0 5585.05 226.716  96                                                
   0  -6   0 5539.62 222.947 102                                                
   0  -6   0 5410.81 226.197 101                                                
   0  -6   0 5475.04 283.025 105                                                
   0  -6   0 6019.69 269.815  82                                                
   0   6   0 5918.00 243.101  83                                                
   0  -6   0 6289.05 267.177  87                                                
   0   6   0 5167.35 244.718  78                                                
   0   6   0 5741.70 243.473  74                                                
   0  -6   0 5800.61 279.801  80                                                
   0  -6   0 4799.66 285.921  77                                                
   0   6   0 6291.15 261.433  79                                                
   0   6   0 5818.22 235.589  88                                                
   0  -6   0 6176.04 274.635  86                                                
   0  -6   0 6230.20 265.515  85                                                
   0   6   0 5879.24 237.779  76                                                
   0  -6  -1 34036.9 869.335  28                                                
   0  -6  -1 33603.2 889.497  47                                                
   0   6   1 38364.2 927.194  41                                                
   0   6   1 40915.8 950.778  33                                                
   0   6   1 37652.8 911.437  31                                                
   0  -6  -1 37560.5 885.771  34                                                
   0   6   1 38900.6 914.878  29                                                
   0   6   1 37621.3 895.178  18                                                
   0   6   1 35535.4 909.315   4                                                
   0   6   1 44445.1 1015.18   5                                                
   0  -6  -1 38023.4 907.431  17                                                
   0  -6  -1 38852.3 897.393  25                                                
   0  -6  -1 37320.0 886.850  19                                                
   0  -6  -1 36877.3 883.998  26                                                
   0  -6  -1 39051.0 929.613   1                                                
   0  -6  -1 40042.2 836.183  14                                                
   0   6   1 36531.8 939.578 136                                                
   0  -6  -1 38918.4 1009.06 139                                                
   0   6   1 38580.7 935.231 135                                                
   0   6   1 40353.6 944.573 134                                                
   0  -6  -1 41446.9 993.058 145                                                
   0  -6  -1 39949.0 1004.31 146                                                
   0  -6  -1 43552.4 1012.72 147                                                
   0   6   1 40099.7 945.452 123                                                
   0   6   1 39842.0 945.889 122                                                
   0  -6  -1 41807.5 1058.93 131                                                
   0   6   1 42190.4 966.307 132                                                
   0   6   1 40957.3 951.715 133                                                
   0  -6  -1 36585.0 1024.32 129                                                
   0  -6  -1 36731.2 1030.48 130                                                
   0  -6  -1 39811.1 1022.19 127                                                
   0   6   1 36829.1 905.169  48                                                
   0   6   1 38889.8 924.179  73                                                
   0   6   1 39700.7 936.217  71                                                
   0  -6  -1 35303.9 1021.55  72                                                
   0  -6  -1 36934.6 1032.05 116                                                
   0  -6  -1 37258.4 1005.44 117                                                
   0  -6  -1 36870.9 1035.23 115                                                
   0   6   1 37664.6 953.804 121                                                
   0  -6  -1 35640.9 1047.96 114                                                
   0   6   1 42141.3 966.697 109                                                
   0   6   1 36856.4 912.025 118                                                
   0  -6  -1 34308.7 869.991 111                                                
   0   6   1 40428.5 961.598 108                                                
   0  -6  -1 37993.0 884.027  96                                                
   0   6   1 33751.9 902.708  91                                                
   0  -6  -1 38481.2 891.728 101                                                
   0   6   1 37699.4 848.821  92                                                
   0  -6  -1 39301.4 934.013  89                                                
   0  -6  -1 37488.4 1015.74 105                                                
   0   6   1 35822.2 890.285  90                                                
   0  -6  -1 34839.8 1042.96  77                                                
   0   6   1 39645.2 927.665  76                                                
   0  -6  -1 38719.1 955.751  86                                                
   0  -6  -1 37273.4 964.955  80                                                
   0   6   1 35419.6 943.378  78                                                
   0  -6  -1 38786.2 948.469  82                                                
   0  -6  -1 39551.3 942.275  85                                                
   0   6   1 37603.3 894.588  88                                                
   0  -6  -1 39303.1 936.558  87                                                
   0   6   1 36459.9 922.931  79                                                
   0   6   1 37132.1 931.420  74                                                
   0   6   1 38158.4 907.357  83                                                
   0   6   2 108.230 60.9925  48                                                
   0   6   2 114.559 55.4706  29                                                
   0   6   2 113.381 60.8903  41                                                
   0   6   2 93.5447 55.1682  31                                                
   0   6   2 165.933 72.7314  33                                                
   0   6   2 89.0446 51.5737  44                                                
   0  -6  -2 74.0287 59.1761  47                                                
   0  -6  -2 52.1455 57.6099  34                                                
   0   6   2 85.5098 69.7239   5                                                
   0  -6  -2 92.3286 74.6983   1                                                
   0   6   2 53.9631 56.4818  27                                                
   0  -6  -2 113.671 55.2936  17                                                
   0  -6  -2 82.0633 54.2904  19                                                
   0   6   2 74.5519 53.8604  20                                                
   0   6   2 83.6246 45.4825   4                                                
   0   6   2 154.235 72.9016  18                                                
   0  -6  -2 102.486 40.5308  14                                                
   0  -6  -2 90.7480 58.9827  26                                                
   0  -6  -2 84.4285 53.4556  25                                                
   0   6   2 104.809 60.8635 135                                                
   0  -6  -2 106.821 72.4417 145                                                
   0  -6  -2 108.198 72.7350 147                                                
   0   6   2 153.243 58.9818 136                                                
   0   6   2 130.955 63.7552 137                                                
   0  -6  -2 128.783 81.0267 146                                                
   0  -6  -2 74.6421 80.5287 139                                                
   0  -6  -2 115.575 88.2774 130                                                
   0  -6  -2 95.3124 86.2154 128                                                
   0   6   2 173.817 68.3341 133                                                
   0   6   2 84.4927 55.0750 122                                                
   0   6   2 109.589 58.6352 134                                                
   0  -6  -2 41.3558 80.1256 127                                                
   0   6   2 136.950 61.9729 123                                                
   0  -6  -2 84.3328 79.6429 129                                                
   0  -6  -2 82.1831 84.0779  72                                                
   0  -6  -2 66.9177 60.5176  54                                                
   0   6   2 97.4320 52.9919  74                                                
   0   6   2 121.540 59.2921  71                                                
   0   6   2 176.853 59.4544  73                                                
   0  -6  -2 108.059 58.0819  51                                                
   0   6   2 120.917 59.0151 121                                                
   0   6   2 124.600 67.2074 109                                                
   0   6   2 110.906 63.5482 112                                                
   0  -6  -2 112.060 84.2838 116                                                
   0  -6  -2 65.3485 86.1269 115                                                
   0   6   2 238.337 71.4087 118                                                
   0  -6  -2 123.101 85.7608 117                                                
   0  -6  -2 50.7972 78.6134 105                                                
   0   6   2 145.076 50.7730  90                                                
   0   6   2 141.867 50.6556  91                                                
   0  -6  -2 79.3482 53.9464 101                                                
   0  -6  -2 61.1184 56.3640 102                                                
   0  -6  -2 79.1957 50.0932  89                                                
   0   6   2 117.299 53.4003  92                                                
   0  -6  -2 85.2197 87.5587 107                                                
   0   6   2 164.665 63.8178  78                                                
   0   6   2 98.8278 47.0051  88                                                
   0  -6  -2 117.370 55.8098  85                                                
   0   6   2 123.958 49.5331  79                                                
   0  -6  -2 133.829 56.9866  82                                                
   0  -6  -2 101.404 54.0451  87                                                
   0  -6  -2 61.6581 49.6266  86                                                
   0  -6  -2 89.4445 55.7415  80                                                
   0   6   2 203.360 67.0028  76                                                
   0   6   2 121.744 46.5250  83                                                
   0  -6  -2 58.2758 79.8205  77                                                
   0  -6  -3 238.124 75.4451  47                                                
   0  -6  -3 145.465 70.8875  36                                                
   0   6   3 137.241 78.1167  29                                                
   0   6   3 284.000 105.056  33                                                
   0   6   3 212.020 81.0549  31                                                
   0   6   3 254.812 78.4305  44                                                
   0   6   3 137.928 77.4315  48                                                
   0   6   3 217.431 86.1684  41                                                
   0   6   3 193.188 71.0763  20                                                
   0  -6  -3 155.517 61.8645  17                                                
   0   6   3 292.851 100.266  18                                                
   0  -6  -3 173.207 72.8514  26                                                
   0  -6  -3 124.808 86.4208   1                                                
   0  -6  -3 208.128 70.2586  23                                                
   0  -6  -3 161.591 52.6395  14                                                
   0   6   3 163.789 86.3017  16                                                
   0  -6  -3 166.063 72.5708  19                                                
   0  -6  -3 115.379 66.1539  25                                                
   0  -6  -3 263.603 76.0483  21                                                
   0  -6  -3 176.016 93.2310 145                                                
   0  -6  -3 242.675 101.424 146                                                
   0  -6  -3 150.752 93.1386 147                                                
   0  -6  -3 241.157 107.924 139                                                
   0   6   3 163.974 75.7115 137                                                
   0   6   3 191.444 72.1820 135                                                
   0   6   3 185.935 74.7367 136                                                
   0   6   3 223.635 79.4306 134                                                
   0  -6  -3 155.823 96.4908 129                                                
   0   6   3 242.925 80.5278 122                                                
   0   6   3 225.644 79.6816 123                                                
   0  -6  -3 183.961 106.710 127                                                
   0  -6  -3 63.9168 92.9477 128                                                
   0   6   3 242.277 86.9502 133                                                
   0  -6  -3 84.7694 100.094 130                                                
   0   6   3 209.326 84.2383  52                                                
   0  -6  -3 196.540 73.3259  54                                                
   0   6   3 222.663 74.0838  73                                                
   0   6   3 217.567 75.8431  74                                                
   0   6   3 202.690 76.7816  71                                                
   0  -6  -3 206.024 69.2735  51                                                
   0  -6  -3 150.751 102.846  72                                                
   0   6   3 145.547 75.9752 112                                                
   0  -6  -3 158.735 103.084 116                                                
   0   6   3 207.822 80.3459 121                                                
   0  -6  -3 180.207 109.194 115                                                
   0  -6  -3 177.851 104.631 117                                                
   0   6   3 241.970 88.1802 118                                                
   0   6   3 267.539 91.7562 109                                                
   0  -6  -3 132.761 66.0432  89                                                
   0  -6  -3 137.719 97.6495 107                                                
   0  -6  -3 146.691 67.4871 101                                                
   0   6   3 170.647 58.4574  91                                                
   0   6   3 202.141 58.6355  90                                                
   0  -6  -3 129.092 66.5688  96                                                
   0  -6  -3 237.288 112.812 105                                                
   0  -6  -3 124.904 104.812  77                                                
   0   6   3 244.201 75.0242  76                                                
   0  -6  -3 172.289 64.9770  87                                                
   0   6   3 160.836 54.2280  83                                                
   0   6   3 208.071 59.9414  79                                                
   0  -6  -3 180.490 64.1741  86                                                
   0  -6  -3 173.218 61.5616  85                                                
   0   6   3 194.256 58.7482  88                                                
   0  -6  -3 155.022 67.2545  80                                                
   0   6   3 159.629 77.3711  78                                                
   0  -6  -3 168.126 66.1575  82                                                
   0  -6  -4 68.4259 64.7888  25                                                
   0  -6  -4 58.2135 65.5807  19                                                
   0  -6  -4 44.8869 69.4479  23                                                
   0   6   4 12.8583 101.697  18                                                
   0  -6  -4 44.1758 54.4533  17                                                
   0  -6  -4 41.1373 72.3071  21                                                
   0  -6  -4 171.796 60.1511  14                                                
   0   6   4 28.6968 87.0024  16                                                
   0  -6  -4 51.9222 95.6131   1                                                
   0  -6  -4-16.1134 58.2113 144                                                
   0  -6  -4-9.31075 57.6226 141                                                
   0  -6  -4 34.8880 57.4305 143                                                
   0  -6  -4 37.4307 62.5526 142                                                
   0   6   4 102.999 93.7452 138                                                
   0   6   4 57.7883 54.3917  59                                                
   0  -6  -4 18.0199 67.5288  54                                                
   0   6   4 15.9560 80.6254  52                                                
   0  -6  -4-17.6617 65.4302 111                                                
   0   6   4 61.7304 77.0002 118                                                
   0  -6  -4 15.5682 61.9433 102                                                
   0  -6  -4 22.4183 66.2155  96                                                
   0  -6  -4 50.5449 61.5107  89                                                
   0   6   4-22.6868 86.2945  31                                                
   0  -6  -4 79.9906 77.7870  36                                                
   0   6   4 71.0915 80.8195  41                                                
   0   6   4 32.2646 47.9300  39                                                
   0  -6  -4 8.92544 67.6513  47                                                
   0   6   4 33.8361 65.6029  44                                                
   0  -6  -4 37.7051 66.0005  34                                                
   0   6   4 67.1852 72.8123  48                                                
   0   6   4-16.7060 82.2778  33                                                
   0  -6  -5 27637.3 828.909  36                                                
   0   6   5 33127.7 807.499  39                                                
   0  -6  -5 28615.1 831.478  47                                                
   0  -6  -5 28813.2 788.954  34                                                
   0   6   5 32296.6 1026.53  31                                                
   0   6   5 33548.2 919.711  44                                                
   0   6   5 31750.4 1032.33  41                                                
   0   6   5 32445.0 1045.68  33                                                
   0   6   5 24154.1 889.981   8                                                
   0  -6  -5 31939.9 776.732  14                                                
   0  -6  -5 27821.5 796.662  26                                                
   0  -6  -5 29200.2 834.528  25                                                
   0  -6  -5 31361.1 838.630  23                                                
   0   6   5 31139.1 969.078  18                                                
   0  -6  -5 32436.5 1006.35   1                                                
   0  -6  -5 26194.2 776.521  17                                                
   0  -6  -5 30223.5 844.749  19                                                
   0   6   5 31786.9 939.064 135                                                
   0   6   5 31909.2 941.914 134                                                
   0  -6  -5 25725.1 848.098 144                                                
   0  -6  -5 27715.2 822.315 142                                                
   0  -6  -5 29833.6 1025.29 145                                                
   0  -6  -5 30605.8 988.727 147                                                
   0   6   5 32204.6 953.654 136                                                
   0  -6  -5 30003.1 1054.60 146                                                
   0   6   5 30699.8 942.493 137                                                
   0  -6  -5 31427.3 1027.56 139                                                
   0   6   5 30513.5 971.781 138                                                
   0  -6  -5 28656.2 831.874 141                                                
   0  -6  -5 27690.9 836.309 143                                                
   0  -6  -5 31577.0 1079.68 129                                                
   0  -6  -5 30268.5 1022.95 128                                                
   0   6   5 30522.5 942.933 133                                                
   0   6   5 32733.8 952.335 123                                                
   0   6   5 32013.8 942.692 122                                                
   0  -6  -5 31553.2 1094.48 130                                                
   0  -6  -5 30216.1 1024.16 127                                                
   0   6   5 29118.9 956.458  70                                                
   0   6   5 31522.5 829.024  59                                                
   0  -6  -5 28877.9 836.249  54                                                
   0  -6  -5 30035.2 839.585  64                                                
   0   6   5 30626.6 935.996  73                                                
   0  -6  -5 30659.1 1146.14  72                                                
   0   6   5 33210.7 984.478  48                                                
   0  -6  -5 30778.8 1046.97 117                                                
   0  -6  -5 32386.8 1098.44 116                                                
   0   6   5 30735.4 945.016 121                                                
   0  -6  -5 30611.2 1034.41 107                                                
   0   6   5 31380.4 963.220 109                                                
   0  -6  -5 32865.4 1111.27 115                                                
   0   6   5 32714.7 1038.14 118                                                
   0   6   5 29137.8 949.503 112                                                
   0  -6  -5 30599.0 853.272 111                                                
   0  -6  -5 31195.5 807.197  94                                                
   0  -6  -5 29479.6 1045.23 105                                                
   0  -6  -5 29215.1 795.203 101                                                
   0   6   5 25912.6 803.853  91                                                
   0   6   5 27379.9 801.477  90                                                
   0  -6  -5 29710.9 813.092  96                                                
   0  -6  -5 25752.5 814.876  82                                                
   0  -6  -5 26605.6 812.216  85                                                
   0  -6  -5 27446.1 847.087  86                                                
   0  -6  -5 25055.2 821.500  80                                                
   0   6   5 26975.4 806.663  79                                                
   0   6   5 29943.6 921.447  76                                                
   0   6   5 31311.9 978.071  78                                                
   0   6   5 30368.8 940.593  74                                                
   0   6   5 25953.9 778.856  83                                                
   0  -6  -5 26038.3 803.680  87                                                
   0  -6  -5 33518.7 1063.23  75                                                
   0   6   5 26903.8 784.015  88                                                
   0   6   6 596.642 128.746  48                                                
   0  -6  -6 502.353 119.664  28                                                
   0  -6  -6 463.005 99.2539  34                                                
   0  -6  -6 637.575 126.241  47                                                
   0  -6  -6 552.858 126.918  36                                                
   0   6   6 674.412 98.5221  39                                                
   0   6   6 546.869 146.379  33                                                
   0   6   6 714.422 152.933  41                                                
   0  -6  -6 614.412 91.5455  14                                                
   0  -6  -6 642.594 186.280   1                                                
   0  -6  -6 476.980 109.571  26                                                
   0  -6  -6 600.537 117.510  25                                                
   0  -6  -6 630.683 118.964  23                                                
   0  -6  -6 429.053 102.389  19                                                
   0   6   6 766.422 173.461  18                                                
   0  -6  -6 557.494 156.148 145                                                
   0   6   6 449.185 115.454 137                                                
   0  -6  -6 551.687 111.247 141                                                
   0  -6  -6 472.143 154.858 146                                                
   0  -6  -6 394.202 107.335 144                                                
   0   6   6 568.339 120.392 136                                                
   0  -6  -6 598.204 162.039 139                                                
   0  -6  -6 590.251 146.436 147                                                
   0   6   6 468.840 115.590 135                                                
   0  -6  -6 452.601 106.312 142                                                
   0  -6  -6 650.318 116.218 143                                                
   0   6   6 491.727 121.560 123                                                
   0   6   6 661.548 130.936 122                                                
   0  -6  -6 655.572 157.123 128                                                
   0   6   6 307.083 116.046 131                                                
   0   6   6 568.301 126.756 134                                                
   0  -6  -6 505.074 158.433 130                                                
   0  -6  -6 420.283 149.538 127                                                
   0  -6  -6 502.002 149.035 132                                                
   0  -6  -6 494.042 162.986 129                                                
   0   6   6 363.190 118.730  70                                                
   0  -6  -6 659.930 129.317  54                                                
   0   6   6 536.063 122.323  73                                                
   0  -6  -6 521.202 111.942  64                                                
   0   6   6 512.369 119.624  74                                                
   0  -6  -6 456.966 168.879  72                                                
   0  -6  -6 581.314 169.420 116                                                
   0   6   6 603.138 142.641 118                                                
   0  -6  -6 483.182 116.101 111                                                
   0   6   6 548.934 120.869 121                                                
   0   6   6 449.736 135.160 113                                                
   0   6   6 359.162 123.687 114                                                
   0  -6  -6 583.060 157.874 117                                                
   0  -6  -6 490.844 157.861 115                                                
   0   6   6 514.032 118.886 112                                                
   0  -6  -6 469.217 153.215 108                                                
   0  -6  -6 298.629 108.725  89                                                
   0  -6  -6 468.064 149.135 107                                                
   0  -6  -6 593.791 160.290 105                                                
   0   6   6 508.942 104.880  90                                                
   0  -6  -6 583.055 104.882 101                                                
   0   6   6 466.529 92.3545  91                                                
   0  -6  -6 543.052 101.211  94                                                
   0   6   6 422.921 115.149  78                                                
   0  -6  -6 529.358 147.956  75                                                
   0   6   6 592.960 97.1585  83                                                
   0   6   6 599.556 126.370  76                                                
   0   6   6 530.933 95.1766  79                                                
   0  -6  -6 415.681 91.8246  85                                                
   0  -6  -6 451.368 104.505  82                                                
   0  -6  -6 396.259 99.5732  86                                                
   0   6   6 407.437 89.8633  88                                                
   0  -6  -6 518.876 107.434  80                                                
   0  -6  -6 464.209 97.6594  87                                                
   0  -6  -7 23211.7 741.975  25                                                
   0  -6  -7 26914.1 748.009  23                                                
   0  -6  -7 24033.7 748.923  19                                                
   0  -6  -7 21252.7 709.207 143                                                
   0  -6  -7 22740.6 703.880 141                                                
   0  -6  -7 24035.8 871.468 139                                                
   0   6   7 23245.3 774.737 137                                                
   0   6   7 23733.8 782.180 134                                                
   0   6   7 23572.7 782.015 136                                                
   0  -6  -7 21868.0 696.838 142                                                
   0   6   7 22897.6 773.199 135                                                
   0  -6  -7 23869.2 871.718 127                                                
   0   6   7 24235.7 785.784 122                                                
   0  -6  -7 24047.9 870.882 128                                                
   0   6   7 24380.8 796.270 123                                                
   0  -6  -7 25872.0 924.290 129                                                
   0   6   7 21810.5 778.282 131                                                
   0  -6  -7 24379.4 880.720 132                                                
   0   6   7 22971.6 796.051 114                                                
   0  -6  -7 25235.8 933.485 116                                                
   0  -6  -7 23662.4 868.733 107                                                
   0   6   7 23603.1 781.999 121                                                
   0   6   7 24679.5 881.398 118                                                
   0   6   7 22410.0 771.227 112                                                
   0  -6  -7 24562.2 894.053 108                                                
   0  -6  -7 23641.5 882.866 117                                                
   0   6   7 25176.9 893.534 113                                                
   0  -6  -7 24272.3 741.810 111                                                
   0  -6  -7 22978.3 708.832  64                                                
   0   6   7 19191.2 719.663  66                                                
   0  -6  -7 23603.8 752.181  54                                                
   0  -6  -7 24640.3 909.619 105                                                
   0  -6  -7 21078.6 639.525 106                                                
   0  -6  -7 26229.3 715.062  94                                                
   0  -6  -7 23177.0 696.246 101                                                
   0  -6  -7 23951.9 751.233  28                                                
   0  -6  -7 23524.5 738.617  36                                                
   0   6   7 24310.7 859.601  29                                                
   0   6   7 24450.6 887.098  41                                                
   0  -6  -7 23426.5 749.042  47                                                
   0   6   7 27585.9 698.966  39                                                
   0   6   7 23692.2 879.354  33                                                
   0   6   7 23106.5 773.550  48                                                
   0  -6  -8 154.600 83.1107  36                                                
   0   6   8 179.543 84.8377  29                                                
   0   6   8 239.578 64.5858  39                                                
   0  -6  -8 182.562 90.8763  28                                                
   0  -6  -8 278.033 102.494  45                                                
   0   6   8 192.714 98.6241  33                                                
   0   6   8 283.507 104.594 113                                                
   0  -6  -8 200.125 87.2406 111                                                
   0   6   8 298.633 106.097 118                                                
   0   6   8 205.701 85.8710  66                                                
   0  -6  -8 169.181 95.8614  54                                                
   0   6   8 193.998 74.1735  59                                                
   0  -6  -8 177.307 83.2894  64                                                
   0  -6  -8 143.524 63.4962  94                                                
   0  -6  -8 246.303 85.7190  23                                                
   0  -6  -8 207.534 83.1994  25                                                
   0  -6  -9 3757.17 231.946 111                                                
   0   6   9 3793.20 264.887 113                                                
   0   6   9 3282.79 216.134  57                                                
   0   6   9 3063.98 235.323  31                                                
   0  -6  -9 3374.35 230.687  45                                                
   0  -6  -9 3438.56 232.470  36                                                
   0  -6  -9 3545.45 241.727  47                                                
   0  -6  -9 3822.12 240.925  28                                                
   0   6   9 2941.20 229.571  41                                                
   0  -6 -10 8970.72 341.198 111                                                
   0  -6 -10 7994.42 324.478  45                                                
   0  -6 -10 8764.94 342.560  36                                                
   0   6  10 8083.82 324.199  57                                                
   0  -7  16 6245.55 269.206  58                                                
   0  -7  15 4531.16 285.911  58                                                
   0  -7  15 3652.70 198.852  61                                                
   0  -7  14 7510.04 409.640  58                                                
   0  -7  14 5884.00 320.260  69                                                
   0  -7  14 5179.39 287.882  61                                                
   0   7 -13 226.099 76.1007  27                                                
   0   7 -13 359.613 91.9859  97                                                
   0   7 -13 471.924 123.553  17                                                
   0   7 -13 424.199 89.4096  22                                                
   0  -7  13 556.000 160.948  58                                                
   0  -7  13 534.193 114.418  61                                                
   0  -7  13 478.898 125.026  69                                                
   0   7 -12 7230.24 351.484  27                                                
   0   7 -12 7686.90 358.491  97                                                
   0   7 -12 8449.14 395.749  22                                                
   0   7 -12 8018.62 399.524  15                                                
   0  -7  12 10707.5 435.575  66                                                
   0  -7  12 9192.93 505.038  61                                                
   0  -7  12 9524.29 538.499  69                                                
   0  -7  12 12888.8 610.366  58                                                
   0  -7  12 8822.28 454.536  68                                                
   0  -7  12 9977.93 493.111  63                                                
   0  -7  11 47288.9 1315.22  37                                                
   0   7 -11 45207.1 1181.41  97                                                
   0   7 -11 42357.7 1253.38  22                                                
   0   7 -11 43583.9 1280.86  15                                                
   0  -7  11 53644.2 1547.54  69                                                
   0  -7  11 48780.5 1386.66  68                                                
   0  -7  11 47155.7 1460.43  61                                                
   0  -7  11 53365.2 1447.42  63                                                
   0  -7  10 4629.59 319.287  37                                                
   0  -7  10 5501.13 390.296  63                                                
   0  -7  10 4604.35 388.984  69                                                
   0  -7  10 3701.98 346.030  61                                                
   0  -7  10 5576.95 303.736  66                                                
   0   7 -10 4253.68 232.033  92                                                
   0   7 -10 4195.35 242.597  97                                                
   0  -7  10 4921.46 390.349   7                                                
   0  -7   9 1045.72 159.407  37                                                
   0   7  -9 781.424 108.064  27                                                
   0  -7   9 978.304 170.437  35                                                
   0  -7   9 1272.93 192.270  60                                                
   0  -7   9 1098.53 194.854  69                                                
   0  -7   9 1195.67 200.198  63                                                
   0  -7   9 876.172 164.102  58                                                
   0  -7   9 913.218 151.040 110                                                
   0   7  -9 880.801 107.585  97                                                
   0   7  -9 1172.93 120.465  92                                                
   0   7  -9 1151.61 123.710  20                                                
   0   7  -9 1075.73 134.711   5                                                
   0   7  -9 1175.99 156.724  15                                                
   0  -7   9 1326.43 203.106   7                                                
   0   7  -8 8149.36 329.000  27                                                
   0  -7   8 11190.2 513.411  37                                                
   0  -7   8 8843.36 453.048 125                                                
   0  -7   8 9500.23 400.903 124                                                
   0  -7   8 8985.12 399.940  55                                                
   0  -7   8 14066.1 542.331 119                                                
   0  -7   8 7636.47 446.681 104                                                
   0  -7   8 9363.55 417.872 106                                                
   0   7  -8 9107.41 332.673  97                                                
   0   7  -8 12476.8 378.711  92                                                
   0   7  -8 11729.2 461.298  15                                                
   0   7  -8 13696.5 394.360  20                                                
   0   7  -8 10727.0 348.375  12                                                
   0   7  -8 9872.00 401.026   5                                                
   0  -7   7 189.726 141.619  35                                                
   0  -7   7 343.486 131.939  43                                                
   0  -7   7 173.550 105.853  37                                                
   0  -7   7 153.028 121.210 124                                                
   0  -7   7 186.523 92.7161  51                                                
   0  -7   7 116.289 106.621 119                                                
   0  -7   7 171.975 91.9583 102                                                
   0  -7   7 163.155 79.8947 106                                                
   0   7  -7 187.228 63.0735  12                                                
   0   7  -7 194.886 68.2987   5                                                
   0  -7   6 113274. 2389.35  37                                                
   0   7  -6 87612.3 1900.25  27                                                
   0  -7   6 94202.6 2078.21  34                                                
   0  -7   6 115376. 2137.47  43                                                
   0  -7   6 102876. 2140.84  35                                                
   0  -7   6 106786. 2357.80   7                                                
   0   7  -6 85215.4 1995.80   5                                                
   0  -7   6 107262. 2222.43  21                                                
   0   7  -6 117533. 1989.63  20                                                
   0   7  -6 91855.3 1904.84  12                                                
   0  -7   6 103452. 1973.12 147                                                
   0  -7   6 90305.0 1965.05 146                                                
   0  -7   6 96583.6 1958.04 145                                                
   0  -7   6 95615.6 2107.85 125                                                
   0   7  -6 93084.7 1940.95  71                                                
   0  -7   6 82597.5 1988.96  72                                                
   0   7  -6 92103.1 1931.85  73                                                
   0  -7   6 72323.6 2077.32 110                                                
   0  -7   6 107045. 2109.24 119                                                
   0   7  -6 108117. 1955.43  92                                                
   0  -7   6 97842.0 2065.54 101                                                
   0  -7   6 89421.7 2081.86 106                                                
   0   7  -6 100462. 2048.90  91                                                
   0  -7   6 95992.2 2031.42  80                                                
   0  -7   6 92888.9 2014.97  85                                                
   0   7  -6 88755.4 1943.37  74                                                
   0  -7   6 94745.8 2045.12  81                                                
   0   7  -6 88149.2 1958.49  78                                                
   0   7  -6 94180.6 2018.09  84                                                
   0   7  -6 100686. 2037.38  88                                                
   0   7  -6 98010.3 2025.82  83                                                
   0  -7   6 75169.0 1996.67  77                                                
   0   7  -6 91613.5 1932.72  76                                                
   0  -7   6 96410.0 2023.72  82                                                
   0  -7   6 95614.1 2016.99  87                                                
   0   7  -6 99518.5 2043.74  79                                                
   0  -7   5 7174.50 454.497  37                                                
   0  -7   5 8345.62 335.004  43                                                
   0  -7   5 8576.68 400.865  34                                                
   0  -7   5 7787.26 339.459  35                                                
   0  -7   5 6442.69 311.366   6                                                
   0   7  -5 7267.47 239.790  12                                                
   0  -7   5 8658.95 487.200   7                                                
   0  -7   5 8349.58 380.008  26                                                
   0   7  -5 10017.5 292.920  20                                                
   0  -7   5 7790.59 294.787 147                                                
   0  -7   5 7736.54 283.111 145                                                
   0  -7   5 7455.58 290.266 146                                                
   0  -7   5 8263.86 342.061 125                                                
   0   7  -5 7439.73 265.575  73                                                
   0  -7   5 5166.16 334.036  55                                                
   0  -7   5 6763.53 299.428  72                                                
   0   7  -5 7561.71 273.353  71                                                
   0  -7   5 8503.35 345.611 119                                                
   0  -7   5 7950.05 353.266 110                                                
   0   7  -5 7695.33 355.708  91                                                
   0  -7   5 8794.20 348.237 104                                                
   0   7  -5 8230.49 266.993  92                                                
   0  -7   5 9042.73 394.094 101                                                
   0  -7   5 7592.57 346.588  87                                                
   0  -7   5 7449.37 348.457  82                                                
   0   7  -5 7527.41 266.073  76                                                
   0  -7   5 7210.41 342.738  85                                                
   0   7  -5 7284.38 334.312  84                                                
   0   7  -5 7046.71 273.932  74                                                
   0  -7   5 6892.63 357.070  81                                                
   0   7  -5 7903.81 348.063  88                                                
   0  -7   5 7197.03 353.931  80                                                
   0   7  -5 7494.31 341.099  83                                                
   0   7  -5 7924.16 358.967  79                                                
   0  -7   5 5975.95 297.116  77                                                
   0   7  -5 6493.07 276.879  78                                                
   0  -7   4 27232.3 700.770  35                                                
   0  -7   4 23627.3 834.781  37                                                
   0  -7   4 28514.1 712.058  43                                                
   0  -7   4 20884.9 664.566   6                                                
   0  -7   4 29451.6 815.910  21                                                
   0   7  -4 26824.7 592.604  12                                                
   0   7  -4 34638.5 660.263  20                                                
   0  -7   4 18151.9 709.360  14                                                
   0   7  -4 21368.2 662.583   5                                                
   0  -7   4 27212.6 681.090 146                                                
   0   7  -4 26464.8 653.457 135                                                
   0   7  -4 27131.0 660.847 136                                                
   0  -7   4 28329.9 677.315 145                                                
   0   7  -4 26503.4 657.703 134                                                
   0  -7   4 28274.4 688.752 147                                                
   0  -7   4 27947.5 699.129 139                                                
   0   7  -4 27885.3 671.569 133                                                
   0   7  -4 27301.4 660.761 122                                                
   0  -7   4 28772.3 742.376 124                                                
   0   7  -4 26786.6 665.924 121                                                
   0  -7   4 23383.8 701.684 131                                                
   0  -7   4 27096.5 691.279 125                                                
   0  -7   4 22749.2 693.893 130                                                
   0  -7   4 22406.8 684.946 129                                                
   0   7  -4 27619.0 679.035 132                                                
   0  -7   4 27993.9 704.324 127                                                
   0   7  -4 26524.8 658.349 123                                                
   0   7  -4 27446.4 663.185  71                                                
   0  -7   4 23267.5 765.699  51                                                
   0  -7   4 24354.7 700.051  72                                                
   0   7  -4 26516.0 650.333  73                                                
   0  -7   4 26649.0 739.908  55                                                
   0  -7   4 28193.3 713.345 110                                                
   0   7  -4 28993.8 682.937 109                                                
   0  -7   4 22609.3 687.722 116                                                
   0  -7   4 23520.0 698.210 114                                                
   0   7  -4 27324.9 679.595 108                                                
   0  -7   4 25698.8 690.752 117                                                
   0  -7   4 22863.2 700.070 115                                                
   0  -7   4 24579.8 790.447  96                                                
   0  -7   4 29516.0 886.266 106                                                
   0  -7   4 25282.0 692.250 105                                                
   0   7  -4 29975.5 628.251  92                                                
   0   7  -4 28637.2 792.154  91                                                
   0  -7   4 29354.8 713.628 104                                                
   0  -7   4 21023.1 802.199  94                                                
   0  -7   4 24216.1 784.513 102                                                
   0   7  -4 25134.9 670.147  78                                                
   0  -7   4 16975.8 722.736  81                                                
   0   7  -4 24065.6 739.047  84                                                
   0   7  -4 27034.7 762.363  88                                                
   0  -7   4 20376.0 733.142  85                                                
   0  -7   4 18810.8 736.840  80                                                
   0  -7   4 20748.5 742.080  82                                                
   0  -7   4 22106.0 695.817  77                                                
   0  -7   4 20594.0 731.315  87                                                
   0   7  -4 28645.1 792.641  79                                                
   0   7  -4 25517.0 661.746  74                                                
   0   7  -4 27955.0 654.794  76                                                
   0   7  -4 27275.7 765.079  83                                                
   0  -7   3 1097.99 143.070  34                                                
   0   7  -3 767.183 93.8259  29                                                
   0   7  -3 1053.96 88.6242  20                                                
   0   7  -3 1048.35 80.8988  18                                                
   0  -7   3 1085.76 130.687  21                                                
   0  -7   3 1061.33 104.444   1                                                
   0   7  -3 939.428 99.3339   5                                                
   0  -7   3 1158.36 138.279  19                                                
   0  -7   3 765.422 106.965   6                                                
   0   7  -3 924.298 92.5371 135                                                
   0  -7   3 919.341 104.241 147                                                
   0  -7   3 865.389 105.813 139                                                
   0   7  -3 914.348 92.7976 134                                                
   0  -7   3 816.375 95.8598 145                                                
   0  -7   3 635.564 93.3787 146                                                
   0   7  -3 913.829 91.7601 136                                                
   0   7  -3 892.762 91.4824 122                                                
   0  -7   3 599.497 99.3877 129                                                
   0  -7   3 819.131 104.707 127                                                
   0   7  -3 934.166 96.5794 133                                                
   0  -7   3 616.533 101.943 130                                                
   0   7  -3 842.359 92.2933 121                                                
   0  -7   3 719.133 105.414 125                                                
   0   7  -3 859.567 91.5540 123                                                
   0  -7   3 689.727 108.836 131                                                
   0  -7   3 878.874 112.080 124                                                
   0   7  -3 957.159 100.299 132                                                
   0  -7   3 547.563 97.6523  72                                                
   0  -7   3 994.834 115.946  55                                                
   0  -7   3 885.634 123.534  51                                                
   0   7  -3 778.355 92.9688 108                                                
   0  -7   3 750.877 108.912 116                                                
   0  -7   3 861.090 108.425 110                                                
   0  -7   3 656.315 106.968 115                                                
   0   7  -3 1034.10 101.066 109                                                
   0  -7   3 782.502 104.346 117                                                
   0  -7   3 611.439 102.488 114                                                
   0  -7   3 730.169 103.795 105                                                
   0  -7   3 852.154 111.949 104                                                
   0  -7   3 1183.75 136.984  96                                                
   0   7  -3 1080.41 85.9944  92                                                
   0  -7   3 1003.50 131.147 102                                                
   0  -7   3 1193.32 158.364  94                                                
   0  -7   3 755.151 116.825  86                                                
   0  -7   3 887.988 129.526  80                                                
   0  -7   3 780.042 114.840  85                                                
   0  -7   3 793.107 118.107  82                                                
   0  -7   3 862.341 116.744  87                                                
   0  -7   3 549.390 107.459  77                                                
   0  -7   2 12664.5 427.143  34                                                
   0   7  -2 12461.4 385.434  41                                                
   0   7  -2 12445.7 382.417  31                                                
   0   7  -2 12839.1 385.202  29                                                
   0  -7   2 10643.0 383.479  43                                                
   0  -7   2 13170.7 417.048  21                                                
   0   7  -2 11472.6 387.880   5                                                
   0  -7   2 12100.0 375.574   1                                                
   0  -7   2 12407.1 389.740  14                                                
   0   7  -2 7685.89 293.837  16                                                
   0  -7   2 13667.2 426.811  25                                                
   0  -7   2 14250.4 449.099  19                                                
   0  -7   2 12624.8 415.557  26                                                
   0   7  -2 12753.3 345.047  20                                                
   0   7  -2 11788.6 331.954  18                                                
   0   7  -2 11264.8 371.406 134                                                
   0   7  -2 11171.7 370.318 135                                                
   0  -7   2 11038.3 396.957 146                                                
   0  -7   2 11723.6 410.672 139                                                
   0   7  -2 10239.8 371.397 136                                                
   0  -7   2 12217.7 405.978 147                                                
   0  -7   2 12066.4 393.471 145                                                
   0   7  -2 11865.1 386.157 132                                                
   0  -7   2 12151.9 420.130 127                                                
   0  -7   2 10193.6 411.946 129                                                
   0  -7   2 12091.2 384.389 124                                                
   0  -7   2 10293.8 420.516 131                                                
   0  -7   2 10422.7 417.428 130                                                
   0   7  -2 11497.0 378.582 133                                                
   0   7  -2 11115.8 369.991 123                                                
   0   7  -2 11208.9 373.330 122                                                
   0   7  -2 11279.4 369.105  71                                                
   0   7  -2 11050.4 365.139  73                                                
   0  -7   2 10743.4 417.652  72                                                
   0  -7   2 12000.5 397.286  51                                                
   0  -7   2 11204.2 372.196  55                                                
   0  -7   2 9649.14 405.248 116                                                
   0   7  -2 12053.3 376.676 118                                                
   0  -7   2 10235.9 403.416 117                                                
   0   7  -2 10400.4 377.822 121                                                
   0  -7   2 9591.23 409.987 114                                                
   0   7  -2 11530.5 385.703 108                                                
   0  -7   2 10475.0 419.300 115                                                
   0   7  -2 11644.4 383.136 109                                                
   0  -7   2 10115.0 404.078 105                                                
   0  -7   2 12419.3 408.334  96                                                
   0   7  -2 12390.3 334.474  92                                                
   0   7  -2 12005.6 414.172  91                                                
   0   7  -2 12644.9 410.229  90                                                
   0  -7   2 12518.9 406.777 102                                                
   0  -7   2 11914.3 427.585 106                                                
   0  -7   2 13276.5 438.738 101                                                
   0  -7   2 12758.8 449.112  94                                                
   0  -7   2 13354.8 452.677  82                                                
   0  -7   2 9909.13 421.721  77                                                
   0   7  -2 10662.0 382.121  78                                                
   0  -7   2 12933.2 463.547  80                                                
   0   7  -2 12361.1 400.764  88                                                
   0   7  -2 12432.8 406.580  83                                                
   0  -7   2 12957.3 440.298  85                                                
   0  -7   2 12814.8 439.638  87                                                
   0   7  -2 11231.6 363.469  76                                                
   0   7  -2 12401.6 417.750  79                                                
   0   7  -2 10859.9 369.124  74                                                
   0  -7   2 12922.3 458.022  86                                                
   0   7  -1 22620.8 586.824  31                                                
   0   7  -1 22572.8 592.733  41                                                
   0   7  -1 23205.0 587.427  29                                                
   0  -7   1 20265.6 606.951  47                                                
   0  -7   1 21111.7 605.407  34                                                
   0  -7   1 23305.8 620.677  21                                                
   0  -7   1 25163.2 584.345  14                                                
   0  -7   1 23458.6 619.395  25                                                
   0  -7   1 22371.3 673.135  17                                                
   0   7  -1 22462.0 553.870  20                                                
   0   7  -1 25109.0 646.513   5                                                
   0  -7   1 21539.8 604.598  26                                                
   0  -7   1 24094.2 616.327   1                                                
   0   7  -1 23110.8 530.788  15                                                
   0   7  -1 22145.5 603.351 135                                                
   0  -7   1 22868.6 630.369 145                                                
   0  -7   1 21347.8 635.752 146                                                
   0   7  -1 21361.1 571.761 138                                                
   0   7  -1 21607.2 605.027 136                                                
   0  -7   1 23697.2 653.941 147                                                
   0  -7   1 22445.6 649.278 139                                                
   0   7  -1 20935.0 608.981 134                                                
   0  -7   1 19677.8 658.426 129                                                
   0  -7   1 18797.4 678.332 131                                                
   0   7  -1 23245.5 621.257 132                                                
   0  -7   1 21404.3 580.268 125                                                
   0  -7   1 17967.0 671.181 130                                                
   0   7  -1 22142.1 606.892 122                                                
   0   7  -1 22827.5 618.389 133                                                
   0  -7   1 23414.6 663.667 127                                                
   0   7  -1 20458.0 605.689 123                                                
   0   7  -1 21937.1 599.653  71                                                
   0  -7   1 21422.7 602.969  54                                                
   0   7  -1 21534.6 593.000  73                                                
   0  -7   1 21073.3 590.409  51                                                
   0  -7   1 19499.0 655.414  72                                                
   0   7  -1 22322.8 617.014 121                                                
   0  -7   1 17922.9 673.304 114                                                
   0   7  -1 22623.0 619.517 108                                                
   0  -7   1 19783.2 662.474 116                                                
   0  -7   1 18647.5 678.534 115                                                
   0   7  -1 22633.8 621.595 109                                                
   0   7  -1 21740.2 582.428 118                                                
   0  -7   1 20985.8 650.233 117                                                
   0   7  -1 22798.8 634.275  91                                                
   0  -7   1 21799.0 599.513 102                                                
   0  -7   1 25151.3 642.275  94                                                
   0  -7   1 22163.8 607.470  96                                                
   0  -7   1 21125.8 657.125 105                                                
   0   7  -1 22096.6 542.026  92                                                
   0   7  -1 23539.9 627.230  90                                                
   0  -7   1 20971.2 606.206 106                                                
   0  -7   1 24585.9 736.793  89                                                
   0  -7   1 22343.6 620.024 101                                                
   0   7  -1 23671.9 621.474  88                                                
   0  -7   1 25871.7 679.912  85                                                
   0  -7   1 25338.9 682.454  82                                                
   0   7  -1 21440.9 602.343  74                                                
   0   7  -1 23901.0 626.579  83                                                
   0  -7   1 19967.7 684.874  77                                                
   0  -7   1 25122.4 671.072  87                                                
   0   7  -1 21425.1 616.536  78                                                
   0  -7   1 24451.9 699.803  80                                                
   0  -7   1 25356.3 693.798  86                                                
   0   7  -1 21188.6 589.057  76                                                
   0   7  -1 24204.4 645.813  79                                                
   0   7   0 56714.5 1284.85  41                                                
   0   7   0 57712.4 1273.68  31                                                
   0   7   0 51225.9 1234.21  44                                                
   0  -7   0 56922.7 1285.45  34                                                
   0   7   0 57515.8 1269.68  29                                                
   0   7   0 60426.6 1300.64  33                                                
   0  -7   0 54866.8 1263.06  36                                                
   0  -7   0 64555.8 1236.88  14                                                
   0  -7   0 55899.3 1278.89  26                                                
   0   7   0 57429.0 1212.70  24                                                
   0   7   0 64849.7 1383.45   5                                                
   0  -7   0 60160.9 1306.84  21                                                
   0  -7   0 59653.0 1295.09  19                                                
   0   7   0 40672.0 1221.49  16                                                
   0  -7   0 54732.5 1329.09  17                                                
   0  -7   0 59722.6 1376.77 139                                                
   0   7   0 56820.8 1299.34 135                                                
   0   7   0 55897.6 1280.70 138                                                
   0   7   0 56369.9 1304.73 136                                                
   0  -7   0 61025.3 1357.30 145                                                
   0  -7   0 60520.1 1368.39 147                                                
   0   7   0 59380.4 1310.44 134                                                
   0  -7   0 56236.4 1361.37 146                                                
   0  -7   0 53223.8 1387.98 129                                                
   0   7   0 60873.7 1321.15 133                                                
   0  -7   0 56921.0 1414.85 131                                                
   0  -7   0 60022.6 1385.65 127                                                
   0  -7   0 52763.9 1396.51 130                                                
   0   7   0 58876.4 1310.84 123                                                
   0   7   0 60469.8 1325.79 132                                                
   0   7   0 57993.0 1308.16 122                                                
   0  -7   0 52744.5 1394.70  72                                                
   0  -7   0 54163.2 1277.20  54                                                
   0   7   0 54519.1 1281.12  73                                                
   0   7   0 58101.9 1302.00  71                                                
   0  -7   0 53181.1 1391.38 116                                                
   0   7   0 60938.0 1327.95 109                                                
   0  -7   0 57412.1 1264.47 111                                                
   0  -7   0 53822.2 1403.97 115                                                
   0  -7   0 56697.2 1412.41 114                                                
   0   7   0 57987.6 1317.19 121                                                
   0   7   0 59354.0 1326.75 108                                                
   0  -7   0 55185.9 1371.43 117                                                
   0   7   0 56374.1 1271.16 118                                                
   0  -7   0 57913.6 1273.85 102                                                
   0  -7   0 53861.0 1374.94 105                                                
   0   7   0 56357.3 1217.04  92                                                
   0  -7   0 57658.1 1297.59 104                                                
   0   7   0 58543.9 1300.61  90                                                
   0  -7   0 61609.7 1378.54  89                                                
   0  -7   0 57860.9 1285.98 101                                                
   0  -7   0 60375.0 1281.57  94                                                
   0  -7   0 59323.7 1289.81  96                                                
   0   7   0 56114.0 1310.29  91                                                
   0  -7   0 54269.0 1269.57 106                                                
   0   7   0 59334.8 1298.57  88                                                
   0  -7   0 62280.3 1350.93  87                                                
   0   7   0 53376.1 1315.28  78                                                
   0   7   0 57607.3 1317.36  79                                                
   0  -7   0 58882.8 1376.21  80                                                
   0  -7   0 59688.5 1359.43  82                                                
   0  -7   0 51930.8 1425.27  77                                                
   0  -7   0 61274.0 1377.68  86                                                
   0   7   0 56851.6 1289.29  76                                                
   0  -7   0 61996.6 1354.63  85                                                
   0   7   0 57300.8 1294.32  83                                                
   0   7   0 55722.6 1297.96  74                                                
   0  -7  -1 703.864 89.1394  28                                                
   0  -7  -1 637.496 98.7679  36                                                
   0   7   1 744.162 107.286  33                                                
   0   7   1 777.359 102.040  31                                                
   0  -7  -1 725.548 105.011  47                                                
   0  -7  -1 817.834 105.861  34                                                
   0   7   1 753.318 97.6997  29                                                
   0   7   1 776.724 104.102  41                                                
   0   7   1 738.778 91.1166  44                                                
   0   7   1 767.933 94.7554  20                                                
   0  -7  -1 652.015 97.4113  26                                                
   0   7   1 563.921 103.648  18                                                
   0   7   1 449.286 97.4596  16                                                
   0   7   1 670.265 96.4652   4                                                
   0  -7  -1 747.919 99.5055  19                                                
   0  -7  -1 743.512 108.022  17                                                
   0   7   1 950.400 135.394   5                                                
   0  -7  -1 795.830 78.9823  14                                                
   0   7   1 636.671 98.3251 135                                                
   0  -7  -1 784.022 125.944 145                                                
   0   7   1 763.919 112.388 138                                                
   0  -7  -1 664.486 122.491 146                                                
   0   7   1 704.984 102.277 136                                                
   0   7   1 626.381 100.780 137                                                
   0   7   1 734.010 104.991 134                                                
   0  -7  -1 809.562 123.836 147                                                
   0  -7  -1 662.783 127.394 139                                                
   0  -7  -1 822.890 139.916 128                                                
   0  -7  -1 649.753 103.830 124                                                
   0   7   1 589.841 96.6126 122                                                
   0  -7  -1 839.864 143.648 130                                                
   0  -7  -1 652.964 134.530 129                                                
   0   7   1 756.826 105.297 123                                                
   0   7   1 691.723 104.051 133                                                
   0  -7  -1 768.397 140.421 131                                                
   0  -7  -1 756.103 131.750 127                                                
   0   7   1 655.412 100.049  71                                                
   0  -7  -1 534.741 130.731  72                                                
   0   7   1 745.796 99.6701  48                                                
   0   7   1 599.324 94.0173  73                                                
   0  -7  -1 683.774 133.939 116                                                
   0  -7  -1 670.526 135.616 114                                                
   0   7   1 680.214 104.496 109                                                
   0   7   1 621.828 95.7207 118                                                
   0  -7  -1 585.860 125.180 117                                                
   0   7   1 616.904 101.279 112                                                
   0   7   1 738.593 108.598 121                                                
   0   7   1 838.130 114.175 108                                                
   0  -7  -1 667.904 93.5926 111                                                
   0  -7  -1 704.469 140.830 115                                                
   0  -7  -1 688.836 130.834 107                                                
   0  -7  -1 708.713 104.925  96                                                
   0  -7  -1 623.045 127.869 105                                                
   0   7   1 761.320 98.4602  90                                                
   0  -7  -1 601.392 86.2297  94                                                
   0  -7  -1 686.833 98.3850 101                                                
   0   7   1 612.977 90.3441  91                                                
   0   7   1 721.011 85.3789  92                                                
   0  -7  -1 742.068 111.131  89                                                
   0  -7  -1 711.172 107.798  86                                                
   0   7   1 829.856 104.501  79                                                
   0   7   1 709.192 100.410  76                                                
   0   7   1 721.376 94.1872  88                                                
   0  -7  -1 556.210 135.494  77                                                
   0  -7  -1 634.730 107.732  80                                                
   0   7   1 693.919 104.897  78                                                
   0  -7  -1 814.411 110.794  87                                                
   0   7   1 793.691 100.226  83                                                
   0  -7  -1 734.595 105.125  85                                                
   0  -7  -1 854.855 115.689  82                                                
   0   7   1 652.442 99.8088  74                                                
   0  -7  -2 27190.2 767.931  47                                                
   0  -7  -2 28122.9 747.482  28                                                
   0   7   2 30972.3 866.830  33                                                
   0  -7  -2 28032.3 753.870  34                                                
   0   7   2 28722.1 814.190  29                                                
   0   7   2 28247.5 760.421  44                                                
   0   7   2 29542.1 837.972  41                                                
   0   7   2 21719.1 723.339  27                                                
   0   7   2 29394.4 822.643  31                                                
   0  -7  -2 27792.7 763.422  21                                                
   0   7   2 26148.3 784.032  18                                                
   0  -7  -2 29670.7 684.936  14                                                
   0  -7  -2 29425.1 837.522   1                                                
   0   7   2 26589.3 734.107  20                                                
   0  -7  -2 27477.4 767.468  25                                                
   0  -7  -2 26931.0 751.788  26                                                
   0   7   2 35182.8 983.157   5                                                
   0  -7  -2 25704.0 760.666  17                                                
   0   7   2 28343.2 797.576   4                                                
   0  -7  -2 28423.0 767.837  19                                                
   0  -7  -2 29904.1 868.441 147                                                
   0  -7  -2 27847.2 893.462 146                                                
   0  -7  -2 26410.0 819.769 144                                                
   0   7   2 27100.1 807.767 137                                                
   0  -7  -2 29744.2 898.879 139                                                
   0  -7  -2 27676.3 813.307 143                                                
   0  -7  -2 29225.4 877.044 145                                                
   0   7   2 29167.3 814.537 134                                                
   0   7   2 28373.6 807.035 135                                                
   0   7   2 28103.5 812.275 136                                                
   0   7   2 28918.2 815.055 123                                                
   0  -7  -2 28782.4 895.312 127                                                
   0   7   2 29351.0 820.496 122                                                
   0  -7  -2 27984.3 934.306 129                                                
   0  -7  -2 27918.9 940.179 130                                                
   0   7   2 29394.0 819.840 133                                                
   0  -7  -2 30910.0 926.829 128                                                
   0  -7  -2 26175.1 765.704  54                                                
   0  -7  -2 27279.4 952.845  72                                                
   0   7   2 28824.3 801.155  48                                                
   0  -7  -2 26387.1 719.242  51                                                
   0   7   2 28043.1 808.889  71                                                
   0   7   2 21923.1 712.166  52                                                
   0   7   2 27532.5 795.093  73                                                
   0  -7  -2 30765.9 931.210 107                                                
   0   7   2 28310.2 821.881 112                                                
   0   7   2 29537.1 827.136 118                                                
   0   7   2 28578.3 822.258 121                                                
   0  -7  -2 27950.0 947.261 115                                                
   0  -7  -2 26908.6 892.041 117                                                
   0  -7  -2 28256.8 751.077 111                                                
   0   7   2 29392.0 828.922 109                                                
   0  -7  -2 27036.4 928.733 116                                                
   0  -7  -2 29310.6 732.394  94                                                
   0   7   2 27212.3 711.466  92                                                
   0  -7  -2 26836.7 722.052 102                                                
   0   7   2 26482.3 746.602  90                                                
   0  -7  -2 27867.3 754.350 101                                                
   0  -7  -2 27083.0 904.866 105                                                
   0   7   2 25095.7 755.386  91                                                
   0  -7  -2 29548.5 818.637  89                                                
   0  -7  -2 27483.4 797.292  82                                                
   0   7   2 25691.1 760.870  79                                                
   0   7   2 27006.3 754.024  83                                                
   0   7   2 29091.1 839.647  78                                                
   0   7   2 28272.5 796.991  76                                                
   0   7   2 26797.8 742.131  88                                                
   0   7   2 26795.8 799.912  74                                                
   0  -7  -2 26860.9 778.916  87                                                
   0  -7  -2 26313.6 799.168  86                                                
   0  -7  -2 28152.8 997.150  77                                                
   0  -7  -2 25722.6 797.231  80                                                
   0  -7  -2 26935.6 778.243  85                                                
   0   7   3 469.621 108.992  31                                                
   0   7   3 367.230 86.3222  44                                                
   0  -7  -3 287.126 91.9389  28                                                
   0   7   3 416.895 98.1423  48                                                
   0  -7  -3 469.990 104.289  47                                                
   0   7   3 318.124 109.193  33                                                
   0   7   3 296.058 94.5804  41                                                
   0  -7  -3 221.962 81.5497  17                                                
   0   7   3 286.620 110.447  18                                                
   0  -7  -3 221.182 84.1224  25                                                
   0  -7  -3 299.698 97.5021  21                                                
   0  -7  -3 316.361 88.9237  19                                                
   0  -7  -3 400.039 68.8738  14                                                
   0  -7  -3 367.974 95.7110  26                                                
   0   7   3 258.299 81.1870  20                                                
   0  -7  -3 273.930 115.669   1                                                
   0  -7  -3 395.967 129.200 146                                                
   0   7   3 447.378 101.077 135                                                
   0   7   3 377.854 101.422 137                                                
   0  -7  -3 325.017 121.017 139                                                
   0   7   3 465.257 103.275 136                                                
   0  -7  -3 357.597 93.4323 141                                                
   0  -7  -3 328.074 87.7168 142                                                
   0  -7  -3 361.221 102.821 144                                                
   0  -7  -3 366.970 96.1288 143                                                
   0  -7  -3 491.529 131.816 145                                                
   0  -7  -3 367.002 119.129 147                                                
   0  -7  -3 388.492 134.564 128                                                
   0   7   3 543.224 113.903 134                                                
   0   7   3 520.251 116.187 133                                                
   0  -7  -3 405.084 135.319 127                                                
   0   7   3 591.848 113.056 122                                                
   0   7   3 536.540 113.392 123                                                
   0  -7  -3 319.863 142.128 130                                                
   0  -7  -3 431.892 138.063 129                                                
   0  -7  -3 258.024 121.985  72
[truncated: 6,698,294 more chars]
