# Supplementary material for: Structures 4-n-propyl Piperazines as Non-Imidazole Histamine H3 Antagonists
Source: Materials (Basel). 2021 Nov 22;14(22):7094. doi: 10.3390/ma14227094 (PMC8621284; doi:10.3390/ma14227094)
Supplement: Supplementary file 1 [file materials-14-07094-s001.zip › 2103684.cif]

####################################################################### 
# 
# This file contains crystal structure data downloaded from the 
# Cambridge Structural Database (CSD) hosted by the Cambridge 
# Crystallographic Data Centre (CCDC).
# 
# Full information about CCDC data access policies and citation 
# guidelines are available at http://www.ccdc.cam.ac.uk/access/V1 
# 
# Audit and citation data items may have been added by the CCDC. 
# Please retain this information to preserve the provenance of 
# this file and to allow appropriate attribution of the data. 
# 
#######################################################################

data_global
#==============================================================================

# 0. AUDIT DETAILS

_audit_creation_date             'Fri Sep 24 12:33:25 2021'
_audit_creation_method           'PLATON <TABLE ACC> option'
_audit_update_record             
;
;

#===============================================================================

# 1. SUBMISSION DETAILS

# Name of author for correspondence
_publ_contact_author_name        
;
;
# address of author for correspondence
_publ_contact_author_address     
;
;

_publ_contact_author_email       ?
_publ_contact_author_fax         ?
_publ_contact_author_phone       ?

_publ_requested_journal          'Acta Crystallographica C'
# Publication choise FI, CI or EI for Inorganic
#                    FM, CM or EM for Metal-organic
#                    FO, CO or EO for Organic
_publ_requested_category         ?
_publ_requested_coeditor_name    ?

_publ_contact_letter             # Include date of submission
;
Date of submission ?

Please consider this CIF submission for publication as a
Regular Structural Paper in Acta Crystallographica C. 
;

#===============================================================================

# 2. PROCESSING SUMMARY (JOURNAL OFFICE ONLY)

_journal_date_recd_electronic    ?

_journal_date_to_coeditor        ?
_journal_date_from_coeditor      ?
_journal_date_accepted           ?

_journal_date_printers_first     ?
_journal_date_printers_final     ?
_journal_date_proofs_out         ?
_journal_date_proofs_in          ?

_journal_coeditor_name           ?
_journal_coeditor_code           ?
_journal_coeditor_notes          
;
;

_journal_techeditor_code         ?
_journal_techeditor_notes        
;
;

_journal_coden_ASTM              ?
_journal_name_full               ?
_journal_year                    ?
_journal_volume                  ?
_journal_issue                   ?
_journal_page_first              ?
_journal_page_last               ?


_journal_suppl_publ_number       ?
_journal_suppl_publ_pages        ?


#===============================================================================

# 3. TITLE AND AUTHOR LIST

_publ_section_title              
;
;
_publ_section_title_footnote     
;
;

# The loop structure below should contain the names and adresses of all
# authors, in the required order of publication. Repeat as necessary.


loop_
_publ_author_name
_publ_author_footnote
_publ_author_address
# author name
?
;   # author related footnote
;
;   # Address of this author
;

#===============================================================================

# 4. TEXT

_publ_section_synopsis           
;
 ?
;
_publ_section_abstract           
;
 ?
;

# Insert blank lines between paragraphs

_publ_section_comment            
;
;
_publ_section_exptl_prep         
;
 ?
;
_publ_section_exptl_refinement   
;
 ?
;

# Insert blank lines between references

_publ_section_references         
;
 Allen, F.H. (2002).
   Acta Cryst. B58, 380-388.

 Altomare, A., Burla, M.C., Camalli, M., Cascarano, G.L., Giacovazzo, C.
   Guagliardi, A., Moliterni, A.G.G., Polidori, G. & Spagna, R.
   (1999) J. Appl. Cryst. 32, 115-119.

 Beurskens, P.T., Beurskens, G., de Gelder, R., Garc\'ia-Granda, S.,
 Gould, R.O., Israel, R. & Smits, J.M.M. (1999) The DIRDIF99 Program System,
   Technical Report of the Crystallography Laboratory,
   University of Nijmegen, The Netherlands.

 Boer, J.L. de & Duisenberg, A.J.M. (1984). Acta Cryst. A40, C-410.

 Boeyens, J.C.A. (1978). J.Cryst.Mol.Struct. 8, 317-320.

 Cremer, D. & Pople, J.A. (1975). J. Am. Chem. Soc. 97, 1354-1358.

 Duisenberg, A.J.M. (1992). J. Appl. Cryst. 25, 92-96.

 Duisenberg, A.J.M., Kroon-Batenburg, L.M.J. & Schreurs, A.M.M. (2003).
   J. Appl. Cryst. 36, 220-229.

 Enraf-Nonius (1989). CAD-4 Software. Version 5. Enraf-Nonius, Delft,
   The Netherlands.

 Flack, H.D. (1983). Acta Cryst. A39, 876-881.

 Hooft, R.W.W. (1998). Collect Software, Nonius B.V., Delft, The Netherlands.

 LePage, Y. (1987). J. Appl. Cryst. 20, 264-269.

 Mackay, A.L. (1984). Acta Cryst. A40, 165-166.

 Meulenaer, J. de & Tompa, H. (1965). Acta Cryst. 19, 1014-1018.

 North, A.C.T., Phillips, D.C. & Mathews, F.S. (1968).
  Acta Cryst. A24, 351-359.

 Otwinowski, Z. & Minor, W. (1997). Methods in Enzymology, Vol. 276,
   Macromolecular Crystallography, Part A, edited by C.W. Carter &
    R.M. Sweet, pp. 307-326. London: Academic Press.

 Sheldrick, G.M. (1986). SHELXS86. University of G\"ottingen, Germany.

 Sheldrick, G.M. (1993). SHELXL93. University of G\"ottingen, Germany.

 Sheldrick, G.M. (1997). SHELXS97. University of G\"ottingen, Germany.

 Sheldrick, G.M. (1997). SHELXL97. University of G\"ottingen, Germany.

 Sluis, P. van der & Spek, A.L. (1990). Acta Cryst. A46, 194-201.

 Spek, A.L. (1987). Acta Cryst. C43, 1233-1235.

 Spek, A.L. (1988). J. Appl. Cryst. 21, 578-579.

 Spek, A.L. (1994). Am. Crystallogr. Assoc.-Abstracts, 22, 66.

 Spek, A.L. (1997). HELENA, Program for Datareduction, Utrecht
   University, The Netherlands.

 Spek, A.L. (2003). J. Appl. Cryst. 36, 7-13.

 Wilson, A.J.C. (1992). Ed. International Tables for Crystallography,
   Volume C, Kluwer Academic Publishers, Dordrecht, The Netherlands.
;
_publ_section_acknowledgements   
;
;
_publ_section_figure_captions    
; View of the title compound with the atom numbering scheme.
Displacement ellipsoids for non-H atoms are drawn at the 50% probability level.
;

#===============================================================================

data_6_new
_database_code_depnum_ccdc_archive 'CCDC 2103684'
loop_
_audit_author_name
_audit_author_address
'Andrzej Olczak'
;Lodz University of Technology
Poland
;
_audit_update_record             
;
2021-09-24 deposited with the CCDC.	2021-10-08 downloaded from the CCDC.
;

#===============================================================================

# 5. CHEMICAL DATA

_chemical_name_systematic        
;
;
_chemical_name_common            ?
_chemical_melting_point          ?
_chemical_formula_moiety         'C13 H19 N4 O 1+, Br 1-'
# Ex: 'C12 H16 N2 O6, H2 O' and '(Cd 2+)3, (C6 N6 Cr 3-)2, 2(H2 O)' 
_chemical_formula_structural     ?
_chemical_formula_sum            'C13 H19 Br1 N4 O1'
_chemical_formula_iupac          ?
_chemical_formula_weight         327.22


_chemical_compound_source        'see text'

loop_
_atom_type_symbol
_atom_type_description
_atom_type_scat_dispersion_real
_atom_type_scat_dispersion_imag
_atom_type_scat_source
C C 0.0181 0.0091 ' International Tables Vol C Tables 4.2.6.8 and 6.1.1.4'
H H 0.0000 0.0000 ' International Tables Vol C Tables 4.2.6.8 and 6.1.1.4'
Br Br -0.6763 1.2805 ' International Tables Vol C Tables 4.2.6.8 and 6.1.1.4'
N N 0.0311 0.0180 ' International Tables Vol C Tables 4.2.6.8 and 6.1.1.4'
O O 0.0492 0.0322 ' International Tables Vol C Tables 4.2.6.8 and 6.1.1.4'

#===============================================================================

# 6. CRYSTAL DATA

_symmetry_cell_setting           triclinic
_symmetry_space_group_name_Hall  '-P 1'
_symmetry_space_group_name_H-M   'P -1'
_symmetry_Int_Tables_number      2

loop_
_space_group_symop_id
_space_group_symop_operation_xyz
1 x,y,z
2 -x,-y,-z

_cell_length_a                   7.2634(3)
_cell_length_b                   11.1261(5)
_cell_length_c                   18.5460(7)
_cell_angle_alpha                80.561(3)
_cell_angle_beta                 80.848(3)
_cell_angle_gamma                76.840(3)
_cell_volume                     1428.04(10)
_cell_formula_units_Z            4


_cell_special_details            
;
;


_cell_measurement_temperature    100(2)


_cell_oxdiff_measurement_reflns_used 16194
_cell_measurement_reflns_used    16194
_cell_measurement_theta_min      4.0950
_cell_measurement_theta_max      78.2140


_exptl_crystal_description       needle
_exptl_crystal_colour            colorless
_exptl_crystal_density_meas      ?

_exptl_crystal_density_diffrn    1.522

_exptl_transmission_factor_min   ?
_exptl_transmission_factor_max   ?


_exptl_crystal_size_max          1.222
_exptl_crystal_size_mid          0.141
_exptl_crystal_size_min          0.055


_exptl_crystal_density_method    'Not Measured'
_exptl_crystal_F_000             672
_exptl_absorpt_coefficient_mu    3.915
_exptl_crystal_density_meas_temp ?

# Permitted for _exptl_absorpt_correction_type :
# analytical     'analytical from crystal shape'
#                Example: de Meulenaer&Tompa: ABST
# cylinder       'cylindrical'
# gaussian       'Gaussian from crystal shape'
#                Example: PLATON/ABSG
# integration    'integration from crystal shape'
# multi-scan     'symmetry-related measurements'
#                Example: SADABS, MULABS
# none           'no absorption corr. applied'
# numerical      'numerical from crystal shape'
# psi-scan       'psi-scan corrections'
#                Example: PLATON/ABSP
# refdelf        'refined from delta-F'
#                Example: SHELXA, 
# sphere         'spherical'
#                Example: PLATON/ABSS

#===============================================================================

# 7. EXPERIMENTAL DATA

_exptl_special_details           
;
;

_diffrn_radiation_wavelength     1.54184
_diffrn_radiation_probe          x-ray
_diffrn_radiation_type           CuK\a


_diffrn_measurement_method       '\w scans'
_oxdiff_twin_items               2
loop_
_twin_individual_id
_twin_individual_mass_fraction_refined
_oxdiff_twin_reflns_isolated
_oxdiff_twin_reflns_overlapped
_twin_individual_twin_lattice_type
_twin_individual_twin_matrix_11
_twin_individual_twin_matrix_12
_twin_individual_twin_matrix_13
_twin_individual_twin_matrix_21
_twin_individual_twin_matrix_22
_twin_individual_twin_matrix_23
_twin_individual_twin_matrix_31
_twin_individual_twin_matrix_32
_twin_individual_twin_matrix_33
1 0.6089 26618 12747 ref 1.0000 0.0000 0.0000 0.0000 1.0000 0.0000 0.0000
0.0000 1.0000
2 0.3911 0 12747 nmt 0.9965 0.0046 0.0046 0.7152 -0.9953 -0.0149 0.8295 0.0513
-1.0009
_oxdiff_twin_integration_method  simultaneous
_twin_special_details            
;
Component 2 rotated by 178.3480\% 
around [0.88 0.31 0.37] (reciprocal) or [1.00 0.00 0.00] (direct)
;


_exptl_absorpt_correction_T_min  0.191
_exptl_absorpt_correction_T_max  0.856
_exptl_absorpt_correction_type   analytical
_exptl_absorpt_process_details   
;
CrysAlisPro 1.171.40.84a (Rigaku Oxford Diffraction, 2020)
Analytical numeric absorption correction using a multifaceted crystal
model based on expressions derived by R.C. Clark & J.S. Reid.
(Clark, R. C. & Reid, J. S. (1995). Acta Cryst. A51, 887-897)
Empirical absorption correction using spherical harmonics,
implemented in SCALE3 ABSPACK scaling algorithm.
;
_oxdiff_exptl_absorpt_empirical_full_min 0.360
_oxdiff_exptl_absorpt_empirical_full_max 2.901
_oxdiff_exptl_absorpt_empirical_details 
;
Empirical correction (ABSPACK) includes:
- Absorption correction using spherical harmonics
- Frame scaling
;
_diffrn_ambient_temperature      100.0(2)
_diffrn_ambient_environment      N~2~
_diffrn_source                   'micro-focus sealed X-ray tube'
_diffrn_source_type              'PhotonJet (Cu) X-ray Source'

_diffrn_radiation_monochromator  mirror
_diffrn_measurement_device       'four-circle diffractometer'
_diffrn_measurement_device_type  'XtaLAB Synergy, Dualflex, Pilatus 300K'
_diffrn_detector                 'Hybrid Pixel Array Detector'
_diffrn_detector_type            'Pilatus 300K'
_diffrn_detector_area_resol_mean 5.8140
_diffrn_reflns_number            39365
_diffrn_reflns_av_R_equivalents  0.1043
_diffrn_reflns_av_sigmaI/netI    0.0258


# number of measured reflections (redundant set)


_diffrn_reflns_av_unetI/netI     0.0115
_diffrn_reflns_limit_h_min       -9
_diffrn_reflns_limit_h_max       8
_diffrn_reflns_limit_k_min       -13
_diffrn_reflns_limit_k_max       13
_diffrn_reflns_limit_l_min       -23
_diffrn_reflns_limit_l_max       23
_diffrn_reflns_theta_min         4.12
_diffrn_reflns_theta_max         78.57
_diffrn_reflns_theta_full        67.68
_diffrn_measured_fraction_theta_max 0.952
_diffrn_measured_fraction_theta_full 0.999
_diffrn_reflns_reduction_process 
;
;

# number of unique reflections
_reflns_number_total             6692
# number of observed reflections (> n sig(I))
_reflns_number_gt                6224
_reflns_threshold_expression     I>2\s(I)

_computing_data_collection       ?
_computing_cell_refinement       ?
_computing_data_reduction        ?
_computing_structure_solution    ?
_computing_structure_refinement  'SHELXL-201n (Sheldrick, 2014)'
_computing_molecular_graphics    ?
_computing_publication_material  'PLATON (Spek, 2003)'

#===============================================================================

# 8. REFINEMENT DATA

_refine_special_details          
;Refinement on F^2^ for ALL reflections except those
 flagged by the user for potential systematic errors.
 Weighted R-factors wR and all goodnesses of fit S
 are based on F^2^, conventional R-factors R are based
 on F, with F set to zero for negative F^2^. The
 observed criterion of F^2^ > 2sigma(F^2^) is used only
 for calculating -R-factor-obs etc. and is not
 relevant to the choice of reflections for refinement.
 R-factors based on F^2^ are statistically about twice
 as large as those based on F, and R-factors based on
 ALL data will be even larger.,Twin
;
_refine_ls_structure_factor_coef Fsqd
_refine_ls_matrix_type           full
_refine_ls_weighting_scheme      calc
_refine_ls_weighting_details     
'W=1/[\S^2^(FO^2^)+(0.0800P)^2^+13.9642P] WHERE P=(FO^2^+2FC^2^)/3'
_atom_sites_solution_primary     direct
_atom_sites_solution_secondary   ?
_atom_sites_solution_hydrogens   geom


# Permitted for _refine_ls_hydrogen_treatment :
# refall            - refined all H-atom parameters
# refxyz            - refined H-atom coordinates only
# refU              - refined H-atom U only
# noref             - no refinement of H-atom parameters
# constr            - H-atom parameters constrained
# hetero            - H-atom parameters constrained for H on C,
#                     all H-atom parameters refined for H on
#                     heteroatoms
# heteroxyz         - H-atom parameters constrained for H on C,
#                     refined H-atom coordinates only for H
#                     on heteroatoms
# heteroU           - H-atom parameters constrained for H on C,
#                     refined H-atom U's only for H on
#                     heteroatoms
# heteronoref       - H-atom parameters constrained for H on C,
#                     no refinement of H-atom parameters for
#                     H on heteroatoms
# hetero-mixed      - H-atom parameters constrained for H on C
#                     and some heteroatoms, all H-atom
#                     parameters refined for H on remaining
#                     heteroatoms.
# heteroxyz-mixed   - H-atom parameters constrained for H on C
#                     and some heteroatoms, refined H-atom
#                     coordinates only for H on remaining
#                     heteroatoms.
# heteroU-mixed     - H-atom parameters constrained for H on C
#                     and some heteroatoms, refined H-atom
#                     U's only for H on remaining heteroatoms
# heteronoref-mixed - H-atom parameters constrained for H on C
#                     and some heteroatoms, no refinement of
#                     H-atom parameters for H on remaining
#                     heteroatoms
# mixed   - some constrained, some independent
# undef   - H-atom parameters not defined
_refine_ls_hydrogen_treatment    mixed

_refine_ls_extinction_method     none
_refine_ls_abs_structure_details ?
_refine_ls_abs_structure_Flack   .
_refine_ls_number_reflns         6692
_refine_ls_number_parameters     348
_refine_ls_number_restraints     0
_refine_ls_number_constraints    ?
_refine_ls_R_factor_all          0.0835
_refine_ls_R_factor_gt           0.0801
_refine_ls_wR_factor_ref         0.2170
_refine_ls_wR_factor_gt          0.2147
_refine_ls_goodness_of_fit_ref   1.098
_refine_ls_restrained_S_all      1.098
_refine_ls_shift/su_max          0.001
_refine_ls_shift/su_mean         0.000
_refine_diff_density_max         2.129
_refine_diff_density_min         -2.223
_refine_diff_density_rms         0.182

#===============================================================================

# 9. ATOMIC COORDINATES AND DISPLACEMENT PARAMETERS

loop_
_atom_site_label
_atom_site_type_symbol
_atom_site_thermal_displace_type
_atom_site_fract_x
_atom_site_fract_y
_atom_site_fract_z
_atom_site_occupancy
_atom_site_U_iso_or_equiv
_atom_site_calc_flag
_atom_site_refinement_flags
_atom_site_disorder_assembly
_atom_site_disorder_group
Br1A Br Uani 0.01146(11) 0.58538(8) 0.74437(5) 1.000 0.0313(3) d . . .
Br1B Br Uani 0.60637(12) 1.12934(8) 0.08256(5) 1.000 0.0317(3) d . . .
O22A O Uani 0.6164(7) 0.6754(5) 0.4491(3) 1.000 0.0264(16) d . . .
N11A N Uani 0.4408(9) 0.6223(6) 0.7190(4) 1.000 0.029(2) d . . .
N14A N Uani 0.4703(9) 0.7113(6) 0.5646(4) 1.000 0.0277(17) d . . .
N27A N Uani 0.5153(10) 0.9630(6) 0.3365(4) 1.000 0.032(2) d . . .
N29A N Uani 0.4392(9) 0.8694(6) 0.4629(4) 1.000 0.0274(19) d . . .
C1A C Uani 0.5408(15) 0.4462(10) 0.9088(5) 1.000 0.047(3) d . . .
C2A C Uani 0.5288(14) 0.4603(8) 0.8267(5) 1.000 0.039(3) d . . .
C3A C Uani 0.4974(12) 0.5965(8) 0.7949(4) 1.000 0.031(2) d . . .
C12A C Uani 0.5727(11) 0.5466(7) 0.6641(4) 1.000 0.028(2) d . . .
C13A C Uani 0.4978(11) 0.5770(7) 0.5905(4) 1.000 0.027(2) d . . .
C15A C Uani 0.3469(11) 0.7913(7) 0.6165(4) 1.000 0.028(2) d . . .
C16A C Uani 0.4220(10) 0.7591(7) 0.6904(4) 1.000 0.026(2) d . . .
C21A C Uani 0.4996(10) 0.7561(7) 0.4940(4) 1.000 0.026(2) d . . .
O22B O Uani 0.0071(7) 0.9530(5) 0.3642(3) 1.000 0.0267(17) d . . .
C23A C Uani 0.6349(11) 0.7500(7) 0.3817(4) 1.000 0.028(2) d . . .
C24A C Uani 0.7410(10) 0.7194(8) 0.3169(5) 1.000 0.031(2) d . . .
C25A C Uani 0.7273(12) 0.8204(8) 0.2600(5) 1.000 0.034(3) d . . .
C26A C Uani 0.6187(12) 0.9354(8) 0.2718(5) 1.000 0.035(3) d . . .
C28A C Uani 0.5259(10) 0.8686(7) 0.3902(4) 1.000 0.027(2) d . . .
N11B N Uani 0.1785(9) 1.0909(6) 0.0983(4) 1.000 0.029(2) d . . .
N14B N Uani 0.1365(9) 0.9538(6) 0.2429(4) 1.000 0.0281(17) d . . .
N27B N Uani 0.1242(9) 0.6417(6) 0.4473(4) 1.000 0.0286(19) d . . .
N29B N Uani 0.1800(8) 0.7689(6) 0.3289(3) 1.000 0.0257(17) d . . .
C1B C Uani 0.0865(14) 1.3329(9) -0.0709(5) 1.000 0.043(3) d . . .
C2B C Uani 0.1100(12) 1.2880(8) 0.0099(5) 1.000 0.035(2) d . . .
C3B C Uani 0.1194(12) 1.1483(7) 0.0249(4) 1.000 0.029(2) d . . .
C12B C Uani 0.0599(11) 1.1498(7) 0.1616(4) 1.000 0.028(2) d . . .
C13B C Uani 0.1316(11) 1.0876(7) 0.2336(4) 1.000 0.028(2) d . . .
C15B C Uani 0.2499(11) 0.8906(8) 0.1820(4) 1.000 0.032(2) d . . .
C16B C Uani 0.1779(11) 0.9536(7) 0.1100(4) 1.000 0.030(2) d . . .
C21B C Uani 0.1178(9) 0.8866(7) 0.3106(4) 1.000 0.027(2) d . . .
C23B C Uani -0.0032(11) 0.8624(7) 0.4249(4) 1.000 0.027(2) d . . .
C24B C Uani -0.0951(11) 0.8717(8) 0.4941(4) 1.000 0.030(2) d . . .
C25B C Uani -0.0724(10) 0.7598(8) 0.5417(4) 1.000 0.028(2) d . . .
C26B C Uani 0.0354(11) 0.6503(8) 0.5165(4) 1.000 0.031(2) d . . .
C28B C Uani 0.1054(11) 0.7494(7) 0.4031(4) 1.000 0.027(2) d . . .
H1AA H Uiso 0.64699 0.48118 0.91686 1.000 0.0700 c RU . .
H1AB H Uiso 0.56180 0.35776 0.92888 1.000 0.0700 c RU . .
H1AC H Uiso 0.42147 0.49066 0.93362 1.000 0.0700 c RU . .
H2AA H Uiso 0.64829 0.41432 0.80154 1.000 0.0470 c RU . .
H11A H Uiso 0.31216 0.60204 0.72255 1.000 0.03(2) c R . .
H2AB H Uiso 0.42216 0.42458 0.81832 1.000 0.0470 c RU . .
H12A H Uiso 0.58277 0.45678 0.68196 1.000 0.0340 c RU . .
H12B H Uiso 0.70152 0.56526 0.65870 1.000 0.0340 c RU . .
H3AA H Uiso 0.39691 0.64448 0.82788 1.000 0.0370 c RU . .
H13A H Uiso 0.58886 0.53052 0.55403 1.000 0.0330 c RU . .
H13B H Uiso 0.37481 0.55044 0.59506 1.000 0.0330 c RU . .
H3AB H Uiso 0.61634 0.62635 0.79382 1.000 0.0370 c RU . .
H15A H Uiso 0.21478 0.77823 0.62206 1.000 0.0330 c RU . .
H15B H Uiso 0.34571 0.87993 0.59745 1.000 0.0330 c RU . .
H16A H Uiso 0.54816 0.78154 0.68543 1.000 0.0310 c RU . .
H16B H Uiso 0.33446 0.80875 0.72635 1.000 0.0310 c RU . .
H24A H Uiso 0.81557 0.63872 0.31097 1.000 0.0370 c RU . .
H25A H Uiso 0.79463 0.80874 0.21255 1.000 0.0410 c RU . .
H26A H Uiso 0.61590 1.00038 0.23144 1.000 0.0420 c RU . .
H1BA H Uiso 0.19789 1.29249 -0.10198 1.000 0.0650 c RU . .
H1BB H Uiso 0.07526 1.42342 -0.08049 1.000 0.0650 c RU . .
H1BC H Uiso -0.02863 1.31174 -0.08214 1.000 0.0650 c RU . .
H2BA H Uiso 0.22828 1.30682 0.02131 1.000 0.0410 c RU . .
H2BB H Uiso 0.00088 1.33159 0.04171 1.000 0.0410 c RU . .
H3BA H Uiso -0.00756 1.13223 0.02194 1.000 0.0350 c RU . .
H3BB H Uiso 0.21076 1.10782 -0.01387 1.000 0.0350 c RU . .
H11B H Uiso 0.31252 1.09982 0.09817 1.000 0.04(2) c R . .
H12C H Uiso -0.07414 1.14288 0.16298 1.000 0.0340 c RU . .
H12D H Uiso 0.06383 1.23935 0.15487 1.000 0.0340 c RU . .
H13C H Uiso 0.26115 1.10152 0.23426 1.000 0.0340 c RU . .
H13D H Uiso 0.04681 1.12493 0.27508 1.000 0.0340 c RU . .
H15C H Uiso 0.23969 0.80202 0.19000 1.000 0.0380 c RU . .
H15D H Uiso 0.38567 0.89391 0.18012 1.000 0.0380 c RU . .
H16C H Uiso 0.25968 0.91413 0.06867 1.000 0.0360 c RU . .
H16D H Uiso 0.04659 0.94211 0.11019 1.000 0.0360 c RU . .
H24B H Uiso -0.16864 0.94793 0.50892 1.000 0.0360 c RU . .
H25B H Uiso -0.13053 0.75811 0.59145 1.000 0.0330 c RU . .
H26B H Uiso 0.04719 0.57617 0.55073 1.000 0.0370 c RU . .

loop_
_atom_site_aniso_label
_atom_site_aniso_U_11
_atom_site_aniso_U_22
_atom_site_aniso_U_33
_atom_site_aniso_U_23
_atom_site_aniso_U_13
_atom_site_aniso_U_12
Br1A 0.0186(4) 0.0324(4) 0.0444(5) -0.0123(3) -0.0023(3) -0.0046(3)
Br1B 0.0195(4) 0.0407(5) 0.0361(4) -0.0093(3) -0.0016(3) -0.0070(3)
O22A 0.020(2) 0.024(3) 0.035(3) -0.008(2) -0.005(2) 0.000(2)
N11A 0.013(3) 0.037(4) 0.040(4) -0.013(3) -0.003(3) -0.004(3)
N14A 0.022(3) 0.023(3) 0.036(3) -0.011(3) 0.000(3) 0.002(2)
N27A 0.028(4) 0.031(4) 0.039(4) -0.006(3) -0.009(3) -0.007(3)
N29A 0.020(3) 0.023(3) 0.039(4) -0.007(3) -0.007(3) 0.000(2)
C1A 0.041(5) 0.053(6) 0.043(5) 0.002(4) -0.006(4) -0.009(4)
C2A 0.041(5) 0.034(5) 0.040(5) -0.004(4) -0.002(4) -0.006(4)
C3A 0.026(4) 0.036(4) 0.031(4) -0.012(3) -0.002(3) -0.004(3)
C12A 0.023(4) 0.024(4) 0.036(4) -0.006(3) -0.002(3) -0.002(3)
C13A 0.025(4) 0.023(4) 0.034(4) -0.006(3) -0.002(3) -0.004(3)
C15A 0.018(3) 0.025(4) 0.039(4) -0.010(3) -0.005(3) 0.002(3)
C16A 0.013(3) 0.028(4) 0.038(4) -0.009(3) -0.004(3) -0.005(3)
C21A 0.015(3) 0.029(4) 0.035(4) -0.011(3) -0.004(3) -0.004(3)
O22B 0.025(3) 0.024(3) 0.030(3) -0.006(2) -0.004(2) -0.001(2)
C23A 0.023(4) 0.031(4) 0.031(4) -0.007(3) -0.007(3) -0.005(3)
C24A 0.019(4) 0.033(4) 0.042(4) -0.014(3) -0.005(3) -0.001(3)
C25A 0.034(4) 0.039(5) 0.034(4) -0.010(3) -0.005(3) -0.012(4)
C26A 0.035(5) 0.034(4) 0.039(4) -0.004(3) -0.011(3) -0.012(4)
C28A 0.015(3) 0.031(4) 0.037(4) -0.010(3) -0.008(3) -0.005(3)
N11B 0.018(3) 0.036(4) 0.037(4) -0.019(3) -0.003(3) -0.005(3)
N14B 0.023(3) 0.027(3) 0.032(3) -0.008(3) 0.004(3) -0.003(3)
N27B 0.018(3) 0.026(3) 0.042(4) -0.007(3) -0.006(3) -0.002(2)
N29B 0.015(3) 0.027(3) 0.035(3) -0.008(3) -0.005(2) 0.000(2)
C1B 0.041(5) 0.042(5) 0.045(5) 0.003(4) -0.005(4) -0.013(4)
C2B 0.033(4) 0.033(4) 0.036(4) -0.005(3) -0.006(3) -0.001(3)
C3B 0.028(4) 0.032(4) 0.028(4) -0.006(3) -0.003(3) -0.007(3)
C12B 0.021(3) 0.025(4) 0.035(4) -0.006(3) -0.001(3) 0.003(3)
C13B 0.025(4) 0.023(4) 0.036(4) -0.008(3) -0.003(3) 0.000(3)
C15B 0.029(4) 0.029(4) 0.036(4) -0.009(3) -0.001(3) -0.003(3)
C16B 0.023(4) 0.029(4) 0.039(4) -0.010(3) -0.001(3) -0.004(3)
C21B 0.011(3) 0.034(4) 0.038(4) -0.013(3) -0.004(3) -0.004(3)
C23B 0.024(4) 0.021(4) 0.037(4) -0.006(3) -0.008(3) -0.004(3)
C24B 0.022(4) 0.030(4) 0.039(4) -0.012(3) -0.003(3) -0.005(3)
C25B 0.015(3) 0.038(4) 0.035(4) -0.009(3) -0.006(3) -0.009(3)
C26B 0.029(4) 0.030(4) 0.036(4) 0.000(3) -0.010(3) -0.012(3)
C28B 0.022(4) 0.026(4) 0.034(4) -0.006(3) -0.009(3) -0.004(3)

#===============================================================================

# 10. MOLECULAR GEOMETRY

_geom_special_details            
;
 Bond distances, angles etc. have been calculated using the
 rounded fractional coordinates. All su's are estimated
 from the variances of the (full) variance-covariance matrix.
 The cell esds are taken into account in the estimation of
 distances, angles and torsion angles
;

loop_
_geom_bond_atom_site_label_1
_geom_bond_atom_site_label_2
_geom_bond_distance
_geom_bond_site_symmetry_1
_geom_bond_site_symmetry_2
_geom_bond_publ_flag
O22A C21A 1.376(9) . . yes
O22A C23A 1.388(9) . . yes
N11A C3A 1.494(10) . . yes
N11A C12A 1.506(10) . . yes
N11A C16A 1.510(10) . . yes
N14A C13A 1.471(10) . . yes
N14A C15A 1.472(10) . . yes
N14A C21A 1.324(10) . . yes
N27A C26A 1.352(12) . . yes
N27A C28A 1.321(10) . . yes
N29A C21A 1.306(10) . . yes
N29A C28A 1.395(10) . . yes
C1A C2A 1.519(13) . . no
C2A C3A 1.513(12) . . no
N11A H11A 1.0000 . . no
C12A C13A 1.508(11) . . no
C15A C16A 1.514(10) . . no
O22B C23B 1.387(9) . . yes
O22B C21B 1.377(9) . . yes
C23A C24A 1.369(12) . . no
C23A C28A 1.395(11) . . no
C24A C25A 1.407(13) . . no
C25A C26A 1.373(12) . . no
C1A H1AC 0.9800 . . no
C1A H1AA 0.9800 . . no
C1A H1AB 0.9800 . . no
C2A H2AB 0.9900 . . no
C2A H2AA 0.9900 . . no
C3A H3AB 0.9900 . . no
C3A H3AA 0.9900 . . no
N11B C16B 1.508(10) . . yes
N11B C3B 1.490(10) . . yes
N11B C12B 1.491(10) . . yes
C12A H12A 0.9900 . . no
C12A H12B 0.9900 . . no
C13A H13B 0.9900 . . no
C13A H13A 0.9900 . . no
N14B C13B 1.463(10) . . yes
N14B C15B 1.466(11) . . yes
N14B C21B 1.356(10) . . yes
C15A H15B 0.9900 . . no
C15A H15A 0.9900 . . no
C16A H16A 0.9900 . . no
C16A H16B 0.9900 . . no
C24A H24A 0.9500 . . no
C25A H25A 0.9500 . . no
C26A H26A 0.9500 . . no
N27B C26B 1.350(10) . . yes
N27B C28B 1.329(10) . . yes
N29B C21B 1.291(10) . . yes
N29B C28B 1.397(9) . . yes
C1B C2B 1.524(13) . . no
C2B C3B 1.521(12) . . no
N11B H11B 1.0000 . . no
C12B C13B 1.512(11) . . no
C15B C16B 1.515(11) . . no
C23B C24B 1.358(10) . . no
C23B C28B 1.407(11) . . no
C24B C25B 1.396(12) . . no
C25B C26B 1.397(12) . . no
C1B H1BA 0.9800 . . no
C1B H1BB 0.9800 . . no
C1B H1BC 0.9800 . . no
C2B H2BA 0.9900 . . no
C2B H2BB 0.9900 . . no
C3B H3BA 0.9900 . . no
C3B H3BB 0.9900 . . no
C12B H12C 0.9900 . . no
C12B H12D 0.9900 . . no
C13B H13C 0.9900 . . no
C13B H13D 0.9900 . . no
C15B H15C 0.9900 . . no
C15B H15D 0.9900 . . no
C16B H16C 0.9900 . . no
C16B H16D 0.9900 . . no
C24B H24B 0.9500 . . no
C25B H25B 0.9500 . . no
C26B H26B 0.9500 . . no

loop_
_geom_angle_atom_site_label_1
_geom_angle_atom_site_label_2
_geom_angle_atom_site_label_3
_geom_angle
_geom_angle_site_symmetry_1
_geom_angle_site_symmetry_2
_geom_angle_site_symmetry_3
_geom_angle_publ_flag
C21A O22A C23A 102.9(6) . . . yes
C3A N11A C12A 114.6(6) . . . yes
C3A N11A C16A 110.2(6) . . . yes
C12A N11A C16A 109.4(6) . . . yes
C13A N14A C15A 114.7(6) . . . yes
C13A N14A C21A 122.5(7) . . . yes
C15A N14A C21A 119.5(6) . . . yes
C26A N27A C28A 114.4(7) . . . yes
C21A N29A C28A 103.7(6) . . . yes
C1A C2A C3A 110.0(7) . . . no
N11A C3A C2A 113.9(7) . . . yes
C16A N11A H11A 107.00 . . . no
C3A N11A H11A 107.00 . . . no
C12A N11A H11A 107.00 . . . no
N11A C12A C13A 109.9(6) . . . yes
N14A C13A C12A 111.0(6) . . . yes
N14A C15A C16A 109.0(6) . . . yes
N11A C16A C15A 111.8(6) . . . yes
O22A C21A N29A 116.4(7) . . . yes
O22A C21A N14A 115.9(7) . . . yes
N14A C21A N29A 127.6(7) . . . yes
C21B O22B C23B 102.8(6) . . . yes
O22A C23A C24A 128.6(7) . . . yes
O22A C23A C28A 107.9(6) . . . yes
C24A C23A C28A 123.5(7) . . . no
C23A C24A C25A 112.6(8) . . . no
C24A C25A C26A 121.3(8) . . . no
N27A C26A C25A 124.8(8) . . . yes
N27A C28A N29A 127.5(7) . . . yes
N27A C28A C23A 123.3(7) . . . yes
N29A C28A C23A 109.2(6) . . . yes
C2A C1A H1AA 109.00 . . . no
C2A C1A H1AC 109.00 . . . no
H1AA C1A H1AB 109.00 . . . no
C2A C1A H1AB 109.00 . . . no
H1AB C1A H1AC 109.00 . . . no
H1AA C1A H1AC 109.00 . . . no
C1A C2A H2AA 110.00 . . . no
C1A C2A H2AB 110.00 . . . no
C3A C2A H2AB 110.00 . . . no
H2AA C2A H2AB 108.00 . . . no
C3A C2A H2AA 110.00 . . . no
N11A C3A H3AB 109.00 . . . no
C2A C3A H3AA 109.00 . . . no
C2A C3A H3AB 109.00 . . . no
H3AA C3A H3AB 108.00 . . . no
N11A C3A H3AA 109.00 . . . no
C12B N11B C16B 109.4(6) . . . yes
C3B N11B C12B 114.4(6) . . . yes
C3B N11B C16B 110.1(6) . . . yes
N11A C12A H12B 110.00 . . . no
C13A C12A H12A 110.00 . . . no
C13A C12A H12B 110.00 . . . no
N11A C12A H12A 110.00 . . . no
H12A C12A H12B 108.00 . . . no
H13A C13A H13B 108.00 . . . no
N14A C13A H13B 109.00 . . . no
C12A C13A H13B 109.00 . . . no
N14A C13A H13A 109.00 . . . no
C12A C13A H13A 109.00 . . . no
C15B N14B C21B 118.2(6) . . . yes
C13B N14B C15B 113.9(6) . . . yes
C13B N14B C21B 121.6(7) . . . yes
N14A C15A H15A 110.00 . . . no
C16A C15A H15B 110.00 . . . no
N14A C15A H15B 110.00 . . . no
C16A C15A H15A 110.00 . . . no
H15A C15A H15B 108.00 . . . no
C15A C16A H16B 109.00 . . . no
N11A C16A H16A 109.00 . . . no
N11A C16A H16B 109.00 . . . no
C15A C16A H16A 109.00 . . . no
H16A C16A H16B 108.00 . . . no
C23A C24A H24A 124.00 . . . no
C25A C24A H24A 124.00 . . . no
C24A C25A H25A 119.00 . . . no
C26A C25A H25A 119.00 . . . no
N27A C26A H26A 118.00 . . . no
C25A C26A H26A 118.00 . . . no
C26B N27B C28B 114.1(7) . . . yes
C21B N29B C28B 103.1(6) . . . yes
C1B C2B C3B 109.0(7) . . . no
N11B C3B C2B 113.3(7) . . . yes
C16B N11B H11B 108.00 . . . no
C3B N11B H11B 108.00 . . . no
C12B N11B H11B 108.00 . . . no
N11B C12B C13B 110.9(6) . . . yes
N14B C13B C12B 110.5(6) . . . yes
N14B C15B C16B 109.5(7) . . . yes
N11B C16B C15B 111.4(6) . . . yes
O22B C21B N29B 117.5(6) . . . yes
O22B C21B N14B 114.3(6) . . . yes
N14B C21B N29B 128.1(7) . . . yes
O22B C23B C24B 130.1(7) . . . yes
O22B C23B C28B 107.1(6) . . . yes
C24B C23B C28B 122.8(7) . . . no
C23B C24B C25B 114.3(8) . . . no
C24B C25B C26B 120.3(7) . . . no
N27B C26B C25B 125.0(7) . . . yes
N27B C28B N29B 126.9(7) . . . yes
N27B C28B C23B 123.5(7) . . . yes
N29B C28B C23B 109.5(6) . . . yes
C2B C1B H1BA 109.00 . . . no
C2B C1B H1BB 109.00 . . . no
C2B C1B H1BC 109.00 . . . no
H1BA C1B H1BB 109.00 . . . no
H1BA C1B H1BC 110.00 . . . no
H1BB C1B H1BC 109.00 . . . no
C1B C2B H2BA 110.00 . . . no
C1B C2B H2BB 110.00 . . . no
C3B C2B H2BA 110.00 . . . no
C3B C2B H2BB 110.00 . . . no
H2BA C2B H2BB 108.00 . . . no
N11B C3B H3BA 109.00 . . . no
N11B C3B H3BB 109.00 . . . no
C2B C3B H3BA 109.00 . . . no
C2B C3B H3BB 109.00 . . . no
H3BA C3B H3BB 108.00 . . . no
N11B C12B H12C 109.00 . . . no
N11B C12B H12D 109.00 . . . no
C13B C12B H12C 109.00 . . . no
C13B C12B H12D 109.00 . . . no
H12C C12B H12D 108.00 . . . no
N14B C13B H13C 110.00 . . . no
N14B C13B H13D 110.00 . . . no
C12B C13B H13C 110.00 . . . no
C12B C13B H13D 110.00 . . . no
H13C C13B H13D 108.00 . . . no
N14B C15B H15C 110.00 . . . no
N14B C15B H15D 110.00 . . . no
C16B C15B H15C 110.00 . . . no
C16B C15B H15D 110.00 . . . no
H15C C15B H15D 108.00 . . . no
N11B C16B H16C 109.00 . . . no
N11B C16B H16D 109.00 . . . no
C15B C16B H16C 109.00 . . . no
C15B C16B H16D 109.00 . . . no
H16C C16B H16D 108.00 . . . no
C23B C24B H24B 123.00 . . . no
C25B C24B H24B 123.00 . . . no
C24B C25B H25B 120.00 . . . no
C26B C25B H25B 120.00 . . . no
N27B C26B H26B 117.00 . . . no
C25B C26B H26B 118.00 . . . no

loop_
_geom_torsion_atom_site_label_1
_geom_torsion_atom_site_label_2
_geom_torsion_atom_site_label_3
_geom_torsion_atom_site_label_4
_geom_torsion
_geom_torsion_site_symmetry_1
_geom_torsion_site_symmetry_2
_geom_torsion_site_symmetry_3
_geom_torsion_site_symmetry_4
_geom_torsion_publ_flag
C23A O22A C21A N14A -174.6(7) . . . . no
C23A O22A C21A N29A 1.9(9) . . . . no
C21A O22A C23A C24A 177.7(8) . . . . no
C21A O22A C23A C28A -1.2(8) . . . . no
C12A N11A C3A C2A -53.4(9) . . . . no
C16A N11A C3A C2A -177.3(7) . . . . no
C3A N11A C12A C13A 178.0(6) . . . . no
C16A N11A C12A C13A -57.8(8) . . . . no
C3A N11A C16A C15A -174.7(6) . . . . no
C12A N11A C16A C15A 58.5(8) . . . . no
C15A N14A C13A C12A -55.3(9) . . . . no
C21A N14A C13A C12A 145.3(7) . . . . no
C13A N14A C15A C16A 53.9(8) . . . . no
C21A N14A C15A C16A -146.1(7) . . . . no
C13A N14A C21A O22A -21.5(11) . . . . no
C13A N14A C21A N29A 162.5(8) . . . . no
C15A N14A C21A O22A -179.9(6) . . . . no
C15A N14A C21A N29A 4.1(12) . . . . no
C28A N27A C26A C25A 0.2(13) . . . . no
C26A N27A C28A N29A 178.4(8) . . . . no
C26A N27A C28A C23A 0.3(12) . . . . no
C28A N29A C21A O22A -1.7(9) . . . . no
C28A N29A C21A N14A 174.2(8) . . . . no
C21A N29A C28A N27A -177.5(8) . . . . no
C21A N29A C28A C23A 0.8(9) . . . . no
C1A C2A C3A N11A -167.1(8) . . . . no
N11A C12A C13A N14A 55.9(8) . . . . no
N14A C15A C16A N11A -55.1(8) . . . . no
C21B O22B C23B C24B -179.2(9) . . . . no
C23B O22B C21B N14B 174.9(6) . . . . no
C23B O22B C21B N29B -0.9(8) . . . . no
C21B O22B C23B C28B 1.1(8) . . . . no
O22A C23A C24A C25A -179.0(8) . . . . no
C24A C23A C28A N29A -178.7(7) . . . . no
O22A C23A C28A N27A 178.7(7) . . . . no
O22A C23A C28A N29A 0.3(9) . . . . no
C28A C23A C24A C25A -0.2(12) . . . . no
C24A C23A C28A N27A -0.3(13) . . . . no
C23A C24A C25A C26A 0.7(12) . . . . no
C24A C25A C26A N27A -0.8(14) . . . . no
C12B N11B C3B C2B 54.6(9) . . . . no
C16B N11B C3B C2B 178.1(7) . . . . no
C3B N11B C12B C13B -179.0(6) . . . . no
C16B N11B C12B C13B 57.1(8) . . . . no
C3B N11B C16B C15B 176.2(6) . . . . no
C12B N11B C16B C15B -57.4(8) . . . . no
C15B N14B C13B C12B 55.9(9) . . . . no
C21B N14B C13B C12B -152.4(7) . . . . no
C13B N14B C15B C16B -55.4(9) . . . . no
C21B N14B C15B C16B 151.9(7) . . . . no
C13B N14B C21B O22B 30.3(10) . . . . no
C13B N14B C21B N29B -154.6(8) . . . . no
C15B N14B C21B O22B -179.2(6) . . . . no
C15B N14B C21B N29B -4.0(12) . . . . no
C28B N27B C26B C25B 1.5(12) . . . . no
C26B N27B C28B N29B -179.5(8) . . . . no
C26B N27B C28B C23B -2.4(12) . . . . no
C28B N29B C21B O22B 0.2(8) . . . . no
C28B N29B C21B N14B -174.9(7) . . . . no
C21B N29B C28B N27B 178.0(8) . . . . no
C21B N29B C28B C23B 0.6(8) . . . . no
C1B C2B C3B N11B 169.2(7) . . . . no
N11B C12B C13B N14B -56.2(8) . . . . no
N14B C15B C16B N11B 55.6(8) . . . . no
O22B C23B C24B C25B -179.5(8) . . . . no
C28B C23B C24B C25B 0.1(12) . . . . no
O22B C23B C28B N27B -178.7(7) . . . . no
O22B C23B C28B N29B -1.1(9) . . . . no
C24B C23B C28B N27B 1.7(13) . . . . no
C24B C23B C28B N29B 179.2(8) . . . . no
C23B C24B C25B C26B -0.9(11) . . . . no
C24B C25B C26B N27B 0.1(13) . . . . no

loop_
_geom_hbond_atom_site_label_D
_geom_hbond_atom_site_label_H
_geom_hbond_atom_site_label_A
_geom_hbond_distance_DH
_geom_hbond_distance_HA
_geom_hbond_distance_DA
_geom_hbond_angle_DHA
_geom_hbond_site_symmetry_A
_geom_hbond_publ_flag
#
#D   H   A   D - H  H...A   D...A    D - H...A  symm(A)
#
N11A H11A Br1A 1.0000 2.2000 3.189(7) 169.00 . yes
N11B H11B Br1B 1.0000 2.2000 3.194(7) 172.00 . yes
C3B H3BA Br1B 0.9900 2.8600 3.754(9) 151.00 1_455 yes
C12B H12D Br1A 0.9900 2.8200 3.563(8) 132.00 2_576 yes
C13A H13A O22A 0.9900 2.3300 2.754(9) 105.00 . yes
C13A H13A N27B 0.9900 2.4900 3.295(10) 138.00 2_666 yes
C13B H13D O22B 0.9900 2.3500 2.767(9) 104.00 . yes
C3A H3AB Br1A 0.9900 2.8300 3.681(9) 145.00 1_655 yes
C15A H15B N29A 0.9900 2.4900 2.858(10) 101.00 . yes
C15B H15C N29B 0.9900 2.5200 2.860(9) 100.00 . yes
C16B H16C Br1B 0.9900 2.9000 3.834(7) 158.00 2_675 yes
C24A H24A Br1A 0.9500 2.8000 3.723(9) 163.00 2_666 yes
C24B H24B N29A 0.9500 2.5400 3.467(11) 164.00 2_576 yes
C26A H26A Br1B 0.9500 2.9000 3.809(9) 161.00 . yes

# Loop Mechanism for Extra Tables(s)

#loop_
#_publ_manuscript_incl_extra_item
#'_geom_extra_tableA_col_1'
#'_geom_extra_tableA_col_2'
#'_geom_extra_tableA_col_3'
#'_geom_extra_table_head_A'
#'_geom_table_footnote_A'
#'_geom_extra_tableB_col_1'
#'_geom_extra_tableB_col_2'
#'_geom_extra_tableB_col_3'
#'_geom_extra_table_head_B'
#'_geom_table_footnote_B'


#
#loop_
#_geom_extra_tableA_col_1
#_geom_extra_tableA_col_2
#_geom_extra_tableA_col_3
# ? ? ?


#
#loop_
#_geom_extra_tableB_col_1
#_geom_extra_tableB_col_2
#_geom_extra_tableB_col_3
# ? ? ?


#
#_geom_table_footnote_A
#;
# ?
#;


#
#_geom_table_footnote_B
#;
# ?
#;


#
#_geom_table_footnote_A
#;
# ?
#;


#
#_geom_table_footnote_B
#;
# ?
#;

_shelx_res_file                  
;
TITL muvo70_cri_100k_a_a.res in P-1                                             
    6_new.res                                                                   
    created by SHELXL-2018/3 at 16:33:41 on 16-Sep-2021                         
REM Old TITL muvo70_crI_100K_a in P-1                                           
REM SHELXT solution in P-1                                                      
REM R1 0.161, Rweak 0.038, Alpha 0.109, Orientation as input                    
REM Formula found by SHELXT: C27 N31 O3 Br40                                    
CELL 1.54184 7.2634 11.1261 18.546 80.561 80.848 76.84                          
ZERR 2 0.0003 0.0005 0.0007 0.003 0.003 0.003                                   
LATT 1                                                                          
SFAC C H Br N O                                                                 
UNIT 52 76 4 16 4                                                               
LIST 4 ! automatically inserted. Change 6 to 4 for CHECKCIF!!                   
L.S. 50                                                                         
PLAN  5                                                                         
CONF                                                                            
MORE -1                                                                         
htab                                                                            
HTAB N11B Br1B                                                                  
EQIV $1 x-1, y, z                                                               
HTAB C3B Br1B_$1                                                                
EQIV $2 -x+1, -y+2, -z                                                          
HTAB C3B Br1B_$2                                                                
HTAB C12B Br1B_$1                                                               
EQIV $3 -x, -y+2, -z+1                                                          
HTAB C12B Br1A_$3                                                               
HTAB C13B Br1A_$3                                                               
HTAB C16B Br1B_$2                                                               
HTAB C24B N29A_$3                                                               
HTAB N11A Br1A                                                                  
EQIV $4 x+1, y, z                                                               
HTAB C3A Br1A_$4                                                                
HTAB C12A Br1A_$4                                                               
EQIV $5 -x+1, -y+1, -z+1                                                        
HTAB C13A N27B_$5                                                               
HTAB C24A Br1A_$5                                                               
HTAB C26A Br1B                                                                  
temp -173                                                                       
BOND $H                                                                         
fmap -2                                                                         
acta                                                                            
REM <olex2.extras>                                                              
REM <HklSrc "%.\\muvo70_crI_100K_a.hkl">                                        
REM </olex2.extras>                                                             
REM #####                                                                       
WGHT    0.080000   13.964200                                                    
BASF   0.41978                                                                  
FVAR       4.32544                                                              
O22B  5    0.007055    0.952967    0.364176    11.00000    0.02459    0.02408 = 
         0.03046   -0.00632   -0.00359   -0.00095                               
N11B  4    0.178501    1.090945    0.098349    11.00000    0.01765    0.03570 = 
         0.03702   -0.01888   -0.00308   -0.00541                               
AFIX  13                                                                        
H11B  2    0.312524    1.099819    0.098167    11.00000    0.03574              
AFIX   0                                                                        
N14B  4    0.136544    0.953817    0.242857    11.00000    0.02344    0.02739 = 
         0.03209   -0.00800    0.00381   -0.00253                               
N27B  4    0.124164    0.641749    0.447279    11.00000    0.01791    0.02638 = 
         0.04169   -0.00652   -0.00592   -0.00245                               
N29B  4    0.179991    0.768898    0.328893    11.00000    0.01532    0.02698 = 
         0.03475   -0.00821   -0.00463    0.00023                               
C1B   1    0.086534    1.332926   -0.070874    11.00000    0.04089    0.04186 = 
         0.04513    0.00256   -0.00490   -0.01256                               
AFIX 137                                                                        
H1BA  2    0.197891    1.292488   -0.101977    11.00000   -1.50000              
H1BB  2    0.075257    1.423418   -0.080486    11.00000   -1.50000              
H1BC  2   -0.028626    1.311735   -0.082136    11.00000   -1.50000              
AFIX   0                                                                        
C2B   1    0.109979    1.288050    0.009944    11.00000    0.03271    0.03309 = 
         0.03568   -0.00497   -0.00639   -0.00099                               
AFIX  23                                                                        
H2BA  2    0.228283    1.306817    0.021306    11.00000   -1.20000              
H2BB  2    0.000876    1.331595    0.041712    11.00000   -1.20000              
AFIX   0                                                                        
C3B   1    0.119373    1.148331    0.024940    11.00000    0.02840    0.03230 = 
         0.02760   -0.00612   -0.00340   -0.00721                               
AFIX  23                                                                        
H3BA  2   -0.007563    1.132225    0.021939    11.00000   -1.20000              
H3BB  2    0.210756    1.107821   -0.013874    11.00000   -1.20000              
AFIX   0                                                                        
C12B  1    0.059919    1.149800    0.161581    11.00000    0.02058    0.02525 = 
         0.03492   -0.00624   -0.00073    0.00250                               
AFIX  23                                                                        
H12C  2   -0.074138    1.142885    0.162983    11.00000   -1.20000              
H12D  2    0.063828    1.239351    0.154872    11.00000   -1.20000              
AFIX   0                                                                        
C13B  1    0.131590    1.087598    0.233636    11.00000    0.02470    0.02315 = 
         0.03616   -0.00799   -0.00304   -0.00037                               
AFIX  23                                                                        
H13C  2    0.261147    1.101522    0.234261    11.00000   -1.20000              
H13D  2    0.046812    1.124929    0.275078    11.00000   -1.20000              
AFIX   0                                                                        
C15B  1    0.249907    0.890573    0.182044    11.00000    0.02913    0.02883 = 
         0.03626   -0.00914   -0.00082   -0.00257                               
AFIX  23                                                                        
H15C  2    0.239688    0.802021    0.190004    11.00000   -1.20000              
H15D  2    0.385669    0.893913    0.180121    11.00000   -1.20000              
AFIX   0                                                                        
C16B  1    0.177873    0.953648    0.109979    11.00000    0.02308    0.02932 = 
         0.03874   -0.01036   -0.00109   -0.00400                               
AFIX  23                                                                        
H16C  2    0.259678    0.914133    0.068667    11.00000   -1.20000              
H16D  2    0.046594    0.942113    0.110189    11.00000   -1.20000              
AFIX   0                                                                        
C21B  1    0.117751    0.886644    0.310599    11.00000    0.01061    0.03377 = 
         0.03800   -0.01302   -0.00397   -0.00382                               
C23B  1   -0.003167    0.862427    0.424940    11.00000    0.02393    0.02105 = 
         0.03663   -0.00608   -0.00791   -0.00369                               
C24B  1   -0.095115    0.871734    0.494141    11.00000    0.02212    0.03036 = 
         0.03934   -0.01246   -0.00283   -0.00530                               
AFIX  43                                                                        
H24B  2   -0.168642    0.947927    0.508920    11.00000   -1.20000              
                                                                                
REM #####                                                                       
AFIX   0                                                                        
C25B  1   -0.072427    0.759805    0.541740    11.00000    0.01479    0.03754 = 
         0.03500   -0.00923   -0.00633   -0.00884                               
AFIX  43                                                                        
H25B  2   -0.130531    0.758108    0.591448    11.00000   -1.20000              
AFIX   0                                                                        
C26B  1    0.035424    0.650257    0.516544    11.00000    0.02936    0.02958 = 
         0.03618   -0.00034   -0.00978   -0.01233                               
AFIX  43                                                                        
H26B  2    0.047193    0.576175    0.550734    11.00000   -1.20000              
AFIX   0                                                                        
C28B  1    0.105392    0.749430    0.403060    11.00000    0.02196    0.02589 = 
         0.03392   -0.00644   -0.00896   -0.00375                               
BR1B  3    0.606367    1.129341    0.082555    11.00000    0.01950    0.04066 = 
         0.03608   -0.00935   -0.00164   -0.00703                               
O22A  5    0.616434    0.675377    0.449087    11.00000    0.01985    0.02445 = 
         0.03454   -0.00826   -0.00492   -0.00008                               
N11A  4    0.440818    0.622289    0.719042    11.00000    0.01278    0.03665 = 
         0.04022   -0.01312   -0.00325   -0.00381                               
AFIX  13                                                                        
H11A  2    0.312156    0.602044    0.722549    11.00000    0.02968              
AFIX   0                                                                        
N14A  4    0.470331    0.711292    0.564608    11.00000    0.02231    0.02314 = 
         0.03574   -0.01081   -0.00031    0.00195                               
N27A  4    0.515275    0.963025    0.336543    11.00000    0.02819    0.03143 = 
         0.03878   -0.00578   -0.00859   -0.00676                               
N29A  4    0.439219    0.869369    0.462859    11.00000    0.02047    0.02350 = 
         0.03900   -0.00727   -0.00701   -0.00047                               
C1A   1    0.540827    0.446231    0.908802    11.00000    0.04101    0.05317 = 
         0.04318    0.00191   -0.00585   -0.00915                               
AFIX 137                                                                        
H1AA  2    0.646988    0.481185    0.916857    11.00000   -1.50000              
H1AB  2    0.561804    0.357755    0.928878    11.00000   -1.50000              
H1AC  2    0.421470    0.490656    0.933625    11.00000   -1.50000              
AFIX   0                                                                        
C2A   1    0.528754    0.460340    0.826654    11.00000    0.04070    0.03404 = 
         0.03962   -0.00394   -0.00240   -0.00557                               
AFIX  23                                                                        
H2AA  2    0.648293    0.414320    0.801542    11.00000   -1.20000              
H2AB  2    0.422163    0.424578    0.818322    11.00000   -1.20000              
AFIX   0                                                                        
C3A   1    0.497417    0.596475    0.794889    11.00000    0.02647    0.03613 = 
         0.03120   -0.01239   -0.00204   -0.00411                               
AFIX  23                                                                        
H3AA  2    0.396907    0.644485    0.827876    11.00000   -1.20000              
H3AB  2    0.616337    0.626354    0.793815    11.00000   -1.20000              
AFIX   0                                                                        
C12A  1    0.572703    0.546624    0.664102    11.00000    0.02282    0.02354 = 
         0.03634   -0.00586   -0.00220   -0.00167                               
AFIX  23                                                                        
H12A  2    0.582768    0.456781    0.681961    11.00000   -1.20000              
H12B  2    0.701516    0.565258    0.658702    11.00000   -1.20000              
AFIX   0                                                                        
C13A  1    0.497767    0.577000    0.590538    11.00000    0.02542    0.02295 = 
         0.03409   -0.00596   -0.00245   -0.00394                               
AFIX  23                                                                        
H13A  2    0.588859    0.530516    0.554034    11.00000   -1.20000              
H13B  2    0.374813    0.550442    0.595061    11.00000   -1.20000              
AFIX   0                                                                        
C15A  1    0.346914    0.791304    0.616519    11.00000    0.01781    0.02540 = 
         0.03905   -0.01027   -0.00465    0.00185                               
AFIX  23                                                                        
H15A  2    0.214781    0.778230    0.622059    11.00000   -1.20000              
H15B  2    0.345706    0.879929    0.597453    11.00000   -1.20000              
AFIX   0                                                                        
C16A  1    0.422001    0.759125    0.690385    11.00000    0.01293    0.02790 = 
         0.03847   -0.00898   -0.00388   -0.00531                               
AFIX  23                                                                        
H16A  2    0.548159    0.781543    0.685429    11.00000   -1.20000              
H16B  2    0.334461    0.808748    0.726353    11.00000   -1.20000              
AFIX   0                                                                        
C21A  1    0.499562    0.756080    0.494038    11.00000    0.01467    0.02862 = 
         0.03537   -0.01108   -0.00374   -0.00382                               
C23A  1    0.634944    0.749998    0.381694    11.00000    0.02311    0.03105 = 
         0.03102   -0.00673   -0.00733   -0.00489                               
C24A  1    0.740971    0.719351    0.316887    11.00000    0.01882    0.03263 = 
         0.04185   -0.01431   -0.00538   -0.00110                               
AFIX  43                                                                        
H24A  2    0.815571    0.638719    0.310969    11.00000   -1.20000              
AFIX   0                                                                        
C25A  1    0.727325    0.820363    0.260024    11.00000    0.03374    0.03907 = 
         0.03388   -0.00957   -0.00496   -0.01194                               
AFIX  43                                                                        
H25A  2    0.794633    0.808744    0.212552    11.00000   -1.20000              
AFIX   0                                                                        
C26A  1    0.618675    0.935422    0.271752    11.00000    0.03517    0.03412 = 
         0.03900   -0.00409   -0.01145   -0.01225                               
AFIX  43                                                                        
H26A  2    0.615896    1.000376    0.231444    11.00000   -1.20000              
AFIX   0                                                                        
C28A  1    0.525891    0.868614    0.390208    11.00000    0.01514    0.03089 = 
         0.03747   -0.01006   -0.00775   -0.00461                               
BR1A  3    0.011461    0.585379    0.744372    11.00000    0.01858    0.03235 = 
         0.04440   -0.01233   -0.00233   -0.00462                               
HKLF 5                                                                          
                                                                                
                                                                                
                                                                                
                                                                                
REM  muvo70_cri_100k_a_a.res in P-1                                             
REM wR2 = 0.2170, GooF = S = 1.098, Restrained GooF = 1.098 for all data        
REM R1 = 0.0801 for 6224 Fo > 4sig(Fo) and 0.0835 for all 6692 data             
REM 348 parameters refined using 0 restraints                                   
                                                                                
END                                                                             
                                                                                
WGHT      0.0800     13.9642                                                    
                                                                                
REM Instructions for potential hydrogen bonds                                   
HTAB N11B Br1B                                                                  
HTAB C3B Br1B_$1                                                                
HTAB C3B Br1B_$2                                                                
HTAB C12B Br1B_$1                                                               
HTAB C12B Br1A_$3                                                               
HTAB C13B Br1A_$3                                                               
HTAB C16B Br1B_$2                                                               
HTAB C24B N29A_$3                                                               
HTAB N11A Br1A                                                                  
HTAB C3A Br1A_$4                                                                
HTAB C12A Br1A_$4                                                               
HTAB C13A N27B_$5                                                               
HTAB C24A Br1A_$5                                                               
HTAB C26A Br1B                                                                  
                                                                                
REM Highest difference peak  2.129,  deepest hole -2.223,  1-sigma level  0.182 
Q1    1   0.6832  1.0855  0.1103  11.00000  0.05   -2.22                        
Q2    1   0.1212  0.5815  0.7444  11.00000  0.05    2.13                        
Q3    1   0.4971  1.1328  0.0821  11.00000  0.05    2.05                        
Q4    1  -0.0694  0.6316  0.7157  11.00000  0.05   -2.04                        
Q5    1   0.0775  0.5446  0.7722  11.00000  0.05   -2.02                        
;
_shelx_res_checksum              75894
_shelx_hkl_file                  
;
   0   0  -2 6900.68 47.1675  -2                                                
   0   0   2 6900.68 47.1675   1                                                
   0   0   3 4760.19 49.4379  -2                                                
   0   0  -3 4760.19 49.4379   1                                                
   0   0   4 19456.3 123.907  -2                                                
   0   0  -4 19456.3 123.907   1                                                
   0   0  -5 95220.1 317.357  -2                                                
   0   0   5 95220.1 317.357   1                                                
   0   0   6 196018. 427.599  -2                                                
   0   0  -6 196018. 427.599   1                                                
   0   0  -7 19063.2 191.875  -2                                                
   0   0   7 19063.2 191.875   1                                                
   0   0  -8 62.3997 53.7611  -2                                                
   0   0   8 62.3997 53.7611   1                                                
   0   0  -9 38.9817 51.5044  -2                                                
   0   0   9 38.9817 51.5044   1                                                
   0   0  10 505.591 40.0822  -2                                                
   0   0 -10 505.591 40.0822   1                                                
   0   0 -11 71911.9 221.810  -2                                                
   0   0  11 71911.9 221.810   1                                                
   0   0  12 121164. 322.105  -2                                                
   0   0 -12 121164. 322.105   1                                                
   0   0  13 9908.31 116.160  -2                                                
   0   0 -13 9908.31 116.160   1                                                
   0   0  14 12877.4 124.853  -2                                                
   0   0 -14 12877.4 124.853   1                                                
   0   0  15 1493.79 68.2471  -2                                                
   0   0 -15 1493.79 68.2471   1                                                
   0   0  16 3181.25 86.9385  -2                                                
   0   0 -16 3181.25 86.9385   1                                                
   0   0 -17 36893.2 251.877  -2                                                
   0   0  17 36893.2 251.877   1                                                
   0   0  18 11493.4 164.714  -2                                                
   0   0 -18 11493.4 164.714   1                                                
   0   0 -19 1178.49 136.910   1                                                
   0   0 -19 2409.47 109.706  -2                                                
   0   0  19 2409.47 109.706   1                                                
   0   0 -20 80.2874 75.8234   1                                                
   0   0 -20-53.6136 59.9011  -2                                                
   0   0  20-53.6136 59.9011   1                                                
   0   0 -21 1287.85 95.4959   1                                                
   0   0 -21 3843.78 125.890  -2                                                
   0   0  21 3843.78 125.890   1                                                
   0   1 -22-50.3944 116.548  -2                                                
   0  -1  22-50.3944 116.548   1                                                
   0   1 -21 117.114 62.6389   1                                                
   0   1 -21 436.616 62.1346  -2                                                
   0  -1  21 436.616 62.1346   1                                                
   0   1 -20 4332.18 195.961   1                                                
   0   1 -20 8582.68 140.802  -2                                                
   0  -1  20 8582.68 140.802   1                                                
   0   1 -19 15776.7 161.814  -2                                                
   0  -1  19 15776.7 161.814   1                                                
   0  -1  18 1219.43 77.8779  -2                                                
   0   1 -18 1219.43 77.8779   1                                                
   0   1 -17 5232.74 112.691  -2                                                
   0  -1  17 5232.74 112.691   1                                                
   0   1 -16 349.160 57.0251  -2                                                
   0  -1  16 349.160 57.0251   1                                                
   0  -1  15 447.827 51.2606  -2                                                
   0   1 -15 447.827 51.2606   1                                                
   0   1 -14 12876.0 533.078   1                                                
   0  -1  14 25086.8 178.403  -2                                                
   0   1 -14 25086.8 178.403   1                                                
   0  -1  13 43368.0 217.634  -2                                                
   0   1 -13 43368.0 217.634   1                                                
   0  -1  12 3080.66 71.3516  -2                                                
   0   1 -12 3080.66 71.3516   1                                                
   0  -1  11 1961.28 59.8747  -2                                                
   0   1 -11 1961.28 59.8747   1                                                
   0  -1  10 3560.13 76.5331  -2                                                
   0   1 -10 3560.13 76.5331   1                                                
   0  -1   9 1672.09 53.4398  -2                                                
   0   1  -9 1672.09 53.4398   1                                                
   0  -1   8 208.432 46.2494  -2                                                
   0   1  -8 208.432 46.2494   1                                                
   0   1  -7 140369. 657.499  -2                                                
   0  -1   7 140369. 657.499   1                                                
   0  -1   6 2564.27 77.3577  -2                                                
   0   1  -6 2564.27 77.3577   1                                                
   0  -1   5 3732.45 74.6811   1                                                
   0  -1   5 7282.21 105.498  -2                                                
   0   1  -5 7282.21 105.498   1                                                
   0   1  -4 16634.8 148.685  -2                                                
   0  -1   4 16634.8 148.685   1                                                
   0  -1   3 55.3270 21.5749  -2                                                
   0   1  -3 55.3270 21.5749   1                                                
   0   1  -2 241742. 319.339  -2                                                
   0  -1   2 241742. 319.339   1                                                
   0   1  -1 79234.2 236.867  -2                                                
   0  -1   1 79234.2 236.867   1                                                
   0  -1   0 36039.7 155.962  -2                                                
   0   1   0 36039.7 155.962   1                                                
   0  -1  -1 2417.91 81.4024  -2                                                
   0   1   1 2417.91 81.4024   1                                                
   0   1   2 13240.2 95.8068  -2                                                
   0  -1  -2 13240.2 95.8068   1                                                
   0   1   3 3412.63 72.0179   1                                                
   0   1   3 3643.51 48.5949  -2                                                
   0  -1  -3 3643.51 48.5949   1                                                
   0   1   4 194849. 489.360  -2                                                
   0  -1  -4 194849. 489.360   1                                                
   0  -1  -5 64414.0 356.083   1                                                
   0  -1  -5 123594. 455.378  -2                                                
   0   1   5 123594. 455.378   1                                                
   0  -1  -6 274.233 32.5505   1                                                
   0  -1  -6 611.431 48.5836  -2                                                
   0   1   6 611.431 48.5836   1                                                
   0   1   7 3427.15 69.3744  -2                                                
   0  -1  -7 3427.15 69.3744   1                                                
   0  -1  -8 668.207 45.9028  -2                                                
   0   1   8 668.207 45.9028   1                                                
   0   1   9 2103.94 66.2941  -2                                                
   0  -1  -9 2103.94 66.2941   1                                                
   0   1  10 60955.8 256.956  -2                                                
   0  -1 -10 60955.8 256.956   1                                                
   0   1  11 8886.20 96.0782  -2                                                
   0  -1 -11 8886.20 96.0782   1                                                
   0   1  12 2779.78 63.0263  -2                                                
   0  -1 -12 2779.78 63.0263   1                                                
   0   1  13 1969.50 75.8520  -2                                                
   0  -1 -13 1969.50 75.8520   1                                                
   0   1  14 121.992 50.1286  -2                                                
   0  -1 -14 121.992 50.1286   1                                                
   0   1  15 50592.7 278.859  -2                                                
   0  -1 -15 50592.7 278.859   1                                                
   0  -1 -16 21945.6 183.136  -2                                                
   0   1  16 21945.6 183.136   1                                                
   0   1  17 5041.10 112.687  -2                                                
   0  -1 -17 5041.10 112.687   1                                                
   0  -1 -18 160.342 62.6236  -2                                                
   0   1  18 160.342 62.6236   1                                                
   0  -1 -19 43.4560 88.1164   1                                                
   0   1  19 322.110 76.6780  -2                                                
   0  -1 -19 322.110 76.6780   1                                                
   0  -1 -20 1169.24 109.617   1                                                
   0   1  20 3624.08 114.713  -2                                                
   0  -1 -20 3624.08 114.713   1                                                
   0  -1 -21 2906.28 182.273  -2                                                
   0   1  21 2906.28 182.273   1                                                
   0   2 -22 1938.20 155.387  -2                                                
   0  -2  22 1938.20 155.387   1                                                
   0   2 -21 2805.11 127.689   1                                                
   0  -2  21 6005.76 152.627  -2                                                
   0   2 -21 6005.76 152.627   1                                                
   0  -2  20 4915.33 113.386  -2                                                
   0   2 -20 4915.33 113.386   1                                                
   0   2 -19 576.032 74.6148  -2                                                
   0  -2  19 576.032 74.6148   1                                                
   0  -2  18 687.116 65.3422  -2                                                
   0   2 -18 687.116 65.3422   1                                                
   0  -2  17 9.05636 55.4052  -2                                                
   0   2 -17 9.05636 55.4052   1                                                
   0   2 -16 2661.10 90.0026  -2                                                
   0  -2  16 2661.10 90.0026   1                                                
   0  -2  15 23688.1 186.997  -2                                                
   0   2 -15 23688.1 186.997   1                                                
   0   2 -14 54434.4 261.453  -2                                                
   0  -2  14 54434.4 261.453   1                                                
   0   2 -13 22802.7 171.199  -2                                                
   0  -2  13 22802.7 171.199   1                                                
   0  -2  12 489.355 44.5422  -2                                                
   0   2 -12 489.355 44.5422   1                                                
   0  -2  11 1462.69 55.7042  -2                                                
   0   2 -11 1462.69 55.7042   1                                                
   0  -2  10 33329.2 180.483  -2                                                
   0   2 -10 33329.2 180.483   1                                                
   0   2  -9 89756.0 293.682  -2                                                
   0  -2   9 89756.0 293.682   1                                                
   0   2  -8 8454.98 149.716  -2                                                
   0  -2   8 8454.98 149.716   1                                                
   0  -2   7 748.415 60.9779   1                                                
   0   2  -7 1584.14 68.0543  -2                                                
   0  -2   7 1584.14 68.0543   1                                                
   0   2  -6 7907.63 105.422  -2                                                
   0  -2   6 7907.63 105.422   1                                                
   0   2  -5 13755.8 137.507  -2                                                
   0  -2   5 13755.8 137.507   1                                                
   0  -2   4 68282.7 283.931  -2                                                
   0   2  -4 68282.7 283.931   1                                                
   0  -2   3 353561. 704.435  -2                                                
   0   2  -3 353561. 704.435   1                                                
   0  -2   2 23939.7 216.968  -2                                                
   0   2  -2 23939.7 216.968   1                                                
   0   2  -1 5175.91 126.316  -2                                                
   0  -2   1 5175.91 126.316   1                                                
   0   2   0 3419.15 81.8734  -2                                                
   0  -2   0 3419.15 81.8734   1                                                
   0  -2  -1 336264. 766.211  -2                                                
   0   2   1 336264. 766.211   1                                                
   0  -2  -2 765971. 1020.30  -2                                                
   0   2   2 765971. 1020.30   1                                                
   0  -2  -3 423055. 784.834  -2                                                
   0   2   3 423055. 784.834   1                                                
   0   2   4 43230.2 287.339  -2                                                
   0  -2  -4 43230.2 287.339   1                                                
   0   2   5 355.818 50.8641  -2                                                
   0  -2  -5 355.818 50.8641   1                                                
   0  -2  -6 44549.3 278.334  -2                                                
   0   2   6 44549.3 278.334   1                                                
   0  -2  -7 35628.4 297.633  -2                                                
   0   2   7 35628.4 297.633   1                                                
   0  -2  -8 83942.4 502.942   1                                                
   0  -2  -8 169913. 680.132  -2                                                
   0   2   8 169913. 680.132   1                                                
   0   2   9 129628. 698.815  -2                                                
   0  -2  -9 129628. 698.815   1                                                
   0  -2 -10 1323.98 56.3317  -2                                                
   0   2  10 1323.98 56.3317   1                                                
   0  -2 -11 7915.11 100.398  -2                                                
   0   2  11 7915.11 100.398   1                                                
   0  -2 -12 25660.9 202.464  -2                                                
   0   2  12 25660.9 202.464   1                                                
   0  -2 -13 3882.46 82.1763  -2                                                
   0   2  13 3882.46 82.1763   1                                                
   0   2  14 119860. 404.404  -2                                                
   0  -2 -14 119860. 404.404   1                                                
   0  -2 -15 31535.9 221.911  -2                                                
   0   2  15 31535.9 221.911   1                                                
   0   2  16 7494.68 119.979  -2                                                
   0  -2 -16 7494.68 119.979   1                                                
   0   2  17 8650.87 121.059  -2                                                
   0  -2 -17 8650.87 121.059   1                                                
   0  -2 -18 5693.94 231.186   1                                                
   0   2  18 13949.4 169.349  -2                                                
   0  -2 -18 13949.4 169.349   1                                                
   0  -2 -19 368.155 81.8235   1                                                
   0   2  19 481.407 62.1692  -2                                                
   0  -2 -19 481.407 62.1692   1                                                
   0  -2 -20 18530.6 215.259  -2                                                
   0   2  20 18530.6 215.259   1                                                
   0   2  21 12217.1 351.826  -2                                                
   0  -2 -21 12217.1 351.826   1                                                
   0   2  23 35.7454 60.4353  -2                                                
   0  -2 -23 35.7454 60.4353   1                                                
   0   3 -21 20.0069 52.2284   1                                                
   0   3 -21 18.1007 120.743  -2                                                
   0  -3  21 18.1007 120.743   1                                                
   0   3 -20 770.820 60.9323  -2                                                
   0  -3  20 770.820 60.9323   1                                                
   0  -3  19 237.154 65.3780  -2                                                
   0   3 -19 237.154 65.3780   1                                                
   0  -3  18 492.854 75.0221  -2                                                
   0   3 -18 492.854 75.0221   1                                                
   0   3 -17 7315.58 266.548   1                                                
   0   3 -17 14825.4 185.542  -2                                                
   0  -3  17 14825.4 185.542   1                                                
   0  -3  16 30019.7 249.375  -2                                                
   0   3 -16 30019.7 249.375   1                                                
   0  -3  15 1870.59 68.5253  -2                                                
   0   3 -15 1870.59 68.5253   1                                                
   0   3 -14 1664.43 71.4137  -2                                                
   0  -3  14 1664.43 71.4137   1                                                
   0  -3  13 6258.25 104.028  -2                                                
   0   3 -13 6258.25 104.028   1                                                
   0  -3  12 24362.6 166.148  -2                                                
   0   3 -12 24362.6 166.148   1                                                
   0   3 -11 37697.0 210.278  -2                                                
   0  -3  11 37697.0 210.278   1                                                
   0   3 -10 34382.5 183.915  -2                                                
   0  -3  10 34382.5 183.915   1                                                
   0   3  -9 13012.9 134.183  -2                                                
   0  -3   9 13012.9 134.183   1                                                
   0  -3   8 192.131 61.9638   1                                                
   0   3  -8 722.605 40.1880  -2                                                
   0  -3   8 722.605 40.1880   1                                                
   0  -3   7 37987.5 212.380  -2                                                
   0   3  -7 37987.5 212.380   1                                                
   0  -3   6 10572.5 122.926  -2                                                
   0   3  -6 10572.5 122.926   1                                                
   0  -3   5 82327.5 268.866  -2                                                
   0   3  -5 82327.5 268.866   1                                                
   0   3  -4 122354. 346.232  -2                                                
   0  -3   4 122354. 346.232   1                                                
   0  -3   3 15091.4 128.329  -2                                                
   0   3  -3 15091.4 128.329   1                                                
   0  -3   2 5659.15 127.406  -2                                                
   0   3  -2 5659.15 127.406   1                                                
   0  -3   1 8742.93 202.259  -2                                                
   0   3  -1 8742.93 202.259   1                                                
   0   3   0 41929.2 318.229  -2                                                
   0  -3   0 41929.2 318.229   1                                                
   0  -3  -1 235787. 774.772  -2                                                
   0   3   1 235787. 774.772   1                                                
   0  -3  -2 33974.8 253.116  -2                                                
   0   3   2 33974.8 253.116   1                                                
   0  -3  -3 41435.9 299.335  -2                                                
   0   3   3 41435.9 299.335   1                                                
   0   3   4 2248.06 91.2069  -2                                                
   0  -3  -4 2248.06 91.2069   1                                                
   0  -3  -5 40644.4 344.293  -2                                                
   0   3   5 40644.4 344.293   1                                                
   0   3   6 765.029 63.1091  -2                                                
   0  -3  -6 765.029 63.1091   1                                                
   0   3   7 206833. 659.420  -2                                                
   0  -3  -7 206833. 659.420   1                                                
   0   3   8 9768.26 192.601  -2                                                
   0  -3  -8 9768.26 192.601   1                                                
   0  -3  -9 15900.0 231.763  -2                                                
   0   3   9 15900.0 231.763   1                                                
   0  -3 -10 2618.21 77.4722  -2                                                
   0   3  10 2618.21 77.4722   1                                                
   0   3  11 15899.6 136.083  -2                                                
   0  -3 -11 15899.6 136.083   1                                                
   0  -3 -12 23298.6 208.614  -2                                                
   0   3  12 23298.6 208.614   1                                                
   0  -3 -13 85356.6 407.612  -2                                                
   0   3  13 85356.6 407.612   1                                                
   0   3  14 5367.08 101.489  -2                                                
   0  -3 -14 5367.08 101.489   1                                                
   0   3  15 2404.40 75.8193  -2                                                
   0  -3 -15 2404.40 75.8193   1                                                
   0  -3 -16 4166.26 103.234  -2                                                
   0   3  16 4166.26 103.234   1                                                
   0  -3 -17 95.1591 62.1054  -2                                                
   0   3  17 95.1591 62.1054   1                                                
   0  -3 -18 23346.7 258.452  -2                                                
   0   3  18 23346.7 258.452   1                                                
   0  -3 -19 16541.6 246.665  -2                                                
   0   3  19 16541.6 246.665   1                                                
   0   3  20 5372.76 160.110  -2                                                
   0  -3 -20 5372.76 160.110   1                                                
   0   3  21-43.5741 71.3813   1                                                
   0  -3 -21 181.393 91.1975  -2                                                
   0   3  21 181.393 91.1975   1                                                
   0  -3 -22 2717.95 174.053  -2                                                
   0   3  22 2717.95 174.053   1                                                
   0   3  23 16.3537 57.2708  -2                                                
   0  -3 -23 16.3537 57.2708   1                                                
   0   4 -21 133.417 85.4891  -2                                                
   0  -4  21 133.417 85.4891   1                                                
   0   4 -20 535.543 149.403  -2                                                
   0  -4  20 535.543 149.403   1                                                
   0  -4  19 8315.83 137.062  -2                                                
   0   4 -19 8315.83 137.062   1                                                
   0   4 -18 5587.41 193.477   1                                                
   0  -4  18 14162.3 193.670  -2                                                
   0   4 -18 14162.3 193.670   1                                                
   0  -4  17 2335.21 84.2650  -2                                                
   0   4 -17 2335.21 84.2650   1                                                
   0   4 -16 2231.44 90.3697  -2                                                
   0  -4  16 2231.44 90.3697   1                                                
   0   4 -15 4465.43 107.049  -2                                                
   0  -4  15 4465.43 107.049   1                                                
   0  -4  14 1062.16 66.1496  -2                                                
   0   4 -14 1062.16 66.1496   1                                                
   0  -4  13 8527.59 118.031  -2                                                
   0   4 -13 8527.59 118.031   1                                                
   0  -4  12 28773.8 199.773  -2                                                
   0   4 -12 28773.8 199.773   1                                                
   0   4 -11 4335.22 85.7101  -2                                                
   0  -4  11 4335.22 85.7101   1                                                
   0  -4  10 2182.15 61.7095  -2                                                
   0   4 -10 2182.15 61.7095   1                                                
   0  -4   9 2312.85 60.8913  -2                                                
   0   4  -9 2312.85 60.8913   1                                                
   0   4  -8 1423.50 48.6243  -2                                                
   0  -4   8 1423.50 48.6243   1                                                
   0  -4   7 29319.0 191.838  -2                                                
   0   4  -7 29319.0 191.838   1                                                
   0   4  -6 65865.6 529.055   1                                                
   0  -4   6 110155. 351.350  -2                                                
   0   4  -6 110155. 351.350   1                                                
   0   4  -5 2678.51 61.3394  -2                                                
   0  -4   5 2678.51 61.3394   1                                                
   0   4  -4 56030.5 249.402  -2                                                
   0  -4   4 56030.5 249.402   1                                                
   0  -4   3 71499.8 286.820  -2                                                
   0   4  -3 71499.8 286.820   1                                                
   0   4  -2 14880.2 188.894  -2                                                
   0  -4   2 14880.2 188.894   1                                                
   0  -4   1 372329. 1056.16  -2                                                
   0   4  -1 372329. 1056.16   1                                                
   0   4   0 201373. 889.951  -2                                                
   0  -4   0 201373. 889.951   1                                                
   0   4   1 22337.7 247.216  -2                                                
   0  -4  -1 22337.7 247.216   1                                                
   0  -4  -2 52745.4 297.034  -2                                                
   0   4   2 52745.4 297.034   1                                                
   0  -4  -3 9081.99 134.322  -2                                                
   0   4   3 9081.99 134.322   1                                                
   0  -4  -4 2737.28 56.4942   1                                                
   0  -4  -4 6864.47 230.031  -2                                                
   0   4   4 6864.47 230.031   1                                                
   0  -4  -5 82938.1 460.567  -2                                                
   0   4   5 82938.1 460.567   1                                                
   0  -4  -6 113964. 561.000  -2                                                
   0   4   6 113964. 561.000   1                                                
   0   4   7 2056.42 82.0690  -2                                                
   0  -4  -7 2056.42 82.0690   1                                                
   0   4   8 4624.44 89.4279  -2                                                
   0  -4  -8 4624.44 89.4279   1                                                
   0   4   9 57805.7 213.307  -2                                                
   0  -4  -9 57805.7 213.307   1                                                
   0   4  10 3930.90 84.5195  -2                                                
   0  -4 -10 3930.90 84.5195   1                                                
   0   4  11 117906. 389.489  -2                                                
   0  -4 -11 117906. 389.489   1                                                
   0  -4 -12 13876.7 150.660  -2                                                
   0   4  12 13876.7 150.660   1                                                
   0  -4 -13 191.512 46.4298  -2                                                
   0   4  13 191.512 46.4298   1                                                
   0   4  14 6194.54 109.949  -2                                                
   0  -4 -14 6194.54 109.949   1                                                
   0   4  15 15428.7 180.128  -2                                                
   0  -4 -15 15428.7 180.128   1                                                
   0  -4 -16 16319.6 180.365  -2                                                
   0   4  16 16319.6 180.365   1                                                
   0  -4 -17 21247.6 185.201  -2                                                
   0   4  17 21247.6 185.201   1                                                
   0  -4 -18 16749.9 227.304  -2                                                
   0   4  18 16749.9 227.304   1                                                
   0   4  19 99.0487 85.1325  -2                                                
   0  -4 -19 99.0487 85.1325   1                                                
   0   4  20 2741.06 171.955   1                                                
   0   4  20 6198.94 170.967  -2                                                
   0  -4 -20 6198.94 170.967   1                                                
   0   4  21 5169.56 107.346  -2                                                
   0  -4 -21 5169.56 107.346   1                                                
   0   4  22 1281.91 116.110  -2                                                
   0  -4 -22 1281.91 116.110   1                                                
   0   5 -20 4564.51 148.057   1                                                
   0  -5  19 1542.61 93.4283  -2                                                
   0   5 -19 1542.61 93.4283   1                                                
   0   5 -18 40.3216 60.1649   1                                                
   0   5 -18 331.212 149.596  -2                                                
   0  -5  18 331.212 149.596   1                                                
   0  -5  17 403.491 67.3919  -2                                                
   0   5 -17 403.491 67.3919   1                                                
   0  -5  16 1807.20 82.5407  -2                                                
   0   5 -16 1807.20 82.5407   1                                                
   0   5 -15 3913.78 94.2027  -2                                                
   0  -5  15 3913.78 94.2027   1                                                
   0   5 -14 22158.6 232.226  -2                                                
   0  -5  14 22158.6 232.226   1                                                
   0   5 -13 32833.0 279.322  -2                                                
   0  -5  13 32833.0 279.322   1                                                
   0  -5  12 56.8422 50.6474  -2                                                
   0   5 -12 56.8422 50.6474   1                                                
   0  -5  11 3513.64 87.5825  -2                                                
   0   5 -11 3513.64 87.5825   1                                                
   0   5 -10 608.828 45.9663  -2                                                
   0  -5  10 608.828 45.9663   1                                                
   0  -5   9 262.268 35.1348  -2                                                
   0   5  -9 262.268 35.1348   1                                                
   0  -5   8 75842.8 306.879  -2                                                
   0   5  -8 75842.8 306.879   1                                                
   0  -5   7 16319.8 125.149  -2                                                
   0   5  -7 16319.8 125.149   1                                                
   0   5  -6 21893.2 165.674  -2                                                
   0  -5   6 21893.2 165.674   1                                                
   0   5  -5 26540.0 406.850   1                                                
   0   5  -5 52562.6 265.934  -2                                                
   0  -5   5 52562.6 265.934   1                                                
   0   5  -4 4067.96 73.1711  -2                                                
   0  -5   4 4067.96 73.1711   1                                                
   0   5  -3 2707.06 68.0564  -2                                                
   0  -5   3 2707.06 68.0564   1                                                
   0  -5   2 332677. 1078.31  -2                                                
   0   5  -2 332677. 1078.31   1                                                
   0   5  -1 57044.3 555.736  -2                                                
   0  -5   1 57044.3 555.736   1                                                
   0  -5   0 3858.93 157.939  -2                                                
   0   5   0 3858.93 157.939   1                                                
   0   5   1 6563.19 142.655  -2                                                
   0  -5  -1 6563.19 142.655   1                                                
   0  -5  -2 19499.4 394.361  -2                                                
   0   5   2 19499.4 394.361   1                                                
   0  -5  -3 41213.5 381.891  -2                                                
   0   5   3 41213.5 381.891   1                                                
   0  -5  -4 198998. 1300.54  -2                                                
   0   5   4 198998. 1300.54   1                                                
   0  -5  -5 6870.43 177.240  -2                                                
   0   5   5 6870.43 177.240   1                                                
   0  -5  -6 5331.81 93.6558  -2                                                
   0   5   6 5331.81 93.6558   1                                                
   0  -5  -7 631.919 49.4035  -2                                                
   0   5   7 631.919 49.4035   1                                                
   0   5   8 25477.7 148.091  -2                                                
   0  -5  -8 25477.7 148.091   1                                                
   0   5   9 44644.3 224.599  -2                                                
   0  -5  -9 44644.3 224.599   1                                                
   0   5  10 81173.3 290.123  -2                                                
   0  -5 -10 81173.3 290.123   1                                                
   0  -5 -11 517.024 48.2196  -2                                                
   0   5  11 517.024 48.2196   1                                                
   0  -5 -12 203.599 38.0500  -2                                                
   0   5  12 203.599 38.0500   1                                                
   0   5  13 7327.67 100.583  -2                                                
   0  -5 -13 7327.67 100.583   1                                                
   0   5  14 1268.92 59.1663  -2                                                
   0  -5 -14 1268.92 59.1663   1                                                
   0  -5 -15 75954.4 333.057  -2                                                
   0   5  15 75954.4 333.057   1                                                
   0   5  16 2882.30 76.8315  -2                                                
   0  -5 -16 2882.30 76.8315   1                                                
   0  -5 -17 55.8260 49.0838  -2                                                
   0   5  17 55.8260 49.0838   1                                                
   0  -5 -18 207.937 45.5113  -2                                                
   0   5  18 207.937 45.5113   1                                                
   0  -5 -19 19511.1 249.698  -2                                                
   0   5  19 19511.1 249.698   1                                                
   0  -5 -20 22.9791 61.1607  -2                                                
   0   5  20 22.9791 61.1607   1                                                
   0   5  21 12435.7 181.684  -2                                                
   0  -5 -21 12435.7 181.684   1                                                
   0   5  22 5729.34 124.084  -2                                                
   0  -5 -22 5729.34 124.084   1                                                
   0  -6  19 1135.37 110.419  -2                                                
   0   6 -19 1135.37 110.419   1                                                
   0   6 -18 59.8160 51.7875   1                                                
   0  -6  18 162.851 68.4225  -2                                                
   0   6 -18 162.851 68.4225   1                                                
   0   6 -17 110.606 76.0504   1                                                
   0  -6  17-2.63105 82.5915  -2                                                
   0   6 -17-2.63105 82.5915   1                                                
   0  -6  16 12740.7 150.726  -2                                                
   0   6 -16 12740.7 150.726   1                                                
   0  -6  15 17230.7 178.094  -2                                                
   0   6 -15 17230.7 178.094   1                                                
   0  -6  14 1499.72 81.1383  -2                                                
   0   6 -14 1499.72 81.1383   1                                                
   0   6 -13 235.052 51.1801  -2                                                
   0  -6  13 235.052 51.1801   1                                                
   0  -6  12 16100.1 153.480  -2                                                
   0   6 -12 16100.1 153.480   1                                                
   0  -6  11 20076.7 161.024  -2                                                
   0   6 -11 20076.7 161.024   1                                                
   0   6 -10 353.636 40.7449  -2                                                
   0  -6  10 353.636 40.7449   1                                                
   0  -6   9 3902.11 74.1486  -2                                                
   0   6  -9 3902.11 74.1486   1                                                
   0   6  -8 181.031 34.1942  -2                                                
   0  -6   8 181.031 34.1942   1                                                
   0  -6   7 5189.73 83.1846  -2                                                
   0   6  -7 5189.73 83.1846   1                                                
   0  -6   6 5533.52 97.3199  -2                                                
   0   6  -6 5533.52 97.3199   1                                                
   0  -6   5 1277.72 49.4362  -2                                                
   0   6  -5 1277.72 49.4362   1                                                
   0   6  -4 81970.4 290.510  -2                                                
   0  -6   4 81970.4 290.510   1                                                
   0  -6   3 55891.1 215.797  -2                                                
   0   6  -3 55891.1 215.797   1                                                
   0   6  -2 23006.3 142.125  -2                                                
   0  -6   2 23006.3 142.125   1                                                
   0  -6   1 102.980 27.7343  -2                                                
   0   6  -1 102.980 27.7343   1                                                
   0   6   0 78498.8 294.196  -2                                                
   0  -6   0 78498.8 294.196   1                                                
   0   6   1 39995.7 210.677  -2                                                
   0  -6  -1 39995.7 210.677   1                                                
   0  -6  -2 164179. 439.729  -2                                                
   0   6   2 164179. 439.729   1                                                
   0  -6  -3 14768.6 111.868  -2                                                
   0   6   3 14768.6 111.868   1                                                
   0   6   4 6236.84 93.5020  -2                                                
   0  -6  -4 6236.84 93.5020   1                                                
   0   6   5 5270.42 72.9460  -2                                                
   0  -6  -5 5270.42 72.9460   1                                                
   0   6   6 34798.3 243.372  -2                                                
   0  -6  -6 34798.3 243.372   1                                                
   0   6   7 12493.9 141.199  -2                                                
   0  -6  -7 12493.9 141.199   1                                                
   0   6   8 121474. 372.853  -2                                                
   0  -6  -8 121474. 372.853   1                                                
   0  -6  -9 175.212 37.1924  -2                                                
   0   6   9 175.212 37.1924   1                                                
   0  -6 -10 158.018 36.2716  -2                                                
   0   6  10 158.018 36.2716   1                                                
   0   6  11 20383.2 183.053  -2                                                
   0  -6 -11 20383.2 183.053   1                                                
   0   6  12 1211.56 57.8971  -2                                                
   0  -6 -12 1211.56 57.8971   1                                                
   0  -6 -13 11324.2 126.743  -2                                                
   0   6  13 11324.2 126.743   1                                                
   0  -6 -14 47093.7 255.585  -2                                                
   0   6  14 47093.7 255.585   1                                                
   0   6  15 5642.23 97.5085  -2                                                
   0  -6 -15 5642.23 97.5085   1                                                
   0   6  16 53.6773 67.7615  -2                                                
   0  -6 -16 53.6773 67.7615   1                                                
   0   6  17 4029.51 90.1609  -2                                                
   0  -6 -17 4029.51 90.1609   1                                                
   0  -6 -18 5269.94 101.002  -2                                                
   0   6  18 5269.94 101.002   1                                                
   0   6  19 6634.72 129.308  -2                                                
   0  -6 -19 6634.72 129.308   1                                                
   0   6  20 14557.7 157.686  -2                                                
   0  -6 -20 14557.7 157.686   1                                                
   0   6  21 270.439 95.8677  -2                                                
   0  -6 -21 270.439 95.8677   1                                                
   0   6  22 190.929 69.8638  -2                                                
   0  -6 -22 190.929 69.8638   1                                                
   0  -7  18 3316.16 155.353  -2                                                
   0   7 -18 3316.16 155.353   1                                                
   0   7 -17 3461.82 142.574   1                                                
   0   7 -17 8271.28 250.446  -2                                                
   0  -7  17 8271.28 250.446   1                                                
   0   7 -16 1010.70 65.8121  -2                                                
   0  -7  16 1010.70 65.8121   1                                                
   0  -7  15 494.118 60.9755  -2                                                
   0   7 -15 494.118 60.9755   1                                                
   0  -7  14 2524.72 106.244  -2                                                
   0   7 -14 2524.72 106.244   1                                                
   0  -7  13 94.1704 52.2561  -2                                                
   0   7 -13 94.1704 52.2561   1                                                
   0  -7  12 9272.42 132.480  -2                                                
   0   7 -12 9272.42 132.480   1                                                
   0   7 -11 27217.0 207.798  -2                                                
   0  -7  11 27217.0 207.798   1                                                
   0  -7  10 3948.83 98.5365  -2                                                
   0   7 -10 3948.83 98.5365   1                                                
   0  -7   9 671.478 49.6356  -2                                                
   0   7  -9 671.478 49.6356   1                                                
   0  -7   8 6504.24 99.8740  -2                                                
   0   7  -8 6504.24 99.8740   1                                                
   0  -7   7 10584.8 455.066   1                                                
   0   7  -7 18820.5 159.224  -2                                                
   0  -7   7 18820.5 159.224   1                                                
   0  -7   6 11288.4 118.106  -2                                                
   0   7  -6 11288.4 118.106   1                                                
   0  -7   5 35496.3 211.826  -2                                                
   0   7  -5 35496.3 211.826   1                                                
   0  -7   4 3192.41 61.9379  -2                                                
   0   7  -4 3192.41 61.9379   1                                                
   0  -7   3 1616.98 49.9443  -2                                                
   0   7  -3 1616.98 49.9443   1                                                
   0   7  -2 10933.8 105.355  -2                                                
   0  -7   2 10933.8 105.355   1                                                
   0  -7   1 15187.8 113.686  -2                                                
   0   7  -1 15187.8 113.686   1                                                
   0  -7   0 68120.7 227.337  -2                                                
   0   7   0 68120.7 227.337   1                                                
   0  -7  -1 113306. 355.983  -2                                                
   0   7   1 113306. 355.983   1                                                
   0   7   2 32689.6 172.221  -2                                                
   0  -7  -2 32689.6 172.221   1                                                
   0   7   3 2484.25 57.3939  -2                                                
   0  -7  -3 2484.25 57.3939   1                                                
   0   7   4 24957.0 170.836  -2                                                
   0  -7  -4 24957.0 170.836   1                                                
   0   7   5 31903.2 186.991  -2                                                
   0  -7  -5 31903.2 186.991   1                                                
   0  -7  -6 57245.3 272.440  -2                                                
   0   7   6 57245.3 272.440   1                                                
   0   7   7 28628.0 196.815  -2                                                
   0  -7  -7 28628.0 196.815   1                                                
   0  -7  -8 11444.7 128.678  -2                                                
   0   7   8 11444.7 128.678   1                                                
   0   7   9 74.0670 38.6256  -2                                                
   0  -7  -9 74.0670 38.6256   1                                                
   0  -7 -10 12126.4 114.894  -2                                                
   0   7  10 12126.4 114.894   1                                                
   0  -7 -11 3535.38 86.6661  -2                                                
   0   7  11 3535.38 86.6661   1                                                
   0  -7 -12 97130.2 338.811  -2                                                
   0   7  12 97130.2 338.811   1                                                
   0  -7 -13 3991.88 87.7209  -2                                                
   0   7  13 3991.88 87.7209   1                                                
   0   7  14 1009.19 61.7780  -2                                                
   0  -7 -14 1009.19 61.7780   1                                                
   0  -7 -15 2044.26 99.4452  -2                                                
   0   7  15 2044.26 99.4452   1                                                
   0   7  16 6529.56 168.738  -2                                                
   0  -7 -16 6529.56 168.738   1                                                
   0   7  17 2385.20 88.5583  -2                                                
   0  -7 -17 2385.20 88.5583   1                                                
   0   7  18 23047.6 246.027  -2                                                
   0  -7 -18 23047.6 246.027   1                                                
   0   7  19 7295.99 136.379  -2                                                
   0  -7 -19 7295.99 136.379   1                                                
   0  -7 -20 1033.06 77.9265  -2                                                
   0   7  20 1033.06 77.9265   1                                                
   0   7  21 2267.85 95.4052  -2                                                
   0  -7 -21 2267.85 95.4052   1                                                
   0   8 -16 967.807 121.538  -2                                                
   0  -8  16 967.807 121.538   1                                                
   0  -8  15 486.534 71.4954  -2                                                
   0   8 -15 486.534 71.4954   1                                                
   0  -8  14 2030.31 70.3105  -2                                                
   0   8 -14 2030.31 70.3105   1                                                
   0  -8  13 17330.7 174.184  -2                                                
   0   8 -13 17330.7 174.184   1                                                
   0   8 -12 5487.05 115.365  -2                                                
   0  -8  12 5487.05 115.365   1                                                
   0  -8  11 6326.55 118.770  -2                                                
   0   8 -11 6326.55 118.770   1                                                
   0   8 -10 4819.39 116.998  -2                                                
   0  -8  10 4819.39 116.998   1                                                
   0   8  -9 501.547 67.3140  -2                                                
   0  -8   9 501.547 67.3140   1                                                
   0   8  -8 1710.50 70.2847  -2                                                
   0  -8   8 1710.50 70.2847   1                                                
   0  -8   7 9313.16 127.568  -2                                                
   0   8  -7 9313.16 127.568   1                                                
   0   8  -6 240.261 44.0921  -2                                                
   0  -8   6 240.261 44.0921   1                                                
   0  -8   5 2897.19 67.5387  -2                                                
   0   8  -5 2897.19 67.5387   1                                                
   0  -8   4 7937.73 98.9228  -2                                                
   0   8  -4 7937.73 98.9228   1                                                
   0  -8   3 9837.17 115.782  -2                                                
   0   8  -3 9837.17 115.782   1                                                
   0   8  -2 45948.3 210.520  -2                                                
   0  -8   2 45948.3 210.520   1                                                
   0   8  -1 14532.7 114.753  -2                                                
   0  -8   1 14532.7 114.753   1                                                
   0   8   0 11836.9 103.772  -2                                                
   0  -8   0 11836.9 103.772   1                                                
   0  -8  -1 10844.8 111.166  -2                                                
   0   8   1 10844.8 111.166   1                                                
   0   8   2 10443.5 111.298  -2                                                
   0  -8  -2 10443.5 111.298   1                                                
   0  -8  -3 3921.26 75.1554  -2                                                
   0   8   3 3921.26 75.1554   1                                                
   0   8   4 3160.64 83.8221  -2                                                
   0  -8  -4 3160.64 83.8221   1                                                
   0   8   5 73077.9 330.369  -2                                                
   0  -8  -5 73077.9 330.369   1                                                
   0   8   6 1125.96 69.9127  -2                                                
   0  -8  -6 1125.96 69.9127   1                                                
   0   8   7 4191.87 89.7328  -2                                                
   0  -8  -7 4191.87 89.7328   1                                                
   0   8   8 51415.0 302.686  -2                                                
   0  -8  -8 51415.0 302.686   1                                                
   0  -8  -9 5992.11 105.947  -2                                                
   0   8   9 5992.11 105.947   1                                                
   0  -8 -10 24620.1 745.849   1                                                
   0   8  10 46305.5 248.276  -2                                                
   0  -8 -10 46305.5 248.276   1                                                
   0   8  11 18837.7 170.646  -2                                                
   0  -8 -11 18837.7 170.646   1                                                
   0  -8 -12 2500.15 85.9316  -2                                                
   0   8  12 2500.15 85.9316   1                                                
   0  -8 -13 4597.09 96.4286  -2                                                
   0   8  13 4597.09 96.4286   1                                                
   0   8  14 6109.31 102.807  -2                                                
   0  -8 -14 6109.31 102.807   1                                                
   0   8  15 545.458 55.4710  -2                                                
   0  -8 -15 545.458 55.4710   1                                                
   0   8  16 23631.1 235.537  -2                                                
   0  -8 -16 23631.1 235.537   1                                                
   0  -8 -17 14758.7 199.474  -2                                                
   0   8  17 14758.7 199.474   1                                                
   0   8  18 210.244 70.5646  -2                                                
   0  -8 -18 210.244 70.5646   1                                                
   0  -8 -19 2493.42 128.956  -2                                                
   0   8  19 2493.42 128.956   1                                                
   0   8  20 6139.49 190.425  -2                                                
   0  -8 -20 6139.49 190.425   1                                                
   0  -9  15 4350.63 103.928   1                                                
   0   9 -14 1141.71 75.9448   1                                                
   0   9 -13 127.281 36.7887   1                                                
   0  -9  12 306.496 48.0702  -2                                                
   0   9 -12 306.496 48.0702   1                                                
   0   9 -11 1330.13 65.3846  -2                                                
   0  -9  11 1330.13 65.3846   1                                                
   0  -9  10 62.0626 41.6666  -2                                                
   0   9 -10 62.0626 41.6666   1                                                
   0   9  -9 14150.7 171.806  -2                                                
   0  -9   9 14150.7 171.806   1                                                
   0   9  -8 17611.8 179.715  -2                                                
   0  -9   8 17611.8 179.715   1                                                
   0  -9   7 714.199 53.9475  -2                                                
   0   9  -7 714.199 53.9475   1                                                
   0  -9   6 608.835 56.2619  -2                                                
   0   9  -6 608.835 56.2619   1                                                
   0   9  -5 12686.8 144.472  -2                                                
   0  -9   5 12686.8 144.472   1                                                
   0   9  -4 1308.26 137.098   1                                                
   0   9  -4 2009.31 55.6589  -2                                                
   0  -9   4 2009.31 55.6589   1                                                
   0  -9   3 4677.43 81.8128  -2                                                
   0   9  -3 4677.43 81.8128   1                                                
   0  -9   2 55834.8 238.992  -2                                                
   0   9  -2 55834.8 238.992   1                                                
   0   9  -1 16650.7 134.858  -2                                                
   0  -9   1 16650.7 134.858   1                                                
   0  -9   0 7075.43 92.9936  -2                                                
   0   9   0 7075.43 92.9936   1                                                
   0   9   1 8192.67 461.937   1                                                
   0  -9  -1 19997.5 150.673  -2                                                
   0   9   1 19997.5 150.673   1                                                
   0  -9  -2 12562.2 116.484  -2                                                
   0   9   2 12562.2 116.484   1                                                
   0   9   3 30585.2 203.539  -2                                                
   0  -9  -3 30585.2 203.539   1                                                
   0   9   4 36166.4 208.869  -2                                                
   0  -9  -4 36166.4 208.869   1                                                
   0  -9  -5 40.0923 63.3741  -2                                                
   0   9   5 40.0923 63.3741   1                                                
   0  -9  -6 47.6075 53.1524  -2                                                
   0   9   6 47.6075 53.1524   1                                                
   0   9   7 49779.2 291.300  -2                                                
   0  -9  -7 49779.2 291.300   1                                                
   0  -9  -8 1379.64 69.4535  -2                                                
   0   9   8 1379.64 69.4535   1                                                
   0   9   9 26275.8 224.105  -2                                                
   0  -9  -9 26275.8 224.105   1                                                
   0  -9 -10 5859.02 286.592   1                                                
   0   9  10 12503.3 144.525  -2                                                
   0  -9 -10 12503.3 144.525   1                                                
   0   9  11 606.136 49.2013  -2                                                
   0  -9 -11 606.136 49.2013   1                                                
   0   9  12 5562.97 111.574  -2                                                
   0  -9 -12 5562.97 111.574   1                                                
   0   9  13 25125.5 229.334  -2                                                
   0  -9 -13 25125.5 229.334   1                                                
   0  -9 -14 9588.87 164.384  -2                                                
   0   9  14 9588.87 164.384   1                                                
   0   9  15 18731.6 221.298  -2                                                
   0  -9 -15 18731.6 221.298   1                                                
   0   9  16 1570.34 83.8578  -2                                                
   0  -9 -16 1570.34 83.8578   1                                                
   0   9  17 111.542 65.1791  -2                                                
   0  -9 -17 111.542 65.1791   1                                                
   0   9  18 2548.79 84.8873  -2                                                
   0  -9 -18 2548.79 84.8873   1                                                
   0  -9 -19 4260.16 98.6179  -2                                                
   0   9  19 4260.16 98.6179   1                                                
   0  10 -13 508.997 49.7403   1                                                
   0  10 -12-10.1882 49.1691   1                                                
   0 -10  11 2340.36 54.5295   1                                                
   0  10 -10 5097.18 74.4033   1                                                
   0 -10   9 38.7107 26.5167   1                                                
   0  10  -8 915.674 35.9497   1                                                
   0 -10   7 3345.62 59.6028   1                                                
   0 -10   6 1559.75 48.1780   1                                                
   0 -10   5 9987.02 111.189   1                                                
   0  10  -4 19924.4 133.253   1                                                
   0 -10   3 467.684 32.8563   1                                                
   0 -10   2 476.386 35.4288   1                                                
   0  10  -1 11737.1 104.107   1                                                
   0  10   0 3923.18 78.9071   1                                                
   0 -10  -1 10896.9 116.165   1                                                
   0 -10  -2 29305.1 196.001   1                                                
   0  10   3 2239.61 62.7223   1                                                
   0  10   4 203.900 40.1941   1                                                
   0 -10  -5 2576.72 68.3388   1                                                
   0 -10  -6 3691.78 75.3655   1                                                
   0  10   7 27695.6 189.375   1                                                
   0 -10  -8 963.763 49.3995   1                                                
   0  10   9 103.442 29.1179   1                                                
   0  10  10 3131.45 58.3615   1                                                
   0  10  11 7060.33 82.7692   1                                                
   0  10  12 15.2381 33.0209   1                                                
   0  10  13 9426.11 140.036   1                                                
   0 -10 -14 853.271 47.3476   1                                                
   0  10  15 362.421 34.0447   1                                                
   0 -10 -16 243.447 34.3345   1                                                
   0 -10 -17 2875.56 94.8867   1                                                
   0 -10 -18-14.7402 56.0486  -2                                                
   0  10  18-14.7402 56.0486   1                                                
   0  11 -11 434.234 68.9369   1                                                
   0  11 -10-74.1318 38.7858   1                                                
   0 -11   9 286.516 32.7221   1                                                
   0 -11   8 1874.95 58.8047   1                                                
   0  11  -7 59.3606 35.5786   1                                                
   0  11  -6 11814.8 112.961   1                                                
   0 -11   5 2785.85 63.6044   1                                                
   0  11  -4 62.8608 31.3970   1                                                
   0  11  -3 3103.85 59.2992   1                                                
   0 -11   2 614.139 41.2431   1                                                
   0 -11   1 1598.07 181.522  -2                                                
   0  11  -2 1598.07 181.522   1                                                
   0  11  -1 307.046 90.2804   1                                                
   0 -11   0 25210.1 248.233  -2                                                
   0  11  -1 25210.1 248.233   1                                                
   0  11   0 19817.8 472.134   1                                                
   0 -11  -1 34342.9 273.822  -2                                                
   0  11   0 34342.9 273.822   1                                                
   0 -11  -2 1466.45 63.8417  -2                                                
   0  11   1 1466.45 63.8417   1                                                
   0 -11  -3 9168.83 112.560  -2                                                
   0  11   2 9168.83 112.560   1                                                
   0  11   3 6820.25 279.461   1                                                
   0  11   4 11508.3 147.699  -2                                                
   0 -11  -3 11508.3 147.699   1                                                
   0 -11  -4 2264.29 129.650   1                                                
   0 -11  -5 3681.36 103.197  -2                                                
   0  11   4 3681.36 103.197   1                                                
   0 -11  -5 514.729 52.5947   1                                                
   0  11   6 5974.04 254.681  -2                                                
   0 -11  -5 5974.04 254.681   1                                                
   0 -11  -6 8646.65 114.910   1                                                
   0  11   7 6473.67 85.3665   1                                                
   0  11   8 602.689 36.1527   1                                                
   0 -11  -9 4341.24 74.3974   1                                                
   0  11  10 4932.03 86.1493   1                                                
   0 -11 -11 2949.26 65.2693   1                                                
   0  11  12 7944.13 100.181   1                                                
   0 -11 -13 897.788 50.2215   1                                                
   0 -11 -14-6.72426 29.9700   1                                                
   0 -11 -15 3259.64 90.2273   1                                                
   0  11  16 913.810 82.8161   1                                                
   0  12  -8 2440.54 99.0878   1                                                
   0  12  -7 610.234 69.2426   1                                                
   0  12  -6 1123.49 67.2135   1                                                
   0 -12   5 575.617 52.0709   1                                                
   0  12  -4 3991.19 87.8299   1                                                
   0  12  -3 120.363 52.9903   1                                                
   0 -12   2 9911.96 122.701   1                                                
   0  12  -1 2636.51 94.4324   1                                                
   0 -12   0 3411.57 101.644  -2                                                
   0  12  -1 3411.57 101.644   1                                                
   0 -12  -1 539.932 49.1956  -2                                                
   0  12   0 539.932 49.1956   1                                                
   0 -12  -2 1899.75 64.6184  -2                                                
   0  12   1 1899.75 64.6184   1                                                
   0 -12  -3 5082.38 92.0555  -2                                                
   0  12   2 5082.38 92.0555   1                                                
   0  12   4 17346.9 167.821  -2                                                
   0 -12  -3 17346.9 167.821   1                                                
   0 -12  -5 17087.6 189.908  -2                                                
   0  12   4 17087.6 189.908   1                                                
   0  12   5 1782.25 68.3033   1                                                
   0  12   6 1229.48 60.0453   1                                                
   0 -12  -7 3729.62 70.8052   1                                                
   0 -12  -8 7054.58 107.839   1                                                
   0  12   9 2258.96 84.8754   1                                                
   0 -12 -10 5594.59 118.604   1                                                
   0 -12 -11 1522.75 66.5693   1                                                
   0  12  12 76.2402 47.6980   1                                                
   0  12  13 557.577 65.2833   1                                                
   0  12  14 177.748 42.3375   1                                                
   0  13  -4 1616.03 80.6230   1                                                
   0  13  -3 5778.91 149.963   1                                                
   0  13  -2 65.4015 49.6416   1                                                
   0  13  -1 1155.73 88.4415   1                                                
   0 -13  -1 4958.72 171.785  -2                                                
   0  13   0 4958.72 171.785   1                                                
   0 -13  -2 1959.59 83.9042  -2                                                
   0  13   1 1959.59 83.9042   1                                                
   0  13   3 8038.33 142.607  -2                                                
   0 -13  -2 8038.33 142.607   1                                                
   0  13   4 6252.37 147.413  -2                                                
   0 -13  -3 6252.37 147.413   1                                                
   0  13   5 778.509 75.9006  -2                                                
   0 -13  -4 778.509 75.9006   1                                                
   0  13   5-116.506 42.0613   1                                                
   0  13   6 7558.65 155.163   1                                                
   0  13   7 1323.86 78.5822   1                                                
   0  13   8 1685.50 78.8777   1                                                
   0  13   9 1297.98 67.1331   1                                                
   0  13  10 41.5254 25.2207   1                                                
  -1  13   7 129.896 26.3710   1                                                
  -1  13   6 35.3914 27.5178   1                                                
  -1  13   5 1626.18 68.6771   1                                                
  -1  13   4 3601.90 92.0457   1                                                
  -1  13   3 2579.71 107.332   1                                                
  -1  13   2 5027.22 133.146   1                                                
  -1  13   1 1323.96 80.6398   1                                                
  -1  13   0 59.2614 40.9005   1                                                
  -1  13  -1 3285.15 103.212   1                                                
  -1  13  -2 2503.52 86.5106   1                                                
  -1  12  12 3659.21 98.1867   1                                                
  -1  12  11 855.470 66.9136   1                                                
  -1  12  10 2957.28 95.1332   1                                                
  -1  12   9 169.417 44.0798   1                                                
  -1  12   8 1239.78 48.3821   1                                                
  -1  12   7 1099.47 49.8005   1                                                
  -1  12   6 12441.2 151.767   1                                                
  -1  12   5 1495.47 54.3401   1                                                
  -1  12   4 433.531 39.0501   1                                                
   1 -12  -3 3030.10 74.3625   1                                                
  -1  12   2 3617.13 73.1631   1                                                
   1 -12  -1 2487.16 78.2977   1                                                
  -1  12   0 9865.34 111.955   1                                                
  -1  12  -1 877.142 47.2073   1                                                
  -1  12  -2 2602.88 64.3400   1                                                
  -1  12  -3-5.00806 29.8210   1                                                
   1 -12   4 97.3902 31.1509   1                                                
  -1  12  -5 3446.45 133.104   1                                                
  -1  12  -6 4966.68 140.206   1                                                
  -1  12  -7 1230.70 76.3262   1                                                
  -1  11  14 4947.64 138.498   1                                                
  -1  11  13 2897.65 126.250   1                                                
  -1  11  12 95.4981 36.9286   1                                                
   1 -11 -11 3706.08 70.9132   1                                                
   1 -11 -10 78.1566 34.2476   1                                                
  -1  11   9 805.860 76.9988   1                                                
  -1  11   8 10494.7 151.130   1                                                
  -1  11   7 5083.77 84.2966   1                                                
   1 -11  -6 152.346 34.8141   1                                                
   1 -11  -5 3479.68 71.9502   1                                                
  -1  11   4 721.404 54.9444   1                                                
   1 -11  -3 1822.24 62.2108   1                                                
  -1  11   2 18036.0 138.322   1                                                
  -1  11   1 6463.90 94.9070   1                                                
  -1  11   0 3556.19 71.7161   1                                                
  -1  11  -1 2309.44 54.2230   1                                                
   1 -11   2 1452.32 51.2374   1                                                
   1 -11   3 1199.96 42.2251   1                                                
  -1  11  -4 2656.73 53.3044   1                                                
  -1  11  -5 4797.30 74.8608   1                                                
  -1  11  -6 2326.18 63.0004   1                                                
   1 -11   7 154.818 31.9605   1                                                
  -1  11  -8 793.394 46.3267   1                                                
   1 -11   9 1697.22 71.9704   1                                                
  -1  11 -10 9113.61 123.555   1                                                
   1 -10 -16 10.6713 31.1820   1                                                
  -1  10  15 8891.49 96.5691   1                                                
  -1  10  14 786.860 43.2390   1                                                
  -1  10  13 1012.23 45.5016   1                                                
   1 -10 -12 899.636 39.8965   1                                                
  -1  10  11 563.840 37.1056   1                                                
   1 -10 -10 3067.63 75.0798   1                                                
   1 -10  -9 27489.7 221.939   1                                                
   1 -10  -8 14.7487 35.3532   1                                                
   1 -10  -7 1229.73 44.2986   1                                                
  -1  10   6 2406.75 60.9099   1                                                
   1 -10  -5 4942.08 80.7504   1                                                
  -1  10   4 16859.7 159.010   1                                                
  -1  10   3 11132.4 123.451   1                                                
  -1  10   2 3990.54 80.9456   1                                                
  -1  10   1 2438.93 66.7307   1                                                
   1 -10   0 1402.01 55.8149   1                                                
   1 -10   1 216.106 37.2253   1                                                
  -1  10  -2 12887.1 113.705   1                                                
  -1  10  -3 5918.98 79.8207   1                                                
   1 -10   4 146.117 35.5474   1                                                
   1 -10   5 978.239 47.4562   1                                                
   1 -10   6 2099.12 68.3676   1                                                
   1 -10   7 488.527 45.7520   1                                                
  -1  10  -8 3928.82 103.009   1                                                
   1 -10   9 7887.16 110.302   1                                                
   1 -10  10-17.9570 33.4476   1                                                
  -1  10 -11 294.557 31.7140   1                                                
  -1  10 -12 917.556 68.1235   1                                                
   1 -10  13 96.2873 33.1384   1                                                
  -1   9  18 178.346 32.4607   1                                                
  -1   9  17 3078.23 76.5352   1                                                
   1  -9 -16 2743.70 65.8665   1                                                
   1  -9 -15 747.210 45.0598   1                                                
  -1   9  14 95.9292 42.5366   1                                                
  -1   9  13 46.1389 33.0922   1                                                
  -1   9  12 520.727 43.4315   1                                                
  -1   9  11 30311.4 195.687   1                                                
   1  -9 -10 796.677 51.7689   1                                                
   1  -9  -9 498.816 51.1942   1                                                
  -1   9   8 26.7894 30.4971   1                                                
   1  -9  -7 1020.00 42.9925   1                                                
  -1   9   6 962.041 42.1458   1                                                
   1  -9  -5 21482.7 147.616   1                                                
   1  -9  -4 17303.0 125.878   1                                                
  -1   9   3 13222.6 101.619   1                                                
   1  -9  -2 2576.40 60.4043   1                                                
  -1   9   1 4072.28 67.2930   1                                                
   1  -9   0 14392.9 121.225   1                                                
   1  -9   1 32755.7 175.068   1                                                
  -1   9  -2 734.606 38.6768   1                                                
  -1   9  -3 9782.63 95.6493   1                                                
  -1   9  -4 1029.63 42.6117   1                                                
   1  -9   5 1269.85 48.0397   1                                                
  -1   9  -6 12589.1 127.096   1                                                
  -1   9  -7 12037.9 120.907   1                                                
   1  -9   8 348.241 48.6577   1                                                
  -1   9  -9 1102.11 66.6713   1                                                
   1  -9  10-19.9781 35.5035   1                                                
   1  -9  11 377.995 37.6735   1                                                
  -1   9 -12 6906.93 94.2935   1                                                
   1  -9  13 5438.21 87.7063   1                                                
   1  -9  14 261.204 55.5937   1                                                
   1  -9  15 379.273 40.8379   1                                                
   1  -8 -19 905.617 95.4582   1                                                
   1  -8 -18 5391.74 130.831   1                                                
   1  -8 -17 367.628 43.0606   1                                                
   1  -8 -16 3135.29 81.2776   1                                                
   1  -8 -15 205.429 47.7460   1                                                
   1  -8 -14 393.163 59.4800   1                                                
   1  -8 -13 17552.8 161.843   1                                                
   1  -8 -12 2028.88 68.5101   1                                                
  -1   8  11 44.5855 32.5179   1                                                
  -1   8  10 1551.07 53.1718   1                                                
  -1   8   9 828.783 41.4067   1                                                
   1  -8  -8 4834.65 70.0363   1                                                
   1  -8  -7 35146.1 173.910   1                                                
   1  -8  -6 26463.4 145.612   1                                                
  -1   8   5 3929.31 66.9565   1                                                
   1  -8  -4 21913.4 125.238   1                                                
   1  -8  -3 6175.34 74.7577   1                                                
   1  -8  -2 1393.24 47.3544   1                                                
  -1   8   1 33505.8 168.468   1                                                
  -1   8   0 8426.15 83.4221   1                                                
   1  -8   1 443.306 31.4982   1                                                
   1  -8   2 2867.35 47.4889   1                                                
  -1   8  -3 2173.69 47.5038   1                                                
   1  -8   4 9972.38 89.1038   1                                                
   1  -8   5 11418.7 91.9741   1                                                
   1  -8   6 21169.4 121.763   1                                                
   1  -8   7 1821.85 62.1290   1                                                
  -1   8  -8 2634.95 61.2118   1                                                
   1  -8   9 1953.41 62.9803   1                                                
   1  -8  10 460.549 50.8318   1                                                
  -1   8 -11 10176.3 124.156   1                                                
   1  -8  12 1439.38 51.6146   1                                                
  -1   8 -13 206.921 35.1280   1                                                
   1  -8  14 50.2099 33.3667   1                                                
   1  -8  15 30.2578 27.3591   1                                                
  -1   8 -16 939.654 65.9960   1                                                
   1  -7 -20 2301.03 92.3958   1                                                
   1  -7 -19 1601.74 62.2233   1                                                
   1  -7 -18 585.713 38.8424   1                                                
   1  -7 -17 464.203 56.9719   1                                                
  -1   7  16 500.157 58.8157   1                                                
  -1   7  15 1294.41 51.8258   1                                                
  -1   7  14 9447.29 98.6373   1                                                
   1  -7 -13 6068.05 74.2655   1                                                
  -1   7  12 6231.88 77.6166   1                                                
   1  -7 -11 716.989 35.7903   1                                                
  -1   7  10 5955.63 71.1701   1                                                
   1  -7  -9 13442.3 91.6894   1                                                
  -1   7   8 20698.4 132.830   1                                                
   1  -7  -7 3464.45 56.5370   1                                                
   1  -7  -6 3004.45 55.3828   1                                                
   1  -7  -5 50.3051 26.6217   1                                                
  -1   7   4 5178.75 65.7354   1                                                
   1  -7  -3 5245.55 62.5591   1                                                
  -1   7   2 52991.5 203.287   1                                                
  -1   7   1 2906.58 56.1480   1                                                
  -1   7   0 1673.74 41.7423   1                                                
  -1   7  -1 824.558 32.7664   1                                                
  -1   7  -2 2783.30 51.6028   1                                                
  -1   7  -3 29294.1 138.730   1                                                
  -1   7  -4 39798.2 171.500   1                                                
  -1   7  -5 2445.78 50.3124   1                                                
  -1   7  -6 488.624 30.6324   1                                                
   1  -7   7 17854.1 130.815   1                                                
  -1   7  -8 1476.04 51.0662   1                                                
  -1   7  -9 46028.2 207.502   1                                                
   1  -7  10 3329.44 80.0965   1                                                
  -1   7 -11 110.257 37.8654   1                                                
   1  -7  12 338.463 37.1821   1                                                
  -1   7 -13 1187.31 47.9951   1                                                
  -1   7 -14 295.255 35.8766   1                                                
  -1   7 -15 6122.87 94.3670   1                                                
   1  -7  16 2638.11 74.4791   1                                                
  -1   7 -17 306.799 82.3268   1                                                
   1  -6 -21 374.468 74.1825   1                                                
   1  -6 -20 63.2138 44.3884   1                                                
   1  -6 -19 179.012 41.7781   1                                                
  -1   6  18 60.3695 34.9890   1                                                
  -1   6  17 764.651 45.9286   1                                                
   1  -6 -16 10417.4 126.210   1                                                
   1  -6 -15 9827.75 114.950   1                                                
  -1   6  14 16597.8 130.195   1                                                
   1  -6 -13 404.666 32.3610   1                                                
   1  -6 -12 91.5277 25.2324   1                                                
  -1   6  11 9467.47 84.2939   1                                                
  -1   6  10 22610.8 123.142   1                                                
   1  -6  -9 4958.10 59.3860   1                                                
   1  -6  -8 1314.07 39.5448   1                                                
   1  -6  -7 1478.82 46.1903   1                                                
   1  -6  -6 13949.9 91.5414   1                                                
  -1   6   5 8569.50 73.4925   1                                                
   1  -6  -4 47316.9 185.674   1                                                
   1  -6  -3 29202.6 124.961   1                                                
   1  -6  -2 6375.33 67.1214   1                                                
  -1   6   1 1608.64 41.1977   1                                                
   1  -6   0 10707.6 85.1798   1                                                
   1  -6   1 8682.48 71.4905   1                                                
   1  -6   2 42272.6 182.326   1                                                
   1  -6   3 2200.11 51.4636   1                                                
   1  -6   4 1831.36 44.9271   1                                                
   1  -6   5 2928.26 63.0876   1                                                
   1  -6   6 705.755 40.0276   1                                                
  -1   6  -7 8959.87 81.5505   1                                                
   1  -6   8 58178.4 215.121   1                                                
  -1   6  -9 22156.3 137.859   1                                                
   1  -6  10 10535.7 103.630   1                                                
  -1   6 -11 7461.18 94.6704   1                                                
  -1   6 -12 776.435 48.9991   1                                                
  -1   6 -13 4259.11 84.7126   1                                                
  -1   6 -14 5723.48 95.3296   1                                                
   1  -6  15 920.358 51.8767   1                                                
   1   7 -14 1405.60 205.927  -2                                                
   1  -6  15 1405.60 205.927   1                                                
  -1   6 -16 212.189 42.6537   1                                                
   1  -6  17 473.493 56.6632   1                                                
   1   7 -16 904.570 157.909  -2                                                
   1  -6  17 904.570 157.909   1                                                
   1  -6  18 365.330 44.2186   1                                                
  -1   6 -19 230.498 58.3521   1                                                
  -1   5  20 85.9270 36.2830   1                                                
   1  -5 -19 182.817 39.3997   1                                                
   1  -5 -18 3932.49 76.3733   1                                                
   1  -5 -17 14666.2 151.058   1                                                
  -1   5  16-43.3649 35.7659   1                                                
   1  -5 -15 2120.40 85.5402   1                                                
  -1   5  14 713.616 47.2485   1                                                
  -1   5  13 25.5834 33.4261   1                                                
   1  -5 -12 3882.24 64.6826   1                                                
  -1   5  11 45362.5 189.997   1                                                
  -1   5  10 365.630 33.5765   1                                                
  -1   5   9 71.1107 25.4012   1                                                
   1  -5  -8 205.463 23.0413   1                                                
  -1   5   7 4900.03 55.6297   1                                                
   1  -5  -6 32909.8 141.121   1                                                
  -1   5   5 52277.0 194.017   1                                                
  -1   5   4 636.431 37.2357   1                                                
  -1   5   3 3814.30 57.4475   1                                                
   1  -5  -2 15079.4 126.403   1                                                
  -1   5   1 10261.0 110.768   1                                                
  -1   5   0 27505.3 180.851   1                                                
  -1   5  -1 17348.9 157.935   1                                                
   1  -5   2 15229.6 120.851   1                                                
  -1   5  -3 14126.7 99.3428   1                                                
   1  -5   4 8549.74 93.8152   1                                                
   1  -5   5 51.4273 28.4901   1                                                
   1  -5   6 42988.7 172.866   1                                                
  -1   5  -7 14741.0 100.130   1                                                
  -1   5  -8 176.324 27.5961   1                                                
   1  -5   9 898.740 42.1754   1                                                
  -1   5 -10 25573.9 157.664   1                                                
  -1  -6   9 18426.2 449.456  -2                                                
  -1   5 -10 18426.2 449.456   1                                                
   1  -5  11 8677.88 102.089   1                                                
  -1  -6  10 8669.04 247.266  -2                                                
  -1   5 -11 8669.04 247.266   1                                                
   1  -5  12 16631.2 164.031   1                                                
   1   6 -11 26957.3 318.578  -2                                                
   1  -5  12 26957.3 318.578   1                                                
  -1   5 -13 6480.08 173.292   1                                                
  -1  -6  12 12475.3 173.701  -2                                                
  -1   5 -13 12475.3 173.701   1                                                
  -1   5 -14 45.5847 87.7224   1                                                
   1   6 -13 337.330 71.6093  -2                                                
   1  -5  14 337.330 71.6093   1                                                
   1  -5  15 744.388 129.276   1                                                
  -1  -6  14 1337.14 82.3274  -2                                                
  -1   5 -15 1337.14 82.3274   1                                                
   1   6 -15 1177.94 80.1546  -2                                                
   1  -5  16 1177.94 80.1546   1                                                
  -1  -6  16 1190.54 71.1544  -2                                                
  -1   5 -17 1190.54 71.1544   1                                                
   1   6 -17 5283.73 100.789  -2                                                
   1  -5  18 5283.73 100.789   1                                                
   1  -5  19 113.043 45.0636   1                                                
   1   6 -18 1415.37 86.5805  -2                                                
   1  -5  19 1415.37 86.5805   1                                                
  -1   5 -20 242.227 56.7578   1                                                
   1   6 -19 609.477 107.709  -2                                                
   1  -5  20 609.477 107.709   1                                                
  -1   4  21 512.125 79.0715   1                                                
  -1  -4 -22 673.676 94.4345  -2                                                
  -1   4  21 673.676 94.4345   1                                                
  -1   4  20 333.790 93.4421   1                                                
  -1  -4 -21 2311.60 132.518  -2                                                
  -1   4  20 2311.60 132.518   1                                                
  -1   4  19 11101.2 305.510   1                                                
   1   4  20 13529.2 230.080  -2                                                
   1  -4 -19 13529.2 230.080   1                                                
  -1   4  18 1668.85 113.806   1                                                
  -1  -4 -19 7667.64 203.006  -2                                                
  -1   4  18 7667.64 203.006   1                                                
   1  -4 -17 3147.67 101.580   1                                                
  -1  -4 -18 9702.73 322.871  -2                                                
  -1   4  17 9702.73 322.871   1                                                
   1  -4 -16 2367.26 69.7550   1                                                
  -1  -4 -17 7706.65 290.562  -2                                                
  -1   4  16 7706.65 290.562   1                                                
  -1   4  15 2303.62 62.5058   1                                                
   1  -4 -14 4020.46 74.7575   1                                                
  -1   4  13 42622.7 197.399   1                                                
  -1   4  12 246.708 31.8064   1                                                
   1  -4 -11 1127.92 46.5853   1                                                
   1  -4 -10 36.1910 29.4167   1                                                
   1  -4  -9 8725.09 86.9223   1                                                
  -1   4   8 12286.6 108.940   1                                                
  -1   4   7 72109.3 238.981   1                                                
   1  -4  -6 20881.2 106.689   1                                                
   1  -4  -5 16438.5 115.786   1                                                
  -1   4   4 5060.22 104.151   1                                                
  -1   4   3 739.081 67.3033   1                                                
   1  -4  -2 62641.7 329.544   1                                                
   1  -4  -1 70542.1 399.095   1                                                
  -1   4   0 2100.49 90.9258   1                                                
   1  -4   1 514.137 56.2551   1                                                
  -1   4  -2 274.954 57.5992   1                                                
  -1   4  -3 4070.92 86.0232   1                                                
  -1   4  -4 52922.0 241.909   1                                                
   1  -4   5 31008.0 142.261   1                                                
  -1   4  -6 6507.60 78.5598   1                                                
   1  -4   7 5567.63 71.0984   1                                                
  -1   4  -8 5849.22 78.1887   1                                                
  -1  -5   7 4763.28 303.364  -2                                                
  -1   4  -8 4763.28 303.364   1                                                
  -1   4  -9 799.530 45.6551   1                                                
  -1  -5   8 841.929 78.3592  -2                                                
  -1   4  -9 841.929 78.3592   1                                                
  -1   4 -10 42724.8 281.938   1                                                
   1   5  -9 50339.9 332.770  -2                                                
   1  -4  10 50339.9 332.770   1                                                
  -1   4 -11 45581.0 343.549   1                                                
  -1  -5  10 79433.6 318.693  -2                                                
  -1   4 -11 79433.6 318.693   1                                                
  -1  -5  11 7373.53 101.047  -2                                                
  -1   4 -12 7373.53 101.047   1                                                
  -1  -5  12 5860.55 104.933  -2                                                
  -1   4 -13 5860.55 104.933   1                                                
   1  -4  14 997.997 135.280   1                                                
  -1  -5  13 1247.82 76.3308  -2                                                
  -1   4 -14 1247.82 76.3308   1                                                
  -1  -5  14 4024.10 101.580  -2                                                
  -1   4 -15 4024.10 101.580   1                                                
  -1  -5  15 17327.6 193.162  -2                                                
  -1   4 -16 17327.6 193.162   1                                                
   1   5 -16 15391.7 192.028  -2                                                
   1  -4  17 15391.7 192.028   1                                                
   1   5 -17 265.131 64.1424  -2                                                
   1  -4  18 265.131 64.1424   1                                                
  -1  -5  18 774.632 58.6232  -2                                                
  -1   4 -19 774.632 58.6232   1                                                
  -1  -5  19 1006.24 121.436  -2                                                
  -1   4 -20 1006.24 121.436   1                                                
   1   5 -20 142.510 46.1392  -2                                                
   1  -4  21 142.510 46.1392   1                                                
  -1   3  22-163.693 57.8134   1                                                
   1   3  23 2724.72 135.431  -2                                                
   1  -3 -22 2724.72 135.431   1                                                
   1   3  22 3860.85 114.766  -2                                                
   1  -3 -21 3860.85 114.766   1                                                
   1   3  21 6655.56 132.569  -2                                                
   1  -3 -20 6655.56 132.569   1                                                
  -1  -3 -20 1772.67 93.1674  -2                                                
  -1   3  19 1772.67 93.1674   1                                                
  -1  -3 -19 525.942 74.0788  -2                                                
  -1   3  18 525.942 74.0788   1                                                
  -1   3  17 774.634 129.121   1                                                
  -1  -3 -18 2371.21 84.0945  -2                                                
  -1   3  17 2371.21 84.0945   1                                                
  -1   3  16 484.054 121.385   1                                                
  -1  -3 -17 2215.99 83.4348  -2                                                
  -1   3  16 2215.99 83.4348   1                                                
  -1   3  15 27293.2 277.076   1                                                
  -1  -3 -16 30175.9 209.441  -2                                                
  -1   3  15 30175.9 209.441   1                                                
  -1   3  14 6594.17 89.0401   1                                                
  -1   3  13 1574.41 47.5121   1                                                
  -1   3  12 6.60918 27.1779   1                                                
  -1   3  11 5766.64 69.6225   1                                                
   1  -3 -10 528.236 32.9423   1                                                
  -1   3   9 33045.4 149.155   1                                                
   1  -3  -8 4427.56 65.2599   1                                                
  -1   3   7 41263.6 238.108   1                                                
  -1   3   6 1357.70 56.6659   1                                                
   1  -3  -5 8835.19 96.7934   1                                                
  -1   3   4 683.679 44.5219   1                                                
   1  -3  -3 134459. 512.412   1                                                
  -1   3   2 26948.8 186.089   1                                                
  -1   3   1 11740.2 143.584   1                                                
  -1   3   0 2099.03 42.8519   1                                                
  -1   3  -1 26573.7 187.445   1                                                
   1  -3   2 2165.80 67.6790   1                                                
   1  -3   3 56371.1 245.082   1                                                
   1  -3   4 19453.0 131.956   1                                                
  -1   3  -5 185.545 29.5932   1                                                
  -1   3  -6 17631.9 142.519   1                                                
   1  -3   7 9163.31 109.394   1                                                
   1   4  -6 13499.7 147.205  -2                                                
   1  -3   7 13499.7 147.205   1                                                
   1  -3   8 31627.3 458.630   1                                                
  -1  -4   7 34767.8 162.585  -2                                                
  -1   3  -8 34767.8 162.585   1                                                
   1   4  -8 30810.3 167.493  -2                                                
   1  -3   9 30810.3 167.493   1                                                
  -1  -4   9 20098.9 156.138  -2                                                
  -1   3 -10 20098.9 156.138   1                                                
   1   4 -10 5627.94 108.861  -2                                                
   1  -3  11 5627.94 108.861   1                                                
  -1  -4  11 9582.13 122.277  -2                                                
  -1   3 -12 9582.13 122.277   1                                                
  -1  -4  12 16257.2 154.558  -2                                                
  -1   3 -13 16257.2 154.558   1                                                
   1   4 -13 7889.06 118.217  -2                                                
   1  -3  14 7889.06 118.217   1                                                
  -1  -4  14 13938.2 177.196  -2                                                
  -1   3 -15 13938.2 177.196   1                                                
   1   4 -15 19827.1 245.513  -2                                                
   1  -3  16 19827.1 245.513   1                                                
  -1  -4  16 885.106 77.2973  -2                                                
  -1   3 -17 885.106 77.2973   1                                                
  -1  -4  17 1462.64 87.9451  -2                                                
  -1   3 -18 1462.64 87.9451   1                                                
  -1  -4  18 300.471 50.4239  -2                                                
  -1   3 -19 300.471 50.4239   1                                                
  -1  -4  19 1833.04 114.491  -2                                                
  -1   3 -20 1833.04 114.491   1                                                
   1   4 -20 5101.18 158.112  -2                                                
   1  -3  21 5101.18 158.112   1                                                
   1  -2 -21 46.2210 41.6543   1                                                
  -1   2  20 753.207 57.1212   1                                                
   1   2  21 1464.14 164.717  -2                                                
   1  -2 -20 1464.14 164.717   1                                                
  -1   2  19-47.9261 43.1747   1                                                
  -1   2  18 2423.67 139.615   1                                                
   1   2  19 5904.34 150.796  -2                                                
   1  -2 -18 5904.34 150.796   1                                                
  -1   2  17 15749.5 290.788   1                                                
   1   2  18 24533.6 259.212  -2                                                
   1  -2 -17 24533.6 259.212   1                                                
  -1   2  16 12636.4 179.589   1                                                
   1   2  17 16910.7 214.521  -2                                                
   1  -2 -16 16910.7 214.521   1                                                
  -1   2  15 13934.7 157.888   1                                                
   1   2  16 34649.3 277.515  -2                                                
   1  -2 -15 34649.3 277.515   1                                                
   1  -2 -14 1319.98 51.6473   1                                                
   1   2  15 1040.83 96.7059  -2                                                
   1  -2 -14 1040.83 96.7059   1                                                
  -1   2  13 652.425 39.2659   1                                                
  -1   2  12 3784.08 68.8071   1                                                
   1  -2 -11 21055.9 121.323   1                                                
  -1   2  10 45041.0 176.647   1                                                
   1  -2  -9 2532.23 60.4392   1                                                
   1  -2  -8 11393.2 152.492   1                                                
   1  -2  -7 20746.1 133.261   1                                                
   1  -2  -6 16553.1 125.030   1                                                
   1  -2  -5 26243.6 146.157   1                                                
   1  -2  -4 175161. 452.198   1                                                
  -1   2   3 576.589 38.6580   1                                                
  -1   2   2 419.860 41.4069   1                                                
   1  -2  -1 4551.20 88.8745   1                                                
  -1   2   0 4385.64 112.964   1                                                
   1  -2   1 186339. 474.242   1                                                
  -1   2  -2 73667.9 352.411   1                                                
   1  -2   3 3763.98 67.5306   1                                                
   1  -2   4 1112.00 34.0257   1                                                
   1  -2   5 19491.1 142.001   1                                                
   1  -2   6 2604.12 121.909   1                                                
  -1  -3   5 4114.01 74.9575  -2                                                
  -1   2  -6 4114.01 74.9575   1                                                
  -1  -3   6 129578. 366.078  -2                                                
  -1   2  -7 129578. 366.078   1                                                
  -1  -3   7 233071. 358.757  -2                                                
  -1   2  -8 233071. 358.757   1                                                
   1   3  -8 3098.06 68.5197  -2                                                
   1  -2   9 3098.06 68.5197   1                                                
  -1  -3   9 4307.01 79.0503  -2                                                
  -1   2 -10 4307.01 79.0503   1                                                
   1   3 -10 8150.23 100.162  -2                                                
   1  -2  11 8150.23 100.162   1                                                
   1   3 -11 6494.27 102.450  -2                                                
   1  -2  12 6494.27 102.450   1                                                
  -1  -3  12 41275.7 237.013  -2                                                
  -1   2 -13 41275.7 237.013   1                                                
   1   3 -13 46074.8 288.281  -2                                                
   1  -2  14 46074.8 288.281   1                                                
  -1  -3  14 1204.25 65.7196  -2                                                
  -1   2 -15 1204.25 65.7196   1                                                
  -1  -3  15 5056.01 125.655  -2                                                
  -1   2 -16 5056.01 125.655   1                                                
  -1  -3  16 26285.8 266.505  -2                                                
  -1   2 -17 26285.8 266.505   1                                                
  -1  -3  17 5471.36 122.221  -2                                                
  -1   2 -18 5471.36 122.221   1                                                
   1   3 -18 22926.9 336.860  -2                                                
   1  -2  19 22926.9 336.860   1                                                
  -1  -3  19 7262.08 154.704  -2                                                
  -1   2 -20 7262.08 154.704   1                                                
   1   3 -20 80.1338 63.7162  -2                                                
   1  -2  21 80.1338 63.7162   1                                                
   1   3 -21 1083.97 156.008  -2                                                
   1  -2  22 1083.97 156.008   1                                                
  -1   1  22 850.412 100.044   1                                                
   1  -1 -21 34.4478 36.4730   1                                                
   1  -1 -20 142.485 37.2485   1                                                
   1  -1 -19 1740.96 64.8805   1                                                
   1  -1 -18 11619.5 131.428   1                                                
   1  -1 -17 7985.81 124.774   1                                                
   1  -1 -16 4343.77 87.0641   1                                                
   1  -1 -15 6163.00 90.3534   1                                                
   1   1  16 1822.72 181.605  -2                                                
   1  -1 -15 1822.72 181.605   1                                                
   1  -1 -14 4052.95 75.2989   1                                                
   1   1  15 8156.33 191.649  -2                                                
   1  -1 -14 8156.33 191.649   1                                                
  -1   1  13 11791.0 97.6369   1                                                
   1  -1 -12 28525.2 125.335   1                                                
   1  -1 -11 8586.42 79.1416   1                                                
  -1   1  10 17633.3 109.162   1                                                
   1  -1  -9 19824.0 115.351   1                                                
   1  -1  -8 1974.94 67.8815   1                                                
   1  -1  -7 7660.66 109.554   1                                                
   1  -1  -6 65007.7 282.891   1                                                
  -1   1   5 19882.5 147.214   1                                                
   1  -1  -4 1190.68 55.6673   1                                                
  -1   1   3 5228.55 95.8123   1                                                
   1  -1  -2 4359.72 55.3890   1                                                
  -1   1   1 2529.59 37.7485   1                                                
   1  -1   0 6114.41 49.3233   1                                                
  -1   1  -1 19664.8 113.090   1                                                
  -1   1  -2 953.259 55.8567   1                                                
  -1   1  -3 25356.6 178.239   1                                                
  -1   1  -4 14578.7 170.757   1                                                
   1   2  -3 25280.1 289.924  -2                                                
   1  -1   4 25280.1 289.924   1                                                
  -1  -2   4 91121.1 323.270  -2                                                
  -1   1  -5 91121.1 323.270   1                                                
   1   2  -5 122197. 405.740  -2                                                
   1  -1   6 122197. 405.740   1                                                
   1   2  -6 24029.2 211.930  -2                                                
   1  -1   7 24029.2 211.930   1                                                
   1   2  -7 2552.78 117.564  -2                                                
   1  -1   8 2552.78 117.564   1                                                
  -1  -2   8 82730.2 294.794  -2                                                
  -1   1  -9 82730.2 294.794   1                                                
   1   2  -9 1372.17 65.1341  -2                                                
   1  -1  10 1372.17 65.1341   1                                                
  -1  -2  10 16286.3 142.874  -2                                                
  -1   1 -11 16286.3 142.874   1                                                
   1   2 -11 42483.0 257.167  -2                                                
   1  -1  12 42483.0 257.167   1                                                
  -1  -2  12 300.532 45.2035  -2                                                
  -1   1 -13 300.532 45.2035   1                                                
  -1  -2  13 473.844 45.5841  -2                                                
  -1   1 -14 473.844 45.5841   1                                                
  -1  -2  14 18484.6 154.094  -2                                                
  -1   1 -15 18484.6 154.094   1                                                
   1   2 -15 2849.18 79.2005  -2                                                
   1  -1  16 2849.18 79.2005   1                                                
  -1  -2  16 4586.86 110.082  -2                                                
  -1   1 -17 4586.86 110.082   1                                                
  -1  -2  17 19823.1 234.215  -2                                                
  -1   1 -18 19823.1 234.215   1                                                
  -1  -2  18 2969.27 115.071  -2                                                
  -1   1 -19 2969.27 115.071   1                                                
   1   2 -19 1672.83 104.599  -2                                                
   1  -1  20 1672.83 104.599   1                                                
  -1  -2  20 958.388 95.0417  -2                                                
  -1   1 -21 958.388 95.0417   1                                                
   1   2 -21 84.5733 57.7803  -2                                                
   1  -1  22 84.5733 57.7803   1                                                
  -1   0  22 66.7090 69.1204   1                                                
   1   0 -21 155.691 47.8607   1                                                
   1   0 -20 5614.45 118.194   1                                                
   1   0 -19 8093.01 100.187   1                                                
   1   0 -18-7.40351 37.4082   1                                                
   1   0 -17-68.6283 36.7126   1                                                
  -1   0  16 463.900 46.2413   1                                                
   1   0 -15 3147.73 61.5369   1                                                
   1   0 -14 14435.5 115.893   1                                                
   1   0 -13 2681.07 57.5533   1                                                
   1   0 -12 2975.31 56.2340   1                                                
   1   0 -11 487.152 42.4069   1                                                
   1   1  12 6055.76 96.7344  -2                                                
   1   0 -11 6055.76 96.7344   1                                                
  -1   0  10 1669.51 45.4180   1                                                
   1   1  11 11254.2 224.370  -2                                                
   1   0 -10 11254.2 224.370   1                                                
   1   0  -9 2903.25 49.1086   1                                                
   1   1  10 9447.37 200.935  -2                                                
   1   0  -9 9447.37 200.935   1                                                
   1   0  -8 65053.4 281.508   1                                                
  -1   0   7 51347.4 263.549   1                                                
   1   0  -6 27.4852 27.7462   1                                                
   1   0  -5 81.8377 25.2121   1                                                
  -1   0   4 28932.4 196.691   1                                                
  -1   0   3 3701.57 61.1075   1                                                
  -1   0   2 8034.36 76.9352   1                                                
   1   0  -1 150.203 17.0798   1                                                
   1   0   0 648.464 22.2529   1                                                
  -1   0  -1 292.452 24.9632   1                                                
  -1   0  -2 36115.0 155.206   1                                                
   1   0   3 1821.53 43.6563   1                                                
  -1   0  -4 197322. 481.647   1                                                
   1   1  -3 307667. 594.973  -2                                                
   1   0   4 307667. 594.973   1                                                
  -1   0  -5 38969.7 345.299   1                                                
   1   1  -4 190780. 475.973  -2                                                
   1   0   5 190780. 475.973   1                                                
   1   1  -5 13173.9 155.725  -2                                                
   1   0   6 13173.9 155.725   1                                                
  -1  -1   6 5400.63 103.126  -2                                                
  -1   0  -7 5400.63 103.126   1                                                
  -1  -1   7 105018. 468.359  -2                                                
  -1   0  -8 105018. 468.359   1                                                
  -1  -1   8 11662.4 239.259  -2                                                
  -1   0  -9 11662.4 239.259   1                                                
  -1  -1   9 186769. 498.302  -2                                                
  -1   0 -10 186769. 498.302   1                                                
  -1  -1  10 24426.5 165.533  -2                                                
  -1   0 -11 24426.5 165.533   1                                                
  -1  -1  11 41.9524 33.9299  -2                                                
  -1   0 -12 41.9524 33.9299   1                                                
  -1  -1  12 15596.2 126.267  -2                                                
  -1   0 -13 15596.2 126.267   1                                                
  -1  -1  13 8036.33 106.490  -2                                                
  -1   0 -14 8036.33 106.490   1                                                
  -1  -1  14 1211.24 70.3633  -2                                                
  -1   0 -15 1211.24 70.3633   1                                                
  -1  -1  15 62545.5 330.711  -2                                                
  -1   0 -16 62545.5 330.711   1                                                
  -1  -1  16 15156.5 183.673  -2                                                
  -1   0 -17 15156.5 183.673   1                                                
  -1  -1  17 4660.22 131.351  -2                                                
  -1   0 -18 4660.22 131.351   1                                                
  -1  -1  18 9738.27 213.541  -2                                                
  -1   0 -19 9738.27 213.541   1                                                
   1   1 -19 1448.88 124.981  -2                                                
   1   0  20 1448.88 124.981   1                                                
   1   1 -20 5089.67 145.836  -2                                                
   1   0  21 5089.67 145.836   1                                                
   1   1 -21 9068.56 184.707  -2                                                
   1   0  22 9068.56 184.707   1                                                
  -1  -1  22 3802.90 150.334   1                                                
   1   1 -21 6312.82 126.574   1                                                
   1   1 -20 966.284 41.0393   1                                                
   1   1 -19 324.568 39.6984   1                                                
   1   1 -18 634.087 43.6453   1                                                
  -1  -1  17 561.656 43.2493   1                                                
   1   1 -16 10512.5 114.598   1                                                
  -1  -1  15 47616.4 222.407   1                                                
  -1  -1  14 148.663 32.7883   1                                                
  -1  -1  13 3060.38 57.5206   1                                                
  -1  -1  12 1188.06 42.9696   1                                                
  -1  -1  11 9.46108 31.0187   1                                                
   1   0  12 73.6617 46.5565  -2                                                
   1   1 -11 73.6617 46.5565   1                                                
  -1  -1  10 20799.1 172.112   1                                                
   1   0  11 29308.7 180.094  -2                                                
   1   1 -10 29308.7 180.094   1                                                
  -1  -1   9 107813. 337.127   1                                                
   1   0  10 192636. 500.195  -2                                                
   1   1  -9 192636. 500.195   1                                                
   1   1  -8 5776.87 108.552   1                                                
  -1   0  -9 9709.15 404.281  -2                                                
  -1  -1   8 9709.15 404.281   1                                                
  -1  -1   7 318.595 44.3554   1                                                
   1   0   8 68973.5 520.553  -2                                                
   1   1  -7 68973.5 520.553   1                                                
   1   1  -6 7115.59 85.0108   1                                                
   1   0   7 9001.16 184.656  -2                                                
   1   1  -6 9001.16 184.656   1                                                
   1   1  -5 19139.7 125.312   1                                                
  -1  -1   4 215114. 435.184   1                                                
   1   1  -3 102532. 292.241   1                                                
   1   1  -2 1798.98 36.0153   1                                                
   1   1  -1 55.8853 14.3792   1                                                
  -1  -1   0 1135.38 31.6207   1                                                
   1   1   1 8117.91 103.711   1                                                
   1   1   2 805.618 21.9161   1                                                
  -1  -1  -3 39812.3 152.984   1                                                
  -1  -1  -4 4136.38 58.7077   1                                                
  -1  -1  -5 2104.17 68.9842   1                                                
   1   0  -4 25281.1 354.076  -2                                                
   1   1   5 25281.1 354.076   1                                                
  -1  -1  -6 34465.4 235.208   1                                                
   1   0  -5 47900.2 221.002  -2                                                
   1   1   6 47900.2 221.002   1                                                
  -1  -1  -7 2913.21 93.4992   1                                                
   1   0  -6 3370.67 67.9643  -2                                                
   1   1   7 3370.67 67.9643   1                                                
   1   0  -7 102969. 458.261  -2                                                
   1   1   8 102969. 458.261   1                                                
   1   0  -8 146525. 667.665  -2                                                
   1   1   9 146525. 667.665   1                                                
   1   0  -9 10782.8 116.985  -2                                                
   1   1  10 10782.8 116.985   1                                                
   1   0 -10 14632.1 114.805  -2                                                
   1   1  11 14632.1 114.805   1                                                
  -1   0  11 8808.16 93.5682  -2                                                
  -1  -1 -12 8808.16 93.5682   1                                                
   1   0 -12 8455.30 112.264  -2                                                
   1   1  13 8455.30 112.264   1                                                
  -1   0  13 13558.6 159.645  -2                                                
  -1  -1 -14 13558.6 159.645   1                                                
  -1   0  14 12335.3 126.162  -2                                                
  -1  -1 -15 12335.3 126.162   1                                                
   1   0 -15 2602.38 79.9118  -2                                                
   1   1  16 2602.38 79.9118   1                                                
  -1   0  16 9585.42 167.235  -2                                                
  -1  -1 -17 9585.42 167.235   1                                                
  -1   0  17 619.997 71.4736  -2                                                
  -1  -1 -18 619.997 71.4736   1                                                
  -1   0  18 128.761 71.3655  -2                                                
  -1  -1 -19 128.761 71.3655   1                                                
  -1  -1 -20 6444.60 272.251   1                                                
   1   0 -19 12295.1 198.305  -2                                                
   1   1  20 12295.1 198.305   1                                                
   1   1  21 1377.53 131.112   1                                                
   1   0 -20 4807.62 167.050  -2                                                
   1   1  21 4807.62 167.050   1                                                
  -1   0  21 126.182 69.2212  -2                                                
  -1  -1 -22 126.182 69.2212   1                                                
  -1  -2  21 98.5642 68.0813   1                                                
   1   2 -20 47.1843 32.2341   1                                                
  -1  -2  19 1267.14 53.0586   1                                                
   1   2 -18 1949.61 60.9207   1                                                
  -1  -2  17 22057.2 166.744   1                                                
  -1  -2  16 1238.29 55.1956   1                                                
   1   2 -15 2842.54 75.1067   1                                                
  -1  -2  14 345.577 44.2278   1                                                
  -1  -2  13 607.278 39.5833   1                                                
   1   2 -12 103.662 29.4377   1                                                
   1   2 -11 34624.1 245.043   1                                                
  -1   1 -12 53606.8 314.013  -2                                                
  -1  -2  11 53606.8 314.013   1                                                
   1   2 -10 4978.94 99.6988   1                                                
   1  -1  11 15217.1 148.386  -2                                                
   1   2 -10 15217.1 148.386   1                                                
  -1  -2   9 638.543 53.3959   1                                                
   1  -1  10 1246.15 67.6114  -2                                                
   1   2  -9 1246.15 67.6114   1                                                
  -1  -2   8 3327.40 126.219   1                                                
  -1   1  -9 61649.3 244.053  -2                                                
  -1  -2   8 61649.3 244.053   1                                                
   1   2  -7 295.102 37.8937   1                                                
  -1   1  -8 1587.69 99.3383  -2                                                
  -1  -2   7 1587.69 99.3383   1                                                
   1   2  -6 15163.6 130.584   1                                                
  -1   1  -7 23410.4 432.293  -2                                                
  -1  -2   6 23410.4 432.293   1                                                
   1   2  -5 60089.4 210.962   1                                                
   1  -1   6 108590. 685.508  -2                                                
   1   2  -5 108590. 685.508   1                                                
  -1  -2   4 29262.4 130.990   1                                                
   1   2  -3 3210.80 44.3307   1                                                
   1   2  -2 16969.5 106.049   1                                                
   1   2  -1 59.6313 26.6824   1                                                
  -1  -2   0 15026.9 103.192   1                                                
   1   2   1 343.303 21.7327   1                                                
   1   2   2 4884.11 74.9064   1                                                
  -1  -2  -3 91.8718 26.5831   1                                                
  -1  -2  -4 9163.12 103.888   1                                                
  -1  -2  -5 2871.74 53.8728   1                                                
  -1  -2  -6 18955.1 87.1392   1                                                
  -1  -2  -7 52023.4 190.024   1                                                
   1   2   8 1284.40 50.5100   1                                                
  -1  -2  -9 141.035 28.4135   1                                                
  -1  -2 -10 10309.9 107.429   1                                                
  -1  -2 -11 6519.01 81.8313   1                                                
  -1  -2 -12 4398.54 75.1268   1                                                
   1  -1 -11 9050.40 257.408  -2                                                
   1   2  12 9050.40 257.408   1                                                
  -1  -2 -13 43346.3 247.726   1                                                
   1  -1 -12 58920.7 510.253  -2                                                
   1   2  13 58920.7 510.253   1                                                
  -1  -2 -14 8.86638 38.8751   1                                                
   1  -1 -13 6350.94 284.469  -2                                                
   1   2  14 6350.94 284.469   1                                                
  -1  -2 -15 3.50034 45.9288   1                                                
   1  -1 -14 2754.61 143.036  -2                                                
   1   2  15 2754.61 143.036   1                                                
  -1  -2 -16 26031.3 217.871   1                                                
   1  -1 -15 30585.3 387.680  -2                                                
   1   2  16 30585.3 387.680   1                                                
  -1  -2 -17 4945.42 105.460   1                                                
  -1   1  16 7969.47 241.901  -2                                                
  -1  -2 -17 7969.47 241.901   1                                                
  -1  -2 -18 12609.1 131.098   1                                                
   1   2  19 5437.95 103.314   1                                                
   1   2  20 63.1683 57.0763   1                                                
   1  -1 -19 1390.14 243.857  -2                                                
   1   2  20 1390.14 243.857   1                                                
  -1  -2 -21 993.086 52.5890   1                                                
   1   2  22 4060.57 129.609   1                                                
  -1  -2 -23 69.8209 58.5365   1                                                
  -1  -3  21 335.122 68.4886   1                                                
   1   3 -20 64.1324 27.3815   1                                                
  -1  -3  19 4352.93 80.5166   1                                                
  -1  -3  18 13280.5 123.952   1                                                
   1   3 -17 250.787 42.4641   1                                                
  -1  -3  16 2920.31 90.6526   1                                                
  -1  -3  15 2265.04 70.0959   1                                                
   1   3 -14 670.886 39.1232   1                                                
  -1  -3  13 50491.2 185.451   1                                                
   1   3 -12 10892.0 92.5009   1                                                
   1   3 -11 1860.66 55.8063   1                                                
  -1   2 -12 5694.00 98.5838  -2                                                
  -1  -3  11 5694.00 98.5838   1                                                
   1   3 -10 274.046 37.4178   1                                                
   1  -2  11 7472.18 116.189  -2                                                
   1   3 -10 7472.18 116.189   1                                                
  -1  -3   9 5460.97 83.2466   1                                                
   1  -2  10 8018.06 106.073  -2                                                
   1   3  -9 8018.06 106.073   1                                                
  -1  -3   8 1690.99 58.3360   1                                                
   1  -2   9 5053.08 100.657  -2                                                
   1   3  -8 5053.08 100.657   1                                                
  -1  -3   7 123953. 429.029   1                                                
  -1   2  -8 243857. 662.824  -2                                                
  -1  -3   7 243857. 662.824   1                                                
   1   3  -6 32742.5 216.628   1                                                
  -1   2  -7 97144.2 545.113  -2                                                
  -1  -3   6 97144.2 545.113   1                                                
   1   3  -5 729.113 37.4903   1                                                
  -1   2  -6 2867.89 197.662  -2                                                
  -1  -3   5 2867.89 197.662   1                                                
  -1  -3   4 2733.26 71.6622   1                                                
   1   3  -3 46717.3 233.677   1                                                
  -1  -3   2 25756.2 152.763   1                                                
  -1  -3   1 107963. 309.224   1                                                
   1   3   0 64400.0 232.107   1                                                
   1   3   1 1209.84 61.0091   1                                                
   1   3   2 8928.54 116.564   1                                                
  -1  -3  -3 27953.0 179.543   1                                                
  -1  -3  -4 12397.3 133.486   1                                                
  -1  -3  -5 90303.9 309.194   1                                                
  -1  -3  -6 24407.7 158.886   1                                                
   1   3   7 2681.78 86.6890   1                                                
  -1  -3  -8 7967.88 124.196   1                                                
  -1  -3  -9 29783.0 187.147   1                                                
   1   3  10 9178.75 103.789   1                                                
   1   3  11 77797.7 337.885   1                                                
  -1  -3 -12 2058.47 56.1916   1                                                
   1   3  13 570.717 38.9495   1                                                
  -1  -3 -14 1218.04 53.4272   1                                                
  -1  -3 -15 15080.5 149.692   1                                                
  -1  -3 -16 304.571 39.8803   1                                                
  -1  -3 -17 3136.84 69.8431   1                                                
  -1  -3 -18 2873.00 68.1699   1                                                
  -1  -3 -19 97.9448 34.1558   1                                                
  -1  -3 -20 1633.82 52.2075   1                                                
   1   3  21 3648.17 133.202   1                                                
   1   3  22 2930.42 81.1123   1                                                
  -1  -3 -23 3637.53 120.107   1                                                
  -1  -4  20 3189.86 84.2905   1                                                
   1   4 -19 530.424 44.2434   1                                                
   1   4 -18-25.7613 34.6698   1                                                
  -1  -4  17 102.796 61.9531   1                                                
   1   4 -16 506.356 59.6061   1                                                
   1   4 -15 26395.9 162.587   1                                                
   1   4 -14 1509.01 53.3151   1                                                
  -1  -4  13 2599.92 62.3218   1                                                
  -1  -4  12 6171.31 80.6903   1                                                
   1   4 -11 10010.8 111.780   1                                                
   1  -3  12 21489.4 320.058  -2                                                
   1   4 -11 21489.4 320.058   1                                                
  -1  -4  10 4640.87 79.1934   1                                                
   1  -3  11 15233.1 182.921  -2                                                
   1   4 -10 15233.1 182.921   1                                                
  -1  -4   9 17290.0 136.703   1                                                
   1  -3  10 26438.5 260.885  -2                                                
   1   4  -9 26438.5 260.885   1                                                
  -1  -4   8 22837.6 125.202   1                                                
   1  -3   9 38349.5 370.764  -2                                                
   1   4  -8 38349.5 370.764   1                                                
  -1  -4   7 539.229 26.1266   1                                                
  -1   3  -8 22868.3 381.951  -2                                                
  -1  -4   7 22868.3 381.951   1                                                
   1   4  -6 6398.77 69.8396   1                                                
  -1  -4   5 386.549 39.6794   1                                                
  -1  -4   4 936.101 55.3548   1                                                
   1   4  -3 18474.8 153.150   1                                                
  -1  -4   2 4841.22 102.568   1                                                
  -1  -4   1 229.294 44.4824   1                                                
  -1  -4   0 12330.3 170.755   1                                                
   1   4   1 52800.5 271.641   1                                                
  -1  -4  -2 8189.49 136.095   1                                                
  -1  -4  -3 50718.0 367.788   1                                                
  -1  -4  -4 64099.1 483.255   1                                                
  -1  -4  -5 3773.84 79.4111   1                                                
   1   4   6 9910.95 186.574   1                                                
   1   4   7 18618.6 202.218   1                                                
  -1  -4  -8 889.998 40.2775   1                                                
  -1  -4  -9 34987.5 199.862   1                                                
  -1  -4 -10 2371.24 52.2122   1                                                
  -1  -4 -11 2788.66 62.1912   1                                                
  -1  -4 -12 136.743 33.7061   1                                                
  -1  -4 -13 6882.20 95.8340   1                                                
  -1  -4 -14 4908.24 68.5711   1                                                
  -1  -4 -15 12027.8 102.736   1                                                
  -1  -4 -16 23570.0 147.115   1                                                
   1   4  17 6318.06 98.9536   1                                                
  -1  -4 -18 6831.34 94.3999   1                                                
  -1  -4 -19 6857.46 84.7038   1                                                
   1   4  20 1587.07 63.8802   1                                                
  -1  -4 -21 2756.50 82.3715   1                                                
  -1  -4 -22 317.434 76.4203   1                                                
  -1  -4 -23 66.4299 45.8197   1                                                
   1   5 -18 941.287 62.0708   1                                                
   1   5 -17 213.912 52.8681   1                                                
   1   5 -16 15613.4 160.770   1                                                
  -1  -5  15 5826.14 109.115   1                                                
   1   5 -14 1998.02 62.7885   1                                                
   1   5 -13 692.282 47.7261   1                                                
  -1  -5  12 7393.07 85.3262   1                                                
   1   5 -11 5899.87 72.5106   1                                                
   1   5 -10 48125.5 182.623   1                                                
   1  -4  11 84639.2 496.550  -2                                                
   1   5 -10 84639.2 496.550   1                                                
  -1  -5   9 12431.7 87.4068   1                                                
   1  -4  10 38768.4 459.648  -2                                                
   1   5  -9 38768.4 459.648   1                                                
   1   5  -8 217.462 23.1366   1                                                
  -1  -5   7 25.5195 22.9677   1                                                
  -1  -5   6 36040.1 136.147   1                                                
  -1  -5   5 15515.6 105.370   1                                                
   1   5  -4 45595.1 186.346   1                                                
   1   5  -3 1540.64 45.3266   1                                                
   1   5  -2 2642.68 72.0822   1                                                
  -1  -5   1 250.808 44.6854   1                                                
  -1  -5   0 10397.6 142.005   1                                                
   1   5   1 4446.00 88.7617   1                                                
  -1  -5  -2 47089.6 297.190   1                                                
  -1  -5  -3 10809.4 130.310   1                                                
  -1  -5  -4 2021.94 109.946   1                                                
  -1  -5  -5 24220.7 234.691   1                                                
   1   5   6 7152.91 82.8429   1                                                
  -1  -5  -7 11666.4 102.778   1                                                
  -1  -5  -8 44333.7 212.441   1                                                
  -1  -5  -9 13482.7 105.477   1                                                
  -1  -5 -10 3767.97 58.5481   1                                                
  -1  -5 -11 31596.2 167.793   1                                                
   1   5  12 3816.28 67.5816   1                                                
  -1  -5 -13 4319.07 80.2994   1                                                
   1   5  14 18606.8 139.440   1                                                
  -1  -5 -15 1889.13 51.9303   1                                                
  -1  -5 -16 1017.45 44.6007   1                                                
  -1  -5 -17 8478.25 105.089   1                                                
  -1  -5 -18 428.562 53.1565   1                                                
  -1  -5 -19 1013.29 72.1668   1                                                
  -1  -5 -20 7648.36 113.838   1                                                
   1   5  21-28.5011 39.1109   1                                                
  -1  -5 -22 52.8600 59.3471   1                                                
  -1  -5 -23 1670.05 75.4524   1                                                
   1   6 -19 80.2372 47.3535   1                                                
  -1  -6  18 1943.64 119.780   1                                                
   1   6 -17 3974.30 68.1699   1                                                
   1   6 -16 290.516 40.2670   1                                                
   1   6 -15 279.367 43.3324   1                                                
   1   6 -14 1068.85 50.6740   1                                                
   1   6 -13 245.766 38.1437   1                                                
  -1  -6  12 8979.15 95.7647   1                                                
   1   6 -11 25341.2 154.648   1                                                
  -1  -6  10 4408.24 66.6387   1                                                
   1   6  -9 2553.87 57.9688   1                                                
  -1  -6   8 1697.15 45.4751   1                                                
   1   6  -7 211.742 32.6298   1                                                
  -1  -6   6 32352.3 144.866   1                                                
  -1  -6   5 9794.95 78.7413   1                                                
  -1  -6   4 707.779 33.1741   1                                                
   1   6  -3 3753.90 52.9067   1                                                
  -1  -6   2 11860.8 90.7459   1                                                
  -1  -6   1 19304.0 115.750   1                                                
  -1  -6   0 6479.74 71.9135   1                                                
  -1  -6  -1 321.979 28.3324   1                                                
   1   6   2 11607.5 94.3462   1                                                
  -1  -6  -3 1570.26 46.8251   1                                                
  -1  -6  -4 27268.5 147.487   1                                                
  -1  -6  -5 1858.43 48.0114   1                                                
   1   6   6 69937.4 250.784   1                                                
  -1  -6  -7 1905.25 53.0549   1                                                
   1   6   8 159.527 27.0834   1                                                
  -1  -6  -9 9113.32 114.273   1                                                
   1   6  10 14004.9 138.114   1                                                
  -1  -6 -11 3164.40 68.6138   1                                                
   1   6  12 10541.5 121.522   1                                                
   1   6  13 2568.64 70.7950   1                                                
  -1  -6 -14 4967.06 87.3255   1                                                
  -1  -6 -15 17486.3 155.474   1                                                
  -1  -6 -16 3527.54 79.3299   1                                                
  -1  -6 -17 390.751 47.5746   1                                                
   1   6  18 20491.6 184.932   1                                                
   1   6  19 162.732 40.6389   1                                                
  -1  -6 -20 213.895 47.9919   1                                                
  -1  -6 -21 2609.10 85.2343   1                                                
  -1  -6 -22 615.248 50.1487   1                                                
  -1   7 -18 960.209 87.7838  -2                                                
  -1  -7  18 960.209 87.7838   1                                                
  -1   7 -17 251.463 108.490  -2                                                
  -1  -7  17 251.463 108.490   1                                                
   1   7 -16 1700.02 63.9256   1                                                
  -1  -7  15 374.292 47.8270   1                                                
  -1  -7  14 1991.57 69.1210   1                                                
   1   7 -13 8948.30 112.178   1                                                
   1   7 -12 432.227 38.1755   1                                                
  -1  -7  11 106.128 32.8400   1                                                
  -1  -7  10 1764.33 52.2451   1                                                
  -1  -7   9 12082.7 109.180   1                                                
   1   7  -8 46158.9 189.067   1                                                
  -1  -7   7 41827.2 176.074   1                                                
  -1  -7   6 798.827 32.2686   1                                                
  -1  -7   5 74.4780 24.6945   1                                                
  -1  -7   4 18396.2 106.971   1                                                
  -1  -7   3 969.080 36.7353   1                                                
   1   7  -2 22054.4 128.249   1                                                
   1   7  -1 5691.80 68.9891   1                                                
  -1  -7   0 8883.45 84.5435   1                                                
  -1  -7  -1 4076.34 52.8678   1                                                
   1   7   2 21008.9 113.059   1                                                
  -1  -7  -3 324.167 29.4596   1                                                
   1   7   4 25956.1 143.548   1                                                
   1   7   5 20403.7 116.632   1                                                
   1   7   6 627.513 35.3832   1                                                
  -1  -7  -7 298.458 34.6158   1                                                
  -1  -7  -8 16881.2 136.621   1                                                
  -1  -7  -9 1434.19 52.0892   1                                                
  -1  -7 -10 7331.00 92.3988   1                                                
  -1  -7 -11 17132.4 152.789   1                                                
   1   7  12 80.4804 36.3730   1                                                
  -1  -7 -13 3197.60 67.9732   1                                                
  -1  -7 -14 3973.31 85.2956   1                                                
  -1  -7 -15 7890.11 110.158   1                                                
  -1  -7 -16 5338.22 93.4152   1                                                
  -1  -7 -17 3212.76 71.6500   1                                                
  -1  -7 -18 103.639 35.4997   1                                                
  -1  -7 -19 2730.75 77.9834   1                                                
   1   7  20 2502.87 68.4642   1                                                
  -1  -7 -21 90.8887 35.8514   1                                                
  -1  -8  16 535.134 76.8156   1                                                
   1   8 -15 7007.24 114.842   1                                                
   1   8 -14 2119.59 70.0639   1                                                
  -1  -8  13 99.3929 40.8417   1                                                
  -1  -8  12 50.9185 34.0472   1                                                
   1   8 -11 5650.67 87.3428   1                                                
   1   8 -10 35.7209 34.4969   1                                                
  -1  -8   9 23350.3 152.708   1                                                
   1   8  -8 3919.29 68.3349   1                                                
   1   8  -7 5378.14 71.6992   1                                                
  -1  -8   6 195.198 29.3445   1                                                
  -1  -8   5 4722.31 61.5525   1                                                
   1   8  -4 382.549 28.3051   1                                                
   1   8  -3 43341.2 181.278   1                                                
  -1  -8   2 4871.69 76.8836   1                                                
   1   8  -1-2.00676 24.5585   1                                                
   1   8   0 8639.06 79.2308   1                                                
   1   8   1 16433.2 112.494   1                                                
   1   8   2 21870.2 120.194   1                                                
   1   8   3 14318.9 102.145   1                                                
  -1  -8  -4 106.849 25.0192   1                                                
  -1  -8  -5 205.305 28.3267   1                                                
  -1  -8  -6 2612.96 54.3593   1                                                
  -1  -8  -7 2207.45 57.8219   1                                                
  -1  -8  -8 19616.9 126.496   1                                                
  -1  -8  -9 9272.52 94.2008   1                                                
   1   8  10 3241.39 62.0460   1                                                
   1   8  11 167.060 38.7200   1                                                
   1   8  12 3873.72 74.9909   1                                                
   1   8  13 11924.0 131.805   1                                                
   1   8  14 5901.10 99.8545   1                                                
   1   8  15 10410.0 121.989   1                                                
  -1  -8 -16 8679.61 109.807   1                                                
  -1  -8 -17 2475.82 58.9492   1                                                
   1   8  18 4320.74 73.9267   1                                                
  -1  -8 -19 500.425 48.5006   1                                                
  -1  -8 -20 1417.36 65.6594   1                                                
  -1  -8 -21 555.502 49.1077   1                                                
  -1  -9  15 8.77287 46.8433   1                                                
  -1  -9  14 371.887 78.4936   1                                                
   1   9 -13 886.290 47.0400   1                                                
   1   9 -12 354.247 43.9112   1                                                
  -1  -9  11 4150.24 80.7752   1                                                
  -1  -9  10 2894.79 73.0616   1                                                
   1   9  -9 261.396 41.3509   1                                                
   1   9  -8 101.805 40.7365   1                                                
   1   9  -7 18380.0 144.511   1                                                
  -1  -9   6 250.052 38.1421   1                                                
  -1  -9   5 34502.5 201.105   1                                                
   1   9  -4 2519.29 60.7716   1                                                
   1   9  -3 153.077 29.8553   1                                                
  -1  -9   2 5024.18 76.3274   1                                                
   1   9  -1 7038.02 77.7613   1                                                
   1   9   0 208.185 31.2300   1                                                
   1   9   1 11659.4 97.1400   1                                                
   1   9   2 5673.49 66.7244   1                                                
  -1  -9  -3 1404.08 41.0246   1                                                
  -1  -9  -4 14754.4 108.895   1                                                
  -1  -9  -5 9400.73 94.5583   1                                                
  -1  -9  -6 2575.59 56.1546   1                                                
  -1  -9  -7 24481.8 204.578   1                                                
   1  -8  -7 47579.8 339.488  -2                                                
   1   9   7 47579.8 339.488   1                                                
  -1  -9  -8 7489.31 149.194   1                                                
   1  -8  -8 12797.7 151.094  -2                                                
   1   9   8 12797.7 151.094   1                                                
   1  -8  -9 3276.48 73.4060  -2                                                
   1   9   9 3276.48 73.4060   1                                                
   1   9  10 1645.95 155.611   1                                                
  -1   8  10 2801.87 75.2304  -2                                                
  -1  -9 -10 2801.87 75.2304   1                                                
   1   9  11 10668.5 325.102   1                                                
   1  -8 -11 13960.5 159.600  -2                                                
   1   9  11 13960.5 159.600   1                                                
   1   9  12 1640.62 156.921   1                                                
  -1   8  12 3189.75 99.9397  -2                                                
  -1  -9 -12 3189.75 99.9397   1                                                
   1   9  13 2316.53 80.4679   1                                                
   1   9  14 4803.21 87.6107   1                                                
  -1  -9 -15 339.871 38.1926   1                                                
  -1  -9 -16 968.553 45.9333   1                                                
  -1  -9 -17 6276.26 113.904   1                                                
  -1  -9 -18 5.47858 42.0576   1                                                
  -1  -9 -19 2493.30 95.5574   1                                                
  -1  -9 -20 2.54638 21.4693   1                                                
  -1 -10  13 285.908 45.9824   1                                                
  -1 -10  12 10776.2 225.162   1                                                
   1  10 -11 454.742 40.2611   1                                                
  -1 -10  10 110.310 31.9341   1                                                
  -1 -10   9 3696.33 74.0749   1                                                
  -1 -10   8 1654.11 54.3600   1                                                
  -1 -10   7 1995.13 51.2979   1                                                
  -1 -10   6 6037.01 79.6737   1                                                
  -1 -10   5 2419.66 63.1536   1                                                
   1  10  -4 389.889 34.5868   1                                                
   1  10  -3 1189.69 44.4340   1                                                
   1  10  -2 13068.3 107.115   1                                                
  -1 -10   1 7980.33 90.7560   1                                                
   1  10   0 12213.5 113.511   1                                                
  -1 -10  -1 2442.83 52.6977   1                                                
   1  10   2 5888.43 72.6943   1                                                
   1  10   3 27246.3 146.467   1                                                
  -1 -10  -4 7015.64 78.7423   1                                                
   1  10   5 22135.8 149.415   1                                                
  -1 -10  -6 1333.85 50.4868   1                                                
   1  10   7 1389.18 48.3383   1                                                
   1  10   8 88.5824 49.3227   1                                                
   1  -9  -8 70.9670 67.9318  -2                                                
   1  10   8 70.9670 67.9318   1                                                
  -1   9   9 10771.5 152.461  -2                                                
  -1 -10  -9 10771.5 152.461   1                                                
   1  -9 -10 1884.19 75.5656  -2                                                
   1  10  10 1884.19 75.5656   1                                                
  -1   9  11 27272.9 176.423  -2                                                
  -1 -10 -11 27272.9 176.423   1                                                
   1  10  12 6041.00 253.155   1                                                
  -1   9  12 7727.53 121.414  -2                                                
  -1 -10 -12 7727.53 121.414   1                                                
   1  -9 -13 1333.89 60.9445  -2                                                
   1  10  13 1333.89 60.9445   1                                                
  -1 -10 -14 336.730 83.9688   1                                                
   1  -9 -14 444.928 60.6806  -2                                                
   1  10  14 444.928 60.6806   1                                                
   1  10  15 9056.36 98.8044   1                                                
  -1   9  15 10560.6 310.082  -2                                                
  -1 -10 -15 10560.6 310.082   1                                                
   1  10  16 60.4910 36.9242   1                                                
   1  10  17 1438.02 62.8395   1                                                
  -1 -10 -18 766.677 55.3765   1                                                
   1  11 -11 165.878 72.3502   1                                                
   1  11 -10 3397.57 142.567   1                                                
   1  11  -9 1194.15 66.0701   1                                                
  -1 -11   8 5878.68 78.6496   1                                                
  -1 -11   7 1762.08 47.6653   1                                                
   1  11  -6 251.936 28.9931   1                                                
  -1 -11   5 1746.70 51.7137   1                                                
  -1 -11   4 3804.08 60.1954   1                                                
   1  11  -3 1195.50 41.5509   1                                                
   1  11  -2 8968.94 95.5780   1                                                
   1  11  -1-8.99908 36.4109   1                                                
  -1 -11   0-11.9746 41.1216   1                                                
   1  11   1 4848.33 77.1148   1                                                
   1  11   2 9639.91 107.413   1                                                
  -1 -11  -3 8538.36 102.255   1                                                
   1  11   4 7318.35 114.381   1                                                
   1  11   5 100.788 34.4688   1                                                
   1  11   6 947.018 46.3879   1                                                
   1  11   7 4477.77 82.2174   1                                                
   1  11   8 5054.83 85.8411   1                                                
  -1 -11  -9 4215.10 101.328   1                                                
   1 -10  -9 22586.5 336.037  -2                                                
   1  11   9 22586.5 336.037   1                                                
   1 -10 -10 9041.39 139.200  -2                                                
   1  11  10 9041.39 139.200   1                                                
   1 -10 -11 1579.46 67.3895  -2                                                
   1  11  11 1579.46 67.3895   1                                                
   1 -10 -12 1490.24 68.7114  -2                                                
   1  11  12 1490.24 68.7114   1                                                
  -1  10  13 10481.9 137.872  -2                                                
  -1 -11 -13 10481.9 137.872   1                                                
   1 -10 -14 1339.91 58.6141  -2                                                
   1  11  14 1339.91 58.6141   1                                                
   1 -10 -15 8386.31 114.599  -2                                                
   1  11  15 8386.31 114.599   1                                                
  -1 -11 -16 2108.21 79.2445   1                                                
   1  11  17-17.7510 22.9393   1                                                
   1  12  -7 359.841 71.6444   1                                                
  -1 -12   6 2068.92 65.0171   1                                                
  -1 -12   5 565.064 45.8481   1                                                
  -1 -12   4 5621.75 102.487   1                                                
  -1 -12   3 822.268 44.1960   1                                                
  -1 -12   2-10.2532 32.7015   1                                                
   1  12  -1 536.749 40.5534   1                                                
   1  12   0 8192.10 114.058   1                                                
   1  12   1 691.540 67.1630   1                                                
   1  12   2 5496.33 90.2313   1                                                
   1  12   3 3993.08 77.2300   1                                                
  -1 -12  -4 402.411 47.6102   1                                                
  -1 -12  -5 459.279 61.0854   1                                                
   1  12   6 11685.6 132.432   1                                                
   1  12   7 1531.49 61.8777   1                                                
   1  12   8 2868.16 71.6689   1                                                
   1  12   9 1265.05 62.2914   1                                                
  -1 -12 -10 1270.77 68.1128   1                                                
   1 -11 -10 1527.78 156.486  -2                                                
   1  12  10 1527.78 156.486   1                                                
   1  12  11 4126.74 180.330   1                                                
   1 -11 -11 6023.24 168.463  -2                                                
   1  12  11 6023.24 168.463   1                                                
   1 -11 -12 5308.87 128.492  -2                                                
   1  12  12 5308.87 128.492   1                                                
   1 -11 -13 3478.26 167.508  -2                                                
   1  12  13 3478.26 167.508   1                                                
   1 -11 -14 7966.28 214.695  -2                                                
   1  12  14 7966.28 214.695   1                                                
   1  13  -3 1297.29 88.4605   1                                                
   1  13  -2 1218.01 90.7757   1                                                
   1  13  -1 3666.49 78.6010   1                                                
  -1 -13   0 5152.93 94.7497   1                                                
  -1 -13  -1 2419.74 61.2010   1                                                
   1  13   2 972.932 53.3888   1                                                
  -1 -13  -3 909.108 64.9356   1                                                
  -1 -13  -4 4995.41 87.4017   1                                                
  -1 -13  -5 642.161 46.7367   1                                                
   1  13   6 5155.24 97.4832   1                                                
   1  13   7 3586.12 83.2652   1                                                
   1  13   8-14.7378 38.3211   1                                                
   1  13   9-27.6586 50.6394   1                                                
   1  13  10 2862.13 113.885   1                                                
   1  13  11 462.316 53.0199   1                                                
  -2  12   8 3926.23 143.858   1                                                
  -2  12   7 2258.49 128.626   1                                                
  -2  12   6 2546.26 145.882   1                                                
  -2  12   5 283.307 83.0828   1                                                
  -2  12   4 1369.44 125.986   1                                                
   2 -12  -3 2482.13 104.082   1                                                
  -2  12   2 7306.89 156.812   1                                                
   2 -12  -1 554.596 66.1428   1                                                
  -2  12  -1 24.5335 60.0407   1                                                
  -2  12  -2 1006.08 82.0592   1                                                
   2 -11 -10 3777.57 115.642   1                                                
  -2  11   9 5951.86 122.093   1                                                
  -2  11   8 169.316 34.6380   1                                                
   2 -11  -7 691.567 44.2345   1                                                
   2 -11  -6 239.341 37.5067   1                                                
   2 -11  -5 279.187 45.4232   1                                                
  -2  11   4 9887.12 154.057   1                                                
   2 -11  -3 6584.72 91.1437   1                                                
   2 -11  -2 1434.89 49.6688   1                                                
   2 -11  -1 240.449 33.2995   1                                                
   2 -11   0 2578.38 58.3916   1                                                
  -2  11  -1 97.7758 37.8993   1                                                
  -2  11  -2 8957.36 100.453   1                                                
   2 -11   3 2317.62 58.0004   1                                                
  -2  11  -4-7.11217 25.8009   1                                                
   2 -11   5 69.3977 25.1655   1                                                
   2 -11   6 867.748 48.0686   1                                                
   2 -11   7 64.7473 65.8302   1                                                
   2 -11   8 1438.64 91.4045   1                                                
   2 -11   9 1546.85 83.0821   1                                                
   2 -10 -13 1806.08 98.4575   1                                                
   2 -10 -12 293.221 39.5862   1                                                
  -2  10  11 7234.25 111.763   1                                                
   2 -10 -10 637.793 49.2662   1                                                
  -2  10   9 1865.11 73.9131   1                                                
   2 -10  -8-23.2445 51.0333   1                                                
   2 -10  -7 1713.84 63.2188   1                                                
  -2  10   6 12136.2 157.785   1                                                
  -2  10   5 10775.2 152.628   1                                                
  -2  10   4 157.469 50.4455   1                                                
  -2  10   3 775.104 46.2890   1                                                
   2 -10  -2 1474.39 49.6352   1                                                
   2 -10  -1 466.795 38.6934   1                                                
  -2  10   0 342.501 40.0755   1                                                
  -2  10  -1 13697.5 128.471   1                                                
  -2  10  -2 1125.04 53.1374   1                                                
   2 -10   3 906.101 40.4985   1                                                
  -2  10  -4 807.070 40.1189   1                                                
   2 -10   5 234.343 30.7042   1                                                
  -2  10  -6 6196.03 85.9634   1                                                
  -2  10  -7 4847.68 80.2356   1                                                
  -2  10  -8 175.444 34.0664   1                                                
   2 -10   9 12.4526 27.2061   1                                                
   2 -10  10 452.355 53.1424   1                                                
   2 -10  11 88.8279 60.4002   1                                                
   2 -10  12 321.162 50.8846   1                                                
  -2   9  15 641.798 56.2643   1                                                
  -2   9  14-35.0474 46.3910   1                                                
   2  -9 -13 5717.96 107.367   1                                                
  -2   9  12 3888.15 87.7693   1                                                
   2  -9 -11 1359.28 58.4290   1                                                
  -2   9  10 29.9844 38.6804   1                                                
  -2   9   9 96.0899 49.5781   1                                                
  -2   9   8 2180.76 71.0679   1                                                
  -2   9   7 10701.2 117.049   1                                                
  -2   9   6 1541.70 51.7248   1                                                
  -2   9   5 999.598 52.3118   1                                                
   2  -9  -4-2.34395 38.7061   1                                                
  -2   9   3 2488.96 61.6166   1                                                
  -2   9   2 898.686 48.8092   1                                                
  -2   9   1 22058.6 162.333   1                                                
  -2   9   0 3390.88 70.1213   1                                                
   2  -9   1 797.547 46.8443   1                                                
   2  -9   2 9091.14 109.335   1                                                
   2  -9   3-21.4262 32.9205   1                                                
  -2   9  -4 1288.39 54.1459   1                                                
  -2   9  -5 27028.2 215.773   1                                                
   2  -9   6 1369.82 52.0768   1                                                
   2  -9   7 641.158 37.7957   1                                                
  -2   9  -8 1786.38 55.5947   1                                                
   2  -9   9 692.558 44.0148   1                                                
  -2   9 -10 513.623 38.2018   1                                                
  -2   9 -11 4009.19 66.5194   1                                                
  -2   9 -12 909.062 53.9448   1                                                
   2  -9  13-27.6662 49.4299   1                                                
  -2   9 -14 68.4083 34.6291   1                                                
   2   9  20 3726.26 162.433  -2                                                
   2  -8 -18 3726.26 162.433   1                                                
   2   9  19 1191.32 81.8527  -2                                                
   2  -8 -17 1191.32 81.8527   1                                                
   2  -8 -16-66.5661 65.1371   1                                                
   2   9  18 445.678 85.1194  -2                                                
   2  -8 -16 445.678 85.1194   1                                                
   2  -8 -15 6537.61 136.097   1                                                
  -2  -9 -17 12045.2 363.870  -2                                                
  -2   8  15 12045.2 363.870   1                                                
  -2   8  14 10198.0 173.234   1                                                
  -2   8  13 16.1004 42.7372   1                                                
  -2   8  12 4058.99 73.6418   1                                                
  -2   8  11 836.479 43.9806   1                                                
  -2   8  10 373.967 37.1816   1                                                
   2  -8  -9 15467.4 147.729   1                                                
   2  -8  -8 18599.9 152.441   1                                                
   2  -8  -7 6984.33 94.1522   1                                                
   2  -8  -6 7152.71 85.2228   1                                                
   2  -8  -5 17693.2 139.076   1                                                
  -2   8   4 8918.39 88.1554   1                                                
  -2   8   3 17089.9 125.230   1                                                
   2  -8  -2 13572.9 111.553   1                                                
  -2   8   1 3499.20 59.8014   1                                                
  -2   8   0 479.635 34.6710   1                                                
  -2   8  -1 266.257 33.0195   1                                                
  -2   8  -2 10843.3 102.169   1                                                
  -2   8  -3 24612.8 183.347   1                                                
  -2   8  -4 6130.69 93.9372   1                                                
   2  -8   5 1599.16 57.5627   1                                                
   2  -8   6 99.7697 35.3452   1                                                
   2  -8   7 1935.04 59.4493   1                                                
  -2   8  -8 66.6108 31.1030   1                                                
   2  -8   9 10834.1 124.519   1                                                
   2  -8  10 3461.22 75.6213   1                                                
   2  -8  11 340.490 39.5021   1                                                
   2  -8  12 577.422 39.0206   1                                                
   2  -8  13 758.819 55.9260   1                                                
   2  -8  14 9.72093 39.8591   1                                                
  -2   8 -15 1579.05 126.633   1                                                
  -2   8 -16 446.101 67.6429   1                                                
   2   8  21 113.418 82.3559  -2                                                
   2  -7 -19 113.418 82.3559   1                                                
   2   8  20 169.758 93.1079  -2                                                
   2  -7 -18 169.758 93.1079   1                                                
  -2  -8 -19 4869.15 111.361  -2                                                
  -2   7  17 4869.15 111.361   1                                                
  -2  -8 -18 11838.5 146.419  -2                                                
  -2   7  16 11838.5 146.419   1                                                
  -2  -8 -17 8096.20 119.166  -2                                                
  -2   7  15 8096.20 119.166   1                                                
   2  -7 -14 413.601 124.407   1                                                
  -2  -8 -16 8960.75 140.571  -2                                                
  -2   7  14 8960.75 140.571   1                                                
   2  -7 -13 50.9103 54.6938   1                                                
  -2  -8 -15 352.233 180.310  -2                                                
  -2   7  13 352.233 180.310   1                                                
   2  -7 -12 5628.25 104.432   1                                                
  -2  -8 -14 7934.95 183.270  -2                                                
  -2   7  12 7934.95 183.270   1                                                
  -2   7  11 6746.79 83.2746   1                                                
  -2   7  10 12607.1 109.603   1                                                
  -2   7   9 12590.7 110.834   1                                                
  -2   7   8 2464.72 52.9138   1                                                
  -2   7   7 2316.85 51.5299   1                                                
   2  -7  -6 524.538 31.8634   1                                                
  -2   7   5 14986.4 102.081   1                                                
   2  -7  -4 13096.1 97.9135   1                                                
  -2   7   3 2879.16 51.7649   1                                                
  -2   7   2 170.506 27.3588   1                                                
  -2   7   1 3550.94 54.9730   1                                                
  -2   7   0 5127.35 65.2188   1                                                
  -2   7  -1 10145.0 87.6933   1                                                
  -2   7  -2 22240.1 130.406   1                                                
  -2   7  -3 73.2734 31.9173   1                                                
  -2   7  -4 4718.10 72.1415   1                                                
  -2   7  -5 3300.54 60.8656   1                                                
   2  -7   6 12882.2 130.037   1                                                
  -2   7  -7 3891.86 74.9239   1                                                
  -2   7  -8 4393.13 83.1382   1                                                
  -2   7  -9 265.612 38.6612   1                                                
   2  -7  10 963.283 59.4294   1                                                
   2  -7  11 1239.60 60.9714   1                                                
   2  -7  12 817.169 53.4456   1                                                
   2  -7  13 2633.21 74.6930   1                                                
   2  -7  14 5398.17 147.295   1                                                
   2  -7  15 308.441 44.1562   1                                                
   2  -7  16 123.105 53.3858   1                                                
  -2   7 -17 2024.46 123.087   1                                                
   2   7  22 390.849 94.0027  -2                                                
   2  -6 -20 390.849 94.0027   1                                                
   2   7  21 52.4393 86.0752  -2                                                
   2  -6 -19 52.4393 86.0752   1                                                
   2   7  20 11820.2 145.755  -2                                                
   2  -6 -18 11820.2 145.755   1                                                
   2   7  19 10757.0 147.610  -2                                                
   2  -6 -17 10757.0 147.610   1                                                
   2   7  18 2728.98 77.4451  -2                                                
   2  -6 -16 2728.98 77.4451   1                                                
  -2  -7 -17 4342.18 88.3415  -2                                                
  -2   6  15 4342.18 88.3415   1                                                
   2   7  16 2717.09 77.7469  -2                                                
   2  -6 -14 2717.09 77.7469   1                                                
  -2  -7 -15 7006.30 110.650  -2                                                
  -2   6  13 7006.30 110.650   1                                                
   2   7  14 15124.8 157.776  -2                                                
   2  -6 -12 15124.8 157.776   1                                                
   2  -6 -11 24631.9 292.896   1                                                
   2   7  13 26718.0 225.410  -2                                                
   2  -6 -11 26718.0 225.410   1                                                
  -2   6  10 1078.47 60.4405   1                                                
  -2  -7 -12 21053.4 253.899  -2                                                
  -2   6  10 21053.4 253.899   1                                                
  -2   6   9 225.762 33.0824   1                                                
  -2   6   8 13141.6 112.548   1                                                
  -2   6   7 7864.43 83.6984   1                                                
  -2   6   6 57810.2 203.819   1                                                
  -2   6   5 4738.31 66.5650   1                                                
  -2   6   4 13116.9 95.1278   1                                                
  -2   6   3 5288.73 67.8445   1                                                
  -2   6   2 2735.71 55.1425   1                                                
  -2   6   1 12683.1 100.959   1                                                
   2  -6   0 71417.9 231.805   1                                                
   2  -6   1 2354.59 50.6597   1                                                
  -2   6  -2 164.176 31.4956   1                                                
   2  -6   3 116.523 33.6331   1                                                
  -2   6  -4 17435.1 155.356   1                                                
  -2   6  -5 8336.51 88.9438   1                                                
  -2   6  -6 24370.3 145.995   1                                                
  -2   6  -7 17.2254 31.1417   1                                                
  -2   6  -8 2771.87 57.3264   1                                                
   2  -6   9 26.7187 28.7073   1                                                
  -2   6 -10 1460.25 54.0393   1                                                
  -2   6 -11 203.672 37.2899   1                                                
  -2   6 -12 24459.5 166.211   1                                                
  -2   6 -13 188.239 36.0202   1                                                
   2  -6  14 237.963 42.5877   1                                                
  -2   6 -15 1096.40 74.3581   1                                                
   2  -6  16 1084.19 53.6977   1                                                
   2  -6  17 820.112 59.4437   1                                                
   2   6  21 10435.3 143.800  -2                                                
   2  -5 -19 10435.3 143.800   1                                                
  -2  -6 -20 5483.27 105.576  -2                                                
  -2   5  18 5483.27 105.576   1                                                
   2   6  19 3536.95 96.4796  -2                                                
   2  -5 -17 3536.95 96.4796   1                                                
   2   6  18 124.537 55.3324  -2                                                
   2  -5 -16 124.537 55.3324   1                                                
  -2  -6 -17 1706.19 84.4229  -2                                                
  -2   5  15 1706.19 84.4229   1                                                
  -2  -6 -16 22654.3 213.598  -2                                                
  -2   5  14 22654.3 213.598   1                                                
  -2  -6 -15 14268.5 154.949  -2                                                
  -2   5  13 14268.5 154.949   1                                                
  -2  -6 -14 9871.80 112.464  -2                                                
  -2   5  12 9871.80 112.464   1                                                
  -2   5  11 1324.44 215.970   1                                                
   2   6  13 9546.86 109.719  -2                                                
   2  -5 -11 9546.86 109.719   1                                                
  -2   5  10 10853.0 482.289   1                                                
  -2  -6 -12 13568.0 150.811  -2                                                
  -2   5  10 13568.0 150.811   1                                                
  -2   5   9 3246.22 83.4796   1                                                
  -2  -6 -11 6345.51 124.561  -2                                                
  -2   5   9 6345.51 124.561   1                                                
  -2   5   8 10174.4 129.670   1                                                
  -2  -6 -10 17551.1 213.535  -2                                                
  -2   5   8 17551.1 213.535   1                                                
  -2   5   7 34392.4 146.142   1                                                
  -2   5   6 4991.83 55.6618   1                                                
   2  -5  -5 9034.95 79.9239   1                                                
  -2   5   4 15233.5 111.057   1                                                
   2  -5  -3 2962.56 51.9902   1                                                
  -2   5   2 24584.9 125.670   1                                                
   2  -5  -1 31216.7 166.392   1                                                
  -2   5   0 3568.03 62.6526   1                                                
   2  -5   1 40.4382 31.0204   1                                                
   2  -5   2 21429.5 159.290   1                                                
  -2   5  -3 428.178 39.0094   1                                                
   2  -5   4 27677.6 185.299   1                                                
  -2   5  -5 39284.9 212.492   1                                                
   2  -5   6 535.035 35.6755   1                                                
   2  -5   7 737.836 38.6826   1                                                
  -2   5  -8 1136.01 40.7065   1                                                
   2  -5   9 223.093 31.4542   1                                                
  -2   5 -10 383.072 38.8537   1                                                
   2  -5  11 4514.69 80.4828   1                                                
  -2   5 -12 1286.44 49.4765   1                                                
  -2   5 -13 341.582 41.9783   1                                                
  -2   5 -14 1447.49 63.8413   1                                                
  -2   5 -15 445.828 42.8101   1                                                
  -2   5 -16 8578.07 110.671   1                                                
   2  -5  17 2075.63 60.3955   1                                                
   2  -5  18 1.45899 32.6532   1                                                
  -2   5 -19 219.573 45.5937   1                                                
  -2   4  20 5831.59 123.296   1                                                
   2  -4 -19 984.407 57.4774   1                                                
  -2   4  18-73.5687 66.5705   1                                                
   2   5  20 1294.29 79.3280  -2                                                
   2  -4 -18 1294.29 79.3280   1                                                
  -2   4  17 4034.68 150.038   1                                                
   2   5  19 3226.37 96.5365  -2                                                
   2  -4 -17 3226.37 96.5365   1                                                
   2   5  18 4910.49 111.151  -2                                                
   2  -4 -16 4910.49 111.151   1                                                
   2   5  17 17836.5 150.309  -2                                                
   2  -4 -15 17836.5 150.309   1                                                
  -2  -5 -16 8914.83 114.506  -2                                                
  -2   4  14 8914.83 114.506   1                                                
   2   5  15 25675.3 184.728  -2                                                
   2  -4 -13 25675.3 184.728   1                                                
  -2   4  12 135.091 123.399   1                                                
   2   5  14 2034.33 63.1077  -2                                                
   2  -4 -12 2034.33 63.1077   1                                                
  -2   4  11 4551.13 202.531   1                                                
  -2  -5 -13 5533.56 76.7067  -2                                                
  -2   4  11 5533.56 76.7067   1                                                
  -2   4  10 9471.22 290.525   1                                                
  -2  -5 -12 37462.3 188.836  -2                                                
  -2   4  10 37462.3 188.836   1                                                
  -2   4   9 61524.1 668.750   1                                                
   2   5  11 76089.4 256.146  -2                                                
   2  -4  -9 76089.4 256.146   1                                                
  -2   4   8 1320.70 78.8710   1                                                
  -2  -5 -10 8530.46 103.209  -2                                                
  -2   4   8 8530.46 103.209   1                                                
   2  -4  -7 11100.9 150.866   1                                                
  -2  -5  -9 26803.5 184.950  -2                                                
  -2   4   7 26803.5 184.950   1                                                
  -2   4   6 28431.2 170.028   1                                                
  -2   4   5 2821.41 58.2015   1                                                
  -2   4   4 16187.8 126.974   1                                                
  -2   4   3 41050.9 175.240   1                                                
  -2   4   2 30419.7 149.083   1                                                
  -2   4   1 30158.2 192.569   1                                                
   2  -4   0 51744.4 336.878   1                                                
  -2   4  -1 7458.91 120.564   1                                                
  -2   4  -2 60546.4 292.983   1                                                
   2  -4   3 58197.8 285.826   1                                                
  -2   4  -4 215.813 43.2213   1                                                
  -2   4  -5 1096.06 42.8928   1                                                
   2  -4   6 8662.36 87.3436   1                                                
  -2   4  -7 1165.98 40.5163   1                                                
   2  -4   8 7559.75 86.6352   1                                                
  -2   4  -9 23620.9 151.189   1                                                
   2  -4  10 287.981 36.1210   1                                                
  -2   4 -11 215.437 35.3985   1                                                
  -2   4 -12 39.6916 37.3939   1                                                
  -2   4 -13 2693.61 74.1736   1                                                
  -2   4 -14 19643.7 170.286   1                                                
  -2   4 -15 4747.55 86.9949   1                                                
  -2   4 -16 5.32904 38.5740   1                                                
  -2   4 -17 1025.37 64.6947   1                                                
   2  -4  18 1277.81 53.1522   1                                                
   2  -4  19 111.575 35.3299   1                                                
  -2   4 -20 2410.73 137.946   1                                                
   2  -3 -21 493.384 61.6262   1                                                
   2  -3 -20 354.597 36.4134   1                                                
  -2   3  19 159.629 43.1795   1                                                
   2  -3 -18-18.0296 38.3573   1                                                
   2  -3 -17 13740.2 113.667   1                                                
   2  -3 -16 14921.1 160.479   1                                                
   2   4  18 11910.4 168.257  -2                                                
   2  -3 -16 11910.4 168.257   1                                                
  -2   3  15 1043.59 74.4495   1                                                
   2   4  17 4672.85 100.631  -2                                                
   2  -3 -15 4672.85 100.631   1                                                
  -2   3  14 5612.34 218.131   1                                                
   2   4  16 10618.3 117.586  -2                                                
   2  -3 -14 10618.3 117.586   1                                                
   2   4  15 12321.4 115.344  -2                                                
   2  -3 -13 12321.4 115.344   1                                                
  -2  -4 -14 5038.56 80.3212  -2                                                
  -2   3  12 5038.56 80.3212   1                                                
  -2   3  11 17788.3 380.447   1                                                
   2   4  13 23875.0 172.076  -2                                                
   2  -3 -11 23875.0 172.076   1                                                
  -2   3  10 30808.6 478.493   1                                                
   2   4  12 34459.2 189.452  -2                                                
   2  -3 -10 34459.2 189.452   1                                                
   2   4  11 17430.0 126.867  -2                                                
   2  -3  -9 17430.0 126.867   1                                                
   2   4  10 9051.79 93.2989  -2                                                
   2  -3  -8 9051.79 93.2989   1                                                
  -2   3   7 6236.37 206.473   1                                                
  -2  -4  -9 6913.68 79.0628  -2                                                
  -2   3   7 6913.68 79.0628   1                                                
   2  -3  -6 26655.2 209.866   1                                                
   2   4   8 40406.9 211.440  -2                                                
   2  -3  -6 40406.9 211.440   1                                                
  -2   3   5 38248.3 193.568   1                                                
   2   4   7 55665.3 558.314  -2                                                
   2  -3  -5 55665.3 558.314   1                                                
  -2   3   4 39169.8 274.622   1                                                
  -2   3   3 9248.55 111.953   1                                                
  -2   3   2 30450.5 200.011   1                                                
   2  -3  -1 6219.95 100.262   1                                                
  -2   3   0 7034.30 114.768   1                                                
   2  -3   1 35341.6 244.039   1                                                
   2  -3   2 66883.4 429.351   1                                                
   2  -3   3 6515.16 131.469   1                                                
  -2   3  -4 10664.2 169.248   1                                                
   2  -3   5 13053.3 115.145   1                                                
  -2   3  -6 1154.81 43.4007   1                                                
  -2   3  -7 109759. 318.456   1                                                
  -2   3  -8 1846.94 50.2003   1                                                
  -2   3  -9 2846.02 60.1063   1                                                
  -2   3 -10 8686.61 104.707   1                                                
  -2   3 -11 923.250 45.7624   1                                                
   2  -3  12 49.8937 43.5803   1                                                
  -2   3 -13 11854.7 138.923   1                                                
  -2   3 -14 154.534 42.5332   1                                                
  -2   3 -15 1875.81 81.7982   1                                                
   2  -3  16 671.590 98.4852   1                                                
   2   5 -14 7871.49 439.903  -2                                                
   2  -3  16 7871.49 439.903   1                                                
   2  -3  17 3019.50 193.129   1                                                
   2   5 -15 3908.42 214.683  -2                                                
   2  -3  17 3908.42 214.683   1                                                
   2   5 -16 1579.84 88.1176  -2                                                
   2  -3  18 1579.84 88.1176   1                                                
  -2  -5  17 6584.94 117.383  -2                                                
  -2   3 -19 6584.94 117.383   1                                                
  -2  -5  18 1885.97 78.8367  -2                                                
  -2   3 -20 1885.97 78.8367   1                                                
  -2  -5  19 39.5634 71.6783  -2                                                
  -2   3 -21 39.5634 71.6783   1                                                
  -2   2  21 213.139 71.2147   1                                                
  -2   2  20 58.1002 40.0190   1                                                
  -2   2  19 4443.47 107.327   1                                                
   2  -2 -18 13520.0 140.109   1                                                
  -2   2  17 2978.75 81.8199   1                                                
   2  -2 -16 2757.00 64.4399   1                                                
   2  -2 -15-48.9681 31.5546   1                                                
   2  -2 -14 12150.1 102.455   1                                                
  -2   2  13 5882.62 71.9587   1                                                
   2   3  15 14346.0 286.651  -2                                                
   2  -2 -13 14346.0 286.651   1                                                
  -2   2  12 24068.6 172.792   1                                                
   2   3  14 29489.6 215.304  -2                                                
   2  -2 -12 29489.6 215.304   1                                                
  -2   2  11 8123.73 111.322   1                                                
   2   3  13 18873.3 159.323  -2                                                
   2  -2 -11 18873.3 159.323   1                                                
   2  -2 -10 2218.90 76.6046   1                                                
   2   3  12 27154.3 189.377  -2                                                
   2  -2 -10 27154.3 189.377   1                                                
  -2   2   9 24387.1 402.403   1                                                
   2   3  11 24913.8 133.957  -2                                                
   2  -2  -9 24913.8 133.957   1                                                
  -2   2   8 395.380 101.407   1                                                
   2   3  10 13584.5 115.836  -2                                                
   2  -2  -8 13584.5 115.836   1                                                
   2  -2  -7 78536.0 614.042   1                                                
   2   3   9 133669. 315.564  -2                                                
   2  -2  -7 133669. 315.564   1                                                
   2  -2  -6 22690.3 287.928   1                                                
  -2  -3  -8 32533.9 301.923  -2                                                
  -2   2   6 32533.9 301.923   1                                                
  -2   2   5 7129.53 124.999   1                                                
  -2  -3  -7 43116.3 474.974  -2                                                
  -2   2   5 43116.3 474.974   1                                                
   2  -2  -4 2513.64 95.0537   1                                                
  -2  -3  -6 26672.4 354.016  -2                                                
  -2   2   4 26672.4 354.016   1                                                
   2  -2  -3 38451.5 267.147   1                                                
  -2   2   2 7504.00 90.7766   1                                                
   2  -2  -1 23878.7 144.181   1                                                
   2  -2   0 160404. 400.833   1                                                
   2  -2   1 7474.73 126.526   1                                                
   2  -2   2 6620.33 102.763   1                                                
   2  -2   3 59393.0 213.859   1                                                
   2  -2   4 749.932 59.6785   1                                                
   2  -2   5 36577.3 160.526   1                                                
  -2   2  -6 7450.19 125.346   1                                                
  -2   2  -7 397.851 32.8827   1                                                
   2  -2   8 30.1085 32.5027   1                                                
  -2   2  -9 7852.45 95.5376   1                                                
  -2   2 -10 5976.60 77.2030   1                                                
  -2   2 -11 19182.8 185.965   1                                                
  -2  -4   9 23396.2 453.184  -2                                                
  -2   2 -11 23396.2 453.184   1                                                
  -2   2 -12 10433.3 137.195   1                                                
  -2  -4  10 20731.6 242.051  -2                                                
  -2   2 -12 20731.6 242.051   1                                                
   2  -2  13 1121.96 99.6014   1                                                
  -2  -4  11 14985.3 185.245  -2                                                
  -2   2 -13 14985.3 185.245   1                                                
  -2  -4  12 13778.8 158.204  -2                                                
  -2   2 -14 13778.8 158.204   1                                                
   2   4 -13 3717.83 91.8640  -2                                                
   2  -2  15 3717.83 91.8640   1                                                
   2   4 -14 1092.22 93.3972  -2                                                
   2  -2  16 1092.22 93.3972   1                                                
  -2  -4  15 23386.2 302.296  -2                                                
  -2   2 -17 23386.2 302.296   1                                                
   2   4 -16 7751.17 147.867  -2                                                
   2  -2  18 7751.17 147.867   1                                                
  -2  -4  17 336.536 78.9708  -2                                                
  -2   2 -19 336.536 78.9708   1                                                
   2   4 -18 2205.42 88.3295  -2                                                
   2  -2  20 2205.42 88.3295   1                                                
  -2  -4  19 2797.39 145.092  -2                                                
  -2   2 -21 2797.39 145.092   1                                                
   2   4 -20 69.1125 37.9202  -2                                                
   2  -2  22 69.1125 37.9202   1                                                
  -2   1  21 193.108 71.9267   1                                                
   2  -1 -20 11038.3 116.573   1                                                
   2  -1 -19 3323.72 74.9760   1                                                
   2  -1 -18 111.063 45.6824   1                                                
  -2   1  17 139.669 38.1147   1                                                
   2  -1 -16 6895.63 104.073   1                                                
   2  -1 -15 239.520 33.4095   1                                                
  -2   1  14 39743.2 165.819   1                                                
  -2   1  13 27647.9 132.959   1                                                
   2  -1 -12 1493.26 41.4728   1                                                
   2  -1 -11 2257.09 46.8299   1                                                
   2  -1 -10 5191.85 63.7810   1                                                
  -2   1   9 5433.05 64.9219   1                                                
   2  -1  -8 48691.1 194.193   1                                                
   2  -1  -7 69549.1 256.882   1                                                
   2  -1  -6 37915.1 289.366   1                                                
   2  -1  -5 15171.5 167.871   1                                                
  -2  -2  -7 18801.3 413.469  -2                                                
  -2   1   5 18801.3 413.469   1                                                
   2  -1  -4 748.678 47.8493   1                                                
  -2  -2  -6 3038.00 220.220  -2                                                
  -2   1   4 3038.00 220.220   1                                                
   2  -1  -3 81608.2 338.465   1                                                
  -2  -2  -5 126248. 936.365  -2                                                
  -2   1   3 126248. 936.365   1                                                
   2  -1  -2 232868. 531.576   1                                                
  -2  -2  -4 241877. 1268.91  -2                                                
  -2   1   2 241877. 1268.91   1                                                
  -2   1   1 39383.8 237.850   1                                                
   2  -1   0 2800.00 67.6436   1                                                
   2  -1   1 17305.8 176.531   1                                                
   2  -1   2 34898.6 166.974   1                                                
   2  -1   3 23286.0 181.713   1                                                
   2  -1   4 128507. 310.682   1                                                
   2  -1   5 2030.52 49.3396   1                                                
   2  -1   6 98.8860 30.9393   1                                                
   2  -1   7 141.162 42.4479   1                                                
  -2   1  -8 236.796 35.4278   1                                                
   2   3  -6 712.922 191.422  -2                                                
   2  -1   8 712.922 191.422   1                                                
   2  -1   9 7858.91 121.699   1                                                
   2   3  -7 9603.49 204.516  -2                                                
   2  -1   9 9603.49 204.516   1                                                
   2  -1  10 23323.5 267.269   1                                                
  -2  -3   8 44374.7 299.738  -2                                                
  -2   1 -10 44374.7 299.738   1                                                
   2  -1  11 2962.05 127.794   1                                                
  -2  -3   9 30974.2 232.736  -2                                                
  -2   1 -11 30974.2 232.736   1                                                
   2  -1  12 1817.38 175.216   1                                                
  -2  -3  10 5744.93 130.023  -2                                                
  -2   1 -12 5744.93 130.023   1                                                
  -2   1 -13 8605.07 265.317   1                                                
   2   3 -11 12852.4 162.930  -2                                                
   2  -1  13 12852.4 162.930   1                                                
  -2  -3  12 6595.49 121.247  -2                                                
  -2   1 -14 6595.49 121.247   1                                                
  -2  -3  13 19839.9 173.341  -2                                                
  -2   1 -15 19839.9 173.341   1                                                
  -2  -3  14 18281.6 176.274  -2                                                
  -2   1 -16 18281.6 176.274   1                                                
  -2  -3  15 2293.40 97.3342  -2                                                
  -2   1 -17 2293.40 97.3342   1                                                
  -2  -3  16 4564.01 124.312  -2                                                
  -2   1 -18 4564.01 124.312   1                                                
  -2  -3  17 4611.31 134.527  -2                                                
  -2   1 -19 4611.31 134.527   1                                                
   2   3 -18 710.895 120.641  -2                                                
   2  -1  20 710.895 120.641   1                                                
   2   3 -19 2199.36 139.435  -2                                                
   2  -1  21 2199.36 139.435   1                                                
  -2  -3  20 2172.58 128.832  -2                                                
  -2   1 -22 2172.58 128.832   1                                                
  -2   0  21 4385.36 168.468   1                                                
   2   0 -20 106.036 31.7728   1                                                
   2   0 -19-18.3411 32.7755   1                                                
   2   0 -18 1414.09 49.8988   1                                                
   2   0 -17 1018.94 54.5120   1                                                
   2   0 -16 8511.97 107.468   1                                                
   2   0 -15 3682.16 70.2403   1                                                
   2   0 -14 17067.3 120.579   1                                                
  -2   0  13 486.395 34.0630   1                                                
   2   0 -12 13964.6 106.271   1                                                
   2   0 -11 2239.27 47.9788   1                                                
   2   0 -10 20472.9 108.412   1                                                
   2   0  -9 27634.7 134.559   1                                                
  -2   0   8 307.687 28.4173   1                                                
   2   0  -7 8043.18 132.024   1                                                
  -2   0   6 33609.8 221.529   1                                                
  -2   0   5 15337.3 154.693   1                                                
   2   0  -4 39959.6 156.720   1                                                
  -2   0   3 38640.6 186.761   1                                                
  -2   0   2 530.659 31.7963   1                                                
  -2   0   1 34146.9 230.195   1                                                
  -2   0   0 328766. 601.493   1                                                
   2   0   1 322850. 534.544   1                                                
   2   0   2 413.910 43.2482   1                                                
  -2   0  -3 75164.6 224.221   1                                                
  -2   0  -4 302.503 38.7434   1                                                
  -2   0  -5 34090.2 228.962   1                                                
  -2   0  -6 11393.5 179.159   1                                                
   2   2  -4 20580.9 323.943  -2                                                
   2   0   6 20580.9 323.943   1                                                
  -2   0  -7 9784.06 147.969   1                                                
  -2   0  -8 11871.4 174.746   1                                                
   2   2  -6 40729.4 469.436  -2                                                
   2   0   8 40729.4 469.436   1                                                
   2   0   9 1122.29 72.1858   1                                                
  -2  -2   7 14164.2 153.369  -2                                                
  -2   0  -9 14164.2 153.369   1                                                
  -2   0 -10 2616.87 99.8925   1                                                
  -2  -2   8 5199.73 114.022  -2                                                
  -2   0 -10 5199.73 114.022   1                                                
   2   0  11 6584.40 159.542   1                                                
  -2  -2   9 19879.3 195.741  -2                                                
  -2   0 -11 19879.3 195.741   1                                                
   2   0  12 10728.7 278.970   1                                                
  -2  -2  10 14479.9 134.161  -2                                                
  -2   0 -12 14479.9 134.161   1                                                
   2   0  13 5068.96 329.569   1                                                
  -2  -2  11 5931.26 87.4216  -2                                                
  -2   0 -13 5931.26 87.4216   1                                                
  -2   0 -14 22067.6 398.510   1                                                
  -2  -2  12 23603.9 169.918  -2                                                
  -2   0 -14 23603.9 169.918   1                                                
  -2   0 -15-30.4597 100.136   1                                                
  -2  -2  13 14744.2 135.069  -2                                                
  -2   0 -15 14744.2 135.069   1                                                
  -2   0 -16 3785.10 141.545   1                                                
  -2  -2  14 4577.88 130.772  -2                                                
  -2   0 -16 4577.88 130.772   1                                                
  -2   0 -17 1684.92 126.397   1                                                
   2   2 -15 8407.34 148.887  -2                                                
   2   0  17 8407.34 148.887   1                                                
  -2   0 -18 4122.40 234.068   1                                                
   2   2 -16 3985.67 155.246  -2                                                
   2   0  18 3985.67 155.246   1                                                
  -2  -2  17 562.471 83.4198  -2                                                
  -2   0 -19 562.471 83.4198   1                                                
  -2   0 -20 3152.12 198.184   1                                                
   2   2 -18 7349.59 403.358  -2                                                
   2   0  20 7349.59 403.358   1                                                
  -2   0 -21-78.6622 78.3465   1                                                
   2   2 -19 6565.75 384.706  -2                                                
   2   0  21 6565.75 384.706   1                                                
  -2  -1  21 11.6927 56.8977   1                                                
   2   1 -20 39.7196 38.0524   1                                                
  -2  -1  19 590.541 42.1109   1                                                
   2   1 -18 1272.53 50.9661   1                                                
   2   1 -17 8929.36 91.0371   1                                                
   2   1 -16 3557.15 71.4579   1                                                
  -2  -1  15-24.3906 37.3699   1                                                
   2   1 -14 2782.40 67.1958   1                                                
  -2  -1  13 15036.7 130.543   1                                                
  -2  -1  12 14364.0 113.907   1                                                
  -2  -1  11 50549.5 177.727   1                                                
  -2  -1  10 6801.92 67.4537   1                                                
  -2  -1   9 241.074 26.2589   1                                                
  -2  -1   8 12835.2 90.7570   1                                                
  -2  -1   7 5599.69 63.8273   1                                                
  -2  -1   6 32139.2 181.991   1                                                
   2   1  -5 69700.2 266.752   1                                                
   2   1  -4 3669.77 64.6772   1                                                
  -2  -1   3 85.2883 27.2085   1                                                
   2   1  -2 56392.5 228.472   1                                                
   2   1  -1 23724.1 192.624   1                                                
  -2  -1   0 178672. 406.683   1                                                
  -2  -1  -1 804995. 801.904   1                                                
  -2  -1  -2 16659.2 179.684   1                                                
  -2  -1  -3 54852.3 337.711   1                                                
  -2  -1  -4 235887. 725.998   1                                                
   2   1   5 1185.75 59.5565   1                                                
  -2  -1  -6 90306.7 381.790   1                                                
  -2  -1  -7 27505.2 227.722   1                                                
  -2  -1  -8 2034.70 65.7707   1                                                
   2   1  -6 30087.6 331.820  -2                                                
   2   1   8 30087.6 331.820   1                                                
   2   1   9 17790.5 145.542   1                                                
  -2  -1 -10 92.6315 35.9704   1                                                
  -2  -1 -11 355.747 47.6082   1                                                
  -2  -1 -12 32922.8 223.633   1                                                
  -2  -1 -13 25941.6 190.816   1                                                
  -2  -1 -14 286.540 36.7273   1                                                
  -2  -1 -15 613.847 42.9678   1                                                
  -2  -1 -16 6898.72 98.2628   1                                                
  -2  -1 -17 857.879 49.5407   1                                                
  -2  -1 -18 14959.5 184.262   1                                                
  -2  -1 -19 1623.20 68.5049   1                                                
  -2  -1 -20 64.6216 52.9828   1                                                
   2   1  21 1520.41 103.352   1                                                
   2   1  22 2415.91 70.1642   1                                                
  -2  -2  20 133.331 41.0895   1                                                
  -2  -2  19 9292.82 152.683   1                                                
   2   2 -18 3824.27 87.1160   1                                                
  -2  -2  17 444.454 60.0485   1                                                
   2   2 -16 45.5433 38.8033   1                                                
  -2  -2  15 10232.6 116.720   1                                                
   2   2 -14 419.421 38.8601   1                                                
   2   2 -13 20742.1 146.438   1                                                
   2   2 -12 2483.06 65.3502   1                                                
  -2  -2  11 1831.42 50.0935   1                                                
   2   2 -10 4727.81 69.9323   1                                                
   2   2  -9 18089.2 111.280   1                                                
   2   2  -8 2785.93 44.3816   1                                                
   2   2  -7 18714.3 109.013   1                                                
  -2  -2   6 19806.3 148.976   1                                                
   2   2  -5 256.196 32.8004   1                                                
  -2  -2   4 6637.02 81.6160   1                                                
   2   2  -3 55301.3 235.484   1                                                
   2   2  -2 3022.25 72.7475   1                                                
  -2  -2   1 108233. 343.636   1                                                
   2   2   0 16386.2 155.287   1                                                
  -2  -2  -1 74113.7 425.891   1                                                
  -2  -2  -2 943965. 1590.45   1                                                
  -2  -2  -3 105694. 324.493   1                                                
  -2  -2  -4 7644.50 71.3971   1                                                
  -2  -2  -5 61579.3 212.256   1                                                
  -2  -2  -6 3227.05 93.6705   1                                                
  -2  -2  -7 4137.18 69.9243   1                                                
   2   2   8 25024.5 149.412   1                                                
  -2  -2  -9 4046.82 74.4885   1                                                
  -2  -2 -10 2952.83 66.2164   1                                                
   2   2  11 8053.83 135.904   1                                                
  -2  -2 -12 179.955 43.7587   1                                                
  -2  -2 -13 3592.66 82.9313   1                                                
  -2  -2 -14 15116.3 127.384   1                                                
  -2  -2 -15 64.4362 34.8342   1                                                
  -2  -2 -16 15587.2 135.349   1                                                
  -2  -2 -17 6708.46 104.215   1                                                
  -2  -2 -18 601.287 58.0073   1                                                
   2   2  19 5034.82 164.741   1                                                
   2   2  20 1653.14 89.6890   1                                                
   2   2  21 2412.47 76.3638   1                                                
   2   2  22 625.821 47.3947   1                                                
  -2  -3  20 2608.22 110.630   1                                                
   2   3 -19 687.174 52.3045   1                                                
   2   3 -18 522.642 55.1976   1                                                
   2   3 -17 822.226 50.1121   1                                                
   2   3 -16 2922.66 73.9769   1                                                
   2   3 -15 3127.27 71.1038   1                                                
  -2  -3  14 13801.8 121.996   1                                                
   2   3 -13 3627.02 68.1537   1                                                
   2   3 -12 226.571 31.7863   1                                                
   2   3 -11 3498.69 53.3256   1                                                
   2   3 -10 5554.91 67.7341   1                                                
  -2  -3   9 38112.3 158.518   1                                                
   2   3  -8 25589.7 124.563   1                                                
   2   3  -7 272.016 32.0886   1                                                
  -2  -3   6 481.120 34.4211   1                                                
  -2  -3   5 63377.9 301.761   1                                                
  -2  -3   4 2349.96 79.6213   1                                                
  -2  -3   3 45402.6 284.854   1                                                
  -2  -3   2 47176.1 254.420   1                                                
   2   3  -1 3390.26 75.3124   1                                                
  -2  -3   0 8188.44 126.730   1                                                
  -2  -3  -1 51580.1 182.890   1                                                
  -2  -3  -2 13598.2 142.338   1                                                
  -2  -3  -3 193491. 583.708   1                                                
  -2  -3  -4 163829. 549.915   1                                                
  -2  -3  -5 19506.5 167.248   1                                                
  -2  -3  -6 35189.5 305.075   1                                                
  -2  -3  -7 50528.0 207.324   1                                                
   2   3   8 1119.85 44.7209   1                                                
  -2  -3  -9 29246.7 179.507   1                                                
   2   3  10 19291.6 161.471   1                                                
  -2  -3 -11 892.603 42.6989   1                                                
  -2  -3 -12 34768.8 197.888   1                                                
   2   3  13 15951.1 168.311   1                                                
   2   3  14 10222.4 159.365   1                                                
   2   3  15 18170.1 193.734   1                                                
  -2  -3 -16 7800.60 116.681   1                                                
  -2  -3 -17 1039.02 54.9616   1                                                
  -2  -3 -18 1411.66 59.1970   1                                                
  -2  -3 -19 6737.40 136.956   1                                                
   2   3  20 81.3134 49.7225   1                                                
   2   3  21 6286.23 106.157   1                                                
  -2  -3 -22 940.034 60.5654   1                                                
   2   4 -19 600.148 56.2328   1                                                
   2   4 -18 1347.52 74.7548   1                                                
  -2  -4  17 212.362 42.0812   1                                                
   2   4 -16 7992.83 118.219   1                                                
   2   4 -15 8980.32 112.771   1                                                
   2   4 -14 710.401 40.7676   1                                                
   2   4 -13 2303.97 56.7086   1                                                
  -2   3 -14 2278.80 202.982  -2                                                
  -2  -4  13 2278.80 202.982   1                                                
   2   4 -12 15102.4 150.526   1                                                
  -2   3 -13 23625.7 299.690  -2                                                
  -2  -4  12 23625.7 299.690   1                                                
  -2  -4  11 20365.1 216.268   1                                                
   2  -3  12 20197.2 174.726  -2                                                
   2   4 -11 20197.2 174.726   1                                                
   2   4 -10 9181.88 188.890   1                                                
  -2   3 -11 12691.6 105.938  -2                                                
  -2  -4  10 12691.6 105.938   1                                                
   2   4  -9 1542.24 194.498   1                                                
   2  -3  10 8253.85 78.9052  -2                                                
   2   4  -9 8253.85 78.9052   1                                                
  -2   3  -9 2504.84 51.3487  -2                                                
  -2  -4   8 2504.84 51.3487   1                                                
  -2  -4   7 18541.8 449.824   1                                                
   2  -3   8 21873.7 130.453  -2                                                
   2   4  -7 21873.7 130.453   1                                                
  -2  -4   6 9433.32 328.663   1                                                
   2  -3   7 86333.7 271.336  -2                                                
   2   4  -6 86333.7 271.336   1                                                
  -2  -4   5 17302.3 141.295   1                                                
  -2  -4   4 63310.5 326.073   1                                                
   2   4  -3 528.717 46.9175   1                                                
  -2  -4   2 2367.59 71.2314   1                                                
  -2  -4   1 71326.6 360.240   1                                                
  -2  -4   0 7365.90 188.418   1                                                
  -2  -4  -1 37465.5 182.038   1                                                
  -2  -4  -2 48567.7 258.719   1                                                
  -2  -4  -3 12171.9 165.960   1                                                
  -2  -4  -4 15563.6 166.869   1                                                
  -2  -4  -5 32120.6 257.034   1                                                
  -2  -4  -6 11189.2 205.839   1                                                
  -2  -4  -7 26654.1 330.264   1                                                
  -2  -4  -8 20332.2 143.435   1                                                
  -2  -4  -9 287.541 35.5020   1                                                
   2   4  10 7653.72 104.797   1                                                
  -2  -4 -11 22892.1 187.319   1                                                
  -2  -4 -12 8.92412 37.2505   1                                                
  -2  -4 -13 5515.93 78.0961   1                                                
  -2  -4 -14 3283.41 68.1099   1                                                
  -2  -4 -15-6.23163 35.3900   1                                                
  -2  -4 -16 8663.27 112.633   1                                                
  -2  -4 -17 5761.06 85.1815   1                                                
  -2  -4 -18 347.537 50.2386   1                                                
   2   4  19 13111.4 195.046   1                                                
  -2  -4 -20-18.9860 40.2846   1                                                
  -2  -4 -21 943.300 56.5411   1                                                
  -2  -4 -22 713.088 65.6936   1                                                
   2   5 -18 1942.38 71.5854   1                                                
   2   5 -17 2477.29 73.5174   1                                                
   2   5 -16 117.122 45.4347   1                                                
   2   5 -15 1593.87 63.7859   1                                                
  -2   4 -16 1381.91 182.382  -2                                                
  -2  -5  15 1381.91 182.382   1                                                
   2   5 -14 8967.99 155.702   1                                                
  -2   4 -15 12287.2 210.151  -2                                                
  -2  -5  14 12287.2 210.151   1                                                
   2  -4  14 14282.2 165.154  -2                                                
   2   5 -13 14282.2 165.154   1                                                
   2   5 -12 5648.03 240.832   1                                                
   2  -4  13 12840.6 130.735  -2                                                
   2   5 -12 12840.6 130.735   1                                                
  -2   4 -12 3339.88 62.9056  -2                                                
  -2  -5  11 3339.88 62.9056   1                                                
   2  -4  11 4186.57 59.9340  -2                                                
   2   5 -10 4186.57 59.9340   1                                                
   2  -4  10 324.229 33.1742  -2                                                
   2   5  -9 324.229 33.1742   1                                                
   2  -4   9 45935.5 189.609  -2                                                
   2   5  -8 45935.5 189.609   1                                                
  -2  -5   7 4513.23 154.111   1                                                
   2  -4   8 9966.72 102.252  -2                                                
   2   5  -7 9966.72 102.252   1                                                
  -2  -5   6 28347.6 351.674   1                                                
   2  -4   7 31359.8 165.758  -2                                                
   2   5  -6 31359.8 165.758   1                                                
  -2  -5   5 6524.47 93.6507   1                                                
   2  -4   6 11241.0 161.772  -2                                                
   2   5  -5 11241.0 161.772   1                                                
   2   5  -4 1259.06 42.7964   1                                                
  -2   4  -5 1114.48 297.800  -2                                                
  -2  -5   4 1114.48 297.800   1                                                
  -2  -5   3 1068.89 44.2839   1                                                
  -2  -5   2 114255. 374.047   1                                                
  -2  -5   1 10445.0 192.774   1                                                
  -2  -5   0 92703.9 542.717   1                                                
  -2  -5  -1 26148.9 263.537   1                                                
  -2  -5  -2 365.167 31.9929   1                                                
  -2  -5  -3 32254.7 295.727   1                                                
   2   5   4 28941.1 296.582   1                                                
  -2  -5  -5 17303.7 150.883   1                                                
  -2  -5  -6 16342.1 122.962   1                                                
  -2  -5  -7 13433.0 123.975   1                                                
  -2  -5  -8 437.552 40.9008   1                                                
  -2  -5  -9 28604.9 174.445   1                                                
  -2  -5 -10 13030.5 143.459   1                                                
  -2  -5 -11 2626.93 76.2444   1                                                
  -2  -5 -12 47537.5 304.638   1                                                
  -2  -5 -13 264.256 44.0852   1                                                
  -2  -5 -14 2128.75 60.6283   1                                                
  -2  -5 -15 29332.2 193.061   1                                                
  -2  -5 -16 14.9137 39.0537   1                                                
  -2  -5 -17 960.884 65.6057   1                                                
  -2  -5 -18 6679.37 102.474   1                                                
  -2  -5 -19 35.6530 35.7467   1                                                
  -2  -5 -20 2323.20 71.6404   1                                                
   2   5  21 3697.53 96.5338   1                                                
  -2  -5 -22 2964.82 124.425   1                                                
  -2  -6  18 60.0560 60.4801   1                                                
  -2  -6  17 228.627 41.5611   1                                                
   2   6 -16 2019.23 167.904   1                                                
  -2   5 -17 2948.05 97.3350  -2                                                
  -2  -6  16 2948.05 97.3350   1                                                
   2   6 -15 1219.52 136.634   1                                                
   2  -5  16 7831.77 117.948  -2                                                
   2   6 -15 7831.77 117.948   1                                                
   2  -5  15 3500.31 86.5061  -2                                                
   2   6 -14 3500.31 86.5061   1                                                
   2  -5  14 7688.51 131.746  -2                                                
   2   6 -13 7688.51 131.746   1                                                
  -2   5 -13 6217.54 110.360  -2                                                
  -2  -6  12 6217.54 110.360   1                                                
   2  -5  12 3859.80 84.5467  -2                                                
   2   6 -11 3859.80 84.5467   1                                                
   2  -5  11 8724.05 102.690  -2                                                
   2   6 -10 8724.05 102.690   1                                                
   2  -5  10 7022.64 94.5447  -2                                                
   2   6  -9 7022.64 94.5447   1                                                
  -2   5  -9 7467.61 98.5137  -2                                                
  -2  -6   8 7467.61 98.5137   1                                                
  -2  -6   7 11351.5 294.350   1                                                
   2  -5   8 13491.4 131.661  -2                                                
   2   6  -7 13491.4 131.661   1                                                
  -2  -6   6 1385.90 55.8116   1                                                
   2  -5   7 2119.28 87.9903  -2                                                
   2   6  -6 2119.28 87.9903   1                                                
   2   6  -5 17.4266 23.0286   1                                                
  -2   5  -6 187.138 280.710  -2                                                
  -2  -6   5 187.138 280.710   1                                                
  -2  -6   4 39211.8 146.604   1                                                
   2   6  -3 8395.90 83.5986   1                                                
   2   6  -2 80479.0 257.538   1                                                
  -2  -6   1 16161.9 127.223   1                                                
  -2  -6   0 7049.86 86.8716   1                                                
  -2  -6  -1 35775.1 212.605   1                                                
  -2  -6  -2 33764.6 164.400   1                                                
  -2  -6  -3 416.934 27.1645   1                                                
   2   6   4 7085.19 88.5268   1                                                
  -2  -6  -5 37439.5 169.798   1                                                
   2   6   6 5208.39 65.1541   1                                                
  -2  -6  -7 17903.6 128.773   1                                                
  -2  -6  -8 29509.0 164.019   1                                                
  -2  -6  -9 1075.22 43.0828   1                                                
  -2  -6 -10 14914.5 132.733   1                                                
   2   6  11 4376.14 103.040   1                                                
  -2   4  10 8269.58 158.248  -2                                                
  -2  -6 -11 8269.58 158.248   1                                                
  -2  -6 -12 305.251 37.1503   1                                                
  -2  -6 -13 10520.3 120.709   1                                                
   2   6  14 10160.3 116.486   1                                                
  -2  -6 -15 2771.57 72.4756   1                                                
  -2  -6 -16 10771.4 129.417   1                                                
  -2  -6 -17 55.7574 38.5680   1                                                
  -2  -6 -18-21.2398 37.1299   1                                                
  -2  -6 -19 4442.66 98.1473   1                                                
  -2  -6 -20 8005.85 104.295   1                                                
  -2  -6 -21 335.312 49.8302   1                                                
  -2  -6 -22 1677.69 70.8409   1                                                
  -2   6 -18 2083.26 151.289  -2                                                
  -2  -7  17 2083.26 151.289   1                                                
   2  -6  17 520.377 61.1349  -2                                                
   2   7 -16 520.377 61.1349   1                                                
   2  -6  16 7878.46 156.950  -2                                                
   2   7 -15 7878.46 156.950   1                                                
   2  -6  15 1204.57 68.6053  -2                                                
   2   7 -14 1204.57 68.6053   1                                                
  -2   6 -14 299.397 55.8033  -2                                                
  -2  -7  13 299.397 55.8033   1                                                
  -2   6 -13 3404.33 105.678  -2                                                
  -2  -7  12 3404.33 105.678   1                                                
  -2   6 -12 30620.9 208.625  -2                                                
  -2  -7  11 30620.9 208.625   1                                                
   2  -6  11 2170.37 74.9275  -2                                                
   2   7 -10 2170.37 74.9275   1                                                
  -2   6 -10 2496.63 64.6859  -2                                                
  -2  -7   9 2496.63 64.6859   1                                                
  -2  -7   8 94.7765 78.2407   1                                                
   2  -6   9 140.930 47.7736  -2                                                
   2   7  -8 140.930 47.7736   1                                                
  -2  -7   7-20.6072 30.8861   1                                                
   2  -6   8 1982.82 87.9249  -2                                                
   2   7  -7 1982.82 87.9249   1                                                
  -2  -7   6 20039.9 117.179   1                                                
  -2   6  -7 24027.7 493.322  -2                                                
  -2  -7   6 24027.7 493.322   1                                                
   2   7  -5 5509.78 67.0584   1                                                
   2   7  -4 8079.05 74.0898   1                                                
   2   7  -3 8492.57 81.4429   1                                                
   2   7  -2 7697.54 84.7539   1                                                
  -2  -7   1 14166.5 109.063   1                                                
  -2  -7   0 79873.2 257.938   1                                                
   2   7   1 34727.2 164.980   1                                                
  -2  -7  -2 22034.3 131.785   1                                                
   2   7   3 56056.6 203.750   1                                                
  -2  -7  -4 858.528 35.3633   1                                                
  -2  -7  -5 3573.27 54.2675   1                                                
  -2  -7  -6 63600.1 220.635   1                                                
   2   7   7 216.682 28.7031   1                                                
  -2  -7  -8 1960.83 54.8408   1                                                
  -2  -7  -9 24996.8 156.822   1                                                
  -2  -7 -10 4483.64 73.9904   1                                                
   2   7  11 4644.20 79.9596   1                                                
  -2  -7 -12 32551.5 181.280   1                                                
   2   7  13-87.0065 45.2804   1                                                
  -2   5  12 1146.87 75.1345  -2                                                
  -2  -7 -13 1146.87 75.1345   1                                                
  -2  -7 -14 6962.01 177.526   1                                                
  -2   5  13 17708.9 217.330  -2                                                
  -2  -7 -14 17708.9 217.330   1                                                
   2   7  15 12231.2 261.193   1                                                
  -2   5  14 21391.5 219.524  -2                                                
  -2  -7 -15 21391.5 219.524   1                                                
   2   7  16 213.864 110.092   1                                                
  -2   5  15 1171.69 71.2222  -2                                                
  -2  -7 -16 1171.69 71.2222   1                                                
   2   7  17 5467.92 227.182   1                                                
  -2   5  16 6525.33 129.730  -2                                                
  -2  -7 -17 6525.33 129.730   1                                                
   2   7  18 3739.83 179.460   1                                                
  -2   5  17 4358.59 106.786  -2                                                
  -2  -7 -18 4358.59 106.786   1                                                
   2   7  19 1328.70 137.723   1                                                
  -2   5  18 1196.31 76.6789  -2                                                
  -2  -7 -19 1196.31 76.6789   1                                                
  -2  -7 -20 3704.07 92.0314   1                                                
  -2  -7 -21 28.8152 37.8168   1                                                
  -2  -7 -22 63.5284 41.4027   1                                                
  -2   7 -17 5735.97 213.315  -2                                                
  -2  -8  16 5735.97 213.315   1                                                
  -2   7 -16 135.730 51.5923  -2                                                
  -2  -8  15 135.730 51.5923   1                                                
  -2   7 -15 2177.04 98.5356  -2                                                
  -2  -8  14 2177.04 98.5356   1                                                
  -2   7 -14 10973.8 131.139  -2                                                
  -2  -8  13 10973.8 131.139   1                                                
  -2   7 -13 2340.32 87.1442  -2                                                
  -2  -8  12 2340.32 87.1442   1                                                
   2  -7  12 7840.31 113.880  -2                                                
   2   8 -11 7840.31 113.880   1                                                
   2  -7  11 1787.33 65.6087  -2                                                
   2   8 -10 1787.33 65.6087   1                                                
   2   8  -9 6236.24 193.698   1                                                
  -2   7 -10 7515.27 126.058  -2                                                
  -2  -8   9 7515.27 126.058   1                                                
   2   8  -8 353.023 45.7734   1                                                
   2  -7   9 541.034 99.0890  -2                                                
   2   8  -8 541.034 99.0890   1                                                
   2   8  -7 15068.3 120.378   1                                                
   2   8  -6 1789.99 48.1979   1                                                
   2   8  -5 5651.41 67.5857   1                                                
  -2  -8   4 7608.76 84.1180   1                                                
   2   8  -3 298.578 32.1248   1                                                
   2   8  -2 7017.81 89.6349   1                                                
   2   8  -1 30113.4 151.575   1                                                
   2   8   0 142.839 32.7810   1                                                
   2   8   1 32033.7 162.448   1                                                
   2   8   2 8792.63 91.3359   1                                                
  -2  -8  -3 5240.69 68.9173   1                                                
  -2  -8  -4 12193.0 106.278   1                                                
   2   8   5 26608.4 146.351   1                                                
   2   8   6 1028.34 38.9204   1                                                
  -2  -8  -7 11304.3 103.709   1                                                
   2   8   8 1335.93 51.4193   1                                                
   2   8   9 1260.51 44.2779   1                                                
  -2  -8 -10 19456.8 142.291   1                                                
   2   8  11 4846.06 85.9419   1                                                
   2   8  12 937.823 48.1019   1                                                
   2   8  13 5162.79 103.566   1                                                
  -2  -8 -14 3158.59 86.8078   1                                                
   2   8  15 127.052 60.0554   1                                                
  -2   6  14 1938.21 143.424  -2                                                
  -2  -8 -15 1938.21 143.424   1                                                
  -2  -8 -16 11351.0 382.145   1                                                
  -2   6  15 13905.8 194.858  -2                                                
  -2  -8 -16 13905.8 194.858   1                                                
  -2   6  16 2601.27 83.3053  -2                                                
  -2  -8 -17 2601.27 83.3053   1                                                
  -2   6  17 10937.1 121.195  -2                                                
  -2  -8 -18 10937.1 121.195   1                                                
  -2   6  18 11957.8 135.698  -2                                                
  -2  -8 -19 11957.8 135.698   1                                                
  -2   6  19 207.154 93.9952  -2                                                
  -2  -8 -20 207.154 93.9952   1                                                
  -2   6  20 903.254 64.5199  -2                                                
  -2  -8 -21 903.254 64.5199   1                                                
  -2   8 -15 2245.69 93.5850  -2                                                
  -2  -9  14 2245.69 93.5850   1                                                
  -2   8 -14 747.289 64.3354  -2                                                
  -2  -9  13 747.289 64.3354   1                                                
   2  -8  13 3615.68 97.8347  -2                                                
   2   9 -12 3615.68 97.8347   1                                                
   2   9 -11 222.573 75.4364   1                                                
  -2   8 -12 486.053 74.0989  -2                                                
  -2  -9  11 486.053 74.0989   1                                                
   2   9 -10 44.0868 38.3469   1                                                
  -2   8 -11 227.988 87.9165  -2                                                
  -2  -9  10 227.988 87.9165   1                                                
   2   9  -9 4491.52 78.0266   1                                                
   2   9  -8 795.275 42.4575   1                                                
  -2  -9   7 4514.58 72.8866   1                                                
   2   9  -6 274.723 38.1271   1                                                
   2   9  -5 725.269 42.4970   1                                                
   2   9  -4 1551.57 47.2842   1                                                
   2   9  -3 12822.6 103.630   1                                                
  -2  -9   2 3921.89 62.4179   1                                                
   2   9  -1 20561.8 128.894   1                                                
   2   9   0 2413.78 51.8989   1                                                
   2   9   1 1387.65 42.7162   1                                                
   2   9   2 4878.66 68.8159   1                                                
  -2  -9  -3 17678.5 123.327   1                                                
   2   9   4 6466.22 76.5934   1                                                
   2   9   5 15474.7 124.827   1                                                
   2   9   6 1590.16 47.6543   1                                                
   2   9   7 2840.82 61.4508   1                                                
   2   9   8 14848.3 121.324   1                                                
  -2  -9  -9 25823.1 167.313   1                                                
   2   9  10 1062.13 49.1702   1                                                
   2   9  11 20208.1 178.895   1                                                
  -2  -9 -12 412.321 49.1123   1                                                
   2   9  13 2648.60 79.1004   1                                                
   2   9  14 23469.7 237.204   1                                                
   2   9  15 2662.09 82.4141   1                                                
  -2  -9 -16-113.024 55.3030   1                                                
   2   9  17 5181.43 90.8384   1                                                
   2  -7 -16 10846.9 343.900  -2                                                
   2   9  17 10846.9 343.900   1                                                
  -2  -9 -18 750.134 104.955   1                                                
  -2   7  17 2390.69 91.7936  -2                                                
  -2  -9 -18 2390.69 91.7936   1                                                
  -2   7  18 166.774 53.5466  -2                                                
  -2  -9 -19 166.774 53.5466   1                                                
  -2   7  19 3253.12 102.370  -2                                                
  -2  -9 -20 3253.12 102.370   1                                                
  -2 -10  11 2363.91 77.4026   1                                                
   2  10 -10 2425.24 65.9384   1                                                
   2  10  -9 1653.11 59.5775   1                                                
  -2 -10   8 2147.06 55.2683   1                                                
   2  10  -7 2434.88 53.2872   1                                                
  -2 -10   6 66.0715 33.0933   1                                                
  -2 -10   5 7109.79 125.253   1                                                
   2  10  -4 8565.78 104.016   1                                                
   2  10  -3 1612.44 48.6997   1                                                
   2  10  -2 5007.26 73.0924   1                                                
   2  10  -1 8.90227 30.0078   1                                                
  -2 -10   0 5187.86 71.2698   1                                                
   2  10   1 3403.13 70.0986   1                                                
   2  10   2 25937.5 156.060   1                                                
   2  10   3 13361.1 109.838   1                                                
   2  10   4 8628.18 111.285   1                                                
   2  10   5 1574.18 52.4134   1                                                
   2  10   6 441.647 46.6366   1                                                
   2  10   7 21160.7 158.208   1                                                
   2  10   8 4849.61 83.0680   1                                                
  -2 -10  -9 322.186 38.7473   1                                                
   2  10  10 3769.25 68.5779   1                                                
   2  10  11 47.8306 37.1470   1                                                
   2  10  12 2150.07 61.1168   1                                                
  -2 -10 -13 11393.7 149.818   1                                                
  -2 -10 -14 914.366 52.1991   1                                                
  -2 -10 -15 1131.78 50.7587   1                                                
   2  10  16 2525.48 67.0322   1                                                
  -2 -10 -17 161.976 40.7180   1                                                
  -2 -10 -18 818.169 44.1779   1                                                
  -2 -10 -19 2550.89 111.501   1                                                
  -2 -11   9 718.614 87.5481   1                                                
   2  11  -8 555.565 48.1154   1                                                
   2  11  -7 702.340 56.8815   1                                                
   2  11  -6 8544.30 105.507   1                                                
  -2 -11   5 13.6034 32.7432   1                                                
   2  11  -4 5501.61 92.6081   1                                                
   2  11  -3 1905.74 57.9489   1                                                
   2  11  -2 294.339 35.3868   1                                                
  -2 -11   1 773.473 45.7184   1                                                
   2  11   0 28186.2 170.954   1                                                
   2  11   1 7192.23 95.9585   1                                                
   2  11   2 2676.79 78.0589   1                                                
   2  11   3 1212.86 55.3161   1                                                
   2  11   4 206.282 44.8755   1                                                
   2  11   5 823.536 66.1018   1                                                
   2  11   6 14608.0 147.730   1                                                
   2  11   7-72.3541 43.2414   1                                                
   2  11   8 9836.26 112.975   1                                                
   2  11   9 1193.69 54.4679   1                                                
   2  11  10 52.9115 42.6865   1                                                
   2  11  11 10307.6 125.710   1                                                
   2  11  12 7400.09 129.323   1                                                
   2  11  13 2483.28 71.3940   1                                                
   2  11  14 1303.64 50.1421   1                                                
   2  11  15 970.784 41.6353   1                                                
  -2 -11 -16 154.490 36.8221   1                                                
  -2 -11 -17 2625.26 115.975   1                                                
   2  12  -7 1715.98 87.6394   1                                                
   2  12  -6 684.857 51.8699   1                                                
  -2 -12   5 1124.93 53.5802   1                                                
   2  12  -4 106.136 43.9362   1                                                
  -2 -12   3 489.744 39.5939   1                                                
   2  12  -2 9455.56 137.171   1                                                
   2  12  -1 764.854 47.0372   1                                                
  -2 -12   0 1693.71 54.7538   1                                                
   2  12   1 1235.87 48.3479   1                                                
   2  12   2 1543.84 48.1838   1                                                
   2  12   3 7112.49 102.502   1                                                
   2  12   4 22977.7 223.299   1                                                
   2  12   5 1826.76 71.8131   1                                                
   2  12   6 988.008 52.4494   1                                                
   2  12   7 1058.65 44.5593   1                                                
   2  12   8 2.20048 33.7608   1                                                
   2  12   9 3936.60 95.9634   1                                                
   2  12  10 2467.32 71.4170   1                                                
   2  12  11 1687.66 59.9456   1                                                
   2  12  12 1670.08 67.8181   1                                                
   2  12  13 184.456 43.3587   1                                                
   2  12  14 101.436 38.9471   1                                                
  -2 -13   5 312.284 64.2750   1                                                
   2  13  -3 3601.18 109.921   1                                                
   2  13  -2 465.599 64.2068   1                                                
   2  13  -1 2949.37 70.1980   1                                                
   2  13   0 118.645 32.3834   1                                                
   2  13   1 451.576 51.2295   1                                                
   2  13   2 6330.16 84.4680   1                                                
   2  13   3 2253.48 57.4816   1                                                
   2  13   4 649.572 49.1035   1                                                
   2  13   5 1001.86 48.0350   1                                                
   2  13   6 207.865 36.2802   1                                                
   2  13   7 100.881 36.4728   1                                                
   2  13   8 6040.41 134.508   1                                                
   2  13   9 5162.33 118.644   1                                                
   2  13  10 3080.78 106.995   1                                                
   2  13  11 471.585 47.2230   1                                                
  -2 -13 -12 190.674 49.7663   1                                                
  -3 -13  -9 5842.22 257.474  -2                                                
  -3  11   6 5842.22 257.474   1                                                
  -3 -13  -8 6051.45 125.208  -2                                                
  -3  11   5 6051.45 125.208   1                                                
  -3 -13  -7 1288.61 69.1842  -2                                                
  -3  11   4 1288.61 69.1842   1                                                
   3  13   6 2466.37 104.942  -2                                                
   3 -11  -3 2466.37 104.942   1                                                
   3  13   5 2088.28 82.5851  -2                                                
   3 -11  -2 2088.28 82.5851   1                                                
  -3 -13  -4 1657.94 75.1419  -2                                                
  -3  11   1 1657.94 75.1419   1                                                
   3 -11   0 6869.89 120.551   1                                                
  -3 -13  -3 6758.43 184.393  -2                                                
  -3  11   0 6758.43 184.393   1                                                
   3 -11   1 4622.33 94.2507   1                                                
   3 -11   2 15.0495 63.6735   1                                                
  -3  11  -4 874.727 79.1165   1                                                
   3  12  13 157.164 80.6616  -2                                                
   3 -10 -10 157.164 80.6616   1                                                
  -3 -12 -12 5124.91 118.877  -2                                                
  -3  10   9 5124.91 118.877   1                                                
   3  12  11 2295.86 86.8665  -2                                                
   3 -10  -8 2295.86 86.8665   1                                                
  -3 -12 -10 12752.6 185.140  -2                                                
  -3  10   7 12752.6 185.140   1                                                
   3  12   9 2669.62 85.8653  -2                                                
   3 -10  -6 2669.62 85.8653   1                                                
  -3 -12  -8 4055.68 107.415  -2                                                
  -3  10   5 4055.68 107.415   1                                                
  -3 -12  -7 5723.44 134.323  -2                                                
  -3  10   4 5723.44 134.323   1                                                
   3  12   6 1254.90 81.9620  -2                                                
   3 -10  -3 1254.90 81.9620   1                                                
   3  12   5 2585.79 80.9578  -2                                                
   3 -10  -2 2585.79 80.9578   1                                                
  -3 -12  -4 22951.9 178.121  -2                                                
  -3  10   1 22951.9 178.121   1                                                
  -3  10   0 1713.62 126.159   1                                                
  -3 -12  -3 4323.63 126.568  -2                                                
  -3  10   0 4323.63 126.568   1                                                
  -3  10  -1 1156.87 69.4401   1                                                
  -3 -12  -2 6444.02 284.209  -2                                                
  -3  10  -1 6444.02 284.209   1                                                
   3 -10   2 1073.96 49.0407   1                                                
  -3  10  -3 884.010 49.6248   1                                                
   3 -10   4 2248.37 67.1090   1                                                
  -3  10  -5 2166.29 61.6264   1                                                
   3 -10   6 212.148 41.5864   1                                                
   3 -10   7 2.94011 30.8661   1                                                
   3 -10   9 588.551 75.3576   1                                                
   3 -10  10 1217.36 77.3651   1                                                
   3  -9 -14 4222.31 125.418   1                                                
   3  -9 -13 2354.01 136.855   1                                                
   3  -9 -12 201.367 43.1189   1                                                
  -3   9  11 1784.75 77.2069   1                                                
   3  -9 -10 325.199 94.9065   1                                                
  -3 -11 -13 457.379 129.742  -2                                                
  -3   9  10 457.379 129.742   1                                                
  -3 -11 -12 13971.1 183.042  -2                                                
  -3   9   9 13971.1 183.042   1                                                
  -3 -11 -11 14245.0 178.302  -2                                                
  -3   9   8 14245.0 178.302   1                                                
  -3 -11 -10 5382.33 106.360  -2                                                
  -3   9   7 5382.33 106.360   1                                                
  -3 -11  -9 6083.92 105.885  -2                                                
  -3   9   6 6083.92 105.885   1                                                
  -3 -11  -8 4923.33 95.3675  -2                                                
  -3   9   5 4923.33 95.3675   1                                                
  -3 -11  -7 484.106 59.1761  -2                                                
  -3   9   4 484.106 59.1761   1                                                
  -3 -11  -6 21694.6 150.405  -2                                                
  -3   9   3 21694.6 150.405   1                                                
  -3   9   2 7593.21 261.489   1                                                
  -3 -11  -5 6854.10 95.6911  -2                                                
  -3   9   2 6854.10 95.6911   1                                                
  -3   9   1 1891.98 150.345   1                                                
  -3 -11  -4 10966.8 135.117  -2                                                
  -3   9   1 10966.8 135.117   1                                                
  -3 -11  -3 4317.90 85.1269  -2                                                
  -3   9   0 4317.90 85.1269   1                                                
   3  -9   1 385.189 52.0742   1                                                
  -3 -11  -2 1227.78 121.587  -2                                                
  -3   9  -1 1227.78 121.587   1                                                
  -3   9  -2 2521.27 67.6790   1                                                
  -3 -11  -1 4728.92 305.608  -2                                                
  -3   9  -2 4728.92 305.608   1                                                
   3  -9   3 10836.6 120.623   1                                                
  -3   9  -4 447.315 42.9076   1                                                
  -3   9  -5 545.966 43.6451   1                                                
  -3   9  -6 629.801 43.6154   1                                                
   3  -9   7 3463.96 92.0254   1                                                
   3  -9   8 606.159 47.1491   1                                                
   3  -9   9 3095.40 72.9522   1                                                
  -3   9 -10 432.424 54.0985   1                                                
   3  -9  11 124.446 71.6397   1                                                
   3  -9  12 1229.57 90.9452   1                                                
   3  -8 -16 5414.73 159.623   1                                                
  -3   8  14 180.271 36.7952   1                                                
   3  -8 -13 3934.30 82.6170   1                                                
  -3   8  12 174.157 32.4419   1                                                
  -3   8  11 5685.90 92.4279   1                                                
   3  10  14 7040.12 271.296  -2                                                
   3  -8 -11 7040.12 271.296   1                                                
  -3   8  10 20340.2 301.334   1                                                
  -3 -10 -13 21353.4 242.193  -2                                                
  -3   8  10 21353.4 242.193   1                                                
  -3 -10 -12 10147.0 168.366  -2                                                
  -3   8   9 10147.0 168.366   1                                                
  -3 -10 -11 2920.39 80.3083  -2                                                
  -3   8   8 2920.39 80.3083   1                                                
  -3 -10 -10 17329.5 156.902  -2                                                
  -3   8   7 17329.5 156.902   1                                                
  -3 -10  -9 998.524 62.7417  -2                                                
  -3   8   6 998.524 62.7417   1                                                
  -3 -10  -8 7672.85 121.676  -2                                                
  -3   8   5 7672.85 121.676   1                                                
  -3 -10  -7 37746.9 227.307  -2                                                
  -3   8   4 37746.9 227.307   1                                                
  -3 -10  -6 5293.51 93.3638  -2                                                
  -3   8   3 5293.51 93.3638   1                                                
  -3 -10  -5 11008.6 115.699  -2                                                
  -3   8   2 11008.6 115.699   1                                                
  -3 -10  -4 6874.49 90.5245  -2                                                
  -3   8   1 6874.49 90.5245   1                                                
  -3   8   0 7025.00 277.160   1                                                
  -3 -10  -3 6231.59 114.904  -2                                                
  -3   8   0 6231.59 114.904   1                                                
   3  -8   1 25105.9 268.875   1                                                
  -3 -10  -2 27745.9 261.365  -2                                                
  -3   8  -1 27745.9 261.365   1                                                
  -3   8  -2 26110.7 164.872   1                                                
  -3 -10  -1 24787.0 330.190  -2                                                
  -3   8  -2 24787.0 330.190   1                                                
  -3   8  -3 4777.02 74.7181   1                                                
  -3   8  -4 2000.31 58.2307   1                                                
  -3   8  -5 4070.53 78.6739   1                                                
  -3   8  -6 768.274 46.0248   1                                                
  -3   8  -7 11298.2 109.375   1                                                
  -3   8  -8 3688.20 82.2515   1                                                
  -3   8  -9 98.6016 36.7034   1                                                
  -3   8 -10 26.4097 46.8670   1                                                
  -3   8 -11 3526.78 91.7481   1                                                
   3  -8  12 49.6208 33.1794   1                                                
   3  -8  13 4104.04 104.021   1                                                
  -3   8 -14 433.979 80.0339   1                                                
   3  -7 -17 1224.07 101.470   1                                                
  -3   7  16 210.680 38.2560   1                                                
   3  -7 -15 63.2372 35.9195   1                                                
   3  -7 -14 2224.34 67.2703   1                                                
  -3   7  13 1387.10 59.7874   1                                                
  -3   7  12 14813.9 150.035   1                                                
  -3   7  11 2431.88 66.8924   1                                                
   3  -7 -10 1738.10 99.7431   1                                                
   3   9  13 9610.70 275.898  -2                                                
   3  -7 -10 9610.70 275.898   1                                                
  -3   7   9 9397.38 328.761   1                                                
   3   9  12 11655.3 160.142  -2                                                
   3  -7  -9 11655.3 160.142   1                                                
   3   9  11 1623.00 76.4183  -2                                                
   3  -7  -8 1623.00 76.4183   1                                                
  -3  -9 -10 1203.30 52.9590  -2                                                
  -3   7   7 1203.30 52.9590   1                                                
  -3  -9  -9 38777.0 213.156  -2                                                
  -3   7   6 38777.0 213.156   1                                                
  -3  -9  -8 18119.7 154.775  -2                                                
  -3   7   5 18119.7 154.775   1                                                
  -3  -9  -7 13182.9 128.193  -2                                                
  -3   7   4 13182.9 128.193   1                                                
  -3  -9  -6 2711.81 69.4440  -2                                                
  -3   7   3 2711.81 69.4440   1                                                
  -3  -9  -5 20982.9 158.762  -2                                                
  -3   7   2 20982.9 158.762   1                                                
  -3  -9  -4 10174.1 110.769  -2                                                
  -3   7   1 10174.1 110.769   1                                                
  -3  -9  -3 30660.7 190.293  -2                                                
  -3   7   0 30660.7 190.293   1                                                
  -3   7  -1 3210.16 116.918   1                                                
  -3  -9  -2 8681.26 115.726  -2                                                
  -3   7  -1 8681.26 115.726   1                                                
  -3   7  -2-87.6476 37.4723   1                                                
  -3  -9  -1 7135.63 153.747  -2                                                
  -3   7  -2 7135.63 153.747   1                                                
  -3   7  -3 8778.86 87.9504   1                                                
  -3   7  -4 418.421 35.2536   1                                                
  -3   7  -5 12794.9 113.487   1                                                
  -3   7  -6 7141.19 93.7769   1                                                
  -3   7  -7 1864.47 52.3911   1                                                
  -3   7  -8 4408.79 78.0412   1                                                
   3  -7   9 1289.96 49.6588   1                                                
  -3   7 -10 1177.32 49.1397   1                                                
   3  -7  11 496.086 40.0663   1                                                
   3  -7  12 3909.60 76.8949   1                                                
   3  -7  13 93.3654 31.2773   1                                                
   3  -7  14 248.589 49.8591   1                                                
   3  -7  15 714.025 66.8020   1                                                
  -3   7 -16 76.4913 55.3377   1                                                
   3  -6 -18 1385.59 104.437   1                                                
   3  -6 -17 150.105 47.8266   1                                                
  -3   6  16 3740.40 102.106   1                                                
   3  -6 -15 135.981 36.2255   1                                                
   3  -6 -14 6951.45 94.6193   1                                                
   3  -6 -13 7997.05 114.356   1                                                
  -3   6  12 1299.19 62.4210   1                                                
  -3   6  11-19.7445 38.0035   1                                                
  -3   6  10 2133.11 65.8097   1                                                
  -3   6   9 3292.14 109.843   1                                                
  -3  -8 -12 3899.02 118.953  -2                                                
  -3   6   9 3899.02 118.953   1                                                
  -3   6   8 17194.7 300.782   1                                                
   3   8  11 20345.5 180.021  -2                                                
   3  -6  -8 20345.5 180.021   1                                                
  -3  -8 -10 14703.8 132.479  -2                                                
  -3   6   7 14703.8 132.479   1                                                
  -3  -8  -9 8629.57 104.910  -2                                                
  -3   6   6 8629.57 104.910   1                                                
   3   8   8 24520.3 187.696  -2                                                
   3  -6  -5 24520.3 187.696   1                                                
  -3  -8  -7 11172.4 124.362  -2                                                
  -3   6   4 11172.4 124.362   1                                                
  -3  -8  -6 7217.57 105.551  -2                                                
  -3   6   3 7217.57 105.551   1                                                
   3   8   5 49846.0 240.243  -2                                                
   3  -6  -2 49846.0 240.243   1                                                
  -3  -8  -4 10789.0 137.059  -2                                                
  -3   6   1 10789.0 137.059   1                                                
  -3  -8  -3 10741.1 104.371  -2                                                
  -3   6   0 10741.1 104.371   1                                                
  -3  -8  -2 3979.16 78.2052  -2                                                
  -3   6  -1 3979.16 78.2052   1                                                
   3  -6   2 6921.90 125.802   1                                                
  -3  -8  -1 8353.86 154.208  -2                                                
  -3   6  -2 8353.86 154.208   1                                                
  -3   6  -3 73.0171 34.7740   1                                                
  -3  -8   0 722.763 166.745  -2                                                
  -3   6  -3 722.763 166.745   1                                                
  -3   6  -4 29949.8 181.105   1                                                
  -3   6  -5 3948.81 66.1395   1                                                
   3  -6   6 1402.83 49.0167   1                                                
  -3   6  -7 3138.91 59.6269   1                                                
   3  -6   8 27318.6 164.854   1                                                
  -3   6  -9 3347.50 72.4488   1                                                
   3  -6  10 28422.8 176.853   1                                                
  -3   6 -11 66.8771 34.0406   1                                                
   3  -6  12 18.8464 33.7038   1                                                
  -3   6 -13 2836.27 71.4534   1                                                
   3  -6  14 1018.48 50.7516   1                                                
  -3   6 -15 527.632 41.4461   1                                                
   3  -6  16 2439.07 74.2663   1                                                
  -3   6 -17 142.574 66.0410   1                                                
   3  -5 -17 919.435 55.0707   1                                                
  -3   5  16 2483.67 82.1674   1                                                
  -3   5  15 12642.4 149.320   1                                                
   3  -5 -14 1045.93 52.3454   1                                                
   3  -5 -13 645.791 49.7522   1                                                
   3  -5 -12 2092.40 54.4206   1                                                
  -3   5  11 11047.1 107.793   1                                                
  -3   5  10 30209.8 171.104   1                                                
   3  -5  -9 14110.9 135.752   1                                                
  -3   5   8 250.624 55.5369   1                                                
   3   7  11 8632.40 162.453  -2                                                
   3  -5  -8 8632.40 162.453   1                                                
  -3   5   7-93.9070 275.275   1                                                
  -3  -7 -10 23258.4 160.790  -2                                                
  -3   5   7 23258.4 160.790   1                                                
  -3  -7  -9 7899.06 100.112  -2                                                
  -3   5   6 7899.06 100.112   1                                                
  -3  -7  -8 7192.21 109.796  -2                                                
  -3   5   5 7192.21 109.796   1                                                
  -3  -7  -7 17859.6 173.081  -2                                                
  -3   5   4 17859.6 173.081   1                                                
  -3  -7  -6 55582.8 245.786  -2                                                
  -3   5   3 55582.8 245.786   1                                                
  -3  -7  -5 13759.6 145.743  -2                                                
  -3   5   2 13759.6 145.743   1                                                
  -3  -7  -4 13286.5 137.488  -2                                                
  -3   5   1 13286.5 137.488   1                                                
  -3  -7  -3 19912.2 139.473  -2                                                
  -3   5   0 19912.2 139.473   1                                                
  -3   5  -1 3369.77 359.662   1                                                
  -3  -7  -2 11493.8 118.476  -2                                                
  -3   5  -1 11493.8 118.476   1                                                
   3  -5   2 12872.3 235.147   1                                                
  -3  -7  -1 17536.4 276.793  -2                                                
  -3   5  -2 17536.4 276.793   1                                                
  -3   5  -3 31300.8 231.323   1                                                
  -3  -7   0 31255.4 473.637  -2                                                
  -3   5  -3 31255.4 473.637   1                                                
   3  -5   4 5066.41 83.0132   1                                                
  -3   5  -5 4784.93 65.7230   1                                                
   3  -5   6 19826.3 118.114   1                                                
   3  -5   7 136.604 30.3563   1                                                
  -3   5  -8 18611.1 137.737   1                                                
  -3   5  -9 6630.88 91.0958   1                                                
   3  -5  10 1254.09 53.6620   1                                                
   3  -5  11 4121.98 84.2753   1                                                
   3  -5  12 2272.90 66.0230   1                                                
   3  -5  13 3462.48 108.762   1                                                
  -3   5 -14 5961.42 97.4261   1                                                
  -3   5 -15 761.665 45.5012   1                                                
   3  -5  16 24.5181 28.6211   1                                                
   3  -5  17 816.922 45.1422   1                                                
  -3   5 -18 297.670 76.5319   1                                                
  -3   4  19 727.907 82.9590   1                                                
   3  -4 -18 52.5140 39.8264   1                                                
  -3   4  17 5257.47 89.8688   1                                                
   3  -4 -16 4839.92 82.7840   1                                                
   3  -4 -15 397.335 40.8324   1                                                
   3  -4 -14 1355.55 52.3524   1                                                
   3  -4 -13 12959.6 105.722   1                                                
  -3   4  12 3877.69 61.0195   1                                                
   3  -4 -11 7685.22 83.4581   1                                                
   3  -4 -10 17901.0 121.092   1                                                
   3  -4  -9 345.314 36.1434   1                                                
   3  -4  -8 1929.55 51.2903   1                                                
   3  -4  -7 19002.8 127.742   1                                                
   3   6  10 18968.5 378.285  -2                                                
   3  -4  -7 18968.5 378.285   1                                                
  -3   4   6 31.4373 77.8173   1                                                
  -3  -6  -9 2691.70 58.1388  -2                                                
  -3   4   6 2691.70 58.1388   1                                                
  -3   4   5 39323.1 559.889   1                                                
  -3  -6  -8 46431.1 182.014  -2                                                
  -3   4   5 46431.1 182.014   1                                                
  -3  -6  -7 5807.27 95.4397  -2                                                
  -3   4   4 5807.27 95.4397   1                                                
  -3   4   3 11256.4 328.465   1                                                
  -3  -6  -6 36536.0 258.131  -2                                                
  -3   4   3 36536.0 258.131   1                                                
  -3  -6  -5 13292.8 138.463  -2                                                
  -3   4   2 13292.8 138.463   1                                                
  -3  -6  -4 44073.8 210.698  -2                                                
  -3   4   1 44073.8 210.698   1                                                
  -3  -6  -3 7080.78 87.8248  -2                                                
  -3   4   0 7080.78 87.8248   1                                                
  -3  -6  -2 57678.6 266.674  -2                                                
  -3   4  -1 57678.6 266.674   1                                                
   3  -4   2 4593.24 105.369   1                                                
  -3  -6  -1 17620.2 139.587  -2                                                
  -3   4  -2 17620.2 139.587   1                                                
  -3   4  -3 1098.99 47.8875   1                                                
  -3   4  -4 11440.5 109.731   1                                                
   3  -4   5 5872.00 97.6841   1                                                
   3  -4   6 68.3700 31.8506   1                                                
  -3   4  -7 25025.5 148.413   1                                                
  -3   4  -8 2674.30 60.6584   1                                                
   3  -4   9 21.0295 30.5733   1                                                
  -3   4 -10 30178.5 180.532   1                                                
  -3   4 -11 13042.6 129.249   1                                                
  -3   4 -12 17469.7 161.978   1                                                
  -3   4 -13 1453.53 86.2124   1                                                
   3  -4  14 855.308 64.7336   1                                                
   3  -4  15 93.9095 45.1693   1                                                
  -3   4 -16 4001.23 112.118   1                                                
   3  -4  17 647.495 61.3698   1                                                
  -3   4 -18 595.314 45.6456   1                                                
  -3   4 -19 119.115 70.3203   1                                                
  -3   3  20 664.114 72.5136   1                                                
   3  -3 -19 1039.33 54.2631   1                                                
   3  -3 -18 3322.67 78.5531   1                                                
   3  -3 -17 440.312 44.9082   1                                                
  -3   3  16 27.8044 33.7506   1                                                
   3  -3 -15 7189.91 95.0642   1                                                
   3  -3 -14 85.8506 36.5505   1                                                
   3  -3 -13 15526.1 131.709   1                                                
  -3   3  12 14116.3 105.384   1                                                
   3  -3 -11 677.104 35.0173   1                                                
  -3   3  10 340.286 32.5243   1                                                
  -3   3   9 36346.6 182.893   1                                                
  -3   3   8 1951.55 51.7427   1                                                
   3  -3  -7 3158.20 56.4726   1                                                
  -3   3   6 74471.3 219.786   1                                                
   3   5   9 79486.6 1072.52  -2                                                
   3  -3  -6 79486.6 1072.52   1                                                
  -3   3   5 1803.51 70.8829   1                                                
  -3  -5  -8 32140.5 175.132  -2                                                
  -3   3   5 32140.5 175.132   1                                                
  -3  -5  -7 18707.1 130.325  -2                                                
  -3   3   4 18707.1 130.325   1                                                
  -3  -5  -6 29512.5 174.885  -2                                                
  -3   3   3 29512.5 174.885   1                                                
  -3  -5  -5 797.235 45.0213  -2                                                
  -3   3   2 797.235 45.0213   1                                                
  -3   3   1 60270.7 473.980   1                                                
   3   5   4 79101.9 309.185  -2                                                
   3  -3  -1 79101.9 309.185   1                                                
  -3   3   0 19428.1 399.876   1                                                
  -3  -5  -3 25716.1 179.342  -2                                                
  -3   3   0 25716.1 179.342   1                                                
  -3   3  -1 1168.60 105.078   1                                                
  -3  -5  -2 45827.5 294.713  -2                                                
  -3   3  -1 45827.5 294.713   1                                                
   3  -3   2 10302.7 130.004   1                                                
  -3  -5  -1 16535.9 203.966  -2                                                
  -3   3  -2 16535.9 203.966   1                                                
  -3   3  -3 19782.5 158.016   1                                                
   3  -3   4 295.854 37.1944   1                                                
   3  -3   5 55984.0 304.141   1                                                
  -3   3  -6 5125.07 72.1854   1                                                
   3  -3   7 193.323 32.9117   1                                                
  -3   3  -8 9437.90 126.223   1                                                
  -3   3  -9 11698.4 116.303   1                                                
  -3   3 -10 85.9692 34.8190   1                                                
  -3   3 -11 29288.6 172.592   1                                                
  -3   3 -12 469.382 39.6358   1                                                
  -3   3 -13 149.434 41.5812   1                                                
  -3   3 -14 2586.72 72.5132   1                                                
  -3   3 -15 7339.62 120.424   1                                                
  -3   3 -16 899.815 68.6171   1                                                
  -3   3 -17 1620.94 74.8453   1                                                
   3  -3  18 438.480 58.6788   1                                                
   3  -3  19 109.621 54.9604   1                                                
  -3   3 -20 709.860 59.1535   1                                                
  -3   2  20 767.534 80.6844   1                                                
   3  -2 -19 908.644 45.1476   1                                                
   3  -2 -18-9.39613 38.0182   1                                                
   3  -2 -17 2878.93 62.0169   1                                                
  -3   2  16 457.851 41.0206   1                                                
   3  -2 -15 4772.62 79.1477   1                                                
   3  -2 -14 2284.41 57.8566   1                                                
   3  -2 -13 10512.2 110.272   1                                                
   3  -2 -12 770.403 42.6843   1                                                
  -3   2  11 17343.9 116.574   1                                                
  -3   2  10 5540.19 65.6848   1                                                
  -3   2   9 1926.64 45.9700   1                                                
  -3   2   8 14813.3 105.723   1                                                
  -3   2   7 3356.99 53.1629   1                                                
   3  -2  -6 6687.99 81.0137   1                                                
   3  -2  -5 25353.4 137.502   1                                                
  -3   2   4 31388.0 239.931   1                                                
  -3  -4  -7 35751.5 275.163  -2                                                
  -3   2   4 35751.5 275.163   1                                                
  -3   2   3 16335.8 190.575   1                                                
  -3  -4  -6 30780.0 192.102  -2                                                
  -3   2   3 30780.0 192.102   1                                                
  -3   2   2 21245.5 224.404   1                                                
  -3  -4  -5 34560.7 230.078  -2                                                
  -3   2   2 34560.7 230.078   1                                                
  -3   2   1 11323.1 283.539   1                                                
   3   4   4 37547.5 265.690  -2                                                
   3  -2  -1 37547.5 265.690   1                                                
   3   4   3 18655.5 158.715  -2                                                
   3  -2   0 18655.5 158.715   1                                                
   3   4   2 58790.7 314.222  -2                                                
   3  -2   1 58790.7 314.222   1                                                
   3  -2   2 20142.7 241.705   1                                                
  -3  -4  -1 15188.1 450.719  -2                                                
  -3   2  -2 15188.1 450.719   1                                                
  -3   2  -3 22766.1 204.506   1                                                
   3  -2   4 38302.8 227.419   1                                                
  -3   2  -5 552.340 42.7265   1                                                
  -3   2  -6 17101.2 146.139   1                                                
  -3   2  -7 42760.5 201.775   1                                                
  -3   2  -8 13889.3 168.547   1                                                
  -3   2  -9 34743.5 221.150   1                                                
   3  -2  10 4087.15 73.6705   1                                                
  -3   2 -11 136.356 29.8630   1                                                
  -3   2 -12 3951.53 83.3500   1                                                
   3  -2  13 22643.4 188.007   1                                                
   3  -2  14 48.3239 47.6435   1                                                
  -3   2 -15 1691.13 73.9682   1                                                
  -3   2 -16 7513.76 131.002   1                                                
  -3   2 -17 1081.60 93.5363   1                                                
   3  -2  18 4447.35 137.570   1                                                
   3  -2  19 1665.75 69.1400   1                                                
   3  -2  20 275.771 46.1892   1                                                
  -3   2 -21 619.627 80.7154   1                                                
  -3   1  20 174.131 64.1861   1                                                
   3  -1 -19 13.1087 38.0963   1                                                
   3  -1 -18 4627.59 78.2941   1                                                
   3  -1 -17 254.484 43.2158   1                                                
  -3   1  16 12659.9 113.837   1                                                
   3  -1 -15 2599.49 60.1999   1                                                
   3  -1 -14 5338.93 79.2867   1                                                
   3  -1 -13 11640.4 102.254   1                                                
   3  -1 -12 7257.54 78.1110   1                                                
  -3   1  11 3672.05 54.0556   1                                                
   3  -1 -10 23982.7 137.331   1                                                
   3  -1  -9 3033.65 55.2308   1                                                
   3  -1  -8 840.281 42.4215   1                                                
   3  -1  -7 4417.15 60.3852   1                                                
   3  -1  -6 36680.8 164.578   1                                                
   3  -1  -5 38878.3 182.123   1                                                
  -3   1   4 85448.6 319.137   1                                                
  -3   1   3 25548.0 336.779   1                                                
   3   3   6 21832.5 461.133  -2                                                
   3  -1  -3 21832.5 461.133   1                                                
  -3   1   2 2512.52 211.954   1                                                
   3   3   5 37801.1 359.240  -2                                                
   3  -1  -2 37801.1 359.240   1                                                
  -3   1   1 18192.0 331.716   1                                                
   3   3   4 24439.8 266.323  -2                                                
   3  -1  -1 24439.8 266.323   1                                                
  -3   1   0 44307.8 587.255   1                                                
   3   3   3 50327.1 363.943  -2                                                
   3  -1   0 50327.1 363.943   1                                                
   3  -1   1 13860.1 196.332   1                                                
  -3  -3  -2 17520.3 222.111  -2                                                
  -3   1  -1 17520.3 222.111   1                                                
   3  -1   2 88282.5 370.556   1                                                
   3   3   1 96345.7 691.020  -2                                                
   3  -1   2 96345.7 691.020   1                                                
   3  -1   3 3790.53 108.816   1                                                
   3  -1   4 468.452 37.2390   1                                                
   3  -1   5 39833.3 209.614   1                                                
   3  -1   6 41926.2 312.277   1                                                
  -3   1  -7 2167.42 61.5107   1                                                
   3  -1   8 49514.1 236.903   1                                                
  -3   1  -9 12644.9 129.906   1                                                
  -3   1 -10 5930.47 87.1247   1                                                
  -3   1 -11 3527.82 73.1924   1                                                
  -3   1 -12 17722.1 153.385   1                                                
  -3   1 -13 8601.17 103.123   1                                                
  -3   1 -14 11036.0 118.682   1                                                
  -3   1 -15 345.310 55.0428   1                                                
  -3   1 -16 1636.82 76.8242   1                                                
  -3   1 -17 2604.45 121.532   1                                                
  -3   1 -18 2866.71 116.900   1                                                
   3  -1  19 512.235 55.2318   1                                                
   3  -1  20 5281.22 106.648   1                                                
  -3   1 -21 134.718 81.4811   1                                                
  -3   1 -22 306.781 54.8861   1                                                
  -3   0  20 2096.75 118.663   1                                                
  -3   0  19 490.068 38.5882   1                                                
   3   0 -18 2901.07 66.2150   1                                                
   3   0 -17 8851.88 109.248   1                                                
   3   0 -16 135.078 42.8914   1                                                
   3   0 -15 596.199 49.3035   1                                                
   3   0 -14 1344.31 45.5070   1                                                
   3   0 -13 170.424 30.6196   1                                                
   3   0 -12 1962.69 49.3316   1                                                
   3   0 -11 23960.9 119.722   1                                                
  -3   0  10 200.257 28.7037   1                                                
   3   0  -9 60.0942 28.2927   1                                                
  -3   0   8 27879.8 134.098   1                                                
  -3   0   7 8646.51 82.1721   1                                                
   3   0  -6 31529.6 149.690   1                                                
   3   0  -5 12603.2 99.9392   1                                                
   3   0  -4 2514.88 81.9369   1                                                
   3   0  -3 6850.67 133.021   1                                                
  -3   0   2 55515.7 407.593   1                                                
  -3   0   1 4078.53 231.049   1                                                
   3   2   4 4507.09 114.766  -2                                                
   3   0  -1 4507.09 114.766   1                                                
  -3   0   0 2173.61 149.268   1                                                
  -3  -2  -3 12371.5 147.609  -2                                                
  -3   0   0 12371.5 147.609   1                                                
   3   0   1 8174.45 162.324   1                                                
  -3  -2  -2 16076.3 211.633  -2                                                
  -3   0  -1 16076.3 211.633   1                                                
   3   0   2 282.072 48.0678   1                                                
  -3   0  -3 26250.1 229.927   1                                                
  -3   0  -4 54480.2 388.933   1                                                
  -3   0  -5 4335.41 137.403   1                                                
   3   0   6 43215.8 280.828   1                                                
  -3   0  -7 16294.5 266.566   1                                                
   3   0   8 3288.82 90.0463   1                                                
   3   0   9 70063.7 221.925   1                                                
   3   0  10 87281.5 264.630   1                                                
  -3   0 -11 4744.84 76.7290   1                                                
  -3   0 -12 5195.01 73.9046   1                                                
   3   0  13 110.885 37.8980   1                                                
  -3   0 -14 96.1955 35.5683   1                                                
  -3   0 -15 8554.60 121.103   1                                                
  -3   0 -16 10374.7 165.472   1                                                
  -3   0 -17-27.4909 50.9742   1                                                
   3   0  18 8535.03 182.833   1                                                
  -3   0 -19 1423.36 84.5307   1                                                
  -3   0 -20 3548.28 104.177   1                                                
  -3   0 -21 1937.85 102.096   1                                                
  -3   0 -22 1768.14 109.423   1                                                
  -3  -1  20 148.940 62.5065   1                                                
  -3  -1  19 1053.44 56.1216   1                                                
   3   1 -18 3264.77 74.0455   1                                                
   3   1 -17 48.2731 43.1228   1                                                
  -3  -1  16 3056.26 88.4116   1                                                
  -3  -1  15 6628.13 109.743   1                                                
  -3  -1  14 5382.54 93.6528   1                                                
   3   1 -13 14096.0 122.495   1                                                
  -3  -1  12 763.991 41.5244   1                                                
  -3  -1  11 1233.09 40.4519   1                                                
   3   1 -10 10343.0 86.3856   1                                                
   3   1  -9 14967.2 100.064   1                                                
   3   1  -8 19079.6 105.017   1                                                
   3   1  -7 6898.24 67.4382   1                                                
   3   1  -6 15275.0 102.214   1                                                
  -3  -1   5 45.8229 19.9955   1                                                
  -3  -1   4 48294.5 252.635   1                                                
  -3  -1   3 22434.5 196.247   1                                                
  -3  -1   2 1912.82 85.6861   1                                                
  -3  -1   1 21796.6 229.962   1                                                
  -3  -1   0 1760.47 155.625   1                                                
  -3  -1  -3 37325.1 406.275  -2                                                
  -3  -1   0 37325.1 406.275   1                                                
  -3  -1  -1 2427.25 172.762   1                                                
  -3  -1  -2 25416.9 339.067  -2                                                
  -3  -1  -1 25416.9 339.067   1                                                
  -3  -1  -2 30624.2 180.723   1                                                
   3   1   1 38452.2 578.406  -2                                                
   3   1   2 38452.2 578.406   1                                                
  -3  -1  -3 54928.5 331.171   1                                                
  -3  -1  -4 45876.8 309.696   1                                                
  -3  -1  -5 33082.4 340.531   1                                                
  -3  -1  -6 1219.72 71.3173   1                                                
  -3  -1  -7 949.938 53.9991   1                                                
   3   1   8 76417.7 322.803   1                                                
   3   1   9 46612.1 255.338   1                                                
  -3  -1 -10 30429.2 186.523   1                                                
  -3  -1 -11 9079.97 111.089   1                                                
  -3  -1 -12 5456.61 98.9958   1                                                
  -3  -1 -13 383.386 42.0049   1                                                
  -3  -1 -14 27399.2 184.574   1                                                
  -3  -1 -15 2557.92 65.7640   1                                                
  -3  -1 -16 4007.23 85.9072   1                                                
   3   1  17 1461.12 77.9797   1                                                
  -3  -1 -18 2840.27 116.947   1                                                
  -3  -1 -19-19.2784 47.2650   1                                                
  -3  -1 -20 6461.76 151.575   1                                                
   3   1  21 1348.69 82.1333   1                                                
  -3  -1 -22 3207.59 138.846   1                                                
   3   2 -19 265.996 83.6805   1                                                
   3   2 -18 2014.24 57.9019   1                                                
  -3  -2  17 4953.00 73.5148   1                                                
  -3  -2  16 339.195 36.4687   1                                                
   3   2 -15 7973.62 97.3422   1                                                
   3   2 -14 11861.5 118.059   1                                                
   3   2 -13-20.3625 34.0330   1                                                
   3   2 -12 421.468 35.5038   1                                                
   3   2 -11 12926.8 93.6632   1                                                
   3   2 -10 92.5065 25.4098   1                                                
   3   2  -9 17277.1 98.2627   1                                                
   3   2  -8 16250.8 96.7596   1                                                
   3   2  -7 46.7029 26.2625   1                                                
   3   2  -6 7087.98 70.4911   1                                                
   3   2  -5 63982.2 283.752   1                                                
  -3  -2   4 674.890 38.8387   1                                                
   3   2  -3 78470.6 506.684   1                                                
   3   0   5 79714.7 541.116  -2                                                
   3   2  -3 79714.7 541.116   1                                                
  -3  -2   2 9407.63 180.200   1                                                
  -3   0  -4 44427.3 290.248  -2                                                
  -3  -2   2 44427.3 290.248   1                                                
  -3  -2   1 391.763 83.1113   1                                                
   3   0   3 16106.7 165.236  -2                                                
   3   2  -1 16106.7 165.236   1                                                
   3   2   0 3482.20 118.399   1                                                
   3   0   2 5018.10 146.151  -2                                                
   3   2   0 5018.10 146.151   1                                                
  -3  -2  -1 19749.1 177.579   1                                                
  -3   0  -1 36228.5 420.915  -2                                                
  -3  -2  -1 36228.5 420.915   1                                                
  -3  -2  -2 6800.93 124.786   1                                                
  -3   0   0 9373.87 342.550  -2                                                
  -3  -2  -2 9373.87 342.550   1                                                
  -3  -2  -3 18625.8 208.775   1                                                
  -3  -2  -4 1263.13 51.2961   1                                                
   3   2   5 392.233 37.6119   1                                                
  -3  -2  -6 44606.8 251.215   1                                                
  -3  -2  -7 48786.4 266.159   1                                                
   3   2   8 3512.43 70.7332   1                                                
  -3  -2  -9 66317.1 274.373   1                                                
  -3  -2 -10 1030.81 58.5130   1                                                
   3   2  11 544.946 58.6866   1                                                
  -3  -2 -12 33173.2 259.059   1                                                
   3   2  13 21825.1 170.000   1                                                
  -3  -2 -14 386.449 40.1998   1                                                
  -3  -2 -15 405.276 42.8415   1                                                
  -3  -2 -16 52.2292 37.1182   1                                                
  -3  -2 -17 534.913 50.7613   1                                                
   3   2  18 16210.1 196.049   1                                                
   3   2  19 1950.16 76.5103   1                                                
  -3  -2 -20 3470.17 93.0145   1                                                
  -3  -2 -21 111.584 54.4481   1                                                
  -3  -3  18 1531.31 92.9391   1                                                
   3   3 -17 3759.93 74.2427   1                                                
   3   3 -16 2703.95 55.1405   1                                                
   3   3 -15 255.468 36.3611   1                                                
   3   3 -14 1209.92 47.9686   1                                                
   3   3 -13 17495.1 126.567   1                                                
   3   3 -12-37.2694 34.5691   1                                                
   3   3 -11 1160.91 45.9309   1                                                
  -3  -3  10 9135.85 82.5667   1                                                
  -3  -3   9 569.490 33.5259   1                                                
   3   3  -8 483.497 35.2525   1                                                
   3   3  -7 43077.6 166.507   1                                                
   3   3  -6 960.251 46.2006   1                                                
  -3   1  -8 28470.2 464.580  -2                                                
  -3  -3   6 28470.2 464.580   1                                                
  -3  -3   5 6681.99 118.663   1                                                
   3  -1   7 7562.59 109.336  -2                                                
   3   3  -5 7562.59 109.336   1                                                
  -3  -3   4 24308.9 422.729   1                                                
  -3   1  -6 49355.6 225.539  -2                                                
  -3  -3   4 49355.6 225.539   1                                                
   3  -1   5 25958.3 169.720  -2                                                
   3   3  -3 25958.3 169.720   1                                                
   3  -1   4 36755.5 256.060  -2                                                
   3   3  -2 36755.5 256.060   1                                                
   3  -1   3 27604.4 214.699  -2                                                
   3   3  -1 27604.4 214.699   1                                                
   3   3   0 4484.58 148.792   1                                                
   3  -1   2 58178.7 309.135  -2                                                
   3   3   0 58178.7 309.135   1                                                
   3   3   1 8093.03 139.821   1                                                
  -3   1  -1 18176.0 168.116  -2                                                
  -3  -3  -1 18176.0 168.116   1                                                
  -3  -3  -2 2804.31 86.3278   1                                                
  -3   1   0 31700.7 325.782  -2                                                
  -3  -3  -2 31700.7 325.782   1                                                
  -3  -3  -3 339.805 67.9092   1                                                
  -3   1   1 11291.9 207.805  -2                                                
  -3  -3  -3 11291.9 207.805   1                                                
  -3  -3  -4 9735.63 205.595   1                                                
   3  -1  -2 10261.4 256.574  -2                                                
   3   3   4 10261.4 256.574   1                                                
  -3  -3  -5 59020.9 335.562   1                                                
  -3  -3  -6 417.442 50.7333   1                                                
  -3  -3  -7 19016.2 297.131   1                                                
  -3  -3  -8 8933.39 147.419   1                                                
  -3  -3  -9 118.524 51.1743   1                                                
  -3  -3 -10 8056.19 161.555   1                                                
  -3  -3 -11 55731.8 391.838   1                                                
   3   3  12 367.533 53.2532   1                                                
   3   3  13 2448.44 71.7236   1                                                
   3   3  14 6842.21 114.027   1                                                
   3   3  15 2590.89 75.6054   1                                                
  -3  -3 -16 10517.0 149.187   1                                                
   3   3  17 15765.9 169.303   1                                                
  -3  -3 -18 885.806 54.5028   1                                                
  -3  -3 -19 2328.65 82.6285   1                                                
   3   3  20 1116.55 86.5314   1                                                
   3   3  21 298.483 90.4884   1                                                
  -3  -3 -22 5559.20 162.054   1                                                
  -3  -4  18 5508.11 185.144   1                                                
  -3  -4  17 529.960 71.8655   1                                                
   3   4 -16 33.5983 39.6233   1                                                
   3   4 -15 3704.84 77.0283   1                                                
   3   4 -14-17.1254 32.5834   1                                                
   3   4 -13 811.662 43.9704   1                                                
   3   4 -12 26836.5 152.160   1                                                
   3   4 -11 1482.78 47.6030   1                                                
   3   4 -10 16.1521 32.4325   1                                                
   3   4  -9 15168.3 114.342   1                                                
  -3   2 -11 18405.8 432.882  -2                                                
  -3  -4   9 18405.8 432.882   1                                                
  -3  -4   8 9698.60 89.0058   1                                                
  -3   2 -10 14734.5 374.349  -2                                                
  -3  -4   8 14734.5 374.349   1                                                
   3   4  -7 395.980 50.3778   1                                                
  -3   2  -9 21116.3 211.605  -2                                                
  -3  -4   7 21116.3 211.605   1                                                
  -3  -4   6 30807.7 347.052   1                                                
   3  -2   8 35399.1 194.771  -2                                                
   3   4  -6 35399.1 194.771   1                                                
  -3  -4   5 8207.46 355.001   1                                                
   3  -2   7 34288.7 209.968  -2                                                
   3   4  -5 34288.7 209.968   1                                                
  -3   2  -6 11237.8 111.787  -2                                                
  -3  -4   4 11237.8 111.787   1                                                
  -3   2  -5 39188.9 206.312  -2                                                
  -3  -4   3 39188.9 206.312   1                                                
  -3   2  -4 58983.9 225.644  -2                                                
  -3  -4   2 58983.9 225.644   1                                                
  -3   2  -3 29022.8 152.394  -2                                                
  -3  -4   1 29022.8 152.394   1                                                
  -3   2  -2 53740.7 367.911  -2                                                
  -3  -4   0 53740.7 367.911   1                                                
   3   4   1 835.694 108.394   1                                                
  -3   2  -1 33989.4 366.095  -2                                                
  -3  -4  -1 33989.4 366.095   1                                                
  -3  -4  -2 7019.41 204.422   1                                                
  -3   2   0 5664.39 122.082  -2                                                
  -3  -4  -2 5664.39 122.082   1                                                
  -3  -4  -3 29693.6 424.961   1                                                
  -3   2   1 31891.8 228.764  -2                                                
  -3  -4  -3 31891.8 228.764   1                                                
  -3  -4  -4 41642.0 287.357   1                                                
   3  -2  -2 54504.1 548.942  -2                                                
   3   4   4 54504.1 548.942   1                                                
  -3  -4  -5 16418.4 135.245   1                                                
  -3  -4  -6 16750.1 157.124   1                                                
  -3  -4  -7-30.9746 35.5671   1                                                
  -3  -4  -8 3541.04 94.8982   1                                                
  -3  -4  -9 58978.8 384.000   1                                                
  -3  -4 -10 12991.4 212.002   1                                                
  -3  -4 -11 11859.3 205.615   1                                                
  -3  -4 -12 15749.3 177.869   1                                                
  -3  -4 -13 265.010 43.8198   1                                                
  -3  -4 -14 64.3235 41.7733   1                                                
  -3  -4 -15 35835.1 256.484   1                                                
  -3  -4 -16 3382.46 99.3956   1                                                
  -3  -4 -17 1477.88 106.153   1                                                
  -3  -4 -18 11.0583 65.5131   1                                                
  -3  -4 -19-70.4796 51.9425   1                                                
  -3  -4 -20 3679.51 106.219   1                                                
   3   4  21 4753.51 103.539   1                                                
  -3  -4 -22 173.382 48.9468   1                                                
  -3  -5  18-17.3221 55.4345   1                                                
   3   5 -17 248.940 61.2014   1                                                
   3   5 -16 7310.61 122.618   1                                                
   3   5 -15 1535.45 65.6256   1                                                
   3   5 -14 9101.50 110.577   1                                                
   3   5 -13-0.04862 40.9533   1                                                
   3   5 -12 2542.86 62.0197   1                                                
   3   5 -11 11685.5 102.651   1                                                
   3   5 -10 5274.32 73.3101   1                                                
   3   5  -9 3673.27 65.0407   1                                                
  -3   3 -11 27564.2 534.969  -2
[truncated: 385,125 more chars]
